# Supplementary material for: Purification and transcriptomic characterization of proliferative cells of Mesocestoides corti selectively affected by irradiation
Source: Front Parasitol. 2024 Mar 5;3:1362199. doi: 10.3389/fpara.2024.1362199 (PMC11732142; doi:10.3389/fpara.2024.1362199)
Supplement: Supplementary file 5 [file Table_1.xlsx]

## Sheet: Supplementary Table 1
Supplementary Table 1: Effect of different radiation doses in flatworms
Organism	Dose (Gy)	Effect	Reference
E. multilocularis	50 - 150	Reduction in the amount of germinative cells (22% remaining). Delayed growth of vesicles and ultrastructural alterations	(Koziol et al., 2014; Pohle et al., 2011)
E. granulosus	15, 30, 60	Increase in apoptosis and ultrastructural alterations	(Alam-Eldin and Badawy, 2015)
H. diminuta	200	Reduction of 91% of proliferative cells. Degeneration after 1 month.	(Rozario et al., 2019)
S. mansoni	100 - 250	Depletion of neoblast-like cells and their progeny	(Collins et al., 2013, 2016; B. Wang et al., 2018; Wendt et al., 2018)
S. mediterranea	>30	Lethal. Total neoblast depletion, no repopulation	(Eisenhoffer et al., 2008; Wagner et al., 2012)
S. mediterranea	10 - 12.5	Sublethal, depletion of most neoblasts, repopulation after recovery	(Wagner et al., 2012)
Dugesia japonica	>15	Lethal. Total neoblast depletion	(Salvetti et al., 2009)
Macrostomum lignano	10, 20, 40 and 80	Reduction in mitosis and cells in S-phase of cell cycle	(Pfister et al., 2007)
Alam-Eldin, Y. H., and Badawy, A. F. (2015). Destructive effect of gamma irradiation on Echinococcus granulosus metacestodes. Parasitology Research, 114(8), 3145–3150. https://doi.org/10.1007/s00436-015-4533-9
Collins, J. J., Wang, B., Lambrus, B. G., Tharp, M. E., Iyer, H., and Newmark, P. A. (2013). Adult somatic stem cells in the human parasite Schistosoma mansoni. Nature, 494(7438), 476–479. https://doi.org/10.1038/nature11924
Collins, J. J., Wendt, G. R., Iyer, H., and Newmark, P. A. (2016). Stem cell progeny contribute to the schistosome host-parasite interface. ELife, 5, e12473. https://doi.org/10.7554/eLife.12473
Eisenhoffer, G. T., Kang, H., and Sánchez Alvarado, A. (2008). Molecular analysis of stem cells and their descendants during cell turnover and regeneration in the planarian Schmidtea mediterranea. Cell Stem Cell, 3(3), 327–339. https://doi.org/10.1016/j.stem.2008.07.002
Koziol, U., Rauschendorfer, T., Rodríguez, L. Z., Krohne, G., and Brehm, K. (2014). The unique stem cell system of the immortal larva of the human parasite Echinococcus multilocularis. EvoDevo, 5(1), 10. https://doi.org/10.1186/2041-9139-5-10
Pfister, D., De Mulder, K., Philipp, I., Kuales, G., Hrouda, M., Eichberger, P., Borgonie, G., Hartenstein, V., and Ladurner, P. (2007). The exceptional stem cell system of Macrostomum lignano: Screening for gene expression and studying cell proliferation by hydroxyurea treatment and irradiation. Frontiers in Zoology, 4(1), 9. https://doi.org/10.1186/1742-9994-4-9
Pohle, S., Ernst, R., MacKenzie, C., Spicher, M., Romig, T., Hemphill, A., and Gripp, S. (2011). Echinococcus multilocularis: The impact of ionizing radiation on metacestodes. Experimental Parasitology, 127(1), 127–134. https://doi.org/10.1016/j.exppara.2010.07.006
Rozario, T., Quinn, E. B., Wang, J., Davis, R. E., and Newmark, P. A. (2019). Region-specific regulation of stem cell-driven regeneration in tapeworms. ELife, 8, e48958. https://doi.org/10.7554/eLife.48958
Salvetti, A., Rossi, L., Bonuccelli, L., Lena, A., Pugliesi, C., Rainaldi, G., Evangelista, M., and Gremigni, V. (2009). Adult stem cell plasticity: Neoblast repopulation in non-lethally irradiated planarians. Developmental Biology, 328(2), 305–314. https://doi.org/10.1016/j.ydbio.2009.01.029
Wagner, D. E., Ho, J. J., and Reddien, P. W. (2012). Genetic Regulators of a Pluripotent Adult Stem Cell System in Planarians Identified by RNAi and Clonal Analysis. Cell Stem Cell, 10(3), 299–311. https://doi.org/10.1016/j.stem.2012.01.016
Wang, B., Lee, J., Li, P., Saberi, A., Yang, H., Liu, C., Zhao, M., and Newmark, P. A. (2018). Stem cell heterogeneity drives the parasitic life cycle of Schistosoma mansoni. ELife, 7, e35449. https://doi.org/10.7554/eLife.35449
Wendt, G. R., Collins, J. N., Pei, J., Pearson, M. S., Bennett, H. M., Loukas, A., Berriman, M., Grishin, N. V., and Collins, J. J. (2018). Flatworm-specific transcriptional regulators promote the specification of tegumental progenitors in Schistosoma mansoni. ELife, 7, e33221. https://doi.org/10.7554/eLife.33221
