# Supplementary material for: Purification and transcriptomic characterization of proliferative cells of Mesocestoides corti selectively affected by irradiation
Source: Front Parasitol. 2024 Mar 5;3:1362199. doi: 10.3389/fpara.2024.1362199 (PMC11732142; doi:10.3389/fpara.2024.1362199)
Supplement: Supplementary file 6 [file Table_2.xlsx]

## Sheet: Supplementary Table 2
Supplementary Table 2: Primer designed for qPCR analysis of candidate marker genes
Name	Sequence	Reference*	WBPS code1
qMcPCNA_Fw	AATGCCTGCATCTGAGCTTC	NA	MCU_002646-RA
qMcPCNA_Rv	CCTTGGCAACGGATATCACAAC
qMcNos_Fw	ATCCTTGAGCGAACACCAAG	NA	MCU_000830-RA
qMcNos_Rv	AACAGTGCCCAATTGAGGTG
qMcPUM1_fw	ACCACGTTGTTCAGAAGTGC	(Koziol et al., 2008) EU124648*	MCU_007260-RC
qMcPUM1_Rv	TTGAATGTACGTGCCCCTTG
qMcPUM2_Fw	ATGGCTGTAGAGTGATCCAACG	(Koziol et al., 2008) EU124650*	MCU_003891-RC
qMcPUM2_Rv	AGGTTGTCAACGCCTTTGTG
qMcPL10_Fw	GATGAAGCTCGCAAATTCGC	NA	MCU_011586-RA
qMcPL10_Rv	ACTTCGAGGAGTTGTTTGCG
McGAPDH_Fw	CGTACTGCCGCACAAAATATTATT	NA	MCU_009252-RB
Mc_GAPDH_Rv	CCGTTAAGCTCAGGAATGACCTT	NA
* GenBank accesión code for pumilio genes isolated by Koziol et al. (2008)
1: WormBase ParaSite version 14 annotation of M. corti genome
Koziol, U., Marín, M., and Castillo, E. (2008). Pumilio genes from the Platyhelminthes. Development Genes and Evolution, 218(1), 47–53. https://doi.org/10.1007/s00427-007-0200-1
