# Supplementary material for: Purification and transcriptomic characterization of proliferative cells of Mesocestoides corti selectively affected by irradiation
Source: Front Parasitol. 2024 Mar 5;3:1362199. doi: 10.3389/fpara.2024.1362199 (PMC11732142; doi:10.3389/fpara.2024.1362199)
Supplement: Supplementary file 7 [file Table_3.xlsx]

## Sheet: Supplementary Table 3
Supplementary Table3: Genes associated to stem cells from selected references
Organism	Reference	Number of genes	Source	Description
S. mansoni	Li et al., (2021)	696	Supplementary Table 4	markers of cell clusters
	Diaz et al., (2020)	4540	Supplementary Data 2	markers of cell clusters
	Wendt et al., (2020)	4143	Supplementary material 1	markers of cell clusters
	Wang et al., (2018)	154	Supplementary Table 1	markers of neoblast-like subclasses
	Wendt el al., (2018)	7155	Supplementary material 2	grouped by expression clusters
	Collins et al., (2016)	135	Supplementary Table 1	Fold Change < -1.25 both 2 and 14dpi
		125		Fold Change < -1.25 only 14dpi
	Wang et al., (2013)	580	Supplementary Table 1C	downregulated in sporocyst / miracidium homolog to planarian neoblasts markers
	Collins et al., (2013)	355	Supplementary Table 2	downregulated 2 dpi (Fold Change < -1.25)
S. mediterranea	Fincher et al., (2018)	8628	Supplementary Table 2	associated with cell clusters
	Plass et al., (2018)	1555	Supplementary Table 3	associated with cell clusters
	Zheng et al., (2018)	142	Supplementary Table 1	defining populations of Piwi High, Low or negative
		116	Supplementary Table 2	associated to neoblast clusters Nb1 a Nb12
		102	Supplementary Table 3	associated with sublethal irradiation clusters
H. diminuta	Rosario et al. (2019)	651	Supplementary File 1	Downregulated 2 dpi
Collins, J. J., Wang, B., Lambrus, B. G., Tharp, M. E., Iyer, H., and Newmark, P. A. (2013). Adult somatic stem cells in the human parasite Schistosoma mansoni. Nature, 494(7438), 476–479. https://doi.org/10.1038/nature11924
Collins, J. J., Wendt, G. R., Iyer, H., and Newmark, P. A. (2016). Stem cell progeny contribute to the schistosome host-parasite interface. ELife, 5, e12473. https://doi.org/10.7554/eLife.12473
Diaz Soria, C. L., Lee, J., Chong, T., Coghlan, A., Tracey, A., Young, M. D., Andrews, T., Hall, C., Ng, B. L., Rawlinson, K., Doyle, S. R., Leonard, S., Lu, Z., Bennett, H. M., Rinaldi, G., Newmark, P. A., and Berriman, M. (2020). Single-cell atlas of the first intra-mammalian developmental stage of the human parasite Schistosoma mansoni. Nature Communications, 11(1), 6411. https://doi.org/10.10…
Fincher, C. T., Wurtzel, O., Hoog, T. de, Kravarik, K. M., and Reddien, P. W. (2018). Cell type transcriptome atlas for the planarian Schmidtea mediterranea. Science, 360(6391), eaaq1736. https://doi.org/10.1126/science.aaq1736
Li, P., Nanes Sarfati, D., Xue, Y., Yu, X., Tarashansky, A. J., Quake, S. R., and Wang, B. (2021). Single-cell analysis of Schistosoma mansoni identifies a conserved genetic program controlling germline stem cell fate. Nature Communications, 12(1), 485. https://doi.org/10.1038/s41467-020-20794-w
Plass, M., Solana, J., Wolf, F. A., Ayoub, S., Misios, A., Glažar, P., Obermayer, B., Theis, F. J., Kocks, C., and Rajewsky, N. (2018). Cell type atlas and lineage tree of a whole complex animal by single-cell transcriptomics. Science, 360(6391), eaaq1723. https://doi.org/10.1126/science.aaq1723
Rozario, T., Quinn, E. B., Wang, J., Davis, R. E., and Newmark, P. A. (2019). Region-specific regulation of stem cell-driven regeneration in tapeworms. ELife, 8, e48958. https://doi.org/10.7554/eLife.48958
Wang, B., Collins, J. J., and Newmark, P. A. (2013). Functional genomic characterization of neoblast-like stem cells in larval Schistosoma mansoni. ELife, 2, e00768. https://doi.org/10.7554/eLife.00768
Wang, B., Lee, J., Li, P., Saberi, A., Yang, H., Liu, C., Zhao, M., and Newmark, P. A. (2018). Stem cell heterogeneity drives the parasitic life cycle of Schistosoma mansoni. ELife, 7, e35449. https://doi.org/10.7554/eLife.35449
Wendt, G. R., Collins, J. N., Pei, J., Pearson, M. S., Bennett, H. M., Loukas, A., Berriman, M., Grishin, N. V., and Collins, J. J. (2018). Flatworm-specific transcriptional regulators promote the specification of tegumental progenitors in Schistosoma mansoni. ELife, 7, e33221. https://doi.org/10.7554/eLife.33221
Wendt, G. R., Zhao, L., Chen, R., Liu, C., O’Donoghue, A. J., Caffrey, C. R., Reese, M. L., and Collins, J. J. (2020). A single-cell RNA-seq atlas of Schistosoma mansoni identifies a key regulator of blood feeding. Science, 369(6511), 1644–1649. https://doi.org/10.1126/science.abb7709
Zeng, A., Li, H., Guo, L., Gao, X., McKinney, S., Wang, Y., Yu, Z., Park, J., Semerad, C., Ross, E., Cheng, L.-C., Davies, E., Lei, K., Wang, W., Perera, A., Hall, K., Peak, A., Box, A., and Alvarado, A. S. (2018). Prospectively Isolated Tetraspanin+ Neoblasts Are Adult Pluripotent Stem Cells Underlying Planaria Regeneration. Cell, 173(7), 1593-1608.e20. https://doi.org/10.1016/j.cell.2018.05.006
