# Supplementary material for: Purification and transcriptomic characterization of proliferative cells of Mesocestoides corti selectively affected by irradiation
Source: Front Parasitol. 2024 Mar 5;3:1362199. doi: 10.3389/fpara.2024.1362199 (PMC11732142; doi:10.3389/fpara.2024.1362199)
Supplement: Supplementary file 8 [file Table_4.xlsx]

## Sheet: Supplementary Table 4
Supplementary Table 4: Number of reads and mapping statistics per sample
	1N	2N	1I	2I
Total Reads	96229044	93421468	106851194	104133122
Clean Reads	81107527	86162734	98860740	96488738
Unaligned	3925677	3627488	4046567	4066576
Aligned	77181850	82535246	94642162	92422162
Genic	68265560	76613764	87996238	85230638
