# Supplementary material for: Purification and transcriptomic characterization of proliferative cells of Mesocestoides corti selectively affected by irradiation
Source: Front Parasitol. 2024 Mar 5;3:1362199. doi: 10.3389/fpara.2024.1362199 (PMC11732142; doi:10.3389/fpara.2024.1362199)
Supplement: Supplementary file 9 [file Table_5.xlsx]

## Sheet: DownIrrad.GOseq
Supplementary Table 5) GOSeq enrichment analysis of downregulated genes in irradiated worms.
ontology	category	over_represented_pvalue	under_represented_pvalue	numDEInCat	numInCat	term	over_represented_FDR	gene_ids
BP	GO:0006270	1.65586e-05	1	3	7	DNA replication initiation	0.0172872	MCU_006062, MCU_006326, MCU_006812
	GO:0032508	0.00100315	0.999989	2	6	DNA duplex unwinding	0.261822	MCU_006326, MCU_006812
	GO:0006915	0.00161089	0.999975	2	10	apoptotic process	0.343118	MCU_001783, MCU_008396
	GO:0006281	0.00374714	0.999741	3	46	DNA repair	0.652002	MCU_000030, MCU_006277, MCU_007831
	GO:0006275	0.00632296	0.999987	1	3	regulation of DNA replication	1	MCOS_0000373901
	GO:0000280	0.00868086	1	1	1	nuclear division	1	MCU_007922
	GO:0098813	0.00868086	1	1	1	nuclear chromosome segregation	1	MCU_007922
	GO:0000724	0.00868154	1	1	1	double-strand break repair via homologous recombination	1	MCU_006785
	GO:0007165	0.0120019	0.998716	3	75	signal transduction	1	MCU_001682, MCU_008091, MCU_011078
	GO:0006334	0.0130604	0.999933	1	5	nucleosome assembly	1	MCU_009565
	GO:0007094	0.0168602	0.999906	1	3	mitotic spindle assembly checkpoint signaling	1	MCU_005683
	GO:0006298	0.043662	0.999208	1	6	mismatch repair	1	MCU_009515
ontology	category	over_represented_pvalue	under_represented_pvalue	numDEInCat	numInCat	term	over_represented_FDR	gene_ids
CC	GO:0042555	5.04411e-06	1	3	5	MCM complex	0.0105321	MCU_006062, MCU_006326, MCU_006812
	GO:0005634	0.000281963	0.999939	11	546	nucleus	0.117748	MCOS_0000373901, MCU_000483, MCU_001783, MCU_004703, MCU_006062, MCU_006326, MCU_006812, MCU_007922, MCU_008396, MCU_009515, MCU_009565
	GO:0000786	0.000578937	0.999994	2	19	nucleosome	0.188966	MCU_000483, MCU_009565
	GO:0000776	0.0183396	0.999889	1	3	kinetochore	1	MCU_005683
ontology	category	over_represented_pvalue	under_represented_pvalue	numDEInCat	numInCat	term	over_represented_FDR	gene_ids
MF	GO:0003677	5.91558e-05	0.999993	8	244	DNA binding	0.0411725	MCU_000354, MCU_000483, MCU_004703, MCU_006062, MCU_006326, MCU_006785, MCU_007831, MCU_009565
	GO:0000976	0.00018456	1	2	3	transcription cis-regulatory region binding	0.0963405	MCU_001783, MCU_008396
	GO:0030527	0.000633507	0.999993	2	20	structural constituent of chromatin	0.188966	MCU_000483, MCU_009565
	GO:0140664	0.00164329	0.999974	2	9	ATP-dependent DNA damage sensor activity	0.343118	MCU_007831, MCU_009515
	GO:0008474	0.00288952	1	1	1	palmitoyl-(protein) hydrolase activity	0.548484	MCU_007061
	GO:0003700	0.0116749	0.998761	3	83	DNA-binding transcription factor activity	1	MCU_000354, MCU_001783, MCU_008396
	GO:0003688	0.013442	0.999955	1	2	DNA replication origin binding	1	MCU_006812
	GO:0004386	0.015949	0.999084	2	28	helicase activity	1	MCU_006326, MCU_006812
	GO:0061608	0.0167361	0.999931	1	2	nuclear import signal receptor activity	1	MCU_004025
	GO:0016787	0.0184287	0.997681	3	84	hydrolase activity	1	MCU_006062, MCU_006812, MCU_009305
	GO:0004197	0.0264422	0.999723	1	5	cysteine-type endopeptidase activity	1	MCU_007922
	GO:0005524	0.0281618	0.989604	9	679	ATP binding	1	MCU_002881, MCU_003654, MCU_005683, MCU_006062, MCU_006326, MCU_006812, MCU_007831, MCU_009515, MCU_009941
	GO:0004672	0.0350894	0.994322	3	115	protein kinase activity	1	MCU_002881, MCU_005683, MCU_009941
	GO:0030983	0.0413325	0.999319	1	5	mismatched DNA binding	1	MCU_009515
