# Supplementary material for: Purification and transcriptomic characterization of proliferative cells of Mesocestoides corti selectively affected by irradiation
Source: Front Parasitol. 2024 Mar 5;3:1362199. doi: 10.3389/fpara.2024.1362199 (PMC11732142; doi:10.3389/fpara.2024.1362199)
Supplement: Supplementary file 10 [file Table_6.xlsx]

## Sheet: Supplementary Table 6
Supplementary Table 6: Conservation of downregulated genes in other flatworms
			S. mansoni										S. mediterranea							H. diminuta
			Sman Ortholog		Collins et al., 2013	Wang et al., 2013	Wang et al., 2018	Collins et al., 2016	Wendt et al., 2018	Li et al., 2021	Diaz et al., 2020	Wendt et al., 2020	Ortholog in Smed Genome	Mapping in smed_2014	Mapping in dd_Smed_v6	Mapping in dd_Smed_v4	Zheng et al., 2018	Plass et al., 2018	Fincher et al., 2018	Hdim Orholog	Rozario et al., 2019
	M. corti gene	M. corti annotation	WBPS14	WBPS8	WBPS8	WBPS8	WBPS8	WBPS8	WBPS8	WBPS14	WBPS14	WBPS14					smed_20140614.nt	dd_Smed_v6.pcf.contigs.fasta	dd_Smed_v4.nuc.fasta	WBPS14	Down Irradiated	In situ hybridization	Coexpression in cycling cells
Sma - Sme - Hdi	MCU_008396	tp53: Cellular tumor antigen p53	Smp_139530	Smp_139530	Downregulated	NA	psi-delta	48h & 14d	Cluster 13: Neob/TSP	δ'	Stem/Germinal cells	egc+	SMESG000078256	SMED30026364	dd_Smed_v4_5563_0_1	dd_Smed_v4_5563_0_1	Nb1_Epidermal	early epidermal progenitors,late epidermal progenitors 1	Epidermal,Phyarnx	HDID_0000019201	Yes	neck parenchyma (broad)	partial and expansive
Sma - Sme	MCU_006812	mcm5-a: DNA replication licensing factor mcm5-A	Smp_143490	Smp_143490	Downregulated	Ortholog	NA	48h & 14d	Cluster 6: Neoblast	NA	Stem/Germinal cells	eled+ neoblasts	SMESG000005389	SMED30032563	dd_Smed_v6_5764_0	dd_Smed_v4_5764_0	high	None	Neoblast	HDID_0000106801	No	n/a
	MCU_007831	rad51-a: DNA repair protein RAD51 homolog A	Smp_124230	Smp_124230	NA	Ortholog	NA	NA	Cluster 6: Neoblast	NA	Stem/Germinal cells	GSC progeny	SMESG000056159	SMED30034520	dd_Smed_v6_12390_0/dd_Smed_v6_8626_0	dd_Smed_v4_12390_0/dd_Smed_v4_8626_0	None	None/None	None/Neoblast	HDID_0000826001	No	n/a
	MCU_007922	ESPL1: Separin	Smp_167810	Smp_167810	Downregulated	Ortholog	kappa	NA	Cluster 6: Neoblast	NA	NA	NA	SMESG000017514	SMED30013237	dd_Smed_v6_6610_0	dd_Smed_v4_6610_0	high	None	Neoblast	HDID_0000238301	No	n/a
	MCU_009515	MSH2: DNA mismatch repair protein Msh2	Smp_332870	Smp_199070 and Smp_169120	NA / NA	NA	NA	NA / NA	Cluster 6: Neoblast /Neoblast	NA	Stem/Germinal cells	NA	SMESG000016751	SMED30031773	dd_Smed_v6_11434_0	dd_Smed_v4_11434_0	None	None	Neoblast,Protonephridia	HDID_0000812901	No	n/a
	MCU_004025	KPNA2: Importin subunit alpha-1	Smp_245030 and Smp_245040	Smp_174910	Downregulated	Ortholog	NA	48h & 14d	Cluster 6: Neoblast	NA/NA	Stem/Germinal cells //NA	neoblast 1 /NA	SMESG000063514	SMED30012458	dd_Smed_v6_3708_0	dd_Smed_v4_3708_0	None	None	Neoblast	HDID_0000236301	No	n/a
	MCU_006062	mcm4-b: DNA replication licensing factor mcm4-B	Smp_172530	Smp_172530	Downregulated	Ortholog	NA	48h & 14d	Cluster 6: Neoblast	NA	Stem/Germinal cells	neoblast 1	SMESG000060238	SMED30023821	dd_Smed_v6_5956_0	dd_Smed_v4_5956_0	high	None	Neoblast	HDID_0001067301	No	n/a
	MCU_006326	zmcm3: Zygotic DNA replication licensing factor mcm3	Smp_037590	Smp_037590	NA	Ortholog	NA	NA	Cluster 6: Neoblast	NA	Stem/Germinal cells	neoblast 1	SMESG000037542	SMED30026560	dd_Smed_v6_6734_0	dd_Smed_v4_6734_0	None	None	Neoblast	HDID_0000167201	No	n/a
Sma - Hdi	MCU_000354	nfil3: Nuclear factor interleukin-3-regulated protein	Smp_176710	Smp_176710	Downregulated	Similar	NA	NA	Cluster 10: Neoblast-	NA	Stem/Germinal cells	eled+ neoblasts	SMESG000020783	SMED30023853/SMED30026592	dd_Smed_v6_7929_0/dd_Smed_v6_8537_0	dd_Smed_v4_7929_0/dd_Smed_v4_8537_0	None/None	None/None	None/None	HDID_0000541601	Yes	neck parenchyma	complete and exclusive
	MCU_001682	ARHGAP19: Rho GTPase-activating protein 19	Smp_180890	Smp_186680	NA	NA	NA	NA	Cluster 8: TSP	NA	Stem/Germinal cells	muscle 5	None				n/a	n/a	n/a	HDID_0000123401	Yes	neck parenchyma subset	complete and expansive
	MCU_005027	IPR001478:PDZ domain	Smp_139620	Smp_139620	NA	NA	NA	NA	Cluster 6: Neoblast	NA	Stem/Germinal cells	hes2+	None				n/a	n/a	n/a	HDID_0000680101	Yes	neck parenchyma	na
	MCU_008029	IPR017877:Myb-like domain	Smp_063030	Smp_063030	Downregulated	NA	NA	NA	Cluster 13: Neob/TSP	NA	gnai+ neurons	hes2+	SMESG000016880/SMESG000019869	SMED30025750/SMED30034140	dd_Smed_v6_4381_0/dd_Smed_v6_8671_0	dd_Smed_v4_4381_0/dd_Smed_v4_8671_0	None/None	None/None	Epidermal,Cathepsin+ cell,Protonephridia/Neural	HDID_0000023001	Yes	neck parenchyma (broad)	partial and expansive
Sma	MCU_006277	BRCA1: Breast cancer type 1 susceptibility protein homolog	Smp_342670	Smp_132510	Downregulated	NA	NA	48h & 14d	Cluster 6: Neoblast	NA	NA	NA	None				n/a	n/a	n/a	HDID_0001037101	No	n/a
	MCU_010783	Similar to ASPM: Abnormal spindle-like microcephaly-associated protein homolog	Smp_176000	Smp_176000	Downregulated	NA	NA	48h & 14d	Cluster 6: Neoblast	NA	NA	NA	None				n/a	n/a	n/a	HDID_0000631301	No	n/a
	MCU_004703	SOX8: Transcription factor SOX-8	Smp_076600	Smp_076600	Downregulated	NA	NA	48h & 14d	Cluster 6: Neoblast	NA	Stem/Germinal cells	neoblast 1	None				n/a	n/a	n/a	HDID_0000312901	No	n/a
	MCU_005342	scra: Anillin	Smp_340780	Smp_046280	Downregulated	NA	NA	48h & 14d	Cluster 6: Neoblast	NA	Stem/Germinal cells	eled+ neoblasts	None				n/a	n/a	n/a	HDID_0000760701	No	n/a
	MCU_009941	CIT: Citron Rho-interacting kinase	Smp_337870	Smp_148690	Downregulated	Similar	NA	48h & 14d		NA	Stem/Germinal cells	neoblast 1	None				n/a	n/a	n/a	HDID_0001032201	No	n/a
	MCU_011829	Bard1: BRCA1-associated RING domain protein 1	Smp_137090	Smp_137090	Downregulated	NA	NA	48h & 14d	Cluster 6: Neoblast	NA	Stem/Germinal cells	NA	SMESG000012441	SMED30026144/SMED30021240	dd_Smed_v6_15557_0	dd_Smed_v4_15557_0	None/None	None	None	HDID_0000940701	No	n/a
	MCU_006785	Brca2: Breast cancer type 2 susceptibility protein homolog	Smp_345220	Smp_160680	Downregulated	NA	NA	NA	Cluster 6: Neoblast	NA	NA	NA	SMESG000039871	SMED30034558	dd_Smed_v6_12551_0	dd_Smed_v4_12551_0	None	None	Neural	HDID_0000140601	No	n/a
	MCU_008091	Racgap1: Rac GTPase-activating protein 1	Smp_021590	Smp_021590	Downregulated	NA	NA	48h & 14d	Cluster 6: Neoblast	NA	Stem/Germinal cells	neoblast 1	None				n/a	n/a	n/a	HDID_0001051701	No	n/a
	MCU_000483	H2AFJ: Histone H2A.J	Smp_086860	Smp_086860	Downregulated	Similar	NA	48h & 14d	Cluster 6: Neoblast	NA	Stem/Germinal cells	GSCs	SMESG000004684/SMESG000016095/SMESG000023778/SMESG000023885/SMESG000027828/SMESG000031066/SMESG000067932/SMED30015694	None/SMED30015276/None/None/SMED30014487/None/SMED30015694/None	NA/dd_Smed_v6_3885_0/NA/NA/dd_Smed_v6_18874_0/NA/dd_Smed_v6_5156_0/NA	NA/dd_Smed_v4_3885_0/NA/NA/dd_Smed_v4_18874_0/NA/dd_Smed_v4_5156_0/NA	NA/None/NA/NA/None/NA/None/NA	NA/None/NA/NA/None/NA/None/NA	NA/Neural/NA/NA/None/NA/Muscle,Neural/NA	HDID_0000370501	No	n/a
	MCU_011078	IPR000198:Rho GTPase-activating protein domain@IPR008936:Rho GTPase activation protein	Smp_159630	Smp_159630	NA	NA	NA	14d !& 48h	Cluster 6: Neoblast	NA	NA	eled+ neoblasts	None				n/a	n/a	n/a	HDID_0000231101	No	n/a
	MCU_000030	ATM: Serine-protein kinase ATM	Smp_344880	Smp_157820	NA	Similar	NA	NA	Cluster 7:TSP-	NA	Tegument 1	zfp-1-1+	SMESG000023629	SMED30019647	dd_Smed_v6_14586_0	dd_Smed_v4_14586_0	None	None	None	HDID_0000141101	No	n/a
	MCU_001783	IPR008967:p53-like transcription factor, DNA-binding@IPR012346:p53/RUNT-type transcription factor, DNA-binding domain superfamily	Smp_136160	Smp_136160	NA	NA	NA	NA	Cluster 6: Neoblast	NA	Meg4+ cells	prom2+	None				n/a	n/a	n/a	HDID_0000970101	No	n/a
Hdi	MCU_007061	Ppt1: Palmitoyl-protein thioesterase 1	Smp_142970 and Smp_142980	Smp_142970 and Smp_142980	NA/NA	NA/NA	NA/NA	NA	Cluster 5: TSP/NA	cb2+/NA	Parenchymal 2/	parenchyma 2/esophageal gland	SMESG000036367	SMED30012316	dd_Smed_v6_2388_0	dd_Smed_v4_2388_0	None	psap+ parenchymal cells	Epidermal,Cathepsin+ cell,Intestine	HDID_0000149901	Yes	neck parenchyma (broad)	partial and expansive
	MCU_009565	Histone H1-beta%2C late embryonic	Several	Several									None				n/a	n/a	n/a	HDID_0000286901 / HDID_0000002101	Yes	neck parenchyma	na/ complete and exclusive
	MCU_008160	IPR007588:Zinc finger, FLYWCH-type	Smp_246510 and Smp_246500	Smp_161860	NA	NA	NA	NA	Cluster 10: Neoblast-	NA/NA	Ambiguous 1/NA	NA	SMESG000032739	SMED30007927	dd_Smed_v6_3827_0	dd_Smed_v4_3827_0	None	None	Epidermal,Muscle	HDID_0001012701	Yes	n/a	na
	MCU_003048	None	Smp_132010	Smp_132010	NA	NA	NA	NA	Cluster 15: IR_Rest	NA	NA	NA	None				n/a	n/a	n/a	HDID_0000454901	Yes	neck parenchyma subset	na
No stem cell in other Flatworms	MCU_008718	None	None	None									None				n/a	n/a	n/a	HDID_0000835801	No	n/a
	MCU_007486	None	None	None									None				n/a	n/a	n/a	HDID_0000483001	No	n/a
	MCU_012015	None	None	None									None				n/a	n/a	n/a	None
	MCU_002881	cdc7: Probable serine/threonine-protein kinase cdc7	Smp_177120	Smp_177120	NA	NA	NA	NA	Cluster 10: Neoblast-	NA	NA	NA	SMESG000069572	SMED30008000	dd_Smed_v6_16034_0	dd_Smed_v4_16034_0	None	None	None	HDID_0000545401	No	n/a
	MCU_005413	fezf2: Fez family zinc finger protein 2	Smp_144540	Smp_144540	NA	NA	NA	NA	NA	NA	NA	NA	SMESG000058261	SMED30015297	dd_Smed_v6_85977_0	dd_Smed_v4_85977_0	None	None	None	HDID_0001087701	No	n/a
	MCU_012956	None	None	None									None				n/a	n/a	n/a	None
	MCU_008486	Rif1: Telomere-associated protein RIF1	None	None									None				n/a	n/a	n/a	HDID_0000954401	No	n/a
	MCOS_0000373901	IPR022786:Geminin/Multicilin	None	None									None				n/a	n/a	n/a	HDID_0000871401	No	n/a
	MCU_003654	Nrk: Tyrosine-protein kinase transmembrane receptor Ror2	Smp_136550	Smp_136550	NA	NA	NA	NA	Cluster 10: Neoblast-	NA	Tegument 2	early tsp-2+	None	SMED30001950	dd_Smed_v6_6799_0	dd_Smed_v4_6799_0	None	None	Epidermal, Phyarnx	HDID_0000229001	No	n/a
	MCU_012071	unc-9: Innexin unc-9	Smp_066900	Smp_066900	NA	NA	NA	NA	Cluster 10: Neoblast-	NA	NDF+ neurons	unknown	SMESG000043134	SMED30008787	dd_Smed_v6_11254_0	dd_Smed_v4_11254_0	None	None	Muscle	HDID_0000940901	No	n/a
	MCU_006793	CG7457: Tonsoku-like protein	Smp_244670 and Smp_313840	Smp_160500	NA	NA	NA	NA	Cluster 7:TSP-	NA	NA	NA	SMESG000012441	SMED30026144/SMED30021240	dd_Smed_v6_15557_0	dd_Smed_v4_15557_0	None/None	None	None	HDID_0000053901	No	n/a
	MCU_004462	DNAH10: Dynein heavy chain 10%2C axonemal	Several	Several									SMESG000073407	Several	Several	Several	n/a	n/a	n/a	Several
	MCU_009305	tuba: Tubulin alpha chain	Several	Several									None				n/a	n/a	n/a	None
	MCU_004024	SLC6A14: Sodium- and chloride-dependent neutral and basic amino acid transporter B(0+)	None	None									SMESG000055640	SMED30023180	dd_Smed_v6_8727_0	dd_Smed_v4_8727_0	None	None	Epidermal,Protonephridia	HDID_0000960801	No	n/a
	MCU_005683	BUB1: Mitotic checkpoint serine/threonine-protein kinase BUB1	None	None									None				n/a	n/a	n/a	None
	MCU_012889	None	None	None									None				n/a	n/a	n/a	None
	MCU_014484	None	None	None									None				n/a	n/a	n/a	None
	MCU_005442	None	None	None									None				n/a	n/a	n/a	None
	MCU_013359	None	None	None									None				n/a	n/a	n/a	None
	MCU_010900	None	None	None									None				n/a	n/a	n/a	None
	MCU_003804	None	None	None									None				n/a	n/a	n/a	None
	MCU_010994	None	None	None									None				n/a	n/a	n/a	None
Notes:
Green background: genes associated to stem cells
Each column contain results from the referenced work. The version of the transcriptome used is indicated in the second row
References
Collins, J. J., Wang, B., Lambrus, B. G., Tharp, M. E., Iyer, H., and Newmark, P. A. (2013). Adult somatic stem cells in the human parasite Schistosoma mansoni. Nature, 494(7438), 476–479. https://doi.org/10.1038/nature11924
Collins, J. J., Wendt, G. R., Iyer, H., and Newmark, P. A. (2016). Stem cell progeny contribute to the schistosome host-parasite interface. ELife, 5. https://doi.org/10.7554/eLife.12473
Diaz Soria, C. L., Lee, J., Chong, T., Coghlan, A., Tracey, A., Young, M. D., Andrews, T., Hall, C., Ng, B. L., Rawlinson, K., Doyle, S. R., Leonard, S., Lu, Z., Bennett, H. M., Rinaldi, G., Newmark, P. A., and Berriman, M. (2020). Single-cell atlas of the first intra-mammalian developmental stage of the human parasite Schistosoma mansoni. Nature Communications, 11(1), Article 1. https://doi.org/…
Fincher, C. T., Wurtzel, O., Hoog, T. de, Kravarik, K. M., and Reddien, P. W. (2018). Cell type transcriptome atlas for the planarian Schmidtea mediterranea. Science, 360(6391), eaaq1736. https://doi.org/10.1126/science.aaq1736
Li, P., Nanes Sarfati, D., Xue, Y., Yu, X., Tarashansky, A. J., Quake, S. R., and Wang, B. (2021). Single-cell analysis of Schistosoma mansoni identifies a conserved genetic program controlling germline stem cell fate. Nature Communications, 12(1), Article 1. https://doi.org/10.1038/s41467-020-20794-w
Plass, M., Solana, J., Wolf, F. A., Ayoub, S., Misios, A., Glažar, P., Obermayer, B., Theis, F. J., Kocks, C., and Rajewsky, N. (2018). Cell type atlas and lineage tree of a whole complex animal by single-cell transcriptomics. Science, 360(6391), eaaq1723. https://doi.org/10.1126/science.aaq1723
Rozario, T., Quinn, E. B., Wang, J., Davis, R. E., and Newmark, P. A. (2019). Region-specific regulation of stem cell-driven regeneration in tapeworms. ELife, 8, e48958. https://doi.org/10.7554/eLife.48958
Wang, B., Collins, J. J., and Newmark, P. A. (2013). Functional genomic characterization of neoblast-like stem cells in larval Schistosoma mansoni. ELife, 2, e00768. https://doi.org/10.7554/eLife.00768
Wang, B., Lee, J., Li, P., Saberi, A., Yang, H., Liu, C., Zhao, M., and Newmark, P. A. (2018). Stem cell heterogeneity drives the parasitic life cycle of Schistosoma mansoni. ELife, 7, e35449. https://doi.org/10.7554/eLife.35449
Wendt, G. R., Collins, J. N., Pei, J., Pearson, M. S., Bennett, H. M., Loukas, A., Berriman, M., Grishin, N. V., and Collins, J. J. (2018). Flatworm-specific transcriptional regulators promote the specification of tegumental progenitors in Schistosoma mansoni. ELife, 7, e33221. https://doi.org/10.7554/eLife.33221
Wendt, G. R., Zhao, L., Chen, R., Liu, C., O’Donoghue, A. J., Caffrey, C. R., Reese, M. L., and Collins, J. J. (2020). A single-cell RNA-seq atlas of Schistosoma mansoni identifies a key regulator of blood feeding. Science, 369(6511), 1644–1649. https://doi.org/10.1126/science.abb7709
Zeng, A., Li, H., Guo, L., Gao, X., McKinney, S., Wang, Y., Yu, Z., Park, J., Semerad, C., Ross, E., Cheng, L.-C., Davies, E., Lei, K., Wang, W., Perera, A., Hall, K., Peak, A., Box, A., and Alvarado, A. S. (2018). Prospectively Isolated Tetraspanin+ Neoblasts Are Adult Pluripotent Stem Cells Underlying Planaria Regeneration. Cell, 173(7), 1593-1608.e20. https://doi.org/10.1016/j.cell.2018.05.006
