# Supplementary material for: Purification and transcriptomic characterization of proliferative cells of Mesocestoides corti selectively affected by irradiation
Source: Front Parasitol. 2024 Mar 5;3:1362199. doi: 10.3389/fpara.2024.1362199 (PMC11732142; doi:10.3389/fpara.2024.1362199)
Supplement: Supplementary file 11 [file Table_7.xlsx]

## Sheet: Supplementary Table 7
Supplementary Table 7: Number of cells purified, reads and mapping statistics per sample
	Differentiated cells			Proliferative cells
	G0_1	G0_2	G0_3	G2_1	G2_2	G2_3
Experiment	1 to 3	4 to 6	7 to 9	1 to 3	4 to 6	7 to 9
N° cells (x106)	1.68	1.19	1.46	0.18	0.21	0.22
	1.99	1.81	2.4	0.29	0.2	0.23
	2.03	1.43	1.63	0.19	0.24	0.2
Total cells (x106)	5.7	4.43	5.49	0.66	0.66	0.64
ng RNA	705.6	988	1279.2	128.8	180	71.2
Total Reads	85423212	69314016	68475398	65788918	54387642	39619702
Clean Read	68104862	58090134	54955204	54968196	44963832	33149320
Unaligned	22153620	26458042	17826032	27323676	12794939	14821182
Aligned	45951242	31632092	37129172	27644520	32168893	18328138
Genic	36426610	24819726	29277886	22327480	26116424	14925756
