# Supplementary material for: Purification and transcriptomic characterization of proliferative cells of Mesocestoides corti selectively affected by irradiation
Source: Front Parasitol. 2024 Mar 5;3:1362199. doi: 10.3389/fpara.2024.1362199 (PMC11732142; doi:10.3389/fpara.2024.1362199)
Supplement: Supplementary file 12 [file Table_8.xlsx]

## Sheet: Proliferative cells
Supplementary Table 8A) Upregulated genes in purified cells
M. corti annotation											Irradiated dataset Expression								Purified cells Expression
Gene	Representative Isoform	Protein Name	InterPro Domain	Pfam Domain	ECnumber	GO-BP	GO-CC	GO-MF	GO	GO-ids	CountN1	CountN2	CountI1	CountI2	BaseExp	log2FC (I/C)	adj-p-val (I/C)	Result	CountD1	CountD2	CountD3	CountP1	CountP2	CountP3	BaseExp	log2FC (P/D)	adj-p-val (P/D)	Result
MCU_007516	MCU_007516-RB	Uncharacterized protein									11	18	9	17	13.7829	-0.402895	0.999388	NA	0	0	0	41	33	15	18.2	8.02	0	Proliferative
MCU_002914	MCU_002914-RA	Uncharacterized protein									8	1	0	4	3.42911	-1.46525	NA	NA	0	0	0	24	27	16	14.02	7.64	0.0001	Proliferative
MCU_000386	MCU_000386-RA	Fork-head domain-containing protein	IPR001766;IPR030456;IPR036388;IPR036390;	PF00250;			nucleus [GO:0005634]	DNA-binding transcription factor activity [GO:0003700]; sequence-specific DNA binding [GO:0043565]	nucleus [GO:0005634]; DNA-binding transcription factor activity [GO:0003700]; sequence-specific DNA binding [GO:0043565]	GO:0003700; GO:0005634; GO:0043565	9	15	4	4	8.32164	-1.827	0.999388	NA	0	0	0	22	28	11	12.32	7.46	0.0004	Proliferative
MCU_005096	MCU_005096-RB	Uncharacterized protein									9	25	2	13	12.5405	-1.41853	0.999388	NA	0	0	4	43	67	40	32	5.95	0	Proliferative
MCU_011199	MCU_011199-RA	Uncharacterized protein									27	20	31	44	30.0297	0.413739	0.999388	NA	0	1	0	10	15	13	8.47	5.92	0.0127	Proliferative
MCU_011377	MCU_011377-RA	DNA primase small subunit	IPR002755;IPR014052;	PF01896;			DNA-directed RNA polymerase complex [GO:0000428]	DNA primase activity [GO:0003896]; metal ion binding [GO:0046872]	DNA-directed RNA polymerase complex [GO:0000428]; DNA primase activity [GO:0003896]; metal ion binding [GO:0046872]	GO:0000428; GO:0003896; GO:0046872	89	190	59	78	106.488	-1.26377	0.363026	NA	1	0	23	371	283	124	161.71	5.71	0.0029	Proliferative
MCU_013080	MCU_013080-RA	AGC-kinase C-terminal domain-containing protein									111	87	59	99	90.3291	-0.586192	0.999388	NA	1	0	14	179	189	78	92.37	5.58	0	Proliferative
MCU_000011	MCU_000011-RA	DNA primase large subunit	IPR016558;IPR007238;	PF04104;		DNA replication, synthesis of RNA primer [GO:0006269]	alpha DNA polymerase:primase complex [GO:0005658]	4 iron, 4 sulfur cluster binding [GO:0051539]; DNA binding [GO:0003677]; metal ion binding [GO:0046872]	alpha DNA polymerase:primase complex [GO:0005658]; 4 iron, 4 sulfur cluster binding [GO:0051539]; DNA binding [GO:0003677]; metal ion binding [GO:0046872]; DNA replication, synthesis of RNA primer [GO:0006269]	GO:0003677; GO:0005658; GO:0006269; GO:0046872; GO:0051539	138	190	97	97	133.386	-1.00356	0.41308	NA	22	30	3	713	507	201	295.38	5.31	0	Proliferative
MCU_004210	MCU_004210-RA	Origin recognition complex subunit 2	IPR007220;	PF04084;		DNA replication [GO:0006260]	nuclear origin of replication recognition complex [GO:0005664]	DNA replication origin binding [GO:0003688]	nuclear origin of replication recognition complex [GO:0005664]; DNA replication origin binding [GO:0003688]; DNA replication [GO:0006260]	GO:0003688; GO:0005664; GO:0006260	117	129	81	80	103.84	-0.862387	0.875575	NA	59	0	17	583	524	165	261.92	4.93	0.0037	Proliferative
MCU_005539	MCU_005539-RA	Protein aurora borealis									222	204	125	185	187.221	-0.71527	0.936477	NA	27	14	60	887	727	266	391.38	4.9	0	Proliferative
MCU_007831	MCU_007831-RA	DNA repair protein RAD51 homolog	IPR013632;IPR027417;IPR020588;IPR020587;	PF08423;		DNA repair [GO:0006281]		ATP binding [GO:0005524]; ATP-dependent DNA damage sensor activity [GO:0140664]; DNA binding [GO:0003677]	ATP binding [GO:0005524]; ATP-dependent DNA damage sensor activity [GO:0140664]; DNA binding [GO:0003677]; DNA repair [GO:0006281]	GO:0003677; GO:0005524; GO:0006281; GO:0140664	451	506	285	283	390.533	-1.00301	0.0216145	Downregulated	93	65	10	1379	729	633	608.16	4.8	0	Proliferative
MCU_006812	MCU_006812-RA	DNA replication licensing factor MCM5 (EC 3.6.4.12)	IPR003593;IPR031327;IPR008048;IPR018525;IPR001208;IPR041562;IPR027925;IPR033762;IPR012340;IPR027417;	PF00493;PF17855;PF14551;PF17207;	3.6.4.12	cell cycle [GO:0007049]; DNA duplex unwinding [GO:0032508]; DNA replication initiation [GO:0006270]	MCM complex [GO:0042555]; nucleus [GO:0005634]	ATP binding [GO:0005524]; DNA replication origin binding [GO:0003688]; helicase activity [GO:0004386]; hydrolase activity [GO:0016787]	MCM complex [GO:0042555]; nucleus [GO:0005634]; ATP binding [GO:0005524]; DNA replication origin binding [GO:0003688]; helicase activity [GO:0004386]; hydrolase activity [GO:0016787]; cell cycle [GO:0007049]; DNA duplex unwinding [GO:0032508]; DNA replication initiation [GO:0006270]	GO:0003688; GO:0004386; GO:0005524; GO:0005634; GO:0006270; GO:0007049; GO:0016787; GO:0032508; GO:0042555	866	1112	577	594	805.233	-1.00365	0.00456346	Downregulated	148	105	121	2933	2303	1066	1337.49	4.77	0	Proliferative
MCU_001401	MCU_001401-RA	Uncharacterized protein	IPR028045;	PF15072;		recombinational repair [GO:0000725]			recombinational repair [GO:0000725]	GO:0000725	142	147	82	73	114.274	-1.15054	0.262136	NA	34	8	26	476	345	208	222.98	4.71	0	Proliferative
MCU_000483	MCU_000483-RA	Histone H2A	IPR009072;IPR002119;IPR007125;IPR032454;IPR032458;	PF00125;PF16211;			nucleosome [GO:0000786]; nucleus [GO:0005634]	DNA binding [GO:0003677]; protein heterodimerization activity [GO:0046982]; structural constituent of chromatin [GO:0030527]	nucleosome [GO:0000786]; nucleus [GO:0005634]; DNA binding [GO:0003677]; protein heterodimerization activity [GO:0046982]; structural constituent of chromatin [GO:0030527]	GO:0000786; GO:0003677; GO:0005634; GO:0030527; GO:0046982	1238	1426	973	785	1127.57	-0.848358	0.0281979	Downregulated	133	149	49	2637	1615	919	1117.15	4.63	0	Proliferative
MCU_001858	MCU_001858-RA	Proteasome activator Blm10 mid region domain-containing protein									242	156	115	89	156.096	-1.22595	0.167635	NA	25	14	56	651	430	300	303.49	4.61	0	Proliferative
MCU_005342	MCU_005342-RA	PH domain-containing protein	IPR011993;IPR037840;IPR001849;	PF00169;							1009	868	504	315	701.057	-1.45099	0.00021448	Downregulated	141	67	59	1762	1229	799	828.71	4.6	0	Proliferative
MCU_004725	MCU_004725-RB	Uncharacterized protein					membrane [GO:0016020]		membrane [GO:0016020]	GO:0016020	113	120	56	83	95.26	-0.998586	0.712252	NA	31	13	19	457	352	122	194.71	4.6	0	Proliferative
MCU_006850	MCU_006850-RA	WH2 domain-containing protein	IPR007972;								138	242	170	99	164.367	-0.736411	0.999388	NA	35	7	50	580	400	277	276.47	4.57	0	Proliferative
MCU_005442	MCU_005442-RA	Uncharacterized protein									540	445	249	223	377.634	-1.31838	0.00119977	Downregulated	153	44	76	1731	1034	749	775.52	4.51	0	Proliferative
MCU_007346	MCU_007346-RB	Anaphase-promoting complex subunit 4 WD40 domain-containing protein	IPR015943;IPR001680;IPR036322;								152	86	57	45	88.8984	-1.48694	0.190102	NA	57	3	22	504	470	108	221.12	4.51	0	Proliferative
MCU_011829	MCU_011829-RA	RING-type E3 ubiquitin transferase BRCA1	IPR002110;IPR036770;IPR001357;IPR036420;IPR001841;IPR013083;	PF12796;PF00533;				metal ion binding [GO:0046872]; transferase activity [GO:0016740]	metal ion binding [GO:0046872]; transferase activity [GO:0016740]	GO:0016740; GO:0046872	508	382	235	185	340.147	-1.34199	0.00359496	Downregulated	67	82	46	1308	940	537	604.79	4.51	0	Proliferative
MCU_005268	MCU_005268-RA	BHLH domain-containing protein	IPR011598;IPR036638;	PF00010;				protein dimerization activity [GO:0046983]	protein dimerization activity [GO:0046983]	GO:0046983	566	690	520	469	567.883	-0.592782	0.58252	NA	111	1	53	878	818	352	435.35	4.5	0.0018	Proliferative
MCOS_0000330601	MCOS_0000330601-mRNA-1	Uncharacterized protein									29	36	43	31	34.6209	-0.0598799	0.999388	NA	0	12	0	75	144	5	42.35	4.47	0.0053	Proliferative
MCOS_0000356401	MCOS_0000356401-mRNA-1	Protein kinase domain-containing protein	IPR011009;IPR000719;IPR017441;	PF00069;		protein phosphorylation [GO:0006468]		ATP binding [GO:0005524]; protein kinase activity [GO:0004672]	ATP binding [GO:0005524]; protein kinase activity [GO:0004672]; protein phosphorylation [GO:0006468]	GO:0004672; GO:0005524; GO:0006468	17	41	33	27	29.3393	-0.185394	0.999388	NA	33	2	0	194	180	48	87.04	4.45	0	Proliferative
MCU_006785	MCU_006785-RA	BRCA2 OB1 domain-containing protein	IPR015525;IPR015252;IPR036315;IPR015187;IPR012340;	PF09169;PF09103;		double-strand break repair via homologous recombination [GO:0000724]		DNA binding [GO:0003677]	DNA binding [GO:0003677]; double-strand break repair via homologous recombination [GO:0000724]	GO:0000724; GO:0003677	328	260	158	120	224.711	-1.33788	0.0137096	Downregulated	55	20	43	716	409	343	328.3	4.45	0	Proliferative
MCU_002430	MCU_002430-RB	HORMA domain-containing protein	IPR003511;IPR036570;IPR045091;	PF02301;							123	138	77	93	109.936	-0.869786	0.836514	NA	21	0	45	357	336	144	178.26	4.43	0.0075	Proliferative
MCU_012438	MCU_012438-RA	Uncharacterized protein									451	363	360	348	384.916	-0.459116	0.999388	NA	45	29	77	867	928	255	423.46	4.41	0	Proliferative
MCU_013894	MCU_013894-RA	Uncharacterized protein									21	10	6	6	11.3048	-1.63765	0.999388	NA	12	0	11	127	156	13	58.07	4.37	0.0001	Proliferative
MCU_009354	MCU_009354-RA	WW domain-containing protein	IPR001202;IPR036020;								123	114	62	58	92.2017	-1.23625	0.290689	NA	7	35	11	344	187	167	157.57	4.33	0	Proliferative
MCU_006326	MCU_006326-RA	DNA replication licensing factor MCM3 (EC 3.6.4.12)	IPR031327;IPR008046;IPR018525;IPR001208;IPR041562;IPR027925;IPR033762;IPR012340;IPR027417;	PF00493;PF17855;PF14551;PF17207;	3.6.4.12	DNA duplex unwinding [GO:0032508]; DNA replication initiation [GO:0006270]	MCM complex [GO:0042555]; nucleus [GO:0005634]	ATP binding [GO:0005524]; ATP hydrolysis activity [GO:0016887]; DNA binding [GO:0003677]; helicase activity [GO:0004386]	MCM complex [GO:0042555]; nucleus [GO:0005634]; ATP binding [GO:0005524]; ATP hydrolysis activity [GO:0016887]; DNA binding [GO:0003677]; helicase activity [GO:0004386]; DNA duplex unwinding [GO:0032508]; DNA replication initiation [GO:0006270]	GO:0003677; GO:0004386; GO:0005524; GO:0005634; GO:0006270; GO:0016887; GO:0032508; GO:0042555	1055	1285	680	525	912.186	-1.20466	0.000386515	Downregulated	329	193	119	3635	3116	1160	1674.52	4.33	0	Proliferative
MCU_009515	MCU_009515-RA	DNA_MISMATCH_REPAIR_2 domain-containing protein	IPR011184;IPR007695;IPR000432;IPR007861;IPR007696;IPR016151;IPR036187;IPR007860;IPR036678;IPR045076;IPR027417;	PF01624;PF05188;PF05192;PF05190;PF00488;		mismatch repair [GO:0006298]	nucleus [GO:0005634]	ATP binding [GO:0005524]; ATP-dependent DNA damage sensor activity [GO:0140664]; mismatched DNA binding [GO:0030983]	nucleus [GO:0005634]; ATP binding [GO:0005524]; ATP-dependent DNA damage sensor activity [GO:0140664]; mismatched DNA binding [GO:0030983]; mismatch repair [GO:0006298]	GO:0005524; GO:0005634; GO:0006298; GO:0030983; GO:0140664	306	309	183	115	236.041	-1.29607	0.0208372	Downregulated	95	37	51	986	877	302	456.3	4.29	0	Proliferative
MCU_004813	MCU_004813-RC	Exonuclease 1 (EC 3.1.-.-)	IPR036279;IPR008918;IPR006084;		3.1.-.-	DNA repair [GO:0006281]	nucleus [GO:0005634]	5'-3' DNA exonuclease activity [GO:0035312]; DNA binding [GO:0003677]; endonuclease activity [GO:0004519]; metal ion binding [GO:0046872]	nucleus [GO:0005634]; 5'-3' DNA exonuclease activity [GO:0035312]; DNA binding [GO:0003677]; endonuclease activity [GO:0004519]; metal ion binding [GO:0046872]; DNA repair [GO:0006281]	GO:0003677; GO:0004519; GO:0005634; GO:0006281; GO:0035312; GO:0046872	154	134	81	92	118.321	-0.991925	0.502725	NA	24	45	45	610	590	249	309.84	4.29	0	Proliferative
MCU_009550	MCU_009550-RA	BRCT domain-containing protein	IPR001357;IPR036420;IPR026817;	PF12738;		positive regulation of GTPase activity [GO:0043547]; regulation of cytokinesis, actomyosin contractile ring assembly [GO:2000431]	cytoplasm [GO:0005737]; nucleus [GO:0005634]	GTPase activator activity [GO:0005096]; guanyl-nucleotide exchange factor activity [GO:0005085]	cytoplasm [GO:0005737]; nucleus [GO:0005634]; GTPase activator activity [GO:0005096]; guanyl-nucleotide exchange factor activity [GO:0005085]; positive regulation of GTPase activity [GO:0043547]; regulation of cytokinesis, actomyosin contractile ring assembly [GO:2000431]	GO:0005085; GO:0005096; GO:0005634; GO:0005737; GO:0043547; GO:2000431	8	6	11	4	7.28183	-0.155231	0.999388	NA	0	7	7	106	41	32	39.78	4.29	0.0003	Proliferative
MCU_006277	MCU_006277-RB	RING-type domain-containing protein	IPR031099;IPR001357;IPR036420;			DNA repair [GO:0006281]			DNA repair [GO:0006281]	GO:0006281	246	256	132	86	186.807	-1.45367	0.00981228	Downregulated	56	0	45	425	451	211	234.25	4.27	0.0119	Proliferative
MCU_003025	MCU_003025-RA	POU domain protein	IPR009057;IPR017970;IPR001356;IPR010982;IPR013847;IPR000327;	PF00046;PF00157;			nucleus [GO:0005634]	DNA binding [GO:0003677]; DNA-binding transcription factor activity, RNA polymerase II-specific [GO:0000981]	nucleus [GO:0005634]; DNA binding [GO:0003677]; DNA-binding transcription factor activity, RNA polymerase II-specific [GO:0000981]	GO:0000981; GO:0003677; GO:0005634	58	57	24	19	41.2276	-1.6717	0.384314	NA	20	0	6	93	58	94	58.86	4.26	0	Proliferative
MCU_003352	MCU_003352-RA	BHLH domain-containing protein	IPR011598;IPR036638;	PF00010;				protein dimerization activity [GO:0046983]	protein dimerization activity [GO:0046983]	GO:0046983	44	36	26	18	31.9795	-1.11832	0.999388	NA	0	10	12	159	89	29	58.75	4.2	0.0001	Proliferative
MCU_013973	MCU_013973-RA	Histone domain-containing protein	IPR009072;IPR007125;IPR000164;	PF00125;			nucleosome [GO:0000786]	DNA binding [GO:0003677]; protein heterodimerization activity [GO:0046982]; structural constituent of chromatin [GO:0030527]	nucleosome [GO:0000786]; DNA binding [GO:0003677]; protein heterodimerization activity [GO:0046982]; structural constituent of chromatin [GO:0030527]	GO:0000786; GO:0003677; GO:0030527; GO:0046982	159	77	52	51	88.7128	-1.46484	0.256847	NA	63	27	13	521	333	219	237.77	4.17	0	Proliferative
MCU_000897	MCU_000897-RA	Orange domain-containing protein	IPR011598;IPR036638;IPR003650;	PF07527;PF00010;		regulation of DNA-templated transcription [GO:0006355]		DNA binding [GO:0003677]; protein dimerization activity [GO:0046983]	DNA binding [GO:0003677]; protein dimerization activity [GO:0046983]; regulation of DNA-templated transcription [GO:0006355]	GO:0003677; GO:0006355; GO:0046983	20	49	9	26	26.5342	-1.21751	0.999388	NA	24	27	4	226	167	179	133.23	4.14	0	Proliferative
MCU_013245	MCU_013245-RA	Histone domain-containing protein	IPR009072;IPR007125;IPR000164;	PF00125;			nucleosome [GO:0000786]	DNA binding [GO:0003677]; protein heterodimerization activity [GO:0046982]; structural constituent of chromatin [GO:0030527]	nucleosome [GO:0000786]; DNA binding [GO:0003677]; protein heterodimerization activity [GO:0046982]; structural constituent of chromatin [GO:0030527]	GO:0000786; GO:0003677; GO:0030527; GO:0046982	2078	1051	888	939	1281.13	-1.04547	0.075882	NA	1285	547	825	12357	10980	4653	6016.89	4.14	0	Proliferative
MCU_011936	MCU_011936-RA	Protein kinase domain-containing protein	IPR011009;IPR000719;IPR008271;	PF00069;		protein phosphorylation [GO:0006468]		ATP binding [GO:0005524]; protein kinase activity [GO:0004672]	ATP binding [GO:0005524]; protein kinase activity [GO:0004672]; protein phosphorylation [GO:0006468]	GO:0004672; GO:0005524; GO:0006468	223	114	108	91	138.512	-1.027	0.610343	NA	62	8	21	471	300	131	194.34	4.13	0	Proliferative
MCU_012074	MCU_012074-RA	Geminin	IPR022786;	PF07412;		regulation of DNA replication [GO:0006275]	nucleus [GO:0005634]		nucleus [GO:0005634]; regulation of DNA replication [GO:0006275]	GO:0005634; GO:0006275	235	156	86	108	151.755	-1.27433	0.118938	NA	52	60	18	678	481	248	307.39	4.1	0	Proliferative
MCU_008091	MCU_008091-RA	Rho-GAP domain-containing protein	IPR046349;IPR002219;IPR008936;IPR000198;	PF00130;PF00620;		signal transduction [GO:0007165]			signal transduction [GO:0007165]	GO:0007165	301	318	159	153	240.105	-1.24001	0.00981228	Downregulated	92	101	109	1413	1096	672	704.93	4.09	0	Proliferative
MCU_006062	MCU_006062-RA	DNA replication licensing factor MCM4 (EC 3.6.4.12)	IPR003593;IPR031327;IPR008047;IPR018525;IPR001208;IPR041562;IPR027925;IPR033762;IPR012340;IPR027417;	PF00493;PF17855;PF14551;PF17207;	3.6.4.12	DNA replication initiation [GO:0006270]	MCM complex [GO:0042555]; nucleus [GO:0005634]	ATP binding [GO:0005524]; DNA binding [GO:0003677]; DNA helicase activity [GO:0003678]; hydrolase activity [GO:0016787]	MCM complex [GO:0042555]; nucleus [GO:0005634]; ATP binding [GO:0005524]; DNA binding [GO:0003677]; DNA helicase activity [GO:0003678]; hydrolase activity [GO:0016787]; DNA replication initiation [GO:0006270]	GO:0003677; GO:0003678; GO:0005524; GO:0005634; GO:0006270; GO:0016787; GO:0042555	1171	1555	873	813	1125.98	-0.93921	0.00871202	Downregulated	396	175	227	3808	2597	1492	1739.54	4.07	0	Proliferative
MCU_001857	MCU_001857-RA	Uncharacterized protein									147	171	80	89	125.183	-1.1621	0.194408	NA	26	26	38	364	422	166	203.95	4.06	0	Proliferative
MCOS_0000373901	MCOS_0000373901-mRNA-1	Uncharacterized protein	IPR022786;	PF07412;		regulation of DNA replication [GO:0006275]	nucleus [GO:0005634]		nucleus [GO:0005634]; regulation of DNA replication [GO:0006275]	GO:0005634; GO:0006275	1067	919	601	703	841.385	-0.864294	0.0421991	Downregulated	485	102	215	3298	2217	1595	1598.97	4	0	Proliferative
MCU_011379	MCU_011379-RA	DNA primase small subunit	IPR002755;	PF01896;				DNA primase activity [GO:0003896]	DNA primase activity [GO:0003896]	GO:0003896	55	74	38	44	53.7684	-0.900847	0.999388	NA	0	0	16	88	42	24	33.97	3.97	0.0115	Proliferative
MCU_013359	MCU_013359-RA	Uncharacterized protein									344	238	147	149	227.483	-1.23688	0.0383726	Downregulated	108	86	71	1025	815	594	550.99	3.94	0	Proliferative
MCU_006786	MCU_006786-RA	Uncharacterized protein									10	3	8	0	5.45513	-0.968493	NA	NA	0	15	0	75	69	29	37.52	3.94	0.0102	Proliferative
MCU_000634	MCU_000634-RA	Uncharacterized protein		PF03999;							337	388	236	280	315.311	-0.741224	0.424935	NA	215	70	87	1552	1082	643	727.67	3.94	0	Proliferative
MCU_008800	MCU_008800-RD	Kinesin-like protein	IPR047149;IPR047241;IPR025901;IPR019821;IPR001752;IPR036961;IPR027417;	PF00225;PF13931;		cell cycle [GO:0007049]; cell division [GO:0051301]; microtubule-based movement [GO:0007018]		ATP binding [GO:0005524]; microtubule binding [GO:0008017]; microtubule motor activity [GO:0003777]	ATP binding [GO:0005524]; microtubule binding [GO:0008017]; microtubule motor activity [GO:0003777]; cell cycle [GO:0007049]; cell division [GO:0051301]; microtubule-based movement [GO:0007018]	GO:0003777; GO:0005524; GO:0007018; GO:0007049; GO:0008017; GO:0051301	478	563	359	372	450.448	-0.759483	0.216653	NA	163	177	249	2549	1839	1032	1201.86	3.89	0	Proliferative
MCU_006298	MCU_006298-RA	Stathmin									474	618	418	560	520.132	-0.407383	0.999388	NA	318	157	132	2255	1779	1040	1132.12	3.83	0	Proliferative
MCU_002881	MCU_002881-RC	Protein kinase domain-containing protein	IPR011009;IPR000719;IPR008271;	PF00069;		protein phosphorylation [GO:0006468]		ATP binding [GO:0005524]; protein kinase activity [GO:0004672]	ATP binding [GO:0005524]; protein kinase activity [GO:0004672]; protein phosphorylation [GO:0006468]	GO:0004672; GO:0005524; GO:0006468	975	874	624	543	772.519	-0.918945	0.0208268	Downregulated	160	138	191	1943	1543	794	945.8	3.82	0	Proliferative
MCU_009941	MCU_009941-RB	Protein kinase domain-containing protein	IPR011009;IPR000719;	PF00069;		protein phosphorylation [GO:0006468]		ATP binding [GO:0005524]; protein kinase activity [GO:0004672]	ATP binding [GO:0005524]; protein kinase activity [GO:0004672]; protein phosphorylation [GO:0006468]	GO:0004672; GO:0005524; GO:0006468	988	738	404	395	656.014	-1.37101	0.000140807	Downregulated	193	153	80	1742	1214	710	817.71	3.82	0	Proliferative
MCU_005663	MCU_005663-RA	TPX2 C-terminal domain-containing protein	IPR027329;	PF06886;			cytoplasm [GO:0005737]; cytoskeleton [GO:0005856]		cytoplasm [GO:0005737]; cytoskeleton [GO:0005856]	GO:0005737; GO:0005856	124	136	111	67	111.619	-0.795389	0.999388	NA	72	13	24	429	241	159	186.43	3.78	0	Proliferative
MCU_010681	MCU_010681-RA	Secreted protein									20	6	12	19	14.3061	-0.0237075	0.999388	NA	3	0	6	11	24	30	16.03	3.77	0.0222	Proliferative
MCU_006640	MCU_006640-RA	Uncharacterized protein									777	970	795	781	835.46	-0.396418	0.999388	NA	122	99	170	1544	1219	502	712.85	3.74	0	Proliferative
MCU_005767	MCU_005767-RA	Telomerase reverse transcriptase (EC 2.7.7.49) (Telomerase catalytic subunit)	IPR043502;IPR000477;IPR003545;	PF00078;	2.7.7.49		chromosome, telomeric region [GO:0000781]; nucleus [GO:0005634]	DNA binding [GO:0003677]; metal ion binding [GO:0046872]; telomerase RNA reverse transcriptase activity [GO:0003721]	chromosome, telomeric region [GO:0000781]; nucleus [GO:0005634]; DNA binding [GO:0003677]; metal ion binding [GO:0046872]; telomerase RNA reverse transcriptase activity [GO:0003721]	GO:0000781; GO:0003677; GO:0003721; GO:0005634; GO:0046872	171	92	97	117	121.42	-0.564794	0.999388	NA	46	52	47	632	426	169	267.67	3.73	0	Proliferative
MCU_014076	MCU_014076-RA	EF-hand domain-containing protein	IPR011992;IPR018247;IPR002048;	PF13499;				calcium ion binding [GO:0005509]	calcium ion binding [GO:0005509]	GO:0005509	12	9	10	16	11.6971	0.0473588	0.999388	NA	0	0	10	32	36	15	18.12	3.73	0.0441	Proliferative
MCU_011475	MCU_011475-RA	Serine/threonine-protein kinase PLK (EC 2.7.11.21) (Polo-like kinase)	IPR011009;IPR033701;IPR033695;IPR000959;IPR036947;IPR000719;IPR017441;IPR008271;	PF00069;PF00659;	2.7.11.21	protein phosphorylation [GO:0006468]		ATP binding [GO:0005524]; protein serine/threonine kinase activity [GO:0004674]	ATP binding [GO:0005524]; protein serine/threonine kinase activity [GO:0004674]; protein phosphorylation [GO:0006468]	GO:0004674; GO:0005524; GO:0006468	1576	1590	1194	1263	1425.69	-0.618934	0.216653	NA	503	205	219	3415	2659	1187	1594.89	3.72	0	Proliferative
MCU_005977	MCU_005977-RA	Uncharacterized protein									37	23	25	38	30.8945	-0.19424	0.999388	NA	12	37	8	216	198	95	112.58	3.72	0	Proliferative
MCU_003280	MCU_003280-RB	Uncharacterized protein									173	131	74	64	114.914	-1.39801	0.0863624	NA	71	58	28	523	467	270	282.69	3.72	0	Proliferative
MCU_006668	MCU_006668-RB	Uncharacterized protein									236	172	115	116	164.754	-1.08082	0.226851	NA	31	7	97	435	398	213	233.32	3.7	0	Proliferative
MCU_010783	MCU_010783-RB	Calponin-homology (CH) domain-containing protein	IPR001715;IPR036872;IPR000048;IPR027417;	PF00612;							976	775	449	473	690.475	-1.1841	0.00109236	Downregulated	308	61	311	2166	1890	961	1115.7	3.67	0	Proliferative
MCU_007486	MCU_007486-RC	Uncharacterized protein									568	640	319	329	477.13	-1.149	0.00172207	Downregulated	226	153	196	1945	1876	727	991.13	3.67	0	Proliferative
MCU_011431	MCU_011431-RB	Kinetochore protein NDC80	IPR005550;IPR038273;	PF03801;		attachment of mitotic spindle microtubules to kinetochore [GO:0051315]; cell division [GO:0051301]	Ndc80 complex [GO:0031262]; nucleus [GO:0005634]		Ndc80 complex [GO:0031262]; nucleus [GO:0005634]; attachment of mitotic spindle microtubules to kinetochore [GO:0051315]; cell division [GO:0051301]	GO:0005634; GO:0031262; GO:0051301; GO:0051315	143	227	127	149	163.276	-0.666368	0.999388	NA	81	37	63	491	572	296	303.16	3.65	0	Proliferative
MCU_013978	MCU_013978-RA	C2H2-type domain-containing protein	IPR036236;IPR013087;	PF00096;							6	7	4	1	4.68594	-1.62359	NA	NA	20	1	11	129	46	41	49.58	3.64	0.0003	Proliferative
MCU_004049	MCU_004049-RA	Protein MIS12 homolog	IPR008685;	PF05859;		cell division [GO:0051301]; mitotic cell cycle [GO:0000278]	kinetochore [GO:0000776]; nucleus [GO:0005634]		kinetochore [GO:0000776]; nucleus [GO:0005634]; cell division [GO:0051301]; mitotic cell cycle [GO:0000278]	GO:0000278; GO:0000776; GO:0005634; GO:0051301	219	269	128	184	203.964	-0.895332	0.412587	NA	49	54	91	600	587	308	334.38	3.63	0	Proliferative
MCU_012015	MCU_012015-RA	Uncharacterized protein									668	597	289	340	489.595	-1.26445	0.000615867	Downregulated	102	96	77	937	760	405	470.44	3.62	0	Proliferative
MCU_009850	MCU_009850-RA	CYCLIN domain-containing protein	IPR039361;IPR013763;IPR036915;IPR006671;	PF00134;							183	180	157	96	157.047	-0.772053	0.954427	NA	43	38	35	359	337	173	194.27	3.6	0	Proliferative
MCU_008653	MCU_008653-RB	DNA helicase (EC 3.6.4.12)	IPR031327;IPR041024;IPR018525;IPR001208;IPR041562;IPR027417;	PF00493;PF18263;PF17855;	3.6.4.12	DNA duplex unwinding [GO:0032508]; DNA replication [GO:0006260]		ATP binding [GO:0005524]; DNA binding [GO:0003677]; helicase activity [GO:0004386]	ATP binding [GO:0005524]; DNA binding [GO:0003677]; helicase activity [GO:0004386]; DNA duplex unwinding [GO:0032508]; DNA replication [GO:0006260]	GO:0003677; GO:0004386; GO:0005524; GO:0006260; GO:0032508	1012	1314	1129	1219	1168.9	-0.233728	0.999388	NA	621	121	383	3567	2984	1206	1704.81	3.57	0	Proliferative
MCU_013750	MCU_013750-RA	BMERB domain-containing protein									33	31	6	17	22.7222	-1.73457	0.954427	NA	11	15	8	50	191	34	56.05	3.54	0	Proliferative
MCU_004698	MCU_004698-RA	Ribonucleoside-diphosphate reductase small chain	IPR009078;IPR012348;IPR033909;IPR030475;IPR000358;	PF00268;		deoxyribonucleotide biosynthetic process [GO:0009263]	membrane [GO:0016020]	metal ion binding [GO:0046872]; oxidoreductase activity [GO:0016491]	membrane [GO:0016020]; metal ion binding [GO:0046872]; oxidoreductase activity [GO:0016491]; deoxyribonucleotide biosynthetic process [GO:0009263]	GO:0009263; GO:0016020; GO:0016491; GO:0046872	4441	4727	5253	5111	4870.36	-0.074579	0.999388	NA	1484	703	930	8324	6705	5542	4806.92	3.53	0	Proliferative
MCU_008499	MCU_008499-RB	DNA replication licensing factor MCM7 (EC 3.6.4.12)	IPR003593;IPR031327;IPR008050;IPR018525;IPR001208;IPR041562;IPR033762;IPR012340;IPR027417;	PF00493;PF17855;PF17207;	3.6.4.12	cell cycle [GO:0007049]; DNA replication initiation [GO:0006270]	MCM complex [GO:0042555]; nucleus [GO:0005634]	ATP binding [GO:0005524]; ATP hydrolysis activity [GO:0016887]; DNA binding [GO:0003677]; DNA helicase activity [GO:0003678]	MCM complex [GO:0042555]; nucleus [GO:0005634]; ATP binding [GO:0005524]; ATP hydrolysis activity [GO:0016887]; DNA binding [GO:0003677]; DNA helicase activity [GO:0003678]; cell cycle [GO:0007049]; DNA replication initiation [GO:0006270]	GO:0003677; GO:0003678; GO:0005524; GO:0005634; GO:0006270; GO:0007049; GO:0016887; GO:0042555	1619	2099	1439	1192	1612.26	-0.744887	0.0998345	NA	683	303	371	4293	3362	1563	2053.33	3.51	0	Proliferative
MCU_005225	MCU_005225-RA	DNA helicase (EC 3.6.4.12)	IPR003593;IPR031327;IPR018525;IPR001208;IPR041562;IPR033762;IPR012340;IPR027417;	PF00493;PF17855;PF17207;	3.6.4.12	DNA duplex unwinding [GO:0032508]; DNA replication [GO:0006260]		ATP binding [GO:0005524]; DNA binding [GO:0003677]; helicase activity [GO:0004386]	ATP binding [GO:0005524]; DNA binding [GO:0003677]; helicase activity [GO:0004386]; DNA duplex unwinding [GO:0032508]; DNA replication [GO:0006260]	GO:0003677; GO:0004386; GO:0005524; GO:0006260; GO:0032508	373	304	228	219	287.629	-0.856386	0.282022	NA	124	78	164	1106	929	468	561.73	3.49	0	Proliferative
MCOS_0000441301	MCOS_0000441301-mRNA-1	Uncharacterized protein									106	84	69	84	87.0244	-0.571356	0.999388	NA	30	44	17	295	166	138	140.17	3.41	0	Proliferative
MCU_008718	MCU_008718-RG	Uncharacterized protein									514	483	230	331	400.475	-1.08578	0.0227761	Downregulated	470	142	363	2775	2111	1112	1356.92	3.4	0	Proliferative
MCU_001522	MCU_001522-RA	RING-type domain-containing protein	IPR042448;			reciprocal meiotic recombination [GO:0007131]	synaptonemal complex [GO:0000795]	ubiquitin protein ligase activity [GO:0061630]	synaptonemal complex [GO:0000795]; ubiquitin protein ligase activity [GO:0061630]; reciprocal meiotic recombination [GO:0007131]	GO:0000795; GO:0007131; GO:0061630	57	44	53	64	54.4311	-0.0470414	0.999388	NA	11	17	18	81	220	37	69.62	3.4	0	Proliferative
MCU_006793	MCU_006793-RE	Ankyrin_rpt-contain_dom domain-containing protein	IPR002110;IPR036770;IPR032675;	PF12796;							1528	1135	779	875	1108.45	-0.94783	0.0208372	Downregulated	775	475	684	5248	4311	2607	2786.07	3.4	0	Proliferative
MCU_010690	MCU_010690-RA	Uncharacterized protein									78	33	31	48	48.7499	-0.763477	0.999388	NA	28	0	0	47	73	32	33.85	3.39	0.0369	Proliferative
MCU_009980	MCU_009980-RA	Uncharacterized protein									144	116	78	56	101.886	-1.2127	0.3231	NA	133	109	57	856	624	375	425.46	3.35	0	Proliferative
MCU_010260	MCU_010260-RB	Uncharacterized protein									289	289	211	191	249.701	-0.776449	0.440364	NA	74	23	52	357	312	201	200.94	3.34	0	Proliferative
MCU_002449	MCU_002449-RB	Guanylate kinase-associated protein mars									350	431	260	251	329.249	-0.860139	0.175437	NA	334	34	264	1746	1266	598	813.64	3.33	0.0002	Proliferative
MCU_009440	MCU_009440-RB	Kinesin-like protein	IPR027640;IPR019821;IPR001752;IPR036961;IPR027417;	PF00225;		microtubule-based movement [GO:0007018]	microtubule [GO:0005874]	ATP binding [GO:0005524]; microtubule binding [GO:0008017]; microtubule motor activity [GO:0003777]	microtubule [GO:0005874]; ATP binding [GO:0005524]; microtubule binding [GO:0008017]; microtubule motor activity [GO:0003777]; microtubule-based movement [GO:0007018]	GO:0003777; GO:0005524; GO:0005874; GO:0007018; GO:0008017	649	670	535	429	580.394	-0.703627	0.306669	NA	176	94	147	1228	822	391	552.38	3.28	0	Proliferative
MCU_000285	MCU_000285-RB	Claspin	IPR024146;				nucleus [GO:0005634]		nucleus [GO:0005634]	GO:0005634	813	669	412	557	627.13	-0.87208	0.115266	NA	397	185	264	2273	2042	680	1103.2	3.27	0	Proliferative
MCU_005572	MCU_005572-RA	PP1-binding domain-containing protein	IPR029334;IPR008984;	PF15276;		cell cycle [GO:0007049]	nucleus [GO:0005634]		nucleus [GO:0005634]; cell cycle [GO:0007049]	GO:0005634; GO:0007049	1342	1589	1001	1098	1277.44	-0.731228	0.075882	NA	412	287	360	3150	1780	1161	1410.1	3.26	0	Proliferative
MCU_005097	MCU_005097-RA	Uncharacterized protein									18	13	6	3	10.5672	-2.04193	0.999388	NA	0	9	5	38	51	10	21.13	3.26	0.0372	Proliferative
MCU_012254	MCU_012254-RA	Uncharacterized protein									27	25	35	26	28.1785	-0.0229033	0.999388	NA	46	0	15	126	134	55	70.54	3.24	0.002	Proliferative
MCU_004025	MCU_004025-RA	Importin subunit alpha	IPR011989;IPR016024;IPR032413;IPR000225;IPR002652;IPR036975;IPR024931;	PF00514;PF16186;PF01749;		protein import into nucleus [GO:0006606]	cytoplasm [GO:0005737]	nuclear import signal receptor activity [GO:0061608]	cytoplasm [GO:0005737]; nuclear import signal receptor activity [GO:0061608]; protein import into nucleus [GO:0006606]	GO:0005737; GO:0006606; GO:0061608	5595	5690	4147	3687	4871.07	-0.778725	0.0127995	Downregulated	2546	1002	876	11059	8866	4366	5528.35	3.23	0	Proliferative
MCU_007006	MCU_007006-RC	F-box domain-containing protein	IPR036047;IPR038946;								150	110	69	76	104.468	-1.10273	0.441457	NA	57	58	46	433	310	176	211.86	3.2	0	Proliferative
MCU_002238	MCU_002238-RA	Ribonucleoside-diphosphate reductase (EC 1.17.4.1)	IPR013346;IPR000788;IPR013509;IPR008926;IPR039718;	PF02867;PF00317;	1.17.4.1	deoxyribonucleotide biosynthetic process [GO:0009263]; DNA replication [GO:0006260]		ATP binding [GO:0005524]; ribonucleoside-diphosphate reductase activity, thioredoxin disulfide as acceptor [GO:0004748]	ATP binding [GO:0005524]; ribonucleoside-diphosphate reductase activity, thioredoxin disulfide as acceptor [GO:0004748]; deoxyribonucleotide biosynthetic process [GO:0009263]; DNA replication [GO:0006260]	GO:0004748; GO:0005524; GO:0006260; GO:0009263	1346	2001	1623	1448	1610.02	-0.367275	0.999388	NA	882	390	570	4062	3523	2123	2255.58	3.17	0	Proliferative
MCU_000971	MCU_000971-RA	BHLH domain-containing protein	IPR011598;IPR036638;	PF00010;				protein dimerization activity [GO:0046983]	protein dimerization activity [GO:0046983]	GO:0046983	120	122	64	29	87.3339	-1.62921	0.116221	NA	57	4	25	179	69	138	98	3.17	0.0002	Proliferative
MCU_009305	MCU_009305-RA	Tubulin alpha chain	IPR002452;IPR008280;IPR000217;IPR037103;IPR018316;IPR036525;IPR023123;IPR017975;IPR003008;	PF00091;PF03953;		microtubule-based process [GO:0007017]	microtubule [GO:0005874]	GTP binding [GO:0005525]; hydrolase activity [GO:0016787]; structural constituent of cytoskeleton [GO:0005200]	microtubule [GO:0005874]; GTP binding [GO:0005525]; hydrolase activity [GO:0016787]; structural constituent of cytoskeleton [GO:0005200]; microtubule-based process [GO:0007017]	GO:0005200; GO:0005525; GO:0005874; GO:0007017; GO:0016787	26371	25785	18462	15183	21937.8	-0.885155	0.00295576	Downregulated	10745	4093	6022	49238	32953	22311	24533.1	3.13	0	Proliferative
MCU_006458	MCU_006458-RA	Myb-like domain-containing protein	IPR001005;	PF13921;							544	442	366	308	424.256	-0.805892	0.262136	NA	38	21	114	337	338	224	211.69	3.13	0	Proliferative
MCU_010353	MCU_010353-RA	Uncharacterized protein	IPR027417;								121	105	60	36	83.8059	-1.48934	0.171798	NA	118	56	43	475	538	156	257.67	3.13	0	Proliferative
MCU_012451	MCU_012451-RA	Uncharacterized protein									1057	831	808	976	925.131	-0.341426	0.999388	NA	223	81	209	1142	1070	454	604.59	3.12	0	Proliferative
MCU_003262	MCU_003262-RA	Uncharacterized protein	IPR011989;IPR016024;								278	387	208	259	287.179	-0.756469	0.515926	NA	125	89	137	671	642	434	413.96	3.06	0	Proliferative
MCU_004016	MCU_004016-RA	DNA repair and recombination protein RAD54-like	IPR014001;IPR001650;IPR027417;IPR038718;IPR000330;	PF00271;PF00176;				ATP binding [GO:0005524]; ATP-dependent chromatin remodeler activity [GO:0140658]	ATP binding [GO:0005524]; ATP-dependent chromatin remodeler activity [GO:0140658]	GO:0005524; GO:0140658	97	80	57	48	72.4849	-1.00984	0.909458	NA	90	29	67	402	344	151	205.32	3.02	0	Proliferative
MCU_006191	MCU_006191-RA	Sister chromatid cohesion protein DCC1	IPR019128;	PF09724;		DNA replication [GO:0006260]; mitotic sister chromatid cohesion [GO:0007064]	Ctf18 RFC-like complex [GO:0031390]		Ctf18 RFC-like complex [GO:0031390]; DNA replication [GO:0006260]; mitotic sister chromatid cohesion [GO:0007064]	GO:0006260; GO:0007064; GO:0031390	61	110	52	34	65.8999	-1.22995	0.702157	NA	38	41	14	258	137	70	107.94	2.99	0	Proliferative
MCU_009549	MCU_009549-RC	DH domain-containing protein	IPR035899;IPR000219;IPR026817;	PF00621;		positive regulation of GTPase activity [GO:0043547]; regulation of cytokinesis, actomyosin contractile ring assembly [GO:2000431]	cytoplasm [GO:0005737]; nucleus [GO:0005634]	GTPase activator activity [GO:0005096]; guanyl-nucleotide exchange factor activity [GO:0005085]	cytoplasm [GO:0005737]; nucleus [GO:0005634]; GTPase activator activity [GO:0005096]; guanyl-nucleotide exchange factor activity [GO:0005085]; positive regulation of GTPase activity [GO:0043547]; regulation of cytokinesis, actomyosin contractile ring assembly [GO:2000431]	GO:0005085; GO:0005096; GO:0005634; GO:0005737; GO:0043547; GO:2000431	462	376	287	230	347.802	-0.953567	0.122747	NA	110	113	81	749	489	262	349.67	2.98	0	Proliferative
MCU_013229	MCU_013229-RA	Uncharacterized protein									445	314	296	211	324.429	-0.841619	0.435746	NA	287	162	111	1039	1164	477	612.52	2.97	0	Proliferative
MCU_003892	MCU_003892-RA	Uncharacterized protein									217	275	176	178	214.681	-0.72268	0.708353	NA	71	71	203	603	621	411	389.85	2.96	0	Proliferative
MCU_012956	MCU_012956-RD	DUF5741 domain-containing protein	IPR043979;	PF19012;							2293	1959	1120	1028	1654.7	-1.24163	2.16e-05	Downregulated	514	471	284	3137	1973	1013	1425.68	2.95	0	Proliferative
MCU_010509	MCU_010509-RA	Uncharacterized protein	IPR021827;	PF11894;			nuclear pore [GO:0005643]		nuclear pore [GO:0005643]	GO:0005643	16	44	27	24	27.7829	-0.466592	0.999388	NA	0	27	14	70	87	59	51.88	2.95	0.0161	Proliferative
MCU_007070	MCU_007070-RA	Uncharacterized protein									123	215	155	110	152.064	-0.590149	0.999388	NA	58	27	57	201	327	134	151.49	2.93	0	Proliferative
MCU_001721	MCU_001721-RA	Protein regulator of cytokinesis 1	IPR007145;	PF03999;		microtubule cytoskeleton organization [GO:0000226]	cytoplasm [GO:0005737]; cytoskeleton [GO:0005856]	microtubule binding [GO:0008017]	cytoplasm [GO:0005737]; cytoskeleton [GO:0005856]; microtubule binding [GO:0008017]; microtubule cytoskeleton organization [GO:0000226]	GO:0000226; GO:0005737; GO:0005856; GO:0008017	403	497	599	412	476.311	-0.0786483	0.999388	NA	113	174	44	770	515	322	380.95	2.92	0	Proliferative
MCU_000030	MCU_000030-RB	PI3K/PI4K domain-containing protein	IPR038980;IPR011009;IPR000403;IPR036940;IPR018936;IPR044107;	PF00454;		DNA repair [GO:0006281]; phosphorylation [GO:0016310]	membrane [GO:0016020]	protein serine/threonine kinase activity [GO:0004674]	membrane [GO:0016020]; protein serine/threonine kinase activity [GO:0004674]; DNA repair [GO:0006281]; phosphorylation [GO:0016310]	GO:0004674; GO:0006281; GO:0016020; GO:0016310	328	254	139	133	221.705	-1.35607	0.00938229	Downregulated	154	57	191	718	529	474	421.56	2.92	0	Proliferative
MCU_000825	MCU_000825-RB	Protein kinase domain-containing protein	IPR011009;IPR000719;IPR017441;IPR001245;IPR008266;IPR020635;	PF07714;		protein phosphorylation [GO:0006468]		ATP binding [GO:0005524]; protein tyrosine kinase activity [GO:0004713]	ATP binding [GO:0005524]; protein tyrosine kinase activity [GO:0004713]; protein phosphorylation [GO:0006468]	GO:0004713; GO:0005524; GO:0006468	40	42	87	88	62.3995	0.841737	0.999388	NA	9	38	9	108	145	47	67.71	2.91	0.0012	Proliferative
MCU_008558	MCU_008558-RA	Homeobox domain-containing protein	IPR009057;IPR017970;IPR001356;	PF00046;			nucleus [GO:0005634]	DNA binding [GO:0003677]; DNA-binding transcription factor activity, RNA polymerase II-specific [GO:0000981]	nucleus [GO:0005634]; DNA binding [GO:0003677]; DNA-binding transcription factor activity, RNA polymerase II-specific [GO:0000981]	GO:0000981; GO:0003677; GO:0005634	29	30	13	18	23.1711	-1.18199	0.999388	NA	30	0	12	94	20	43	39.73	2.9	0.0325	Proliferative
MCU_010330	MCU_010330-RA	Aurora kinase (EC 2.7.11.1)	IPR030616;IPR011009;IPR000719;IPR008271;	PF00069;	2.7.11.1	protein phosphorylation [GO:0006468]		ATP binding [GO:0005524]; protein serine/threonine kinase activity [GO:0004674]	ATP binding [GO:0005524]; protein serine/threonine kinase activity [GO:0004674]; protein phosphorylation [GO:0006468]	GO:0004674; GO:0005524; GO:0006468	318	346	196	202	271.941	-0.989669	0.0781051	NA	166	267	135	1179	953	576	642.51	2.9	0	Proliferative
MCU_009622	MCU_009622-RC	MCM domain-containing protein	IPR031327;IPR001208;IPR041562;IPR027417;	PF00493;PF17855;		DNA duplex unwinding [GO:0032508]		ATP binding [GO:0005524]; DNA binding [GO:0003677]	ATP binding [GO:0005524]; DNA binding [GO:0003677]; DNA duplex unwinding [GO:0032508]	GO:0003677; GO:0005524; GO:0032508	590	463	542	533	534.462	-0.228725	0.999388	NA	173	188	99	1011	831	319	496.73	2.87	0	Proliferative
MCU_012297	MCU_012297-RA	Reverse transcriptase domain-containing protein	IPR043502;IPR043128;								176	84	67	62	101.31	-1.2799	0.412587	NA	41	27	17	130	165	67	83.93	2.79	0	Proliferative
MCU_009940	MCU_009940-RA	N-acetyltransferase domain-containing protein	IPR028005;IPR016181;IPR028009;	PF13880;PF13878;		cell cycle [GO:0007049]	nucleus [GO:0005634]	acyltransferase activity [GO:0016746]; metal ion binding [GO:0046872]	nucleus [GO:0005634]; acyltransferase activity [GO:0016746]; metal ion binding [GO:0046872]; cell cycle [GO:0007049]	GO:0005634; GO:0007049; GO:0016746; GO:0046872	73	77	51	39	61.4964	-0.987655	0.986563	NA	45	25	13	140	133	68	80.61	2.78	0	Proliferative
MCU_007726	MCU_007726-RF	MutL_C domain-containing protein	IPR014762;IPR002099;IPR013507;IPR036890;IPR038973;IPR020568;IPR014721;	PF01119;PF13589;		mismatch repair [GO:0006298]	mismatch repair complex [GO:0032300]	ATP binding [GO:0005524]; ATP hydrolysis activity [GO:0016887]; ATP-dependent DNA damage sensor activity [GO:0140664]; mismatched DNA binding [GO:0030983]	mismatch repair complex [GO:0032300]; ATP binding [GO:0005524]; ATP hydrolysis activity [GO:0016887]; ATP-dependent DNA damage sensor activity [GO:0140664]; mismatched DNA binding [GO:0030983]; mismatch repair [GO:0006298]	GO:0005524; GO:0006298; GO:0016887; GO:0030983; GO:0032300; GO:0140664	242	223	157	200	208.653	-0.637248	0.974164	NA	110	77	183	695	660	228	364.08	2.76	0	Proliferative
MCU_003435	MCU_003435-RC	Spc7 kinetochore protein domain-containing protein									504	559	446	381	478.826	-0.612112	0.587218	NA	234	192	165	958	988	513	583.65	2.76	0	Proliferative
MCU_009565	MCU_009565-RA	H15 domain-containing protein	IPR005819;IPR005818;IPR036388;IPR036390;	PF00538;		nucleosome assembly [GO:0006334]	nucleosome [GO:0000786]; nucleus [GO:0005634]	DNA binding [GO:0003677]; structural constituent of chromatin [GO:0030527]	nucleosome [GO:0000786]; nucleus [GO:0005634]; DNA binding [GO:0003677]; structural constituent of chromatin [GO:0030527]; nucleosome assembly [GO:0006334]	GO:0000786; GO:0003677; GO:0005634; GO:0006334; GO:0030527	3843	3781	1868	1863	2934.12	-1.2845	1.17e-07	Downregulated	1064	514	1521	5952	3071	2938	2965.83	2.75	0	Proliferative
MCU_010811	MCU_010811-RA	CDT1 domain-containing protein	IPR045173;IPR014939;IPR036390;	PF08839;		DNA replication preinitiation complex assembly [GO:0071163]; regulation of DNA-templated DNA replication initiation [GO:0030174]	nucleus [GO:0005634]	DNA binding [GO:0003677]	nucleus [GO:0005634]; DNA binding [GO:0003677]; DNA replication preinitiation complex assembly [GO:0071163]; regulation of DNA-templated DNA replication initiation [GO:0030174]	GO:0003677; GO:0005634; GO:0030174; GO:0071163	351	394	252	329	335.664	-0.610336	0.837708	NA	494	116	191	1303	1076	630	721.18	2.74	0	Proliferative
MCU_002342	MCU_002342-RB	Uncharacterized protein									84	58	45	58	62.5283	-0.725314	0.999388	NA	117	36	98	420	418	161	231.91	2.73	0	Proliferative
MCU_002094	MCU_002094-RA	GCM domain-containing protein	IPR039791;IPR036115;IPR043020;IPR043021;IPR003902;	PF03615;		anatomical structure development [GO:0048856]	nucleus [GO:0005634]	DNA binding [GO:0003677]; DNA-binding transcription activator activity, RNA polymerase II-specific [GO:0001228]	nucleus [GO:0005634]; DNA binding [GO:0003677]; DNA-binding transcription activator activity, RNA polymerase II-specific [GO:0001228]; anatomical structure development [GO:0048856]	GO:0001228; GO:0003677; GO:0005634; GO:0048856	32	25	27	18	25.9269	-0.597514	0.999388	NA	18	16	15	105	45	43	47.74	2.73	0.0011	Proliferative
MCU_002891	MCU_002891-RA	Chromosome transmission fidelity protein 8	IPR018607;	PF09696;		mitotic sister chromatid cohesion [GO:0007064]	Ctf18 RFC-like complex [GO:0031390]		Ctf18 RFC-like complex [GO:0031390]; mitotic sister chromatid cohesion [GO:0007064]	GO:0007064; GO:0031390	100	47	46	50	62.556	-0.884079	0.999388	NA	61	21	74	309	133	139	144.75	2.72	0	Proliferative
MCU_001891	MCU_001891-RA	Deacetylase sirtuin-type domain-containing protein	IPR029035;IPR003000;IPR026591;IPR026590;	PF02146;				NAD+ binding [GO:0070403]; transferase activity [GO:0016740]	NAD+ binding [GO:0070403]; transferase activity [GO:0016740]	GO:0016740; GO:0070403	300	241	257	315	278.939	-0.178495	0.999388	NA	110	27	22	248	237	98	136.75	2.68	0	Proliferative
MCU_005867	MCU_005867-RB	Uncharacterized protein									241	285	223	212	242.645	-0.523081	0.999388	NA	195	19	158	544	491	288	319.42	2.67	0	Proliferative
MCU_002912	MCU_002912-RB	Shugoshin C-terminal domain-containing protein									82	50	37	26	50.7405	-1.32941	0.749441	NA	18	31	35	98	155	79	79.78	2.63	0.0001	Proliferative
MCU_003905	MCU_003905-RB	Uncharacterized protein	IPR045145;IPR015943;IPR001680;IPR036322;	PF00400;		DNA replication-dependent chromatin assembly [GO:0006335]	nucleus [GO:0005634]		nucleus [GO:0005634]; DNA replication-dependent chromatin assembly [GO:0006335]	GO:0005634; GO:0006335	748	849	605	552	699.566	-0.714657	0.183623	NA	367	129	285	1257	924	600	678.91	2.63	0	Proliferative
MCU_007872	MCU_007872-RB	MMS22L_C domain-containing protein									231	204	154	160	190.763	-0.726204	0.793284	NA	126	46	161	499	487	237	292.14	2.62	0	Proliferative
MCU_008769	MCU_008769-RA	SWIM-type domain-containing protein	IPR009511;			regulation of exit from mitosis [GO:0007096]	nucleus [GO:0005634]		nucleus [GO:0005634]; regulation of exit from mitosis [GO:0007096]	GO:0005634; GO:0007096	101	101	35	45	73.3934	-1.59029	0.114578	NA	33	25	55	116	228	79	98.61	2.56	0	Proliferative
MCU_008486	MCU_008486-RA	Uncharacterized protein									1151	950	587	620	851.159	-1.05754	0.00313914	Downregulated	664	302	366	1989	1721	873	1107.64	2.54	0	Proliferative
MCU_011129	MCU_011129-RA	DNA endonuclease activator Ctp1 C-terminal domain-containing protein									630	710	480	558	602.211	-0.61943	0.441724	NA	663	282	565	1988	1969	1134	1246.47	2.52	0	Proliferative
MCU_011506	MCU_011506-RA	H15 domain-containing protein	IPR005819;IPR005818;IPR036388;IPR036390;	PF00538;		nucleosome assembly [GO:0006334]	nucleosome [GO:0000786]; nucleus [GO:0005634]	DNA binding [GO:0003677]; structural constituent of chromatin [GO:0030527]	nucleosome [GO:0000786]; nucleus [GO:0005634]; DNA binding [GO:0003677]; structural constituent of chromatin [GO:0030527]; nucleosome assembly [GO:0006334]	GO:0000786; GO:0003677; GO:0005634; GO:0006334; GO:0030527	35	7	10	8	15.84	-1.50397	0.999388	NA	56	0	42	89	68	116	74.41	2.5	0.0338	Proliferative
MCU_006273	MCU_006273-RB	Uncharacterized protein	IPR011545;IPR014001;IPR001650;IPR046931;IPR027417;	PF00270;PF00271;PF20470;				ATP binding [GO:0005524]; nucleic acid binding [GO:0003676]	ATP binding [GO:0005524]; nucleic acid binding [GO:0003676]	GO:0003676; GO:0005524	343	402	230	252	312.946	-0.87805	0.162036	NA	136	202	210	746	728	439	473.08	2.47	0	Proliferative
MCU_014383	MCU_014383-RA	Uncharacterized protein									45	20	20	43	32.3445	-0.317999	0.999388	NA	5	9	43	47	121	39	48.29	2.47	0.0225	Proliferative
MCU_009514	MCU_009514-RB	Gamma-tubulin complex component	IPR007259;IPR040457;IPR042241;IPR041470;	PF04130;PF17681;		microtubule nucleation [GO:0007020]	cytoplasm [GO:0005737]; microtubule [GO:0005874]; microtubule organizing center [GO:0005815]; spindle pole [GO:0000922]	gamma-tubulin binding [GO:0043015]	cytoplasm [GO:0005737]; microtubule [GO:0005874]; microtubule organizing center [GO:0005815]; spindle pole [GO:0000922]; gamma-tubulin binding [GO:0043015]; microtubule nucleation [GO:0007020]	GO:0000922; GO:0005737; GO:0005815; GO:0005874; GO:0007020; GO:0043015	273	348	304	188	281.486	-0.581206	0.999388	NA	103	81	84	542	186	160	222.35	2.47	0	Proliferative
MCU_008114	MCU_008114-RB	Protein CIP2A	IPR016024;IPR042510;								234	181	125	155	177.729	-0.827418	0.645555	NA	215	80	71	481	605	152	286.09	2.47	0	Proliferative
MCU_012654	MCU_012654-RA	Uncharacterized protein									10	3	20	4	9.13003	0.61591	0.999388	NA	10	22	11	83	47	24	37.62	2.45	0.0165	Proliferative
MCU_001534	MCU_001534-RG	Helicase C-terminal domain-containing protein	IPR014001;IPR001650;IPR027417;IPR038718;IPR000330;	PF00271;PF00176;				ATP binding [GO:0005524]; ATP-dependent chromatin remodeler activity [GO:0140658]	ATP binding [GO:0005524]; ATP-dependent chromatin remodeler activity [GO:0140658]	GO:0005524; GO:0140658	279	161	148	139	186.819	-0.881458	0.651561	NA	137	86	98	443	415	197	256.57	2.43	0	Proliferative
MCU_012653	MCU_012653-RA	Uncharacterized protein									11	12	10	14	11.7509	-0.191139	0.999388	NA	14	47	7	122	64	56	61.58	2.43	0.0158	Proliferative
MCU_004464	MCU_004464-RA	Uncharacterized protein	IPR019361;	PF10228;		DNA damage response [GO:0006974]; regulation of protein ADP-ribosylation [GO:0010835]		histone binding [GO:0042393]	histone binding [GO:0042393]; DNA damage response [GO:0006974]; regulation of protein ADP-ribosylation [GO:0010835]	GO:0006974; GO:0010835; GO:0042393	598	479	503	426	507.629	-0.470672	0.999388	NA	161	132	95	654	504	148	309.41	2.4	0	Proliferative
MCU_003498	MCU_003498-RA	Kinesin-like protein	IPR027640;IPR019821;IPR001752;IPR036961;IPR027417;	PF00225;		microtubule-based movement [GO:0007018]	microtubule [GO:0005874]	ATP binding [GO:0005524]; microtubule binding [GO:0008017]; microtubule motor activity [GO:0003777]	microtubule [GO:0005874]; ATP binding [GO:0005524]; microtubule binding [GO:0008017]; microtubule motor activity [GO:0003777]; microtubule-based movement [GO:0007018]	GO:0003777; GO:0005524; GO:0005874; GO:0007018; GO:0008017	390	197	121	152	224.345	-1.37389	0.0590862	NA	262	98	76	642	593	145	323.37	2.38	0	Proliferative
MCU_001692	MCU_001692-RB	Serine hydroxymethyltransferase (EC 2.1.2.1)	IPR015424;IPR015421;IPR015422;IPR001085;IPR019798;IPR039429;	PF00464;	2.1.2.1	glycine biosynthetic process from serine [GO:0019264]; tetrahydrofolate interconversion [GO:0035999]		glycine hydroxymethyltransferase activity [GO:0004372]; pyridoxal phosphate binding [GO:0030170]	glycine hydroxymethyltransferase activity [GO:0004372]; pyridoxal phosphate binding [GO:0030170]; glycine biosynthetic process from serine [GO:0019264]; tetrahydrofolate interconversion [GO:0035999]	GO:0004372; GO:0019264; GO:0030170; GO:0035999	653	735	573	446	611.27	-0.694977	0.330315	NA	653	284	385	1672	1611	785	997.39	2.37	0	Proliferative
MCU_000672	MCU_000672-RA	Hexosyltransferase (EC 2.4.1.-)	IPR002659;	PF01762;	2.4.1.-	protein glycosylation [GO:0006486]	Golgi membrane [GO:0000139]	hexosyltransferase activity [GO:0016758]	Golgi membrane [GO:0000139]; hexosyltransferase activity [GO:0016758]; protein glycosylation [GO:0006486]	GO:0000139; GO:0006486; GO:0016758	64	102	32	40	61.3921	-1.44883	0.363026	NA	301	97	132	651	560	349	390.38	2.37	0	Proliferative
MCU_007071	MCU_007071-RB	BHLH domain-containing protein	IPR011598;IPR036638;	PF00010;				protein dimerization activity [GO:0046983]	protein dimerization activity [GO:0046983]	GO:0046983	660	672	456	437	567.633	-0.829311	0.0737733	NA	135	96	137	557	396	203	284.88	2.36	0	Proliferative
MCU_008837	MCU_008837-RA	Dynein assembly factor 1, axonemal homolog	IPR001611;IPR032675;	PF13516;							364	313	314	407	350.007	-0.166835	0.999388	NA	198	62	106	473	448	173	264.67	2.33	0	Proliferative
MCU_014450	MCU_014450-RA	GST C-terminal domain-containing protein	IPR010987;IPR036282;IPR004046;	PF14497;				glutathione transferase activity [GO:0004364]	glutathione transferase activity [GO:0004364]	GO:0004364	78	39	33	40	48.9736	-0.949047	0.999388	NA	7	21	23	60	106	16	41.32	2.32	0.0283	Proliferative
MCU_010473	MCU_010473-RA	Uncharacterized protein									274	256	240	304	269.139	-0.218017	0.999388	NA	201	39	247	634	415	318	349.22	2.31	0	Proliferative
MCU_002394	MCU_002394-RA	BHLH domain-containing protein	IPR011598;IPR043790;IPR036638;	PF19003;PF00010;				protein dimerization activity [GO:0046983]	protein dimerization activity [GO:0046983]	GO:0046983	70	107	73	74	81.5786	-0.511838	0.999388	NA	41	46	43	164	116	105	100.24	2.3	0.0001	Proliferative
MCU_010023	MCU_010023-RA	Uncharacterized protein									124	241	180	204	186.32	-0.165879	0.999388	NA	158	39	228	371	433	363	304.59	2.29	0	Proliferative
MCU_003804	MCU_003804-RA	Uncharacterized protein									29195	23136	14241	13312	20638.4	-1.18395	2.16e-05	Downregulated	23414	8717	13434	57257	46061	24730	32013.5	2.27	0	Proliferative
MCU_010716	MCU_010716-RA	non-specific serine/threonine protein kinase (EC 2.7.11.1)	IPR012993;	PF08064;	2.7.11.1			protein serine/threonine kinase activity [GO:0004674]	protein serine/threonine kinase activity [GO:0004674]	GO:0004674	84	58	62	72	69.6282	-0.345182	0.999388	NA	53	67	58	190	189	140	134.23	2.25	0	Proliferative
MCU_010268	MCU_010268-RA	Uncharacterized protein									32	28	10	24	24.1625	-1.07876	0.999388	NA	37	41	18	138	153	19	71.5	2.24	0.0106	Proliferative
MCU_002237	MCU_002237-RA	DNA mismatch repair protein	IPR007695;IPR017261;IPR000432;IPR007861;IPR007696;IPR016151;IPR036187;IPR036678;IPR045076;IPR027417;	PF01624;PF05192;PF05190;PF00488;		mismatch repair [GO:0006298]		ATP binding [GO:0005524]; ATP-dependent DNA damage sensor activity [GO:0140664]; mismatched DNA binding [GO:0030983]	ATP binding [GO:0005524]; ATP-dependent DNA damage sensor activity [GO:0140664]; mismatched DNA binding [GO:0030983]; mismatch repair [GO:0006298]	GO:0005524; GO:0006298; GO:0030983; GO:0140664	1000	1112	1046	948	1031.58	-0.333053	0.999388	NA	402	546	412	1873	1471	745	1022.55	2.23	0	Proliferative
MCU_008516	MCU_008516-RA	Aldedh domain-containing protein	IPR016161;IPR016163;IPR029510;IPR016162;IPR015590;	PF00171;				oxidoreductase activity, acting on the aldehyde or oxo group of donors, NAD or NADP as acceptor [GO:0016620]	oxidoreductase activity, acting on the aldehyde or oxo group of donors, NAD or NADP as acceptor [GO:0016620]	GO:0016620	18166	18675	34255	29835	24720	0.547016	0.275415	NA	8794	4147	3346	19174	18982	7640	11262	2.22	0	Proliferative
MCU_001683	MCU_001683-RA	Uncharacterized protein					membrane [GO:0016020]		membrane [GO:0016020]	GO:0016020	35	28	284	348	161.793	3.06956	1.36e-11	Upregulated	25	12	16	61	89	9	36.24	2.2	0.0405	Proliferative
MCU_005906	MCU_005906-RB	RNA helicase (EC 3.6.4.13)	IPR012562;IPR001650;IPR027417;IPR035979;	PF08152;PF00271;	3.6.4.13			ATP binding [GO:0005524]; hydrolase activity [GO:0016787]; RNA binding [GO:0003723]; RNA helicase activity [GO:0003724]	ATP binding [GO:0005524]; hydrolase activity [GO:0016787]; RNA binding [GO:0003723]; RNA helicase activity [GO:0003724]	GO:0003723; GO:0003724; GO:0005524; GO:0016787	1146	1477	924	993	1151.03	-0.699807	0.151551	NA	714	476	615	2048	1598	1206	1260.98	2.19	0	Proliferative
MCU_002646	MCU_002646-RA	Proliferating cell nuclear antigen	IPR046938;IPR000730;IPR022649;IPR022659;IPR022648;	PF02747;PF00705;		DNA replication [GO:0006260]; regulation of DNA replication [GO:0006275]	nucleus [GO:0005634]	DNA binding [GO:0003677]; DNA polymerase processivity factor activity [GO:0030337]	nucleus [GO:0005634]; DNA binding [GO:0003677]; DNA polymerase processivity factor activity [GO:0030337]; DNA replication [GO:0006260]; regulation of DNA replication [GO:0006275]	GO:0003677; GO:0005634; GO:0006260; GO:0006275; GO:0030337	1252	1519	1490	1653	1472.44	-0.0672925	0.999388	NA	939	572	772	2640	2447	1217	1583.17	2.19	0	Proliferative
MCU_014656	MCU_014656-RA	Histone domain-containing protein	IPR009072;IPR007125;IPR000558;	PF00125;			nucleosome [GO:0000786]	DNA binding [GO:0003677]; protein heterodimerization activity [GO:0046982]; structural constituent of chromatin [GO:0030527]	nucleosome [GO:0000786]; DNA binding [GO:0003677]; protein heterodimerization activity [GO:0046982]; structural constituent of chromatin [GO:0030527]	GO:0000786; GO:0003677; GO:0030527; GO:0046982	870	561	488	446	607.047	-0.878399	0.185768	NA	743	378	464	1708	1516	993	1084.04	2.19	0	Proliferative
MCU_007629	MCU_007629-RA	CBFD_NFYB_HMF domain-containing protein	IPR003958;IPR009072;	PF00808;				protein heterodimerization activity [GO:0046982]	protein heterodimerization activity [GO:0046982]	GO:0046982	319	267	276	262	283.484	-0.380073	0.999388	NA	155	80	129	420	393	183	249.02	2.18	0	Proliferative
MCU_003711	MCU_003711-RB	Protein kinase domain-containing protein	IPR011009;IPR000719;	PF12330;		protein phosphorylation [GO:0006468]		ATP binding [GO:0005524]; protein kinase activity [GO:0004672]	ATP binding [GO:0005524]; protein kinase activity [GO:0004672]; protein phosphorylation [GO:0006468]	GO:0004672; GO:0005524; GO:0006468	81	116	64	61	82.024	-0.90122	0.974164	NA	91	56	83	334	174	110	157.88	2.17	0	Proliferative
MCU_001411	MCU_001411-RA	Uncharacterized protein									276	298	176	186	239.201	-0.916602	0.194408	NA	642	305	274	1602	1181	495	815.78	2.16	0	Proliferative
MCU_001984	MCU_001984-RB	BRCT domain-containing protein	IPR036420;IPR047250;								317	233	204	180	238.732	-0.777739	0.610343	NA	147	31	158	321	382	176	220.05	2.16	0.0001	Proliferative
MCU_001630	MCU_001630-RA	AAA domain-containing protein	IPR003593;IPR003959;IPR008921;IPR027417;IPR013748;	PF00004;PF08542;		DNA replication [GO:0006260]		ATP binding [GO:0005524]; ATP hydrolysis activity [GO:0016887]; DNA binding [GO:0003677]	ATP binding [GO:0005524]; ATP hydrolysis activity [GO:0016887]; DNA binding [GO:0003677]; DNA replication [GO:0006260]	GO:0003677; GO:0005524; GO:0006260; GO:0016887	381	291	249	240	296.073	-0.717616	0.612998	NA	271	193	175	782	703	271	435.37	2.14	0	Proliferative
MCU_012256	MCU_012256-RA	Kinesin motor domain-containing protein	IPR001752;			microtubule-based movement [GO:0007018]		ATP binding [GO:0005524]; microtubule binding [GO:0008017]; microtubule motor activity [GO:0003777]	ATP binding [GO:0005524]; microtubule binding [GO:0008017]; microtubule motor activity [GO:0003777]; microtubule-based movement [GO:0007018]	GO:0003777; GO:0005524; GO:0007018; GO:0008017	68	59	46	50	56.691	-0.660097	0.999388	NA	40	42	37	165	128	40	81.94	2.11	0.0023	Proliferative
MCU_014097	MCU_014097-RA	Ig-like domain-containing protein	IPR036179;								55	66	45	19	47.5929	-1.16436	0.999388	NA	27	15	13	51	88	15	36.08	2.11	0.0347	Proliferative
MCU_014751	MCU_014751-RA	Uncharacterized protein									60	110	54	43	68.1241	-1.04839	0.954427	NA	35	17	35	64	148	30	56.92	2.11	0.0087	Proliferative
MCU_001745	MCU_001745-RA	Homeobox domain-containing protein	IPR009057;IPR001356;IPR008422;	PF05920;		regulation of DNA-templated transcription [GO:0006355]	nucleus [GO:0005634]	DNA binding [GO:0003677]	nucleus [GO:0005634]; DNA binding [GO:0003677]; regulation of DNA-templated transcription [GO:0006355]	GO:0003677; GO:0005634; GO:0006355	104	85	78	93	90.8434	-0.402494	0.999388	NA	147	31	33	300	129	76	129.09	2.11	0.0054	Proliferative
MCU_001883	MCU_001883-RA	DNA-(apurinic or apyrimidinic site) endonuclease (EC 3.1.-.-)	IPR004808;IPR020847;IPR020848;IPR036691;IPR005135;	PF03372;	3.1.-.-	DNA repair [GO:0006281]		DNA binding [GO:0003677]; endonuclease activity [GO:0004519]; metal ion binding [GO:0046872]	DNA binding [GO:0003677]; endonuclease activity [GO:0004519]; metal ion binding [GO:0046872]; DNA repair [GO:0006281]	GO:0003677; GO:0004519; GO:0006281; GO:0046872	767	826	905	844	834.371	-0.116221	0.999388	NA	529	225	275	1160	937	484	657.85	2.09	0	Proliferative
MCU_000550	MCU_000550-RA	ERCC4 domain-containing protein	IPR042530;IPR033310;			DNA repair [GO:0006281]	Holliday junction resolvase complex [GO:0048476]; nucleus [GO:0005634]		Holliday junction resolvase complex [GO:0048476]; nucleus [GO:0005634]; DNA repair [GO:0006281]	GO:0005634; GO:0006281; GO:0048476	245	232	186	189	216.055	-0.601395	0.98383	NA	155	48	144	320	350	189	220.1	2.08	0	Proliferative
MCU_004580	MCU_004580-RA	Chromatin assembly factor 1 subunit p150 C-terminal domain-containing protein	IPR022043;	PF12253;			nucleus [GO:0005634]		nucleus [GO:0005634]	GO:0005634	496	594	409	342	468.4	-0.785503	0.2002	NA	408	225	304	1128	872	400	607.27	2.08	0	Proliferative
MCU_007968	MCU_007968-RA	AAA domain-containing protein	IPR003593;IPR041569;IPR003959;IPR003960;IPR027417;	PF00004;PF17862;				ATP binding [GO:0005524]; ATP hydrolysis activity [GO:0016887]	ATP binding [GO:0005524]; ATP hydrolysis activity [GO:0016887]	GO:0005524; GO:0016887	213	179	165	188	187.997	-0.408629	0.999388	NA	293	136	150	720	535	216	369.15	2.08	0	Proliferative
MCU_001886	MCU_001886-RB	DUF4503 domain-containing protein	IPR028032;	PF14951;							732	650	662	679	684.623	-0.299397	0.999388	NA	226	158	131	622	506	206	335.51	2.06	0	Proliferative
MCU_003748	MCU_003748-RB	RMT2 domain-containing protein	IPR002110;IPR036770;IPR026480;IPR029063;	PF12796;		methylation [GO:0032259]		methyltransferase activity [GO:0008168]	methyltransferase activity [GO:0008168]; methylation [GO:0032259]	GO:0008168; GO:0032259	1316	1394	1211	962	1236.23	-0.569214	0.481498	NA	425	214	432	1267	745	590	686.7	2.06	0	Proliferative
MCU_004024	MCU_004024-RB	Transporter	IPR000175;IPR037272;	PF00209;			membrane [GO:0016020]	symporter activity [GO:0015293]	membrane [GO:0016020]; symporter activity [GO:0015293]	GO:0015293; GO:0016020	2120	2135	1334	1224	1746.14	-0.986671	0.000794573	Downregulated	1390	786	894	3335	3587	1064	1963.79	2.06	0	Proliferative
MCU_007065	MCU_007065-RA	Uncharacterized protein									142	210	230	214	197.027	0.0908528	0.999388	NA	102	38	104	207	233	141	151.59	2.03	0	Proliferative
MCU_005267	MCU_005267-RA	53-BP1_Tudor domain-containing protein	IPR015125;	PF09038;							135	205	132	101	145.468	-0.787759	0.931335	NA	130	169	189	543	432	259	321.85	2.01	0	Proliferative
MCU_000472	MCU_000472-RB	protein-tyrosine-phosphatase (EC 3.1.3.48)	IPR003961;IPR036116;IPR013783;IPR029021;IPR000242;IPR016130;IPR003595;IPR000387;	PF00102;	3.1.3.48	protein dephosphorylation [GO:0006470]	membrane [GO:0016020]	protein tyrosine phosphatase activity [GO:0004725]	membrane [GO:0016020]; protein tyrosine phosphatase activity [GO:0004725]; protein dephosphorylation [GO:0006470]	GO:0004725; GO:0006470; GO:0016020	1417	1289	1258	1254	1314.24	-0.362658	0.999388	NA	964	587	872	2642	1995	1209	1524.69	2.01	0	Proliferative
MCU_012332	MCU_012332-RA	Cyclin N-terminal domain-containing protein	IPR039361;IPR013763;IPR036915;IPR046965;IPR004367;IPR006671;	PF02984;PF00134;		cell division [GO:0051301]; mitotic cell cycle phase transition [GO:0044772]		cyclin-dependent protein serine/threonine kinase regulator activity [GO:0016538]	cyclin-dependent protein serine/threonine kinase regulator activity [GO:0016538]; cell division [GO:0051301]; mitotic cell cycle phase transition [GO:0044772]	GO:0016538; GO:0044772; GO:0051301	1890	2205	2072	2190	2089.33	-0.192031	0.999388	NA	1180	435	796	2613	2038	1046	1466.97	2.01	0	Proliferative
MCU_007253	MCU_007253-RB	Uncharacterized protein	IPR046938;IPR003021;	PF02144;		DNA damage checkpoint signaling [GO:0000077]; DNA repair [GO:0006281]	nucleus [GO:0005634]		nucleus [GO:0005634]; DNA damage checkpoint signaling [GO:0000077]; DNA repair [GO:0006281]	GO:0000077; GO:0005634; GO:0006281	299	279	295	289	291.519	-0.239564	0.999388	NA	111	90	135	247	391	194	214.25	2	0	Proliferative
MCU_001243	MCU_001243-RA	Chromo domain-containing protein	IPR016197;IPR000953;IPR023780;IPR008251;	PF00385;PF01393;			nucleus [GO:0005634]		nucleus [GO:0005634]	GO:0005634	150	181	233	261	203.016	0.328241	0.999388	NA	186	37	115	316	349	121	197.05	1.98	0.0004	Proliferative
MCU_008305	MCU_008305-RD	TIMELESS domain-containing protein	IPR044998;IPR006906;	PF04821;			nucleus [GO:0005634]		nucleus [GO:0005634]	GO:0005634	669	452	513	377	511.713	-0.593617	0.964055	NA	229	187	321	755	860	245	461.31	1.97	0	Proliferative
MCU_004111	MCU_004111-RA	SCP domain-containing protein	IPR014044;IPR035940;	PF00188;							889	775	976	1304	976.249	0.196645	0.999388	NA	69	122	85	181	369	161	181.81	1.97	0.0002	Proliferative
MCU_009242	MCU_009242-RA	DNK domain-containing protein	IPR002624;IPR031314;IPR027417;	PF01712;				ATP binding [GO:0005524]; deoxynucleoside kinase activity [GO:0019136]	ATP binding [GO:0005524]; deoxynucleoside kinase activity [GO:0019136]	GO:0005524; GO:0019136	365	377	439	523	422.323	0.121494	0.999388	NA	194	149	88	584	343	120	265.65	1.95	0.0004	Proliferative
MCU_012803	MCU_012803-RA	Histone H3	IPR009072;IPR007125;IPR000164;	PF00125;			nucleosome [GO:0000786]; nucleus [GO:0005634]	DNA binding [GO:0003677]; protein heterodimerization activity [GO:0046982]; structural constituent of chromatin [GO:0030527]	nucleosome [GO:0000786]; nucleus [GO:0005634]; DNA binding [GO:0003677]; protein heterodimerization activity [GO:0046982]; structural constituent of chromatin [GO:0030527]	GO:0000786; GO:0003677; GO:0005634; GO:0030527; GO:0046982	70	27	24	9	34.4362	-1.82485	0.651561	NA	109	52	64	272	174	72	132.89	1.93	0.0009	Proliferative
MCU_000327	MCU_000327-RC	FANCI_S4 domain-containing protein	IPR016024;IPR026171;IPR029315;IPR029314;	PF14676;PF14678;		DNA repair [GO:0006281]			DNA repair [GO:0006281]	GO:0006281	1239	1114	922	1007	1084.35	-0.542692	0.562342	NA	943	831	1057	2858	2466	1320	1738.4	1.93	0	Proliferative
MCU_008431	MCU_008431-RB	Uncharacterized protein									568	638	562	605	595.334	-0.298153	0.999388	NA	280	436	364	1042	1028	550	686.64	1.92	0	Proliferative
MCU_013052	MCU_013052-RB	Protein kinase domain-containing protein	IPR011009;IPR000719;IPR001245;	PF07714;		protein phosphorylation [GO:0006468]		ATP binding [GO:0005524]; protein kinase activity [GO:0004672]	ATP binding [GO:0005524]; protein kinase activity [GO:0004672]; protein phosphorylation [GO:0006468]	GO:0004672; GO:0005524; GO:0006468	1385	1064	820	831	1048.85	-0.82827	0.075882	NA	522	271	194	1032	956	304	578.37	1.92	0	Proliferative
MCU_006087	MCU_006087-RA	H15 domain-containing protein	IPR005819;IPR005818;IPR036388;IPR036390;	PF00538;		nucleosome assembly [GO:0006334]	nucleosome [GO:0000786]; nucleus [GO:0005634]	DNA binding [GO:0003677]; structural constituent of chromatin [GO:0030527]	nucleosome [GO:0000786]; nucleus [GO:0005634]; DNA binding [GO:0003677]; structural constituent of chromatin [GO:0030527]; nucleosome assembly [GO:0006334]	GO:0000786; GO:0003677; GO:0005634; GO:0006334; GO:0030527	1359	1388	1074	1164	1261.1	-0.548639	0.435014	NA	711	349	1158	1701	1327	1574	1301.71	1.9	0	Proliferative
MCU_012368	MCU_012368-RA	Fibronectin type-III domain-containing protein	IPR003961;IPR036116;IPR013783;								152	126	149	134	140.867	-0.230861	0.999388	NA	76	19	41	180	89	26	75.13	1.88	0.0328	Proliferative
MCU_012943	MCU_012943-RA	DUF5734 domain-containing protein	IPR043792;	PF19005;							9	3	8	7	6.76381	0.0492517	NA	NA	108	28	48	148	42	146	101.52	1.87	0.0255	Proliferative
MCU_009290	MCU_009290-RA	Complement component 1 Q subcomponent-binding protein, mitochondrial	IPR003428;IPR036561;	PF02330;			mitochondrial matrix [GO:0005759]		mitochondrial matrix [GO:0005759]	GO:0005759	7511	9624	8367	7590	8307.63	-0.349364	0.999388	NA	2565	1379	1702	5195	4456	2514	3228.4	1.86	0	Proliferative
MCU_014484	MCU_014484-RA	Uncharacterized protein	IPR015915;								197	110	44	55	107.191	-1.89963	0.00981228	Downregulated	163	82	107	324	228	182	200.31	1.85	0	Proliferative
MCU_003641	MCU_003641-RA	Uncharacterized protein									0	1	3	11	3.4547	3.55886	NA	NA	22	20	20	46	72	24	36.22	1.84	0.046	Proliferative
MCU_002071	MCU_002071-RB	SCP domain-containing protein	IPR014044;IPR035940;IPR001283;	PF00188;							98	86	64	292	131.41	0.689881	0.999388	NA	59	52	98	75	172	174	121.16	1.82	0.0064	Proliferative
MCU_010510	MCU_010510-RA	DUF2428 domain-containing protein	IPR021827;	PF11894;			nuclear pore [GO:0005643]		nuclear pore [GO:0005643]	GO:0005643	387	532	492	332	438.177	-0.401264	0.999388	NA	282	228	352	661	717	451	494.61	1.81	0	Proliferative
MCU_014893	MCU_014893-RA	Uncharacterized protein	IPR035940;								1478	2434	2398	4168	2558.08	0.503157	0.999388	NA	121	108	122	169	467	157	202.15	1.81	0.0001	Proliferative
MCU_003859	MCU_003859-RA	RPOLD domain-containing protein	IPR011262;IPR011263;IPR036603;IPR009025;IPR033898;IPR022842;IPR033901;IPR036643;	PF01000;PF01193;PF13656;			DNA-directed RNA polymerase complex [GO:0000428]	protein dimerization activity [GO:0046983]; RNA polymerase I activity [GO:0001054]; RNA polymerase III activity [GO:0001056]	DNA-directed RNA polymerase complex [GO:0000428]; protein dimerization activity [GO:0046983]; RNA polymerase I activity [GO:0001054]; RNA polymerase III activity [GO:0001056]	GO:0000428; GO:0001054; GO:0001056; GO:0046983	2899	4420	3464	3488	3573.33	-0.317245	0.999388	NA	1738	869	1176	2983	2677	1934	2081.26	1.79	0	Proliferative
MCU_009086	MCU_009086-RA	Protein kinase domain-containing protein	IPR011009;IPR000719;IPR024104;	PF00069;		protein phosphorylation [GO:0006468]		ATP binding [GO:0005524]; protein kinase activity [GO:0004672]	ATP binding [GO:0005524]; protein kinase activity [GO:0004672]; protein phosphorylation [GO:0006468]	GO:0004672; GO:0005524; GO:0006468	95	124	112	85	104.598	-0.39869	0.999388	NA	155	68	102	295	249	122	176.63	1.79	0.0001	Proliferative
MCU_000839	MCU_000839-RB	CSP domain-containing protein	IPR011129;IPR002059;IPR012340;	PF00313;				nucleic acid binding [GO:0003676]	nucleic acid binding [GO:0003676]	GO:0003676	1037	1229	1427	1244	1227.93	-0.0111737	0.999388	NA	212	75	211	476	354	182	269.33	1.78	0.0002	Proliferative
MCU_007799	MCU_007799-RA	Uncharacterized protein	IPR012960;IPR020103;IPR002501;IPR002478;IPR015947;IPR036974;IPR004802;IPR032819;	PF08068;PF01472;PF16198;PF01509;		pseudouridine synthesis [GO:0001522]; RNA processing [GO:0006396]	ribonucleoprotein complex [GO:1990904]	pseudouridine synthase activity [GO:0009982]; RNA binding [GO:0003723]	ribonucleoprotein complex [GO:1990904]; pseudouridine synthase activity [GO:0009982]; RNA binding [GO:0003723]; pseudouridine synthesis [GO:0001522]; RNA processing [GO:0006396]	GO:0001522; GO:0003723; GO:0006396; GO:0009982; GO:1990904	2427	3137	2784	2572	2737.27	-0.301516	0.999388	NA	1951	1254	1504	3869	3799	2063	2608.89	1.77	0	Proliferative
MCU_008750	MCU_008750-RB	IRS-type PTB domain-containing protein									210	149	119	116	152.283	-0.87185	0.652409	NA	158	236	107	449	506	178	294.07	1.77	0.0005	Proliferative
MCU_006141	MCU_006141-RA	SCP domain-containing protein	IPR018244;IPR014044;IPR035940;IPR001283;	PF00188;			extracellular region [GO:0005576]		extracellular region [GO:0005576]	GO:0005576	755	510	876	1467	882.625	0.624445	0.917434	NA	311	193	394	640	654	490	494.2	1.76	0	Proliferative
MCU_009455	MCU_009455-RA	Cell division control protein	IPR041664;IPR041083;IPR027417;	PF13191;PF17872;							579	731	673	613	650.342	-0.273895	0.999388	NA	328	138	209	596	449	283	360.64	1.76	0	Proliferative
MCU_009165	MCU_009165-RA	BTB domain-containing protein									143	191	132	217	170.397	-0.185461	0.999388	NA	138	139	146	318	395	185	238.71	1.76	0	Proliferative
MCU_005471	MCU_005471-RA	AAA domain-containing protein	IPR003593;IPR003959;IPR027417;	PF00004;				ATP binding [GO:0005524]; ATP hydrolysis activity [GO:0016887]	ATP binding [GO:0005524]; ATP hydrolysis activity [GO:0016887]	GO:0005524; GO:0016887	315	285	288	391	319.179	-0.0782712	0.999388	NA	269	249	247	683	595	319	429.13	1.75	0	Proliferative
MCU_007068	MCU_007068-RA	Ribosomal RNA small subunit methyltransferase NEP1	IPR029028;IPR005304;IPR029026;	PF03587;		rRNA base methylation [GO:0070475]		rRNA (pseudouridine) methyltransferase activity [GO:0070037]; rRNA binding [GO:0019843]	rRNA (pseudouridine) methyltransferase activity [GO:0070037]; rRNA binding [GO:0019843]; rRNA base methylation [GO:0070475]	GO:0019843; GO:0070037; GO:0070475	1118	1126	1261	1117	1156.51	-0.168652	0.999388	NA	549	268	363	1066	859	442	633.54	1.75	0	Proliferative
MCU_005027	MCU_005027-RC	PDZ domain-containing protein	IPR001478;IPR036034;								423	426	202	219	327.883	-1.26519	0.00188744	Downregulated	682	245	227	1133	842	316	600.49	1.75	0.0001	Proliferative
MCU_004523	MCU_004523-RA	RECA_2 domain-containing protein	IPR013632;IPR016467;IPR027417;IPR020588;	PF08423;		DNA repair [GO:0006281]		ATP binding [GO:0005524]; ATP-dependent DNA damage sensor activity [GO:0140664]; DNA binding [GO:0003677]	ATP binding [GO:0005524]; ATP-dependent DNA damage sensor activity [GO:0140664]; DNA binding [GO:0003677]; DNA repair [GO:0006281]	GO:0003677; GO:0005524; GO:0006281; GO:0140664	378	352	337	338	353.852	-0.367662	0.999388	NA	191	259	103	527	456	210	317.7	1.74	0.0006	Proliferative
MCU_001682	MCU_001682-RD	Rho-GAP domain-containing protein	IPR008936;IPR000198;	PF00620;		signal transduction [GO:0007165]			signal transduction [GO:0007165]	GO:0007165	1637	1715	996	1188	1413.15	-0.870907	0.00984007	Downregulated	3567	1630	1824	6624	4439	2615	3706.33	1.73	0	Proliferative
MCU_007922	MCU_007922-RD	separase (EC 3.4.22.49)	IPR005314;IPR030397;	PF03568;	3.4.22.49	nuclear chromosome segregation [GO:0098813]; nuclear division [GO:0000280]; proteolysis [GO:0006508]	nucleus [GO:0005634]	cysteine-type endopeptidase activity [GO:0004197]	nucleus [GO:0005634]; cysteine-type endopeptidase activity [GO:0004197]; nuclear chromosome segregation [GO:0098813]; nuclear division [GO:0000280]; proteolysis [GO:0006508]	GO:0000280; GO:0004197; GO:0005634; GO:0006508; GO:0098813	413	347	200	169	292.425	-1.29868	0.00466381	Downregulated	366	194	225	650	607	303	418.25	1.73	0	Proliferative
MCU_003663	MCU_003663-RC	Protein kinase domain-containing protein	IPR011009;IPR000719;IPR008271;IPR011990;	PF00069;		protein phosphorylation [GO:0006468]		ATP binding [GO:0005524]; protein kinase activity [GO:0004672]	ATP binding [GO:0005524]; protein kinase activity [GO:0004672]; protein phosphorylation [GO:0006468]	GO:0004672; GO:0005524; GO:0006468	221	180	169	170	187.349	-0.499897	0.999388	NA	247	126	153	397	392	233	278.53	1.72	0	Proliferative
MCU_008904	MCU_008904-RD	Histone-lysine N-methyltransferase	IPR044417;IPR001214;IPR046341;IPR036236;IPR013087;	PF00856;PF00096;		histone methylation [GO:0016571]	nucleus [GO:0005634]	histone methyltransferase activity [GO:0042054]	nucleus [GO:0005634]; histone methyltransferase activity [GO:0042054]; histone methylation [GO:0016571]	GO:0005634; GO:0016571; GO:0042054	118	84	99	147	111.641	0.0222006	0.999388	NA	138	145	63	234	503	57	192.23	1.71	0.0139	Proliferative
MCU_013091	MCU_013091-RB	Reticulon-like protein	IPR003388;IPR046964;	PF02453;			endoplasmic reticulum membrane [GO:0005789]		endoplasmic reticulum membrane [GO:0005789]	GO:0005789	227	188	195	218	208.05	-0.264653	0.999388	NA	72	89	81	203	257	66	134.79	1.71	0.0033	Proliferative
MCU_007404	MCU_007404-RA	RNase_PH domain-containing protein	IPR001247;IPR027408;IPR020568;	PF01138;							798	904	820	701	811.577	-0.411612	0.999388	NA	259	102	193	490	316	233	287.66	1.71	0.0001	Proliferative
MCU_002959	MCU_002959-RA	Flap endonuclease 1 (FEN-1) (EC 3.1.-.-) (Flap structure-specific endonuclease 1)	IPR036279;IPR023426;IPR008918;IPR029060;IPR006086;IPR006084;IPR019974;IPR006085;	PF00867;PF00752;	3.1.-.-	base-excision repair [GO:0006284]; DNA replication, removal of RNA primer [GO:0043137]	mitochondrion [GO:0005739]; nucleolus [GO:0005730]; nucleoplasm [GO:0005654]	5'-3' exonuclease activity [GO:0008409]; 5'-flap endonuclease activity [GO:0017108]; DNA binding [GO:0003677]; magnesium ion binding [GO:0000287]	mitochondrion [GO:0005739]; nucleolus [GO:0005730]; nucleoplasm [GO:0005654]; 5'-3' exonuclease activity [GO:0008409]; 5'-flap endonuclease activity [GO:0017108]; DNA binding [GO:0003677]; magnesium ion binding [GO:0000287]; base-excision repair [GO:0006284]; DNA replication, removal of RNA primer [GO:0043137]	GO:0000287; GO:0003677; GO:0005654; GO:0005730; GO:0005739; GO:0006284; GO:0008409; GO:0017108; GO:0043137	603	708	709	687	676.166	-0.158568	0.999388	NA	388	276	443	918	749	494	595.14	1.7	0	Proliferative
MCU_004472	MCU_004472-RA	U2A'/phosphoprotein 32 family A C-terminal domain-containing protein	IPR045081;IPR001611;IPR032675;	PF14580;							35893	53840	51032	48939	47193.4	-0.0871999	0.999388	NA	14247	8332	12044	29216	23158	14555	18352.2	1.7	0	Proliferative
MCU_004294	MCU_004294-RA	C2H2-type domain-containing protein	IPR036236;IPR013087;	PF00096;PF13912;							466	525	349	266	410.658	-0.937351	0.077585	NA	664	212	309	912	551	617	598.75	1.69	0.0001	Proliferative
MCU_003109	MCU_003109-RA	Uncharacterized protein									1245	1027	1547	1535	1327.17	0.182305	0.999388	NA	129	284	122	495	495	184	309.89	1.69	0.0025	Proliferative
MCU_004503	MCU_004503-RA	non-specific serine/threonine protein kinase (EC 2.7.11.1)	IPR011009;IPR000403;IPR036940;IPR018936;IPR003151;IPR014009;	PF02259;PF00454;	2.7.11.1	phosphorylation [GO:0016310]		kinase activity [GO:0016301]	kinase activity [GO:0016301]; phosphorylation [GO:0016310]	GO:0016301; GO:0016310	1002	593	635	598	721.137	-0.636374	0.817979	NA	623	307	448	1128	985	526	716.05	1.69	0	Proliferative
MCU_003707	MCU_003707-RA	Peptidyl-prolyl cis-trans isomerase (PPIase) (EC 5.2.1.8)	IPR029000;IPR024936;IPR020892;IPR002130;	PF00160;	5.2.1.8	protein folding [GO:0006457]; protein peptidyl-prolyl isomerization [GO:0000413]		peptidyl-prolyl cis-trans isomerase activity [GO:0003755]	peptidyl-prolyl cis-trans isomerase activity [GO:0003755]; protein folding [GO:0006457]; protein peptidyl-prolyl isomerization [GO:0000413]	GO:0000413; GO:0003755; GO:0006457	57140	49075	48561	44509	50355.2	-0.447041	0.749441	NA	17479	7282	8790	27180	23629	12473	17159.4	1.69	0	Proliferative
MCU_006207	MCU_006207-RA	Uncharacterized protein	IPR037850;IPR015943;IPR001680;IPR019775;IPR036322;	PF00400;			Set1C/COMPASS complex [GO:0048188]		Set1C/COMPASS complex [GO:0048188]	GO:0048188	1669	2249	1860	1746	1888.82	-0.365389	0.999388	NA	862	260	517	1276	1025	684	825.18	1.68	0	Proliferative
MCU_010501	MCU_010501-RA	Shugoshin C-terminal domain-containing protein									690	450	326	412	481.962	-0.891441	0.226851	NA	392	402	455	987	990	523	679.06	1.68	0	Proliferative
MCU_004265	MCU_004265-RA	Uncharacterized protein	IPR003591;IPR032675;								179	118	136	111	138.153	-0.527201	0.999388	NA	130	50	178	226	282	165	184.73	1.68	0.0013	Proliferative
MCU_003823	MCU_003823-RB	Uncharacterized protein									267	258	232	281	260.621	-0.288019	0.999388	NA	256	106	146	411	294	219	258.12	1.67	0.0001	Proliferative
MCU_014542	MCU_014542-RA	SCP domain-containing protein	IPR035940;								1965	2619	2596	4391	2840.51	0.359273	0.999388	NA	148	204	154	261	642	181	278.69	1.67	0.0006	Proliferative
MCU_012854	MCU_012854-RA	SCP domain-containing protein	IPR014044;IPR035940;	PF00188;							117	55	31	271	116.224	0.533512	0.999388	NA	59	52	82	133	80	130	103.05	1.66	0.0128	Proliferative
MCU_013351	MCU_013351-RA	PABS domain-containing protein	IPR030374;IPR029063;			polyamine biosynthetic process [GO:0006596]		transferase activity [GO:0016740]	transferase activity [GO:0016740]; polyamine biosynthetic process [GO:0006596]	GO:0006596; GO:0016740	234	224	324	274	261.969	0.13163	0.999388	NA	63	34	53	108	115	61	77.42	1.66	0.0065	Proliferative
MCU_008463	MCU_008463-RA	Uncharacterized protein									750	599	773	881	747.753	0.0351382	0.999388	NA	528	417	280	952	1012	444	646.57	1.66	0	Proliferative
MCU_011177	MCU_011177-RB	BZIP domain-containing protein									99	80	99	94	93.1833	-0.148631	0.999388	NA	157	47	56	249	122	88	127.47	1.65	0.0136	Proliferative
MCU_011761	MCU_011761-RA	Pyridoxal kinase (EC 2.7.1.35) (Pyridoxine kinase)	IPR013749;IPR004625;IPR029056;	PF08543;	2.7.1.35	pyridoxal 5'-phosphate salvage [GO:0009443]		pyridoxal kinase activity [GO:0008478]	pyridoxal kinase activity [GO:0008478]; pyridoxal 5'-phosphate salvage [GO:0009443]	GO:0008478; GO:0009443	595	753	825	585	689.323	-0.181034	0.999388	NA	460	205	224	732	651	273	444.82	1.64	0	Proliferative
MCU_011495	MCU_011495-RA	Sm protein F	IPR016487;IPR001163;IPR010920;IPR034100;	PF01423;		spliceosomal snRNP assembly [GO:0000387]	Sm-like protein family complex [GO:0120114]; spliceosomal complex [GO:0005681]		Sm-like protein family complex [GO:0120114]; spliceosomal complex [GO:0005681]; spliceosomal snRNP assembly [GO:0000387]	GO:0000387; GO:0005681; GO:0120114	652	508	591	721	617.824	-0.082165	0.999388	NA	228	147	121	362	438	159	254.57	1.64	0.0001	Proliferative
MCU_006660	MCU_006660-RA	Mitochondrial import inner membrane translocase subunit	IPR004217;IPR035427;	PF02953;		protein transport [GO:0015031]	mitochondrial inner membrane [GO:0005743]		mitochondrial inner membrane [GO:0005743]; protein transport [GO:0015031]	GO:0005743; GO:0015031	316	189	219	171	228.27	-0.63624	0.999388	NA	169	26	98	192	171	130	139.4	1.62	0.0136	Proliferative
MCOS_0000929301	MCOS_0000929301-mRNA-1	Ribos_L4_asso_C domain-containing protein	IPR025755;	PF14374;							3826	3030	2886	3087	3244.26	-0.458016	0.881008	NA	1002	312	691	1580	1104	807	981.12	1.62	0	Proliferative
MCU_012137	MCU_012137-RA	Uncharacterized protein									377	385	264	239	322.94	-0.851341	0.185768	NA	409	144	245	533	567	295	384.51	1.58	0	Proliferative
MCU_001588	MCU_001588-RA	SCP domain-containing protein	IPR014044;IPR035940;	PF00188;							3966	3280	4974	6518	4610.58	0.406274	0.999388	NA	456	988	606	981	2774	610	1114.07	1.58	0.0015	Proliferative
MCU_011221	MCU_011221-RA	10 kDa heat shock protein, mitochondrial (10 kDa chaperonin) (Chaperonin 10)	IPR020818;IPR037124;IPR018369;IPR011032;	PF00166;				ATP binding [GO:0005524]; protein folding chaperone [GO:0044183]	ATP binding [GO:0005524]; protein folding chaperone [GO:0044183]	GO:0005524; GO:0044183	2226	1546	1483	1295	1671.33	-0.702425	0.307858	NA	861	326	437	1320	910	569	781.8	1.58	0	Proliferative
MCU_008389	MCU_008389-RA	Nuclear pore complex protein Nup205	IPR021827;	PF11894;			nuclear pore [GO:0005643]		nuclear pore [GO:0005643]	GO:0005643	2512	2737	2210	1995	2392.44	-0.570484	0.287543	NA	886	507	843	1763	1274	895	1110.21	1.58	0	Proliferative
MCU_004009	MCU_004009-RA	Ribonuclease P									864	935	943	813	892.164	-0.285411	0.999388	NA	135	104	182	391	209	154	212.84	1.58	0.0019	Proliferative
MCU_012048	MCU_012048-RA	rRNA 2'-O-methyltransferase fibrillarin	IPR000692;IPR020813;IPR029063;	PF01269;		methylation [GO:0032259]; rRNA processing [GO:0006364]		methyltransferase activity [GO:0008168]; RNA binding [GO:0003723]	methyltransferase activity [GO:0008168]; RNA binding [GO:0003723]; methylation [GO:0032259]; rRNA processing [GO:0006364]	GO:0003723; GO:0006364; GO:0008168; GO:0032259	1991	1944	1958	1902	1957.33	-0.281305	0.999388	NA	1878	833	1169	2962	2123	1555	1883.21	1.57	0	Proliferative
MCU_002991	MCU_002991-RA	Uncharacterized protein	IPR015943;IPR001680;IPR019775;IPR036322;	PF00400;							1401	1534	1239	1159	1348.31	-0.542148	0.438676	NA	800	270	525	1202	964	571	763.18	1.57	0	Proliferative
MCU_002398	MCU_002398-RA	Thymidylate synthase (EC 2.1.1.45)	IPR045097;IPR023451;IPR036926;IPR000398;IPR020940;	PF00303;	2.1.1.45	dTMP biosynthetic process [GO:0006231]; dTTP biosynthetic process [GO:0006235]; methylation [GO:0032259]		thymidylate synthase activity [GO:0004799]	thymidylate synthase activity [GO:0004799]; dTMP biosynthetic process [GO:0006231]; dTTP biosynthetic process [GO:0006235]; methylation [GO:0032259]	GO:0004799; GO:0006231; GO:0006235; GO:0032259	868	1099	915	954	962.089	-0.321481	0.999388	NA	963	637	806	1814	1795	788	1198.63	1.57	0	Proliferative
MCU_004462	MCU_004462-RC	AAA_lid_1 domain-containing protein	IPR035706;IPR041658;IPR042219;IPR026983;IPR041589;IPR041228;IPR043160;IPR024743;IPR024317;IPR004273;IPR027417;	PF12775;PF12780;PF12781;PF17857;PF18198;PF18199;PF03028;PF12777;		microtubule-based movement [GO:0007018]	cilium [GO:0005929]; dynein complex [GO:0030286]	dynein intermediate chain binding [GO:0045505]; dynein light intermediate chain binding [GO:0051959]; minus-end-directed microtubule motor activity [GO:0008569]	cilium [GO:0005929]; dynein complex [GO:0030286]; dynein intermediate chain binding [GO:0045505]; dynein light intermediate chain binding [GO:0051959]; minus-end-directed microtubule motor activity [GO:0008569]; microtubule-based movement [GO:0007018]	GO:0005929; GO:0007018; GO:0008569; GO:0030286; GO:0045505; GO:0051959	534	437	245	305	391.546	-1.07875	0.0227761	Downregulated	1558	547	1072	2663	1912	949	1519.97	1.57	0	Proliferative
MCOS_0000986701	MCOS_0000986701-mRNA-1	60S ribosomal protein L32	IPR001515;IPR036351;	PF01655;		translation [GO:0006412]	ribonucleoprotein complex [GO:1990904]; ribosome [GO:0005840]	structural constituent of ribosome [GO:0003735]	ribonucleoprotein complex [GO:1990904]; ribosome [GO:0005840]; structural constituent of ribosome [GO:0003735]; translation [GO:0006412]	GO:0003735; GO:0005840; GO:0006412; GO:1990904	21226	16474	16203	17184	17967.5	-0.434907	0.936477	NA	5730	2420	2589	7881	6809	3852	5159.27	1.57	0	Proliferative
MCU_008394	MCU_008394-RA	Queuosine salvage protein	IPR019438;	PF10343;							2572	2499	2870	2396	2589.91	-0.198481	0.999388	NA	1267	492	580	1625	1566	818	1110.96	1.55	0	Proliferative
MCU_001820	MCU_001820-RA	60 kDa heat shock protein, mitochondrial	IPR018370;IPR001844;IPR002423;IPR027409;IPR027413;IPR027410;	PF00118;		protein refolding [GO:0042026]		ATP binding [GO:0005524]; ATP-dependent protein folding chaperone [GO:0140662]	ATP binding [GO:0005524]; ATP-dependent protein folding chaperone [GO:0140662]; protein refolding [GO:0042026]	GO:0005524; GO:0042026; GO:0140662	8640	13123	12869	12093	11608.9	-0.0448423	0.999388	NA	7200	3478	3949	10539	9544	5273	7059.05	1.55	0	Proliferative
MCU_009259	MCU_009259-RA	non-specific serine/threonine protein kinase (EC 2.7.11.1)	IPR028375;IPR001772;	PF02149;	2.7.11.1			ATP binding [GO:0005524]; protein serine/threonine kinase activity [GO:0004674]	ATP binding [GO:0005524]; protein serine/threonine kinase activity [GO:0004674]	GO:0004674; GO:0005524	615	647	459	424	546.09	-0.766743	0.151551	NA	471	255	215	773	590	292	456.6	1.55	0.0001	Proliferative
MCU_004070	MCU_004070-RA	CRC domain-containing protein	IPR005172;IPR028307;IPR033467;	PF03638;			nucleus [GO:0005634]		nucleus [GO:0005634]	GO:0005634	1142	1224	1196	1247	1203.66	-0.205454	0.999388	NA	1047	445	556	1397	1472	689	977.97	1.55	0	Proliferative
MCU_005448	MCU_005448-RA	U6 snRNA-associated Sm-like protein LSm5	IPR033871;IPR001163;IPR010920;	PF01423;		mRNA processing [GO:0006397]; RNA splicing [GO:0008380]	spliceosomal complex [GO:0005681]	RNA binding [GO:0003723]	spliceosomal complex [GO:0005681]; RNA binding [GO:0003723]; mRNA processing [GO:0006397]; RNA splicing [GO:0008380]	GO:0003723; GO:0005681; GO:0006397; GO:0008380	257	217	286	257	253.99	-0.0601889	0.999388	NA	84	20	94	73	129	116	93.8	1.55	0.0447	Proliferative
MCU_007640	MCU_007640-RB	Crossover junction endonuclease MUS81 (EC 3.1.22.-)	IPR042530;IPR006166;IPR033309;IPR011335;IPR047416;	PF02732;	3.1.22.-	DNA catabolic process, endonucleolytic [GO:0000737]; double-strand break repair via break-induced replication [GO:0000727]	Holliday junction resolvase complex [GO:0048476]; nucleus [GO:0005634]	crossover junction DNA endonuclease activity [GO:0008821]; DNA binding [GO:0003677]; metal ion binding [GO:0046872]	Holliday junction resolvase complex [GO:0048476]; nucleus [GO:0005634]; crossover junction DNA endonuclease activity [GO:0008821]; DNA binding [GO:0003677]; metal ion binding [GO:0046872]; DNA catabolic process, endonucleolytic [GO:0000737]; double-strand break repair via break-induced replication [GO:0000727]	GO:0000727; GO:0000737; GO:0003677; GO:0005634; GO:0008821; GO:0046872; GO:0048476	510	505	496	483	500.996	-0.305243	0.999388	NA	502	358	433	821	830	592	640.59	1.55	0	Proliferative
MCU_003211	MCU_003211-RA	isoleucine--tRNA ligase (EC 6.1.1.5) (Isoleucyl-tRNA synthetase)	IPR001412;IPR002300;IPR002301;IPR023586;IPR014729;IPR009008;	PF00133;	6.1.1.5	isoleucyl-tRNA aminoacylation [GO:0006428]		aminoacyl-tRNA editing activity [GO:0002161]; ATP binding [GO:0005524]; isoleucine-tRNA ligase activity [GO:0004822]	aminoacyl-tRNA editing activity [GO:0002161]; ATP binding [GO:0005524]; isoleucine-tRNA ligase activity [GO:0004822]; isoleucyl-tRNA aminoacylation [GO:0006428]	GO:0002161; GO:0004822; GO:0005524; GO:0006428	281	551	455	397	419.525	-0.202908	0.999388	NA	415	188	367	606	471	503	467.51	1.54	0	Proliferative
MCU_008513	MCU_008513-RA	Aldedh domain-containing protein	IPR016161;IPR016163;IPR029510;IPR016162;IPR015590;	PF00171;				oxidoreductase activity, acting on the aldehyde or oxo group of donors, NAD or NADP as acceptor [GO:0016620]	oxidoreductase activity, acting on the aldehyde or oxo group of donors, NAD or NADP as acceptor [GO:0016620]	GO:0016620	1434	1606	1709	1377	1534.46	-0.227671	0.999388	NA	989	451	458	1483	1095	656	906.52	1.54	0	Proliferative
MCU_001017	MCU_001017-RA	HMG box domain-containing protein	IPR009071;IPR036910;	PF00505;PF09011;			nucleus [GO:0005634]	DNA binding [GO:0003677]	nucleus [GO:0005634]; DNA binding [GO:0003677]	GO:0003677; GO:0005634	376	384	353	807	471.987	0.353591	0.999388	NA	1138	661	875	1958	1835	910	1300.97	1.54	0	Proliferative
MCU_003654	MCU_003654-RA	Protein kinase domain-containing protein	IPR020067;IPR036790;IPR011009;IPR000001;IPR013806;IPR000719;IPR001245;IPR008266;IPR020635;	PF07714;		protein phosphorylation [GO:0006468]	membrane [GO:0016020]	ATP binding [GO:0005524]; protein tyrosine kinase activity [GO:0004713]	membrane [GO:0016020]; ATP binding [GO:0005524]; protein tyrosine kinase activity [GO:0004713]; protein phosphorylation [GO:0006468]	GO:0004713; GO:0005524; GO:0006468; GO:0016020	639	681	405	415	547.326	-0.938545	0.0189983	Downregulated	723	152	277	978	637	281	520.85	1.53	0.0034	Proliferative
MCU_007111	MCU_007111-RC	CUB domain-containing protein					membrane [GO:0016020]		membrane [GO:0016020]	GO:0016020	352	316	329	301	326.781	-0.339542	0.999388	NA	160	59	183	274	285	133	190.86	1.53	0.0028	Proliferative
MCU_000191	MCU_000191-RA	SCP domain-containing protein	IPR014044;IPR035940;	PF00188;							1954	1641	2451	3991	2455.42	0.581767	0.732023	NA	279	541	175	570	1299	201	524.86	1.52	0.0149	Proliferative
MCU_008883	MCU_008883-RA	Splicing factor 3B subunit 5 (SF3b5)	IPR009846;IPR017089;	PF07189;		mRNA splicing, via spliceosome [GO:0000398]	precatalytic spliceosome [GO:0071011]; U2 snRNP [GO:0005686]		precatalytic spliceosome [GO:0071011]; U2 snRNP [GO:0005686]; mRNA splicing, via spliceosome [GO:0000398]	GO:0000398; GO:0005686; GO:0071011	727	754	800	1091	836.048	0.0988433	0.999388	NA	244	98	197	352	364	192	253.63	1.51	0.0002	Proliferative
MCU_009468	MCU_009468-RC	Kinesin-like protein	IPR027640;IPR019821;IPR001752;IPR036961;IPR027417;	PF00225;		microtubule-based movement [GO:0007018]	microtubule [GO:0005874]	ATP binding [GO:0005524]; microtubule binding [GO:0008017]; microtubule motor activity [GO:0003777]	microtubule [GO:0005874]; ATP binding [GO:0005524]; microtubule binding [GO:0008017]; microtubule motor activity [GO:0003777]; microtubule-based movement [GO:0007018]	GO:0003777; GO:0005524; GO:0005874; GO:0007018; GO:0008017	328	358	292	533	375.271	0.0123182	0.999388	NA	548	426	789	1154	1123	719	854.74	1.49	0	Proliferative
MCU_007162	MCU_007162-RA	Small nuclear ribonucleoprotein Sm D1 (snRNP core protein D1)	IPR027141;IPR001163;IPR010920;IPR034102;	PF01423;		spliceosomal snRNP assembly [GO:0000387]	nucleus [GO:0005634]; ribonucleoprotein complex [GO:1990904]		nucleus [GO:0005634]; ribonucleoprotein complex [GO:1990904]; spliceosomal snRNP assembly [GO:0000387]	GO:0000387; GO:0005634; GO:1990904	1017	1092	1180	1306	1143.35	-0.0146417	0.999388	NA	729	217	339	870	868	374	582.54	1.49	0.0002	Proliferative
MCU_005580	MCU_005580-RA	Kinesin-like protein	IPR032384;IPR038105;IPR027640;IPR019821;IPR001752;IPR036961;IPR027417;	PF00225;PF16540;		microtubule-based movement [GO:0007018]	microtubule [GO:0005874]	ATP binding [GO:0005524]; microtubule binding [GO:0008017]; microtubule motor activity [GO:0003777]	microtubule [GO:0005874]; ATP binding [GO:0005524]; microtubule binding [GO:0008017]; microtubule motor activity [GO:0003777]; microtubule-based movement [GO:0007018]	GO:0003777; GO:0005524; GO:0005874; GO:0007018; GO:0008017	386	400	434	350	393.84	-0.254889	0.999388	NA	460	341	210	630	792	337	485.36	1.49	0.0001	Proliferative
MCU_009171	MCU_009171-RA	Uncharacterized protein	IPR045180;IPR006630;IPR014886;IPR002344;IPR012677;IPR035979;IPR000504;IPR036388;IPR036390;	PF05383;PF00076;PF08777;		RNA processing [GO:0006396]	nucleus [GO:0005634]; ribonucleoprotein complex [GO:1990904]	RNA binding [GO:0003723]	nucleus [GO:0005634]; ribonucleoprotein complex [GO:1990904]; RNA binding [GO:0003723]; RNA processing [GO:0006396]	GO:0003723; GO:0005634; GO:0006396; GO:1990904	1100	1168	1223	3018	1585.75	0.64702	0.95968	NA	2276	1357	2191	3965	3522	2194	2758.51	1.48	0	Proliferative
MCU_002698	MCU_002698-RC	DNA polymerase (EC 2.7.7.7)	IPR006172;IPR017964;IPR006133;IPR006134;IPR043502;IPR023211;IPR012337;IPR036397;	PF00136;PF03104;	2.7.7.7	DNA replication [GO:0006260]		DNA binding [GO:0003677]; DNA-directed DNA polymerase activity [GO:0003887]; nucleotide binding [GO:0000166]	DNA binding [GO:0003677]; DNA-directed DNA polymerase activity [GO:0003887]; nucleotide binding [GO:0000166]; DNA replication [GO:0006260]	GO:0000166; GO:0003677; GO:0003887; GO:0006260	992	1164	1238	1109	1123.86	-0.126321	0.999388	NA	805	335	681	1256	1125	610	842.65	1.48	0	Proliferative
MCU_012597	MCU_012597-RA	BPTI/Kunitz inhibitor domain-containing protein	IPR002223;IPR036880;IPR020901;	PF00014;				serine-type endopeptidase inhibitor activity [GO:0004867]	serine-type endopeptidase inhibitor activity [GO:0004867]	GO:0004867	4209	5231	6663	6579	5596.3	0.240465	0.999388	NA	419	382	180	574	1204	122	477.13	1.48	0.0173	Proliferative
MCU_003227	MCU_003227-RB	Methyltransf_25 domain-containing protein	IPR025799;IPR029063;			peptidyl-arginine methylation [GO:0018216]		protein-arginine N-methyltransferase activity [GO:0016274]	protein-arginine N-methyltransferase activity [GO:0016274]; peptidyl-arginine methylation [GO:0018216]	GO:0016274; GO:0018216	5935	8015	6712	6985	6920.21	-0.272448	0.999388	NA	4036	2259	2184	6522	5400	2384	3968.86	1.48	0	Proliferative
MCU_003229	MCU_003229-RA	Ribosomal protein L1	IPR023674;IPR028364;IPR016095;	PF00687;							467	732	553	1105	703.161	0.22174	0.999388	NA	635	349	441	887	945	528	667.65	1.48	0	Proliferative
MCU_008409	MCU_008409-RA	SCP domain-containing protein	IPR014044;IPR035940;	PF00188;							2036	4232	4142	7313	4305.87	0.631165	0.954427	NA	245	312	241	301	967	237	394.67	1.47	0.0031	Proliferative
MCU_014663	MCU_014663-RA	Uncharacterized protein									3498	3187	4889	3332	3710.45	0.0449007	0.999388	NA	105	158	106	291	279	101	184.08	1.46	0.0083	Proliferative
MCU_011036	MCU_011036-RA	SCP domain-containing protein	IPR014044;IPR035940;IPR001283;	PF00188;							2477	1472	2193	3254	2331.47	0.196554	0.999388	NA	272	158	229	184	781	205	307.88	1.46	0.005	Proliferative
MCU_004703	MCU_004703-RA	HMG box domain-containing protein	IPR009071;IPR036910;	PF00505;			nucleus [GO:0005634]	DNA binding [GO:0003677]	nucleus [GO:0005634]; DNA binding [GO:0003677]	GO:0003677; GO:0005634	318	399	183	192	280.635	-1.18317	0.0112483	Downregulated	821	343	546	1351	813	559	781.71	1.46	0.0001	Proliferative
MCU_010060	MCU_010060-RA	Uncharacterized protein					membrane [GO:0016020]		membrane [GO:0016020]	GO:0016020	16	16	11	70	27.1717	1.08002	0.999388	NA	150	71	124	290	256	50	158.48	1.45	0.0247	Proliferative
MCU_010368	MCU_010368-RB	Uncharacterized protein									570	771	668	698	676.505	-0.21964	0.999388	NA	357	149	238	457	409	301	339.27	1.45	0.0001	Proliferative
MCU_013364	MCU_013364-RA	Uncharacterized protein									594	298	370	280	394.98	-0.723986	0.936477	NA	88	35	78	136	88	85	91.65	1.45	0.0282	Proliferative
MCU_014080	MCU_014080-RA	Uncharacterized protein					membrane [GO:0016020]		membrane [GO:0016020]	GO:0016020	47	59	63	51	54.9129	-0.142228	0.999388	NA	80	29	81	122	82	85	86.41	1.45	0.0397	Proliferative
MCU_010781	MCU_010781-RA	SHSP domain-containing protein	IPR002068;IPR001436;IPR008978;	PF00011;							63522	72288	98520	82751	78476.8	0.167469	0.999388	NA	26015	13919	8285	36371	31267	12061	22036.5	1.44	0.0001	Proliferative
MCU_000704	MCU_000704-RA	T-complex protein 1 subunit zeta	IPR017998;IPR002423;IPR027409;IPR027413;IPR027410;	PF00118;				ATP binding [GO:0005524]; ATP-dependent protein folding chaperone [GO:0140662]	ATP binding [GO:0005524]; ATP-dependent protein folding chaperone [GO:0140662]	GO:0005524; GO:0140662	12018	14826	14156	12468	13392.4	-0.25924	0.999388	NA	6960	2778	4123	9460	7641	4677	6238.83	1.44	0	Proliferative
MCU_004713	MCU_004713-RB	Pyruvate kinase (EC 2.7.1.40)	IPR001697;IPR015813;IPR040442;IPR011037;IPR015793;IPR015795;IPR036918;IPR015806;	PF00224;PF02887;	2.7.1.40	phosphorylation [GO:0016310]		ATP binding [GO:0005524]; kinase activity [GO:0016301]; magnesium ion binding [GO:0000287]; potassium ion binding [GO:0030955]; pyruvate kinase activity [GO:0004743]	ATP binding [GO:0005524]; kinase activity [GO:0016301]; magnesium ion binding [GO:0000287]; potassium ion binding [GO:0030955]; pyruvate kinase activity [GO:0004743]; phosphorylation [GO:0016310]	GO:0000287; GO:0004743; GO:0005524; GO:0016301; GO:0016310; GO:0030955	3908	5392	5262	5810	5056.14	0.00576611	0.999388	NA	1820	906	1241	2376	2195	1606	1804.53	1.43	0	Proliferative
MCU_010799	MCU_010799-RB	Nucleolar GTP-binding protein 1	IPR010674;IPR012973;IPR027417;	PF06858;PF08155;				GTP binding [GO:0005525]	GTP binding [GO:0005525]	GO:0005525	7539	8866	7252	7519	7842.69	-0.400738	0.857681	NA	3158	1765	3042	4900	4040	3397	3650	1.42	0	Proliferative
MCU_001802	MCU_001802-RA	EF-1-gamma C-terminal domain-containing protein	IPR001662;IPR036433;IPR010987;IPR036282;	PF00647;				glutathione transferase activity [GO:0004364]; translation elongation factor activity [GO:0003746]	glutathione transferase activity [GO:0004364]; translation elongation factor activity [GO:0003746]	GO:0003746; GO:0004364	44693	43244	44714	52376	46208.9	-0.111918	0.999388	NA	18945	7510	11579	23647	21356	13738	16974.2	1.42	0	Proliferative
MCU_004747	MCU_004747-RB	DNA replication ATP-dependent helicase/nuclease (EC 3.1.-.-) (EC 3.6.4.12)	IPR045055;IPR041679;IPR041677;IPR014808;IPR027417;IPR011604;	PF13086;PF13087;PF08696;	3.1.-.-; 3.6.4.12	DNA repair [GO:0006281]; DNA replication, Okazaki fragment processing [GO:0033567]	chromosome [GO:0005694]; nucleus [GO:0005634]	4 iron, 4 sulfur cluster binding [GO:0051539]; 5'-flap endonuclease activity [GO:0017108]; ATP binding [GO:0005524]; DNA binding [GO:0003677]; metal ion binding [GO:0046872]; single-stranded DNA helicase activity [GO:0017116]	chromosome [GO:0005694]; nucleus [GO:0005634]; 4 iron, 4 sulfur cluster binding [GO:0051539]; 5'-flap endonuclease activity [GO:0017108]; ATP binding [GO:0005524]; DNA binding [GO:0003677]; metal ion binding [GO:0046872]; single-stranded DNA helicase activity [GO:0017116]; DNA repair [GO:0006281]; DNA replication, Okazaki fragment processing [GO:0033567]	GO:0003677; GO:0005524; GO:0005634; GO:0005694; GO:0006281; GO:0017108; GO:0017116; GO:0033567; GO:0046872; GO:0051539	2280	2524	1935	2115	2234.76	-0.497431	0.502725	NA	1365	931	1621	2449	2152	1600	1815.93	1.42	0	Proliferative
MCOS_0000417101	MCOS_0000417101-mRNA-1	Cyclin-dependent kinases regulatory subunit	IPR000789;IPR036858;	PF01111;		cell cycle [GO:0007049]; cell division [GO:0051301]		cyclin-dependent protein serine/threonine kinase regulator activity [GO:0016538]	cyclin-dependent protein serine/threonine kinase regulator activity [GO:0016538]; cell cycle [GO:0007049]; cell division [GO:0051301]	GO:0007049; GO:0016538; GO:0051301	906	762	1056	917	908.112	-0.014173	0.999388	NA	412	166	310	725	517	192	397.58	1.42	0.002	Proliferative
MCU_010067	MCU_010067-RA	HMA domain-containing protein	IPR006121;					metal ion binding [GO:0046872]	metal ion binding [GO:0046872]	GO:0046872	280	281	226	263	264.874	-0.451796	0.999388	NA	437	382	378	894	777	339	563	1.42	0	Proliferative
MCU_009496	MCU_009496-RB	Anaphase-promoting complex subunit 4 WD40 domain-containing protein	IPR020472;IPR037363;IPR015943;IPR001680;IPR019775;IPR036322;	PF00400;		protein transport [GO:0015031]	lysosome [GO:0005764]	structural molecule activity [GO:0005198]	lysosome [GO:0005764]; structural molecule activity [GO:0005198]; protein transport [GO:0015031]	GO:0005198; GO:0005764; GO:0015031	1590	1790	1597	1489	1626.58	-0.38122	0.999388	NA	502	480	415	996	889	447	660.65	1.42	0	Proliferative
MCU_013500	MCU_013500-RB	SRP40_C domain-containing protein	IPR007718;	PF05022;			nucleolus [GO:0005730]		nucleolus [GO:0005730]	GO:0005730	1357	1656	1472	1374	1470.6	-0.330294	0.999388	NA	749	438	703	1454	832	661	863.18	1.41	0.0001	Proliferative
MCU_008031	MCU_008031-RA	T-complex protein 1 subunit eta (TCP-1-eta) (CCT-eta)	IPR012720;IPR017998;IPR002194;IPR002423;IPR027409;IPR027413;IPR027410;	PF00118;			cytoplasm [GO:0005737]	ATP binding [GO:0005524]; ATP hydrolysis activity [GO:0016887]; ATP-dependent protein folding chaperone [GO:0140662]; unfolded protein binding [GO:0051082]	cytoplasm [GO:0005737]; ATP binding [GO:0005524]; ATP hydrolysis activity [GO:0016887]; ATP-dependent protein folding chaperone [GO:0140662]; unfolded protein binding [GO:0051082]	GO:0005524; GO:0005737; GO:0016887; GO:0051082; GO:0140662	11253	14320	13073	11295	12527.1	-0.31615	0.999388	NA	7758	3177	4445	10219	8154	5159	6805.45	1.4	0	Proliferative
MCU_001455	MCU_001455-RB	Cleavage stimulation factor 50 kDa subunit	IPR044633;IPR020472;IPR013979;IPR015943;IPR001680;IPR019775;IPR036322;	PF08662;PF00400;		mRNA 3'-end processing [GO:0031124]	mRNA cleavage stimulating factor complex [GO:0005848]		mRNA cleavage stimulating factor complex [GO:0005848]; mRNA 3'-end processing [GO:0031124]	GO:0005848; GO:0031124	428	513	395	314	418.288	-0.656223	0.569969	NA	446	200	260	677	478	258	403.12	1.4	0.0004	Proliferative
MCU_010601	MCU_010601-RA	Uncharacterized protein									434	345	371	392	387.913	-0.288459	0.999388	NA	79	65	79	166	145	58	103.18	1.4	0.0198	Proliferative
MCOS_0000991501	MCOS_0000991501-mRNA-1	Uncharacterized protein									401	355	398	394	387.916	-0.188624	0.999388	NA	121	32	80	112	109	112	101.26	1.4	0.0374	Proliferative
MCU_001794	MCU_001794-RA	60S ribosomal protein L35	IPR045059;			maturation of LSU-rRNA from tricistronic rRNA transcript (SSU-rRNA, 5.8S rRNA, LSU-rRNA) [GO:0000463]	cytosolic large ribosomal subunit [GO:0022625]		cytosolic large ribosomal subunit [GO:0022625]; maturation of LSU-rRNA from tricistronic rRNA transcript (SSU-rRNA, 5.8S rRNA, LSU-rRNA) [GO:0000463]	GO:0000463; GO:0022625	27891	22366	23245	24318	24644.2	-0.33826	0.999388	NA	6230	2164	3537	6661	7490	4057	5213.15	1.4	0	Proliferative
MCU_003741	MCU_003741-RB	CP-type G domain-containing protein	IPR006073;IPR023179;IPR027417;	PF01926;				GTP binding [GO:0005525]	GTP binding [GO:0005525]	GO:0005525	1684	1850	1801	2489	1943.17	0.0272104	0.999388	NA	1348	783	1145	2075	1817	1205	1483.36	1.4	0	Proliferative
MCU_001757	MCU_001757-RC	Nucleosome assembly protein 1-like 1	IPR037231;IPR002164;	PF00956;		nucleosome assembly [GO:0006334]	nucleus [GO:0005634]		nucleus [GO:0005634]; nucleosome assembly [GO:0006334]	GO:0005634; GO:0006334	2244	2422	2446	4057	2756.84	0.225133	0.999388	NA	2410	1260	2446	4048	3491	2022	2751.24	1.39	0	Proliferative
MCU_000668	MCU_000668-RA	RECA_2 domain-containing protein	IPR013632;IPR027417;IPR020588;	PF08423;		DNA repair [GO:0006281]		ATP binding [GO:0005524]; ATP-dependent DNA damage sensor activity [GO:0140664]; DNA binding [GO:0003677]	ATP binding [GO:0005524]; ATP-dependent DNA damage sensor activity [GO:0140664]; DNA binding [GO:0003677]; DNA repair [GO:0006281]	GO:0003677; GO:0005524; GO:0006281; GO:0140664	334	410	427	473	408.144	0.0257321	0.999388	NA	91	65	68	104	182	78	102.24	1.39	0.012	Proliferative
MCU_004777	MCU_004777-RA	40S ribosomal protein S21	IPR001931;IPR038579;	PF01249;		translation [GO:0006412]	ribonucleoprotein complex [GO:1990904]; ribosome [GO:0005840]	structural constituent of ribosome [GO:0003735]	ribonucleoprotein complex [GO:1990904]; ribosome [GO:0005840]; structural constituent of ribosome [GO:0003735]; translation [GO:0006412]	GO:0003735; GO:0005840; GO:0006412; GO:1990904	17383	13908	15854	15866	15827.4	-0.238951	0.999388	NA	3719	1530	2064	4607	4129	2399	3209.72	1.39	0	Proliferative
MCU_000786	MCU_000786-RA	Protein KTI12	IPR013641;IPR027417;	PF08433;				ATP binding [GO:0005524]	ATP binding [GO:0005524]	GO:0005524	1481	2040	2107	2070	1911.28	0.00108881	0.999609	NA	377	207	514	649	501	487	494.33	1.38	0.0007	Proliferative
MCU_014077	MCU_014077-RA	Histone acetyltransferase	IPR016181;IPR017380;			histone acetylation [GO:0016573]; subtelomeric heterochromatin formation [GO:0031509]	chromosome, telomeric region [GO:0000781]; nucleus [GO:0005634]	histone acetyltransferase activity [GO:0004402]	chromosome, telomeric region [GO:0000781]; nucleus [GO:0005634]; histone acetyltransferase activity [GO:0004402]; histone acetylation [GO:0016573]; subtelomeric heterochromatin formation [GO:0031509]	GO:0000781; GO:0004402; GO:0005634; GO:0016573; GO:0031509	1186	1312	1319	1395	1301.24	-0.131334	0.999388	NA	936	583	593	1593	1162	572	947.96	1.38	0	Proliferative
MCU_000655	MCU_000655-RA	Ribonuclease (EC 3.1.26.4)	IPR004649;IPR001352;IPR024567;IPR023160;IPR012337;IPR036397;	PF01351;	3.1.26.4	RNA catabolic process [GO:0006401]		metal ion binding [GO:0046872]; RNA binding [GO:0003723]; RNA-DNA hybrid ribonuclease activity [GO:0004523]	metal ion binding [GO:0046872]; RNA binding [GO:0003723]; RNA-DNA hybrid ribonuclease activity [GO:0004523]; RNA catabolic process [GO:0006401]	GO:0003723; GO:0004523; GO:0006401; GO:0046872	508	811	605	687	652.534	-0.27271	0.999388	NA	374	154	352	620	353	324	387.23	1.37	0.0018	Proliferative
MCU_007962	MCU_007962-RB	Sm domain-containing protein	IPR001163;IPR010920;	PF01423;							5311	4558	4897	4174	4776.26	-0.377694	0.999388	NA	1791	1012	902	2704	1959	1076	1648.68	1.37	0	Proliferative
MCU_012014	MCU_012014-RA	Mitochondrial import inner membrane translocase subunit	IPR004217;IPR035427;	PF02953;		protein transport [GO:0015031]	mitochondrial inner membrane [GO:0005743]		mitochondrial inner membrane [GO:0005743]; protein transport [GO:0015031]	GO:0005743; GO:0015031	1047	1059	1209	1554	1206.16	0.137671	0.999388	NA	379	130	199	445	337	254	305.59	1.37	0.0014	Proliferative
MCU_009899	MCU_009899-RB	Integrator complex subunit 11	IPR022712;IPR041897;IPR001279;IPR036866;IPR011108;	PF10996;PF16661;PF07521;			nucleus [GO:0005634]		nucleus [GO:0005634]	GO:0005634	706	833	815	707	767.131	-0.264554	0.999388	NA	269	211	284	509	443	254	348.28	1.37	0.0001	Proliferative
MCU_004938	MCU_004938-RB	Nuclear pore protein	IPR007231;	PF04097;		mRNA transport [GO:0051028]; protein transport [GO:0015031]	membrane [GO:0016020]; nuclear pore [GO:0005643]	structural constituent of nuclear pore [GO:0017056]	membrane [GO:0016020]; nuclear pore [GO:0005643]; structural constituent of nuclear pore [GO:0017056]; mRNA transport [GO:0051028]; protein transport [GO:0015031]	GO:0005643; GO:0015031; GO:0016020; GO:0017056; GO:0051028	1514	1831	1734	1349	1615.7	-0.364994	0.999388	NA	768	315	569	1096	965	474	722.66	1.37	0	Proliferative
MCU_000418	MCU_000418-RA	GTP-binding nuclear protein	IPR027417;IPR002041;IPR005225;IPR001806;	PF00071;		nucleocytoplasmic transport [GO:0006913]; protein transport [GO:0015031]	nucleus [GO:0005634]	GTP binding [GO:0005525]; GTPase activity [GO:0003924]	nucleus [GO:0005634]; GTP binding [GO:0005525]; GTPase activity [GO:0003924]; nucleocytoplasmic transport [GO:0006913]; protein transport [GO:0015031]	GO:0003924; GO:0005525; GO:0005634; GO:0006913; GO:0015031	16318	20176	20424	21272	19460.3	-0.0559119	0.999388	NA	7446	4413	5555	11396	9609	5746	7760.08	1.37	0	Proliferative
MCU_008660	MCU_008660-RA	Eukaryotic translation initiation factor 5A (eIF-5A)	IPR001884;IPR012340;IPR014722;IPR019769;IPR020189;IPR008991;	PF01287;		positive regulation of translational elongation [GO:0045901]; positive regulation of translational termination [GO:0045905]		ribosome binding [GO:0043022]; RNA binding [GO:0003723]; translation elongation factor activity [GO:0003746]	ribosome binding [GO:0043022]; RNA binding [GO:0003723]; translation elongation factor activity [GO:0003746]; positive regulation of translational elongation [GO:0045901]; positive regulation of translational termination [GO:0045905]	GO:0003723; GO:0003746; GO:0043022; GO:0045901; GO:0045905	36176	32880	34804	36906	35276.2	-0.20139	0.999388	NA	14449	6331	8966	17188	16774	10503	12971.5	1.36	0	Proliferative
MCU_006406	MCU_006406-RA	protein-serine/threonine phosphatase (EC 3.1.3.16)	IPR004843;IPR029052;IPR041753;IPR013235;IPR006186;IPR011990;IPR019734;	PF00149;PF08321;	3.1.3.16		cytoplasm [GO:0005737]	myosin phosphatase activity [GO:0017018]	cytoplasm [GO:0005737]; myosin phosphatase activity [GO:0017018]	GO:0005737; GO:0017018	6373	8518	7213	7379	7381.3	-0.275465	0.999388	NA	4182	1779	2988	5169	4761	3310	3899.24	1.36	0	Proliferative
MCU_001488	MCU_001488-RA	H/ACA ribonucleoprotein complex subunit	IPR038664;IPR007504;IPR009000;	PF04410;		pseudouridine synthesis [GO:0001522]; rRNA processing [GO:0006364]	nucleolus [GO:0005730]; ribonucleoprotein complex [GO:1990904]	RNA binding [GO:0003723]	nucleolus [GO:0005730]; ribonucleoprotein complex [GO:1990904]; RNA binding [GO:0003723]; pseudouridine synthesis [GO:0001522]; rRNA processing [GO:0006364]	GO:0001522; GO:0003723; GO:0005730; GO:0006364; GO:1990904	2376	2567	2405	2537	2477.4	-0.251819	0.999388	NA	1183	668	909	1903	1530	821	1223.7	1.36	0	Proliferative
MCU_012804	MCU_012804-RB	S-adenosylmethionine synthase (EC 2.5.1.6)	IPR022631;IPR022630;IPR022629;IPR022628;IPR002133;IPR022636;	PF02773;PF02772;PF00438;	2.5.1.6	one-carbon metabolic process [GO:0006730]; S-adenosylmethionine biosynthetic process [GO:0006556]		ATP binding [GO:0005524]; metal ion binding [GO:0046872]; methionine adenosyltransferase activity [GO:0004478]	ATP binding [GO:0005524]; metal ion binding [GO:0046872]; methionine adenosyltransferase activity [GO:0004478]; one-carbon metabolic process [GO:0006730]; S-adenosylmethionine biosynthetic process [GO:0006556]	GO:0004478; GO:0005524; GO:0006556; GO:0006730; GO:0046872	21826	29509	25113	28692	26239.8	-0.178662	0.999388	NA	10262	4574	9999	14256	11097	10472	10852.4	1.35	0	Proliferative
MCU_010621	MCU_010621-RB	AA_TRNA_LIGASE_II domain-containing protein	IPR004364;IPR006195;IPR045864;IPR002312;IPR012340;IPR004365;	PF00152;PF01336;		tRNA aminoacylation for protein translation [GO:0006418]		aminoacyl-tRNA ligase activity [GO:0004812]; ATP binding [GO:0005524]; nucleic acid binding [GO:0003676]	aminoacyl-tRNA ligase activity [GO:0004812]; ATP binding [GO:0005524]; nucleic acid binding [GO:0003676]; tRNA aminoacylation for protein translation [GO:0006418]	GO:0003676; GO:0004812; GO:0005524; GO:0006418	1579	1601	1627	1386	1557.19	-0.329814	0.999388	NA	503	244	326	838	399	341	468.57	1.35	0.0017	Proliferative
MCU_011160	MCU_011160-RA	DNA-directed RNA polymerase subunit	IPR019761;IPR001529;IPR012164;IPR034012;IPR001222;	PF02150;PF01096;		DNA-templated transcription [GO:0006351]; mRNA cleavage [GO:0006379]	nucleolus [GO:0005730]; RNA polymerase II, core complex [GO:0005665]	DNA-directed 5'-3' RNA polymerase activity [GO:0003899]; nucleic acid binding [GO:0003676]; zinc ion binding [GO:0008270]	nucleolus [GO:0005730]; RNA polymerase II, core complex [GO:0005665]; DNA-directed 5'-3' RNA polymerase activity [GO:0003899]; nucleic acid binding [GO:0003676]; zinc ion binding [GO:0008270]; DNA-templated transcription [GO:0006351]; mRNA cleavage [GO:0006379]	GO:0003676; GO:0003899; GO:0005665; GO:0005730; GO:0006351; GO:0006379; GO:0008270	376	428	479	501	443.083	0.0352732	0.999388	NA	423	158	161	498	305	259	316.76	1.35	0.0048	Proliferative
MCU_003934	MCU_003934-RB	DNA-directed DNA polymerase (EC 2.7.7.7)	IPR002297;IPR041336;IPR012337;	PF18136;	2.7.7.7	DNA replication [GO:0006260]	gamma DNA polymerase complex [GO:0005760]	DNA binding [GO:0003677]; DNA-directed DNA polymerase activity [GO:0003887]	gamma DNA polymerase complex [GO:0005760]; DNA binding [GO:0003677]; DNA-directed DNA polymerase activity [GO:0003887]; DNA replication [GO:0006260]	GO:0003677; GO:0003887; GO:0005760; GO:0006260	364	365	372	382	371.394	-0.204438	0.999388	NA	441	311	320	698	677	309	479.55	1.35	0	Proliferative
MCU_012902	MCU_012902-RA	Tubulin alpha chain	IPR002452;IPR008280;IPR000217;IPR037103;IPR018316;IPR036525;IPR023123;IPR017975;IPR003008;	PF00091;PF03953;		microtubule-based process [GO:0007017]	microtubule [GO:0005874]	GTP binding [GO:0005525]; hydrolase activity [GO:0016787]; structural constituent of cytoskeleton [GO:0005200]	microtubule [GO:0005874]; GTP binding [GO:0005525]; hydrolase activity [GO:0016787]; structural constituent of cytoskeleton [GO:0005200]; microtubule-based process [GO:0007017]	GO:0005200; GO:0005525; GO:0005874; GO:0007017; GO:0016787	9265	10663	12989	11385	11003.9	0.0415052	0.999388	NA	1980	1786	1888	3409	3489	1972	2572.62	1.35	0	Proliferative
MCU_009170	MCU_009170-RB	[histone H3]-lysine(27) N-trimethyltransferase (EC 2.1.1.356)	IPR026489;IPR045318;IPR041355;IPR001214;IPR046341;	PF18264;PF00856;	2.1.1.356	chromatin remodeling [GO:0006338]; methylation [GO:0032259]		histone H3K27 trimethyltransferase activity [GO:0140951]	histone H3K27 trimethyltransferase activity [GO:0140951]; chromatin remodeling [GO:0006338]; methylation [GO:0032259]	GO:0006338; GO:0032259; GO:0140951	1928	3054	2843	2893	2661.19	-0.0389081	0.999388	NA	1233	749	1811	2277	1792	1543	1686.87	1.35	0.0001	Proliferative
MCU_000349	MCU_000349-RA	Uncharacterized protein									160	297	313	265	255.747	0.100283	0.999388	NA	93	60	65	96	113	108	97.07	1.35	0.0247	Proliferative
MCU_010428	MCU_010428-RA	Ubiquitin-related modifier 1 homolog	IPR012675;IPR016155;IPR015221;	PF09138;		protein urmylation [GO:0032447]; tRNA thio-modification [GO:0034227]; tRNA wobble uridine modification [GO:0002098]	cytosol [GO:0005829]		cytosol [GO:0005829]; protein urmylation [GO:0032447]; tRNA thio-modification [GO:0034227]; tRNA wobble uridine modification [GO:0002098]	GO:0002098; GO:0005829; GO:0032447; GO:0034227	913	998	1058	1273	1053.63	0.0347231	0.999388	NA	407	116	224	394	339	309	315.41	1.35	0.0031	Proliferative
MCU_008952	MCU_008952-RB	40S ribosomal protein SA	IPR001865;IPR018130;IPR005707;IPR023591;	PF00318;		translation [GO:0006412]	small ribosomal subunit [GO:0015935]	structural constituent of ribosome [GO:0003735]	small ribosomal subunit [GO:0015935]; structural constituent of ribosome [GO:0003735]; translation [GO:0006412]	GO:0003735; GO:0006412; GO:0015935	75858	59577	60263	64016	65532.2	-0.383384	0.999388	NA	21166	9167	12296	26090	21859	14529	18369.3	1.34	0	Proliferative
MCU_011641	MCU_011641-RA	Histone deacetylase complex subunit SAP18	IPR010516;IPR042534;	PF06487;							857	879	963	664	846.185	-0.344249	0.999388	NA	434	226	174	452	469	309	362.35	1.34	0.0006	Proliferative
MCU_013361	MCU_013361-RA	C2H2-type domain-containing protein	IPR036236;IPR013087;	PF00096;							1219	1620	1427	1507	1442.04	-0.199142	0.999388	NA	400	281	257	634	443	330	417.18	1.34	0.0002	Proliferative
MCU_005190	MCU_005190-RA	Ribosomal_L30 domain-containing protein	IPR036919;IPR018038;IPR016082;IPR039699;IPR035808;	PF00327;							1364	1399	1295	1513	1395.66	-0.229958	0.999388	NA	798	408	524	1033	909	613	753.15	1.34	0	Proliferative
MCOS_0000899201	MCOS_0000899201-mRNA-1	TFIIS-type domain-containing protein	IPR012164;IPR034014;IPR001222;	PF01096;		DNA-templated transcription [GO:0006351]; tRNA 3'-trailer cleavage [GO:0042779]	DNA-directed RNA polymerase complex [GO:0000428]; nucleolus [GO:0005730]	DNA-directed 5'-3' RNA polymerase activity [GO:0003899]; nucleic acid binding [GO:0003676]; zinc ion binding [GO:0008270]	DNA-directed RNA polymerase complex [GO:0000428]; nucleolus [GO:0005730]; DNA-directed 5'-3' RNA polymerase activity [GO:0003899]; nucleic acid binding [GO:0003676]; zinc ion binding [GO:0008270]; DNA-templated transcription [GO:0006351]; tRNA 3'-trailer cleavage [GO:0042779]	GO:0000428; GO:0003676; GO:0003899; GO:0005730; GO:0006351; GO:0008270; GO:0042779	973	835	1055	989	962.376	-0.079353	0.999388	NA	290	82	160	242	357	178	223.39	1.34	0.0048	Proliferative
MCU_005799	MCU_005799-RB	60S ribosomal protein L34	IPR008195;IPR018065;	PF01199;		translation [GO:0006412]	ribonucleoprotein complex [GO:1990904]; ribosome [GO:0005840]	structural constituent of ribosome [GO:0003735]	ribonucleoprotein complex [GO:1990904]; ribosome [GO:0005840]; structural constituent of ribosome [GO:0003735]; translation [GO:0006412]	GO:0003735; GO:0005840; GO:0006412; GO:1990904	22660	14706	15293	24895	19448.8	-0.160982	0.999388	NA	8320	3148	4312	8952	8879	5182	6708.29	1.34	0	Proliferative
MCU_014596	MCU_014596-RA	Uncharacterized protein					membrane [GO:0016020]		membrane [GO:0016020]	GO:0016020	379	268	137	202	254.999	-1.19524	0.068264	NA	541	268	334	849	643	252	493.61	1.33	0.0011	Proliferative
MCU_001084	MCU_001084-RA	Uncharacterized protein	IPR018784;	PF10169;							278	267	273	474	319.404	0.198299	0.999388	NA	317	148	167	330	322	254	271.92	1.33	0.0008	Proliferative
MCU_009095	MCU_009095-RA	ANAPC8 domain-containing protein	IPR007192;IPR011990;IPR019734;	PF04049;PF13181;		cell cycle [GO:0007049]; cell division [GO:0051301]; regulation of mitotic metaphase/anaphase transition [GO:0030071]	anaphase-promoting complex [GO:0005680]		anaphase-promoting complex [GO:0005680]; cell cycle [GO:0007049]; cell division [GO:0051301]; regulation of mitotic metaphase/anaphase transition [GO:0030071]	GO:0005680; GO:0007049; GO:0030071; GO:0051301	724	841	811	752	783.62	-0.251062	0.999388	NA	830	414	498	1056	924	584	752.79	1.33	0	Proliferative
MCU_002811	MCU_002811-RA	Uncharacterized protein	IPR004023;IPR036605;	PF02792;		RNA splicing [GO:0008380]	exon-exon junction complex [GO:0035145]		exon-exon junction complex [GO:0035145]; RNA splicing [GO:0008380]	GO:0008380; GO:0035145	1417	1532	1790	1836	1633.15	0.0467809	0.999388	NA	788	415	410	883	958	553	698.5	1.33	0	Proliferative
MCU_003996	MCU_003996-RA	ThiF domain-containing protein	IPR045886;IPR000594;IPR035985;	PF00899;				ubiquitin-like modifier activating enzyme activity [GO:0008641]	ubiquitin-like modifier activating enzyme activity [GO:0008641]	GO:0008641	1209	1595	1710	1720	1546.27	0.0441582	0.999388	NA	1158	523	491	1339	1335	582	927.8	1.33	0.0001	Proliferative
MCU_005511	MCU_005511-RA	Ribosomal_S7 domain-containing protein	IPR000235;IPR005716;IPR020606;IPR023798;IPR036823;	PF00177;		translation [GO:0006412]	small ribosomal subunit [GO:0015935]	RNA binding [GO:0003723]; structural constituent of ribosome [GO:0003735]	small ribosomal subunit [GO:0015935]; RNA binding [GO:0003723]; structural constituent of ribosome [GO:0003735]; translation [GO:0006412]	GO:0003723; GO:0003735; GO:0006412; GO:0015935	34211	33520	36945	31974	34263.2	-0.227835	0.999388	NA	11330	4247	6451	12014	12148	7593	9332.39	1.33	0	Proliferative
MCU_002949	MCU_002949-RA	Heat shock protein 70	IPR043129;IPR018181;IPR029047;IPR013126;	PF00012;				ATP binding [GO:0005524]; ATP-dependent protein folding chaperone [GO:0140662]	ATP binding [GO:0005524]; ATP-dependent protein folding chaperone [GO:0140662]	GO:0005524; GO:0140662	299	289	376	590	381.226	0.460263	0.999388	NA	237	110	143	260	464	71	210.16	1.33	0.0247	Proliferative
MCU_012369	MCU_012369-RB	Ribos_L4_asso_C domain-containing protein	IPR025755;IPR002136;IPR023574;IPR045240;	PF14374;PF00573;		translation [GO:0006412]	ribonucleoprotein complex [GO:1990904]; ribosome [GO:0005840]	structural constituent of ribosome [GO:0003735]	ribonucleoprotein complex [GO:1990904]; ribosome [GO:0005840]; structural constituent of ribosome [GO:0003735]; translation [GO:0006412]	GO:0003735; GO:0005840; GO:0006412; GO:1990904	30599	30688	31075	30019	30700.9	-0.257457	0.999388	NA	7178	3187	3968	8809	7185	4782	6128.34	1.33	0	Proliferative
MCU_006547	MCU_006547-RB	SANTA domain-containing protein									501	389	375	413	424.099	-0.434916	0.999388	NA	626	407	644	1148	908	488	737.36	1.32	0	Proliferative
MCU_005116	MCU_005116-RA	NAC-A/B domain-containing protein	IPR016641;IPR044034;IPR038187;IPR002715;IPR009060;	PF19026;PF01849;			nascent polypeptide-associated complex [GO:0005854]		nascent polypeptide-associated complex [GO:0005854]	GO:0005854	13993	14536	13753	25394	16717.6	0.201219	0.999388	NA	7845	3940	5484	9311	9550	6325	7450.32	1.32	0	Proliferative
MCU_000213	MCU_000213-RA	Acyltransferase (EC 2.3.1.-)	IPR007130;	PF03982;	2.3.1.-		endoplasmic reticulum membrane [GO:0005789]	O-acyltransferase activity [GO:0008374]	endoplasmic reticulum membrane [GO:0005789]; O-acyltransferase activity [GO:0008374]	GO:0005789; GO:0008374	4640	4856	6906	5115	5342.39	0.0896425	0.999388	NA	464	292	352	554	626	447	485.45	1.32	0	Proliferative
MCU_000513	MCU_000513-RA	Methyltransferase domain-containing protein	IPR025799;IPR041698;IPR029063;	PF13649;		peptidyl-arginine methylation [GO:0018216]		protein-arginine N-methyltransferase activity [GO:0016274]	protein-arginine N-methyltransferase activity [GO:0016274]; peptidyl-arginine methylation [GO:0018216]	GO:0016274; GO:0018216	1869	2717	2590	3259	2580.62	0.105643	0.999388	NA	625	415	753	1250	934	525	788.35	1.32	0.0001	Proliferative
MCOS_0000420501	MCOS_0000420501-mRNA-1	Ubiquitin-60S ribosomal protein L40	IPR038587;IPR001975;IPR000626;IPR029071;IPR019954;IPR019956;	PF01020;PF00240;		translation [GO:0006412]	cytoplasm [GO:0005737]; nucleus [GO:0005634]; ribonucleoprotein complex [GO:1990904]; ribosome [GO:0005840]	structural constituent of ribosome [GO:0003735]	cytoplasm [GO:0005737]; nucleus [GO:0005634]; ribonucleoprotein complex [GO:1990904]; ribosome [GO:0005840]; structural constituent of ribosome [GO:0003735]; translation [GO:0006412]	GO:0003735; GO:0005634; GO:0005737; GO:0005840; GO:0006412; GO:1990904	19333	16452	17539	17371	17778.1	-0.292764	0.999388	NA	6031	3097	3800	7144	7254	4513	5566	1.32	0	Proliferative
MCU_008194	MCU_008194-RA	60S acidic ribosomal protein P1	IPR038716;IPR027534;	PF00428;		translational elongation [GO:0006414]	cytosolic ribosome [GO:0022626]; ribonucleoprotein complex [GO:1990904]	structural constituent of ribosome [GO:0003735]	cytosolic ribosome [GO:0022626]; ribonucleoprotein complex [GO:1990904]; structural constituent of ribosome [GO:0003735]; translational elongation [GO:0006414]	GO:0003735; GO:0006414; GO:0022626; GO:1990904	44887	29996	35573	35085	36737	-0.346618	0.999388	NA	13327	5670	5838	14568	14458	7332	10510.6	1.32	0	Proliferative
MCU_010548	MCU_010548-RA	Deoxyhypusine hydroxylase (DOHH) (EC 1.14.99.29) (Deoxyhypusine dioxygenase) (Deoxyhypusine monooxygenase)	IPR011989;IPR016024;IPR027517;IPR004155;	PF03130;	1.14.99.29	peptidyl-lysine modification to peptidyl-hypusine [GO:0008612]		deoxyhypusine monooxygenase activity [GO:0019135]; metal ion binding [GO:0046872]	deoxyhypusine monooxygenase activity [GO:0019135]; metal ion binding [GO:0046872]; peptidyl-lysine modification to peptidyl-hypusine [GO:0008612]	GO:0008612; GO:0019135; GO:0046872	4918	5006	6162	5107	5287.03	-0.068395	0.999388	NA	1574	1059	924	2530	1981	919	1558.56	1.32	0	Proliferative
MCU_007725	MCU_007725-RB	VWFA domain-containing protein	IPR003593;IPR040848;IPR011704;IPR041190;IPR027417;	PF07728;PF17865;PF17867;			nucleus [GO:0005634]	ATP binding [GO:0005524]; ATP hydrolysis activity [GO:0016887]	nucleus [GO:0005634]; ATP binding [GO:0005524]; ATP hydrolysis activity [GO:0016887]	GO:0005524; GO:0005634; GO:0016887	4612	3828	3616	3263	3884.47	-0.552181	0.438676	NA	3461	2048	4015	5692	3518	4145	4144.57	1.31	0.0001	Proliferative
MCU_006466	MCU_006466-RB	Tr-type G domain-containing protein	IPR041095;IPR035647;IPR000640;IPR004161;IPR027417;IPR020568;IPR014721;IPR000795;IPR009000;IPR005517;IPR035655;	PF00679;PF14492;PF03764;PF00009;PF03144;				GTP binding [GO:0005525]; GTPase activity [GO:0003924]	GTP binding [GO:0005525]; GTPase activity [GO:0003924]	GO:0003924; GO:0005525	3604	4154	4305	3794	3965.5	-0.186995	0.999388	NA	2273	1031	1588	3147	2596	1422	2085.17	1.31	0	Proliferative
MCU_008387	MCU_008387-RA	60S ribosomal protein L9	IPR000702;IPR020040;IPR036789;IPR002359;	PF00347;		translation [GO:0006412]	ribonucleoprotein complex [GO:1990904]; ribosome [GO:0005840]	rRNA binding [GO:0019843]; structural constituent of ribosome [GO:0003735]	ribonucleoprotein complex [GO:1990904]; ribosome [GO:0005840]; rRNA binding [GO:0019843]; structural constituent of ribosome [GO:0003735]; translation [GO:0006412]	GO:0003735; GO:0005840; GO:0006412; GO:0019843; GO:1990904	62480	53909	56342	51377	56489.3	-0.367985	0.999388	NA	13978	6807	8209	16470	15408	9974	12375.4	1.31	0	Proliferative
MCU_012004	MCU_012004-RA	BHLH domain-containing protein									492	429	597	559	516.446	0.0720221	0.999388	NA	194	168	162	274	403	148	232.58	1.31	0.0014	Proliferative
MCU_000010	MCU_000010-RC	inorganic diphosphatase (EC 3.6.1.1)	IPR008162;IPR036649;	PF00719;	3.6.1.1	phosphate-containing compound metabolic process [GO:0006796]	cytoplasm [GO:0005737]	inorganic diphosphate phosphatase activity [GO:0004427]; magnesium ion binding [GO:0000287]	cytoplasm [GO:0005737]; inorganic diphosphate phosphatase activity [GO:0004427]; magnesium ion binding [GO:0000287]; phosphate-containing compound metabolic process [GO:0006796]	GO:0000287; GO:0004427; GO:0005737; GO:0006796	7856	9489	10947	10096	9533.54	0.0306967	0.999388	NA	3289	1661	2092	4209	4311	1969	3012.19	1.31	0	Proliferative
MCU_011404	MCU_011404-RA	U3 small nucleolar ribonucleoprotein protein MPP10	IPR012173;	PF04006;		rRNA processing [GO:0006364]	Mpp10 complex [GO:0034457]; sno(s)RNA-containing ribonucleoprotein complex [GO:0005732]		Mpp10 complex [GO:0034457]; sno(s)RNA-containing ribonucleoprotein complex [GO:0005732]; rRNA processing [GO:0006364]	GO:0005732; GO:0006364; GO:0034457	663	821	831	1133	852.336	0.154711	0.999388	NA	1175	389	633	1206	1156	735	914.62	1.31	0.0001	Proliferative
MCU_003197	MCU_003197-RA	SAP domain-containing protein	IPR003034;IPR036361;IPR040746;	PF02037;PF18592;							2856	3219	3016	2780	2980.63	-0.317656	0.999388	NA	1929	1015	981	2479	2085	1181	1678.74	1.3	0	Proliferative
MCU_001179	MCU_001179-RA	Importin N-terminal domain-containing protein	IPR011989;IPR016024;IPR021133;IPR001494;IPR040122;	PF13513;PF03810;		protein import into nucleus [GO:0006606]	cytoplasm [GO:0005737]	small GTPase binding [GO:0031267]	cytoplasm [GO:0005737]; small GTPase binding [GO:0031267]; protein import into nucleus [GO:0006606]	GO:0005737; GO:0006606; GO:0031267	9706	10704	11313	10036	10446.2	-0.185252	0.999388	NA	3344	2139	2663	5365	4169	2524	3541.2	1.3	0	Proliferative
MCU_010780	MCU_010780-RA	DNA replication licensing factor MCM2 (EC 3.6.4.12)	IPR031327;IPR008045;IPR018525;IPR001208;IPR041562;IPR027925;IPR033762;IPR012340;IPR027417;	PF00493;PF12619;PF17855;PF14551;PF17207;	3.6.4.12	DNA duplex unwinding [GO:0032508]; DNA replication initiation [GO:0006270]; negative regulation of DNA helicase activity [GO:1905775]	MCM complex [GO:0042555]; nucleus [GO:0005634]	ATP binding [GO:0005524]; DNA binding [GO:0003677]; helicase activity [GO:0004386]; hydrolase activity [GO:0016787]; metal ion binding [GO:0046872]	MCM complex [GO:0042555]; nucleus [GO:0005634]; ATP binding [GO:0005524]; DNA binding [GO:0003677]; helicase activity [GO:0004386]; hydrolase activity [GO:0016787]; metal ion binding [GO:0046872]; DNA duplex unwinding [GO:0032508]; DNA replication initiation [GO:0006270]; negative regulation of DNA helicase activity [GO:1905775]	GO:0003677; GO:0004386; GO:0005524; GO:0005634; GO:0006270; GO:0016787; GO:0032508; GO:0042555; GO:0046872; GO:1905775	1848	1778	1524	1526	1687.78	-0.503611	0.550539	NA	2623	1488	1754	3499	3890	1512	2525.13	1.3	0	Proliferative
MCU_002059	MCU_002059-RA	Uncharacterized protein									489	606	328	372	457.735	-0.894197	0.0725871	NA	912	559	552	1299	1105	595	873.63	1.3	0	Proliferative
MCU_008775	MCU_008775-RB	Glutamyl-tRNA synthetase	IPR002314;IPR001412;IPR006195;IPR045864;IPR004154;IPR036621;IPR004526;IPR000924;IPR020058;IPR020059;IPR020061;IPR004499;IPR016061;IPR017449;IPR033721;IPR020056;IPR011035;IPR014729;	PF03129;PF09180;PF00749;PF03950;PF00587;		glutamyl-tRNA aminoacylation [GO:0006424]; prolyl-tRNA aminoacylation [GO:0006433]	aminoacyl-tRNA synthetase multienzyme complex [GO:0017101]; cytoplasm [GO:0005737]	ATP binding [GO:0005524]; glutamate-tRNA ligase activity [GO:0004818]; proline-tRNA ligase activity [GO:0004827]	aminoacyl-tRNA synthetase multienzyme complex [GO:0017101]; cytoplasm [GO:0005737]; ATP binding [GO:0005524]; glutamate-tRNA ligase activity [GO:0004818]; proline-tRNA ligase activity [GO:0004827]; glutamyl-tRNA aminoacylation [GO:0006424]; prolyl-tRNA aminoacylation [GO:0006433]	GO:0004818; GO:0004827; GO:0005524; GO:0005737; GO:0006424; GO:0006433; GO:0017101	14697	18958	17695	15243	16683	-0.277235	0.999388	NA	7105	4030	5894	10304	8189	6010	7328.06	1.3	0	Proliferative
MCU_011051	MCU_011051-RB	SUMO-activating enzyme subunit	IPR045886;IPR000594;IPR028077;IPR023318;IPR030661;IPR035985;	PF00899;PF14732;		protein sumoylation [GO:0016925]	SUMO activating enzyme complex [GO:0031510]	ATP binding [GO:0005524]; metal ion binding [GO:0046872]; SUMO activating enzyme activity [GO:0019948]	SUMO activating enzyme complex [GO:0031510]; ATP binding [GO:0005524]; metal ion binding [GO:0046872]; SUMO activating enzyme activity [GO:0019948]; protein sumoylation [GO:0016925]	GO:0005524; GO:0016925; GO:0019948; GO:0031510; GO:0046872	3764	4350	4365	4180	4163.82	-0.17474	0.999388	NA	1960	1089	1564	2999	2087	1547	1981.49	1.3	0	Proliferative
MCU_004176	MCU_004176-RA	Inner centromere protein ARK-binding domain-containing protein									1087	1276	1307	1164	1208.57	-0.18426	0.999388	NA	489	201	510	687	594	422	508.52	1.3	0.0006	Proliferative
MCU_001336	MCU_001336-RA	Replication stress response regulator SDE2	IPR025086;IPR024974;	PF13297;PF13019;		cell cycle [GO:0007049]; mRNA processing [GO:0006397]; RNA splicing [GO:0008380]	cytoplasm [GO:0005737]; nucleus [GO:0005634]		cytoplasm [GO:0005737]; nucleus [GO:0005634]; cell cycle [GO:0007049]; mRNA processing [GO:0006397]; RNA splicing [GO:0008380]	GO:0005634; GO:0005737; GO:0006397; GO:0007049; GO:0008380	588	846	991	1171	883.281	0.346865	0.999388	NA	369	213	280	413	453	359	371.06	1.3	0.0001	Proliferative
MCU_001702	MCU_001702-RA	60S ribosomal protein L30	IPR039109;IPR029064;IPR000231;IPR022991;IPR004038;	PF01248;			cytosolic large ribosomal subunit [GO:0022625]	RNA binding [GO:0003723]; structural constituent of ribosome [GO:0003735]	cytosolic large ribosomal subunit [GO:0022625]; RNA binding [GO:0003723]; structural constituent of ribosome [GO:0003735]	GO:0003723; GO:0003735; GO:0022625	15725	11594	13446	13594	13678.7	-0.275419	0.999388	NA	6863	2781	3532	6804	7323	4523	5512.84	1.3	0	Proliferative
MCU_010881	MCU_010881-RA	60S ribosomal protein L7a	IPR029064;IPR001921;IPR004038;IPR018492;IPR004037;	PF01248;		ribosome biogenesis [GO:0042254]	cytosolic large ribosomal subunit [GO:0022625]	RNA binding [GO:0003723]	cytosolic large ribosomal subunit [GO:0022625]; RNA binding [GO:0003723]; ribosome biogenesis [GO:0042254]	GO:0003723; GO:0022625; GO:0042254	31065	29863	30859	37614	32291.2	-0.0866997	0.999388	NA	16565	6749	8673	17974	16658	10588	13385.4	1.29	0	Proliferative
MCU_000488	MCU_000488-RA	40S ribosomal protein S12	IPR029064;IPR004038;IPR000530;	PF01248;		translation [GO:0006412]	ribonucleoprotein complex [GO:1990904]; ribosome [GO:0005840]	structural constituent of ribosome [GO:0003735]	ribonucleoprotein complex [GO:1990904]; ribosome [GO:0005840]; structural constituent of ribosome [GO:0003735]; translation [GO:0006412]	GO:0003735; GO:0005840; GO:0006412; GO:1990904	23984	18117	18214	17308	19670	-0.504866	0.651561	NA	8571	3962	4713	9966	8555	5903	7278.23	1.29	0	Proliferative
MCU_005686	MCU_005686-RA	RNA 3'-terminal phosphate cyclase-like protein	IPR013791;IPR023797;IPR037136;IPR000228;IPR020719;IPR013792;	PF01137;PF05189;		RNA processing [GO:0006396]		catalytic activity [GO:0003824]	catalytic activity [GO:0003824]; RNA processing [GO:0006396]	GO:0003824; GO:0006396	1431	1586	1428	1428	1475.17	-0.329776	0.999388	NA	785	316	619	1109	694	591	723.27	1.29	0.0005	Proliferative
MCU_011450	MCU_011450-RA	Scavenger receptor class B member 1	IPR002159;IPR005429;	PF01130;			lysosome [GO:0005764]; membrane [GO:0016020]	scavenger receptor activity [GO:0005044]	lysosome [GO:0005764]; membrane [GO:0016020]; scavenger receptor activity [GO:0005044]	GO:0005044; GO:0005764; GO:0016020	8572	15218	13596	13953	12732	-0.0278615	0.999388	NA	1649	1604	1673	2867	2968	1639	2188.63	1.29	0	Proliferative
MCU_000103	MCU_000103-RA	N-acetyltransferase domain-containing protein	IPR016181;IPR000182;	PF00583;				acyltransferase activity, transferring groups other than amino-acyl groups [GO:0016747]	acyltransferase activity, transferring groups other than amino-acyl groups [GO:0016747]	GO:0016747	2049	2282	2609	3092	2483.22	0.145135	0.999388	NA	607	361	643	730	992	615	693.31	1.29	0	Proliferative
MCU_002194	MCU_002194-RA	NTF2-related export protein	IPR045875;IPR032710;IPR002075;IPR018222;	PF02136;		mRNA transport [GO:0051028]; protein import into nucleus [GO:0006606]	cytoplasm [GO:0005737]; nucleus [GO:0005634]		cytoplasm [GO:0005737]; nucleus [GO:0005634]; mRNA transport [GO:0051028]; protein import into nucleus [GO:0006606]	GO:0005634; GO:0005737; GO:0006606; GO:0051028	2657	2818	2947	2786	2804.31	-0.184993	0.999388	NA	1163	505	571	1240	1249	705	937.19	1.29	0	Proliferative
MCU_008025	MCU_008025-RA	T-complex protein 1 subunit delta	IPR012717;IPR017998;IPR002194;IPR002423;IPR027409;IPR027413;IPR027410;	PF00118;			cytoplasm [GO:0005737]	ATP binding [GO:0005524]; ATP hydrolysis activity [GO:0016887]; ATP-dependent protein folding chaperone [GO:0140662]; unfolded protein binding [GO:0051082]	cytoplasm [GO:0005737]; ATP binding [GO:0005524]; ATP hydrolysis activity [GO:0016887]; ATP-dependent protein folding chaperone [GO:0140662]; unfolded protein binding [GO:0051082]	GO:0005524; GO:0005737; GO:0016887; GO:0051082; GO:0140662	16305	17766	16653	14009	16301.9	-0.402261	0.917434	NA	8290	3211	4387	10031	7467	4811	6605.43	1.29	0	Proliferative
MCU_008263	MCU_008263-RA	Deoxyhypusine synthase	IPR002773;IPR036982;IPR029035;	PF01916;		peptidyl-lysine modification to peptidyl-hypusine [GO:0008612]			peptidyl-lysine modification to peptidyl-hypusine [GO:0008612]	GO:0008612	1078	1441	1537	1341	1342.74	-0.0533398	0.999388	NA	445	309	277	617	745	231	445.97	1.29	0.0007	Proliferative
MCU_007578	MCU_007578-RA	Uncharacterized protein									2857	2657	2907	2966	2849.99	-0.163977	0.999388	NA	1111	349	803	1311	1089	739	935.03	1.29	0.0003	Proliferative
MCU_002022	MCU_002022-RA	T-complex protein 1 subunit alpha (CCT-alpha)	IPR012715;IPR017998;IPR002194;IPR002423;IPR027409;IPR027413;IPR027410;	PF00118;				ATP binding [GO:0005524]; ATP hydrolysis activity [GO:0016887]; ATP-dependent protein folding chaperone [GO:0140662]; unfolded protein binding [GO:0051082]	ATP binding [GO:0005524]; ATP hydrolysis activity [GO:0016887]; ATP-dependent protein folding chaperone [GO:0140662]; unfolded protein binding [GO:0051082]	GO:0005524; GO:0016887; GO:0051082; GO:0140662	8136	11341	11164	9868	10098.7	-0.133624	0.999388	NA	5474	2737	2802	7032	5593	3203	4646.57	1.28	0	Proliferative
MCU_002643	MCU_002643-RA	60S ribosomal protein L44	IPR000552;IPR011332;	PF00935;		translation [GO:0006412]	ribonucleoprotein complex [GO:1990904]; ribosome [GO:0005840]	structural constituent of ribosome [GO:0003735]	ribonucleoprotein complex [GO:1990904]; ribosome [GO:0005840]; structural constituent of ribosome [GO:0003735]; translation [GO:0006412]	GO:0003735; GO:0005840; GO:0006412; GO:1990904	7466	6034	6712	11585	7875.51	0.177596	0.999388	NA	4989	1863	2475	5076	5051	2960	3856.9	1.28	0	Proliferative
MCU_012343	MCU_012343-RA	Purine nucleoside phosphorylase (PNP) (EC 2.4.2.1)	IPR010044;IPR000845;IPR035994;IPR018099;	PF01048;	2.4.2.1	purine ribonucleoside salvage [GO:0006166]	cytoplasm [GO:0005737]; nucleus [GO:0005634]	S-methyl-5-thioadenosine phosphorylase activity [GO:0017061]	cytoplasm [GO:0005737]; nucleus [GO:0005634]; S-methyl-5-thioadenosine phosphorylase activity [GO:0017061]; purine ribonucleoside salvage [GO:0006166]	GO:0005634; GO:0005737; GO:0006166; GO:0017061	9243	11830	13493	13525	11907.6	0.111389	0.999388	NA	2886	1772	2355	3894	4026	2302	3007.38	1.28	0	Proliferative
MCU_004857	MCU_004857-RA	Caprin-1 dimerization domain-containing protein	IPR028816;								19257	26970	22038	21889	22591.5	-0.318527	0.999388	NA	10654	5274	10308	14744	12242	9764	11123.4	1.28	0	Proliferative
MCU_003617	MCU_003617-RA	60S ribosomal protein L18a	IPR028877;IPR023573;IPR021138;	PF01775;		translation [GO:0006412]	ribonucleoprotein complex [GO:1990904]; ribosome [GO:0005840]	structural constituent of ribosome [GO:0003735]	ribonucleoprotein complex [GO:1990904]; ribosome [GO:0005840]; structural constituent of ribosome [GO:0003735]; translation [GO:0006412]	GO:0003735; GO:0005840; GO:0006412; GO:1990904	20107	17940	17937	16798	18350	-0.387004	0.963347	NA	9664	3341	4756	9965	8862	5752	7305.2	1.28	0	Proliferative
MCOS_0000365701	MCOS_0000365701-mRNA-1	60S ribosomal protein L29	IPR002673;	PF01779;		translation [GO:0006412]	ribonucleoprotein complex [GO:1990904]; ribosome [GO:0005840]	structural constituent of ribosome [GO:0003735]	ribonucleoprotein complex [GO:1990904]; ribosome [GO:0005840]; structural constituent of ribosome [GO:0003735]; translation [GO:0006412]	GO:0003735; GO:0005840; GO:0006412; GO:1990904	16300	13588	14995	14257	14874	-0.288371	0.999388	NA	3273	1035	1385	3093	3228	1652	2323.21	1.28	0.0001	Proliferative
MCU_010326	MCU_010326-RA	Ribosomal protein L7/L12 C-terminal domain-containing protein	IPR000206;IPR014719;IPR013823;IPR008932;IPR036235;	PF00542;PF16320;		translation [GO:0006412]	ribonucleoprotein complex [GO:1990904]; ribosome [GO:0005840]	structural constituent of ribosome [GO:0003735]	ribonucleoprotein complex [GO:1990904]; ribosome [GO:0005840]; structural constituent of ribosome [GO:0003735]; translation [GO:0006412]	GO:0003735; GO:0005840; GO:0006412; GO:1990904	1012	935	1059	1009	1005.19	-0.167723	0.999388	NA	440	232	353	592	579	314	434.89	1.28	0	Proliferative
MCU_003215	MCU_003215-RA	Uncharacterized protein	IPR029058;IPR003386;	PF02450;		lipid metabolic process [GO:0006629]		O-acyltransferase activity [GO:0008374]	O-acyltransferase activity [GO:0008374]; lipid metabolic process [GO:0006629]	GO:0006629; GO:0008374	670	539	562	756	632.339	-0.135035	0.999388	NA	442	360	696	1006	940	350	653.44	1.28	0.0014	Proliferative
MCU_000333	MCU_000333-RA	Ribosomal_S10 domain-containing protein	IPR001848;IPR027486;IPR036838;	PF00338;		translation [GO:0006412]	ribonucleoprotein complex [GO:1990904]; ribosome [GO:0005840]	structural constituent of ribosome [GO:0003735]	ribonucleoprotein complex [GO:1990904]; ribosome [GO:0005840]; structural constituent of ribosome [GO:0003735]; translation [GO:0006412]	GO:0003735; GO:0005840; GO:0006412; GO:1990904	19285	16251	16867	15627	17160.4	-0.386057	0.999388	NA	5893	2594	3481	6668	6614	3717	4997.03	1.28	0	Proliferative
MCU_005088	MCU_005088-RA	tRNA-binding domain-containing protein	IPR012340;IPR002547;	PF01588;				tRNA binding [GO:0000049]	tRNA binding [GO:0000049]	GO:0000049	6083	5840	6323	5516	5965.44	-0.263646	0.999388	NA	2006	948	1196	2523	2073	1284	1740.65	1.28	0	Proliferative
MCU_007840	MCU_007840-RA	40S ribosomal protein S4	IPR032277;IPR041982;IPR014722;IPR000876;IPR013845;IPR038237;IPR013843;IPR018199;IPR002942;IPR036986;	PF16121;PF00900;PF08071;PF01479;		translation [GO:0006412]	ribonucleoprotein complex [GO:1990904]; ribosome [GO:0005840]	rRNA binding [GO:0019843]; structural constituent of ribosome [GO:0003735]	ribonucleoprotein complex [GO:1990904]; ribosome [GO:0005840]; rRNA binding [GO:0019843]; structural constituent of ribosome [GO:0003735]; translation [GO:0006412]	GO:0003735; GO:0005840; GO:0006412; GO:0019843; GO:1990904	90650	77251	73645	65170	77707.9	-0.530902	0.424935	NA	19004	7855	10973	22038	18622	12136	15710.9	1.27	0	Proliferative
MCU_007061	MCU_007061-RB	Uncharacterized protein	IPR029058;IPR002472;	PF02089;				palmitoyl-(protein) hydrolase activity [GO:0008474]	palmitoyl-(protein) hydrolase activity [GO:0008474]	GO:0008474	2100	2739	1444	1575	2004.74	-0.927808	0.00359496	Downregulated	4008	1458	1073	3550	4161	1631	2666.61	1.27	0.0013	Proliferative
MCU_008065	MCU_008065-RA	Uncharacterized protein									6870	7581	7827	7675	7483.42	-0.149355	0.999388	NA	3661	1861	2367	4947	3815	2437	3323.46	1.27	0	Proliferative
MCU_008986	MCU_008986-RA	Tyrosine-protein phosphatase domain-containing protein	IPR000340;IPR029021;IPR020422;	PF00782;		protein dephosphorylation [GO:0006470]		protein tyrosine/serine/threonine phosphatase activity [GO:0008138]	protein tyrosine/serine/threonine phosphatase activity [GO:0008138]; protein dephosphorylation [GO:0006470]	GO:0006470; GO:0008138	3796	5012	5803	5157	4900.73	0.069554	0.999388	NA	1187	573	934	1570	1256	941	1134.22	1.27	0	Proliferative
MCU_006951	MCU_006951-RA	T-complex protein 1 subunit epsilon (CCT-epsilon)	IPR012718;IPR017998;IPR002194;IPR002423;IPR027409;IPR027413;IPR027410;	PF00118;			cytoplasm [GO:0005737]	ATP binding [GO:0005524]; ATP hydrolysis activity [GO:0016887]; ATP-dependent protein folding chaperone [GO:0140662]; unfolded protein binding [GO:0051082]	cytoplasm [GO:0005737]; ATP binding [GO:0005524]; ATP hydrolysis activity [GO:0016887]; ATP-dependent protein folding chaperone [GO:0140662]; unfolded protein binding [GO:0051082]	GO:0005524; GO:0005737; GO:0016887; GO:0051082; GO:0140662	16651	16407	15255	13304	15559.1	-0.463873	0.583249	NA	8691	4067	5559	11366	8917	5605	7673.94	1.27	0	Proliferative
MCU_010786	MCU_010786-RB	CCT-theta	IPR012721;IPR017998;IPR002423;IPR027409;IPR027413;IPR027410;	PF00118;			cytoplasm [GO:0005737]	ATP binding [GO:0005524]; ATP hydrolysis activity [GO:0016887]; ATP-dependent protein folding chaperone [GO:0140662]; unfolded protein binding [GO:0051082]	cytoplasm [GO:0005737]; ATP binding [GO:0005524]; ATP hydrolysis activity [GO:0016887]; ATP-dependent protein folding chaperone [GO:0140662]; unfolded protein binding [GO:0051082]	GO:0005524; GO:0005737; GO:0016887; GO:0051082; GO:0140662	7338	9265	9775	9248	8865.56	-0.0508774	0.999388	NA	5424	2709	3359	6675	6161	3516	4819.44	1.27	0	Proliferative
MCU_000164	MCU_000164-RA	SCP domain-containing protein	IPR014044;IPR035940;	PF00188;							235	72	125	303	182.927	0.197581	0.999388	NA	224	75	177	172	182	253	196.47	1.27	0.0305	Proliferative
MCU_007114	MCU_007114-RA	PARP-type domain-containing protein	IPR012982;IPR038650;IPR001510;IPR036957;	PF08063;PF00645;			nucleus [GO:0005634]	DNA binding [GO:0003677]; zinc ion binding [GO:0008270]	nucleus [GO:0005634]; DNA binding [GO:0003677]; zinc ion binding [GO:0008270]	GO:0003677; GO:0005634; GO:0008270	1208	1285	1292	1346	1282.98	-0.170271	0.999388	NA	1265	861	690	1778	1689	717	1204.76	1.27	0.0001	Proliferative
MCU_010138	MCU_010138-RA	tRNA pseudouridine(55) synthase (EC 5.4.99.25)	IPR020103;IPR039894;		5.4.99.25	pseudouridine synthesis [GO:0001522]; tRNA processing [GO:0008033]		RNA binding [GO:0003723]; tRNA pseudouridine synthase activity [GO:0106029]	RNA binding [GO:0003723]; tRNA pseudouridine synthase activity [GO:0106029]; pseudouridine synthesis [GO:0001522]; tRNA processing [GO:0008033]	GO:0001522; GO:0003723; GO:0008033; GO:0106029	438	621	527	612	547.708	-0.140695	0.999388	NA	376	188	310	425	543	285	367.3	1.27	0.0001	Proliferative
MCU_004418	MCU_004418-RA	Proteasome activator PA28 C-terminal domain-containing protein	IPR003186;IPR036997;IPR036996;IPR009077;IPR003185;IPR036252;	PF02251;PF02252;			proteasome activator complex [GO:0008537]		proteasome activator complex [GO:0008537]	GO:0008537	6354	8342	8889	7971	7850.41	-0.0477841	0.999388	NA	1974	1079	1682	2939	2383	1434	1999.69	1.26	0	Proliferative
MCU_007920	MCU_007920-RB	T-complex protein 1 subunit beta (CCT-beta)	IPR012716;IPR017998;IPR002194;IPR002423;IPR027409;IPR027413;IPR027410;	PF00118;			chaperonin-containing T-complex [GO:0005832]	ATP binding [GO:0005524]; ATP hydrolysis activity [GO:0016887]; ATP-dependent protein folding chaperone [GO:0140662]; unfolded protein binding [GO:0051082]	chaperonin-containing T-complex [GO:0005832]; ATP binding [GO:0005524]; ATP hydrolysis activity [GO:0016887]; ATP-dependent protein folding chaperone [GO:0140662]; unfolded protein binding [GO:0051082]	GO:0005524; GO:0005832; GO:0016887; GO:0051082; GO:0140662	7523	9286	8388	7580	8224.54	-0.321545	0.999388	NA	6527	2964	3393	7452	6262	4152	5339.33	1.26	0	Proliferative
MCU_007579	MCU_007579-RA	60S ribosomal protein L27	IPR041991;IPR038655;IPR001141;IPR008991;	PF01777;		translation [GO:0006412]	ribonucleoprotein complex [GO:1990904]; ribosome [GO:0005840]	structural constituent of ribosome [GO:0003735]	ribonucleoprotein complex [GO:1990904]; ribosome [GO:0005840]; structural constituent of ribosome [GO:0003735]; translation [GO:0006412]	GO:0003735; GO:0005840; GO:0006412; GO:1990904	18067	16394	16732	19136	17620.8	-0.198482	0.999388	NA	7883	3624	4030	8599	8584	4665	6430.28	1.26	0	Proliferative
MCU_009923	MCU_009923-RA	MRP-S28 domain-containing protein	IPR039848;IPR019349;	PF10213;		mitochondrial translation [GO:0032543]	mitochondrion [GO:0005739]	structural constituent of ribosome [GO:0003735]	mitochondrion [GO:0005739]; structural constituent of ribosome [GO:0003735]; mitochondrial translation [GO:0032543]	GO:0003735; GO:0005739; GO:0032543	3207	2959	3325	2826	3092.82	-0.257777	0.999388	NA	865	361	648	1101	895	593	774.25	1.25	0.0001	Proliferative
MCU_004931	MCU_004931-RA	RRM domain-containing protein	IPR012677;IPR035979;IPR000504;	PF00076;				RNA binding [GO:0003723]	RNA binding [GO:0003723]	GO:0003723	1520	1960	1727	1964	1789.53	-0.162759	0.999388	NA	908	217	634	907	778	630	706.15	1.25	0.0033	Proliferative
MCU_004920	MCU_004920-RA	E2F-associated phosphoprotein	IPR019370;	PF10238;							879	1184	1207	1423	1161.47	0.103421	0.999388	NA	419	179	191	470	392	230	323.55	1.25	0.0026	Proliferative
MCU_007952	MCU_007952-RA	Uncharacterized protein									1784	2483	2336	2712	2312.14	-0.0034626	0.999388	NA	1283	486	874	1396	1348	871	1081.85	1.25	0	Proliferative
MCU_000416	MCU_000416-RA	60S acidic ribosomal protein P0	IPR030670;IPR043141;IPR001790;IPR043164;IPR040637;	PF00428;PF00466;PF17777;		ribosome biogenesis [GO:0042254]	ribonucleoprotein complex [GO:1990904]; ribosome [GO:0005840]		ribonucleoprotein complex [GO:1990904]; ribosome [GO:0005840]; ribosome biogenesis [GO:0042254]	GO:0005840; GO:0042254; GO:1990904	57463	56380	57049	54834	56673.6	-0.278476	0.999388	NA	18611	7882	10310	21046	18849	11007	15094.5	1.25	0	Proliferative
MCU_002054	MCU_002054-RA	SRCR domain-containing protein	IPR001190;IPR036772;IPR042235;IPR001507;	PF00100;			membrane [GO:0016020]	scavenger receptor activity [GO:0005044]	membrane [GO:0016020]; scavenger receptor activity [GO:0005044]	GO:0005044; GO:0016020	1243	1627	1067	916	1233.38	-0.779324	0.075882	NA	1936	629	990	1916	1798	1095	1432.4	1.24	0.0001	Proliferative
MCU_000500	MCU_000500-RA	Histone-lysine N-methyltransferase	IPR003616;IPR000313;IPR001214;IPR046341;IPR011011;IPR001965;IPR019787;IPR001841;IPR013083;	PF00855;PF00856;		histone modification [GO:0016570]; protein methylation [GO:0006479]		metal ion binding [GO:0046872]; transferase activity [GO:0016740]	metal ion binding [GO:0046872]; transferase activity [GO:0016740]; histone modification [GO:0016570]; protein methylation [GO:0006479]	GO:0006479; GO:0016570; GO:0016740; GO:0046872	1402	1800	1572	1739	1627.23	-0.199365	0.999388	NA	1528	805	1316	2165	1722	1174	1520.96	1.24	0	Proliferative
MCU_003979	MCU_003979-RA	DNA-directed RNA polymerases I, II, and III subunit RPABC3	IPR012340;IPR005570;	PF03870;		DNA-templated transcription [GO:0006351]	nucleus [GO:0005634]		nucleus [GO:0005634]; DNA-templated transcription [GO:0006351]	GO:0005634; GO:0006351	618	496	581	634	582.996	-0.133344	0.999388	NA	264	80	118	276	246	113	184.8	1.24	0.0225	Proliferative
MCU_009219	MCU_009219-RB	CAF1C_H4-bd domain-containing protein	IPR020472;IPR015943;IPR001680;IPR019775;IPR036322;	PF00400;							4938	5857	5427	4634	5239.98	-0.349779	0.999388	NA	3643	1575	2369	4609	3731	2156	3111.82	1.24	0	Proliferative
MCU_008881	MCU_008881-RA	UVR domain-containing protein	IPR011989;IPR016024;IPR027165;IPR025977;IPR001943;	PF12719;PF02151;		cell division [GO:0051301]; mitotic chromosome condensation [GO:0007076]	condensin complex [GO:0000796]		condensin complex [GO:0000796]; cell division [GO:0051301]; mitotic chromosome condensation [GO:0007076]	GO:0000796; GO:0007076; GO:0051301	601	796	589	548	639.54	-0.543299	0.771295	NA	954	741	849	1522	1162	885	1084.09	1.24	0	Proliferative
MCU_014936	MCU_014936-RA	Uncharacterized protein									13503	13535	13139	12544	13254	-0.327031	0.999388	NA	5413	2313	3127	5702	5931	3292	4424.08	1.23	0	Proliferative
MCU_008307	MCU_008307-RA	Anaphase-promoting complex subunit 4 WD40 domain-containing protein	IPR045223;IPR015943;IPR001680;IPR036322;	PF00400;			ribosome [GO:0005840]	ribosome binding [GO:0043022]; translation regulator activity [GO:0045182]	ribosome [GO:0005840]; ribosome binding [GO:0043022]; translation regulator activity [GO:0045182]	GO:0005840; GO:0043022; GO:0045182	38141	27638	29373	26979	30941.7	-0.483712	0.837613	NA	6897	3034	3849	7783	7028	4096	5623.81	1.23	0	Proliferative
MCU_006168	MCU_006168-RA	Uncharacterized protein	IPR000424;					single-stranded DNA binding [GO:0003697]	single-stranded DNA binding [GO:0003697]	GO:0003697	784	764	783	792	782.895	-0.228779	0.999388	NA	297	206	317	495	504	199	345.67	1.23	0.0012	Proliferative
MCOS_0000740801	MCOS_0000740801-mRNA-1	Tubulin beta chain	IPR013838;IPR002453;IPR008280;IPR000217;IPR037103;IPR018316;IPR036525;IPR023123;IPR017975;IPR003008;	PF00091;PF03953;		microtubule-based process [GO:0007017]	microtubule [GO:0005874]	GTP binding [GO:0005525]; GTPase activity [GO:0003924]; structural constituent of cytoskeleton [GO:0005200]	microtubule [GO:0005874]; GTP binding [GO:0005525]; GTPase activity [GO:0003924]; structural constituent of cytoskeleton [GO:0005200]; microtubule-based process [GO:0007017]	GO:0003924; GO:0005200; GO:0005525; GO:0005874; GO:0007017	74014	82377	81248	63922	75834.5	-0.356719	0.999388	NA	36806	19229	25640	44790	43154	25201	33708.6	1.23	0	Proliferative
MCU_004427	MCU_004427-RA	60S ribosomal protein L13	IPR001380;IPR018256;	PF01294;		translation [GO:0006412]	ribonucleoprotein complex [GO:1990904]; ribosome [GO:0005840]	structural constituent of ribosome [GO:0003735]	ribonucleoprotein complex [GO:1990904]; ribosome [GO:0005840]; structural constituent of ribosome [GO:0003735]; translation [GO:0006412]	GO:0003735; GO:0005840; GO:0006412; GO:1990904	40183	38871	40308	46392	41409.2	-0.121493	0.999388	NA	11765	4558	6780	11922	11564	7532	9335.51	1.23	0	Proliferative
MCU_004408	MCU_004408-RA	Ribosomal_L18_c domain-containing protein	IPR005485;IPR025607;	PF14204;PF17144;		translation [GO:0006412]	cytoplasm [GO:0005737]; ribonucleoprotein complex [GO:1990904]; ribosome [GO:0005840]	5S rRNA binding [GO:0008097]; structural constituent of ribosome [GO:0003735]	cytoplasm [GO:0005737]; ribonucleoprotein complex [GO:1990904]; ribosome [GO:0005840]; 5S rRNA binding [GO:0008097]; structural constituent of ribosome [GO:0003735]; translation [GO:0006412]	GO:0003735; GO:0005737; GO:0005840; GO:0006412; GO:0008097; GO:1990904	69443	52238	58448	57982	59999.5	-0.323696	0.999388	NA	22179	11475	14410	25771	25263	15178	19788.7	1.23	0	Proliferative
MCU_006538	MCU_006538-RC	Mannosyltransferase (EC 2.4.1.-)	IPR005599;	PF03901;	2.4.1.-		endoplasmic reticulum membrane [GO:0005789]	glycosyltransferase activity [GO:0016757]	endoplasmic reticulum membrane [GO:0005789]; glycosyltransferase activity [GO:0016757]	GO:0005789; GO:0016757	799	988	1100	949	954.886	-0.0500043	0.999388	NA	286	72	281	423	280	160	255.98	1.23	0.0357	Proliferative
MCU_005160	MCU_005160-RA	Ribosome biogenesis protein NOP53	IPR011687;	PF07767;		ribosome biogenesis [GO:0042254]	nucleolus [GO:0005730]; nucleoplasm [GO:0005654]		nucleolus [GO:0005730]; nucleoplasm [GO:0005654]; ribosome biogenesis [GO:0042254]	GO:0005654; GO:0005730; GO:0042254	1270	1355	1470	1565	1409.71	-0.0424909	0.999388	NA	772	450	744	1106	855	707	818.59	1.22	0.0001	Proliferative
MCU_010397	MCU_010397-RA	Ribosomal_L23eN domain-containing protein	IPR012677;IPR012678;IPR005633;IPR013025;	PF00276;PF03939;		translation [GO:0006412]	ribonucleoprotein complex [GO:1990904]; ribosome [GO:0005840]	structural constituent of ribosome [GO:0003735]	ribonucleoprotein complex [GO:1990904]; ribosome [GO:0005840]; structural constituent of ribosome [GO:0003735]; translation [GO:0006412]	GO:0003735; GO:0005840; GO:0006412; GO:1990904	6134	6108	6611	15099	8294.56	0.569276	0.999388	NA	9520	4993	5944	11360	10610	6248	8418.66	1.22	0	Proliferative
MCU_010304	MCU_010304-RA	40S ribosomal protein S13	IPR012606;IPR000589;IPR023029;IPR009068;	PF08069;PF00312;		translation [GO:0006412]	ribonucleoprotein complex [GO:1990904]; ribosome [GO:0005840]	structural constituent of ribosome [GO:0003735]	ribonucleoprotein complex [GO:1990904]; ribosome [GO:0005840]; structural constituent of ribosome [GO:0003735]; translation [GO:0006412]	GO:0003735; GO:0005840; GO:0006412; GO:1990904	40162	31403	34854	30169	34491.9	-0.39673	0.999388	NA	9891	4709	5839	11053	10793	6182	8346.91	1.22	0	Proliferative
MCU_006813	MCU_006813-RA	RRM domain-containing protein	IPR000048;IPR012677;IPR035979;IPR000504;	PF00076;				RNA binding [GO:0003723]	RNA binding [GO:0003723]	GO:0003723	348	296	345	692	412.926	0.427189	0.999388	NA	441	270	359	642	535	316	445.32	1.22	0.0002	Proliferative
MCU_000490	MCU_000490-RA	Ribonuclease H2 subunit C									768	746	946	784	809.391	-0.0604327	0.999388	NA	293	71	179	222	323	176	214.13	1.22	0.0191	Proliferative
MCU_002384	MCU_002384-RA	Integrin alpha-2 domain-containing protein	IPR013517;IPR013519;IPR000413;IPR028994;	PF01839;		cell adhesion [GO:0007155]; integrin-mediated signaling pathway [GO:0007229]	integrin complex [GO:0008305]		integrin complex [GO:0008305]; cell adhesion [GO:0007155]; integrin-mediated signaling pathway [GO:0007229]	GO:0007155; GO:0007229; GO:0008305	1097	2265	2131	2053	1863.91	0.0795457	0.999388	NA	1667	982	2065	3212	2116	1250	1959.79	1.22	0.0005	Proliferative
MCU_007523	MCU_007523-RA	40S ribosomal protein S7	IPR000554;	PF01251;		translation [GO:0006412]	ribonucleoprotein complex [GO:1990904]; ribosome [GO:0005840]	structural constituent of ribosome [GO:0003735]	ribonucleoprotein complex [GO:1990904]; ribosome [GO:0005840]; structural constituent of ribosome [GO:0003735]; translation [GO:0006412]	GO:0003735; GO:0005840; GO:0006412; GO:1990904	39944	35432	39992	40562	39038	-0.160315	0.999388	NA	14636	7075	8620	16968	15291	9074	12357.7	1.21	0	Proliferative
MCU_002729	MCU_002729-RA	TCTP domain-containing protein	IPR011057;IPR011323;IPR034737;IPR018103;IPR018105;	PF00838;							51823	45552	49035	44842	48112.1	-0.308643	0.999388	NA	13003	6331	7263	14072	13803	8274	10828.2	1.21	0	Proliferative
MCU_012978	MCU_012978-RA	60S ribosomal protein L4 C-terminal domain-containing protein	IPR002136;IPR023574;IPR045240;	PF00573;		translation [GO:0006412]	ribonucleoprotein complex [GO:1990904]; ribosome [GO:0005840]	structural constituent of ribosome [GO:0003735]	ribonucleoprotein complex [GO:1990904]; ribosome [GO:0005840]; structural constituent of ribosome [GO:0003735]; translation [GO:0006412]	GO:0003735; GO:0005840; GO:0006412; GO:1990904	18934	24738	24089	23068	22653	-0.135628	0.999388	NA	7311	3389	4909	8700	6494	5424	6345.27	1.21	0	Proliferative
MCU_002868	MCU_002868-RA	40S ribosomal protein S14	IPR001971;IPR018102;IPR036967;	PF00411;		translation [GO:0006412]	ribonucleoprotein complex [GO:1990904]; ribosome [GO:0005840]	structural constituent of ribosome [GO:0003735]	ribonucleoprotein complex [GO:1990904]; ribosome [GO:0005840]; structural constituent of ribosome [GO:0003735]; translation [GO:0006412]	GO:0003735; GO:0005840; GO:0006412; GO:1990904	43324	30844	35467	32829	35982.4	-0.380009	0.999388	NA	14534	6194	7365	15833	14262	7926	11312.3	1.21	0	Proliferative
MCU_000731	MCU_000731-RA	RuvB-like helicase (EC 3.6.4.12)	IPR027417;IPR027238;IPR041048;IPR010339;	PF06068;PF17856;	3.6.4.12		nucleus [GO:0005634]	ATP binding [GO:0005524]; ATP hydrolysis activity [GO:0016887]; ATP-dependent activity, acting on DNA [GO:0008094]; helicase activity [GO:0004386]	nucleus [GO:0005634]; ATP binding [GO:0005524]; ATP hydrolysis activity [GO:0016887]; ATP-dependent activity, acting on DNA [GO:0008094]; helicase activity [GO:0004386]	GO:0004386; GO:0005524; GO:0005634; GO:0008094; GO:0016887	1490	1819	1833	2085	1795.85	-0.0052698	0.999388	NA	1225	553	661	1231	1276	780	987.09	1.21	0	Proliferative
MCU_006261	MCU_006261-RA	60S ribosomal protein L31	IPR000054;IPR023621;	PF01198;		translation [GO:0006412]	ribonucleoprotein complex [GO:1990904]; ribosome [GO:0005840]	structural constituent of ribosome [GO:0003735]	ribonucleoprotein complex [GO:1990904]; ribosome [GO:0005840]; structural constituent of ribosome [GO:0003735]; translation [GO:0006412]	GO:0003735; GO:0005840; GO:0006412; GO:1990904	16075	16911	16427	17989	16864.2	-0.191144	0.999388	NA	5629	2722	3059	5714	6125	3617	4631.25	1.21	0	Proliferative
MCU_006202	MCU_006202-RB	Eukaryotic translation initiation factor 3 subunit D	IPR007783;	PF05091;			eukaryotic translation initiation factor 3 complex [GO:0005852]	translation initiation factor activity [GO:0003743]	eukaryotic translation initiation factor 3 complex [GO:0005852]; translation initiation factor activity [GO:0003743]	GO:0003743; GO:0005852	9494	11583	10918	9361	10373.6	-0.303189	0.999388	NA	3761	1940	2568	4893	4034	2373	3377.99	1.21	0	Proliferative
MCU_000736	MCU_000736-RA	Rad21/Rec8-like protein C-terminal eukaryotic domain-containing protein	IPR039781;			sister chromatid cohesion [GO:0007062]	cohesin complex [GO:0008278]		cohesin complex [GO:0008278]; sister chromatid cohesion [GO:0007062]	GO:0007062; GO:0008278	1175	2098	2251	1869	1827.76	0.0935211	0.999388	NA	1276	827	951	1836	1629	823	1266.75	1.21	0	Proliferative
MCU_007338	MCU_007338-RA	60S ribosomal protein L3	IPR045077;IPR000597;IPR019926;IPR044892;IPR009000;	PF00297;		translation [GO:0006412]	ribonucleoprotein complex [GO:1990904]; ribosome [GO:0005840]	structural constituent of ribosome [GO:0003735]	ribonucleoprotein complex [GO:1990904]; ribosome [GO:0005840]; structural constituent of ribosome [GO:0003735]; translation [GO:0006412]	GO:0003735; GO:0005840; GO:0006412; GO:1990904	80856	87074	90688	87771	86597.6	-0.163433	0.999388	NA	27753	14628	16872	31801	30249	18440	24180.1	1.21	0	Proliferative
MCU_010776	MCU_010776-RA	PRELI/MSF1 domain-containing protein	IPR006797;IPR037365;	PF04707;			mitochondrial intermembrane space [GO:0005758]		mitochondrial intermembrane space [GO:0005758]	GO:0005758	14916	15191	14536	15382	15055.8	-0.262075	0.999388	NA	3541	1581	3030	4477	3356	2871	3306.55	1.21	0	Proliferative
MCU_014133	MCU_014133-RA	Tubulin-specific chaperone A									1672	1204	1465	1354	1434.22	-0.289396	0.999388	NA	421	150	262	431	394	270	332.25	1.2	0.0025	Proliferative
MCU_000495	MCU_000495-RA	Nop domain-containing protein	IPR045056;IPR012974;IPR042239;IPR002687;IPR036070;IPR012976;	PF01798;PF08156;		ribosome biogenesis [GO:0042254]	box C/D RNP complex [GO:0031428]; nucleolus [GO:0005730]; small-subunit processome [GO:0032040]	snoRNA binding [GO:0030515]	box C/D RNP complex [GO:0031428]; nucleolus [GO:0005730]; small-subunit processome [GO:0032040]; snoRNA binding [GO:0030515]; ribosome biogenesis [GO:0042254]	GO:0005730; GO:0030515; GO:0031428; GO:0032040; GO:0042254	1153	1746	1247	1784	1478.08	-0.180777	0.999388	NA	2672	1619	2003	3237	2599	2464	2594.86	1.2	0	Proliferative
MCU_008082	MCU_008082-RA	ATP-binding cassette sub-family E member 1	IPR017896;IPR017900;IPR003593;IPR003439;IPR027417;IPR013283;IPR034348;IPR007209;	PF00005;PF00037;PF04068;				ATP binding [GO:0005524]; toxin activity [GO:0090729]	ATP binding [GO:0005524]; toxin activity [GO:0090729]	GO:0005524; GO:0090729	10286	12491	12605	12071	11840.9	-0.132649	0.999388	NA	4374	1847	3187	4928	4659	2975	3791.12	1.2	0	Proliferative
MCU_003833	MCU_003833-RA	Zinc finger ZPR1-type domain-containing protein	IPR004457;IPR040141;IPR042451;IPR042452;	PF03367;				zinc ion binding [GO:0008270]	zinc ion binding [GO:0008270]	GO:0008270	4322	4649	4223	4230	4378.63	-0.337178	0.999388	NA	2128	871	1163	2366	1973	1204	1665.02	1.2	0.0001	Proliferative
MCU_000398	MCU_000398-RA	60S ribosomal protein L14	IPR014722;IPR002784;IPR039660;IPR041985;IPR008991;	PF01929;		translation [GO:0006412]	ribosome [GO:0005840]	RNA binding [GO:0003723]; structural constituent of ribosome [GO:0003735]	ribosome [GO:0005840]; RNA binding [GO:0003723]; structural constituent of ribosome [GO:0003735]; translation [GO:0006412]	GO:0003723; GO:0003735; GO:0005840; GO:0006412	18564	16670	17132	22702	18736.3	-0.0801829	0.999388	NA	8425	4274	4759	8746	9043	5671	7080.48	1.2	0	Proliferative
MCOS_0000293001	MCOS_0000293001-mRNA-1	CCHC-type domain-containing protein	IPR001878;IPR036875;	PF00098;				nucleic acid binding [GO:0003676]; zinc ion binding [GO:0008270]	nucleic acid binding [GO:0003676]; zinc ion binding [GO:0008270]	GO:0003676; GO:0008270	33954	26533	29445	23208	28629.1	-0.458076	0.946681	NA	7278	4382	4374	9401	7945	4610	6573.89	1.2	0	Proliferative
MCU_011817	MCU_011817-RA	Small nuclear ribonucleoprotein Sm D3 (Sm-D3) (snRNP core protein D3)	IPR027141;IPR001163;IPR010920;IPR034099;	PF01423;		spliceosomal snRNP assembly [GO:0000387]	cytosol [GO:0005829]; spliceosomal complex [GO:0005681]		cytosol [GO:0005829]; spliceosomal complex [GO:0005681]; spliceosomal snRNP assembly [GO:0000387]	GO:0000387; GO:0005681; GO:0005829	1806	2154	2431	2150	2125.85	-0.0381187	0.999388	NA	1067	644	596	1307	1244	637	945.33	1.2	0	Proliferative
MCU_006953	MCU_006953-RA	Tubulin-specific chaperone A	IPR004226;IPR036126;	PF02970;		post-chaperonin tubulin folding pathway [GO:0007023]; tubulin complex assembly [GO:0007021]	cytoplasm [GO:0005737]; microtubule [GO:0005874]	beta-tubulin binding [GO:0048487]	cytoplasm [GO:0005737]; microtubule [GO:0005874]; beta-tubulin binding [GO:0048487]; post-chaperonin tubulin folding pathway [GO:0007023]; tubulin complex assembly [GO:0007021]	GO:0005737; GO:0005874; GO:0007021; GO:0007023; GO:0048487	1263	1241	1493	2349	1561.16	0.361855	0.999388	NA	1161	764	753	1372	1549	799	1104.58	1.2	0	Proliferative
MCU_006459	MCU_006459-RA	T-complex protein 1 subunit gamma	IPR012719;IPR017998;IPR002194;IPR002423;IPR027409;IPR027413;IPR027410;	PF00118;			chaperonin-containing T-complex [GO:0005832]	ATP binding [GO:0005524]; ATP hydrolysis activity [GO:0016887]; ATP-dependent protein folding chaperone [GO:0140662]; unfolded protein binding [GO:0051082]	chaperonin-containing T-complex [GO:0005832]; ATP binding [GO:0005524]; ATP hydrolysis activity [GO:0016887]; ATP-dependent protein folding chaperone [GO:0140662]; unfolded protein binding [GO:0051082]	GO:0005524; GO:0005832; GO:0016887; GO:0051082; GO:0140662	7920	9691	9210	9386	9043.1	-0.169801	0.999388	NA	6260	3300	3979	7805	6922	3738	5498.84	1.19	0	Proliferative
MCU_005270	MCU_005270-RD	USP domain-containing protein	IPR038765;IPR001394;IPR028889;IPR013083;IPR001607;	PF00443;PF02148;		protein deubiquitination [GO:0016579]		cysteine-type deubiquitinase activity [GO:0004843]; zinc ion binding [GO:0008270]	cysteine-type deubiquitinase activity [GO:0004843]; zinc ion binding [GO:0008270]; protein deubiquitination [GO:0016579]	GO:0004843; GO:0008270; GO:0016579	1061	1063	1154	922	1054.86	-0.284932	0.999388	NA	592	321	456	848	691	346	557.86	1.19	0.0004	Proliferative
MCU_000789	MCU_000789-RA	U6 snRNA-associated Sm-like protein LSm8	IPR034103;IPR001163;IPR010920;IPR044642;	PF01423;		mRNA splicing, via spliceosome [GO:0000398]	spliceosomal complex [GO:0005681]; U4/U6 x U5 tri-snRNP complex [GO:0046540]; U6 snRNP [GO:0005688]	RNA binding [GO:0003723]	spliceosomal complex [GO:0005681]; U4/U6 x U5 tri-snRNP complex [GO:0046540]; U6 snRNP [GO:0005688]; RNA binding [GO:0003723]; mRNA splicing, via spliceosome [GO:0000398]	GO:0000398; GO:0003723; GO:0005681; GO:0005688; GO:0046540	1498	1973	2160	2384	1982	0.141574	0.999388	NA	394	278	263	461	516	307	386.69	1.19	0.0002	Proliferative
MCU_003806	MCU_003806-RA	60S ribosomal protein L13a	IPR005822;IPR005755;IPR036899;	PF00572;		translation [GO:0006412]	large ribosomal subunit [GO:0015934]	structural constituent of ribosome [GO:0003735]	large ribosomal subunit [GO:0015934]; structural constituent of ribosome [GO:0003735]; translation [GO:0006412]	GO:0003735; GO:0006412; GO:0015934	38619	31840	33388	34096	34726.3	-0.320222	0.999388	NA	17309	7744	8846	17991	16592	10051	13476.4	1.18	0	Proliferative
MCU_010900	MCU_010900-RA	Uncharacterized protein									541	457	281	294	404.588	-1.05264	0.0196853	Downregulated	803	270	374	826	765	329	563.9	1.18	0.0037	Proliferative
MCU_009983	MCU_009983-RA	Mitochondrial import inner membrane translocase subunit TIM23	IPR045238;	PF02466;			membrane [GO:0016020]	transmembrane transporter activity [GO:0022857]	membrane [GO:0016020]; transmembrane transporter activity [GO:0022857]	GO:0016020; GO:0022857	5358	5613	4882	4935	5236.95	-0.412402	0.789466	NA	2424	1030	1790	2805	2454	1600	2084.94	1.17	0	Proliferative
MCU_001173	MCU_001173-RA	RRM domain-containing protein	IPR012677;IPR035979;IPR000504;	PF00076;				RNA binding [GO:0003723]	RNA binding [GO:0003723]	GO:0003723	4191	5367	4826	5434	4943.44	-0.145485	0.999388	NA	4096	2013	2289	4765	3877	2440	3356.15	1.17	0	Proliferative
MCU_005929	MCU_005929-RA	Prohibitin	IPR001107;IPR036013;IPR000163;	PF01145;			mitochondrial inner membrane [GO:0005743]		mitochondrial inner membrane [GO:0005743]	GO:0005743	4529	6380	6381	6545	5916.56	-0.000211875	0.999617	NA	3571	1772	2208	3939	3567	2401	3022.24	1.17	0	Proliferative
MCU_001408	MCU_001408-RA	Mitochondrial import inner membrane translocase subunit TIM17		PF02466;			membrane [GO:0016020]		membrane [GO:0016020]	GO:0016020	8772	8324	7591	7930	8219.24	-0.394085	0.917434	NA	2300	1347	1773	3117	2142	1821	2196.99	1.17	0	Proliferative
MCU_004869	MCU_004869-RA	60S ribosomal protein L22	IPR002671;IPR038526;	PF01776;		translation [GO:0006412]	ribonucleoprotein complex [GO:1990904]; ribosome [GO:0005840]	structural constituent of ribosome [GO:0003735]	ribonucleoprotein complex [GO:1990904]; ribosome [GO:0005840]; structural constituent of ribosome [GO:0003735]; translation [GO:0006412]	GO:0003735; GO:0005840; GO:0006412; GO:1990904	15982	16802	17331	21288	17767.3	-0.0166485	0.999388	NA	5488	3375	3341	5949	6691	3816	4954.34	1.17	0	Proliferative
MCU_009398	MCU_009398-RA	RNase_PH domain-containing protein	IPR001247;IPR036345;IPR027408;IPR020568;	PF01138;							1104	1348	1247	1275	1243.73	-0.207877	0.999388	NA	658	224	447	579	587	501	521.39	1.17	0.002	Proliferative
MCU_000638	MCU_000638-RA	Uncharacterized protein					membrane [GO:0016020]		membrane [GO:0016020]	GO:0016020	965	861	411	926	804.216	-0.709368	0.816749	NA	1693	837	1410	1979	1694	1407	1580.36	1.17	0	Proliferative
MCU_014004	MCU_014004-RA	COesterase domain-containing protein	IPR029058;IPR002018;IPR000997;	PF00135;				cholinesterase activity [GO:0004104]	cholinesterase activity [GO:0004104]	GO:0004104	264	632	500	769	530.98	0.266497	0.999388	NA	427	270	224	402	862	118	373.4	1.17	0.038	Proliferative
MCU_002511	MCU_002511-RB	MYND-type domain-containing protein	IPR002110;IPR036770;IPR002893;	PF12796;PF01753;				metal ion binding [GO:0046872]	metal ion binding [GO:0046872]	GO:0046872	1307	1701	1640	1653	1570.48	-0.116287	0.999388	NA	635	336	333	552	630	499	523.05	1.17	0.0005	Proliferative
MCU_002382	MCU_002382-RA	IMP dehydrogenase (EC 1.1.1.205)	IPR013785;IPR000644;IPR005990;IPR015875;IPR001093;	PF00571;PF00478;	1.1.1.205	purine nucleotide biosynthetic process [GO:0006164]		IMP dehydrogenase activity [GO:0003938]; metal ion binding [GO:0046872]	IMP dehydrogenase activity [GO:0003938]; metal ion binding [GO:0046872]; purine nucleotide biosynthetic process [GO:0006164]	GO:0003938; GO:0006164; GO:0046872	2163	2321	2540	2343	2339.54	-0.12804	0.999388	NA	1130	673	681	1242	1322	762	1003.21	1.17	0	Proliferative
MCU_007503	MCU_007503-RA	Dynein regulatory complex protein 1/2 N-terminal domain-containing protein									275	319	325	248	292.885	-0.300346	0.999388	NA	573	280	347	666	535	365	478.24	1.17	0.0006	Proliferative
MCU_007287	MCU_007287-RA	CRM1_C domain-containing protein	IPR011989;IPR016024;IPR041123;IPR041235;IPR045065;IPR014877;IPR040485;	PF08767;PF18777;PF18784;PF18787;		protein export from nucleus [GO:0006611]	nucleus [GO:0005634]	nuclear export signal receptor activity [GO:0005049]	nucleus [GO:0005634]; nuclear export signal receptor activity [GO:0005049]; protein export from nucleus [GO:0006611]	GO:0005049; GO:0005634; GO:0006611	7822	11127	10840	10312	9979.93	-0.0856545	0.999388	NA	4000	2028	3693	5504	4199	3002	3895.62	1.16	0	Proliferative
MCU_001329	MCU_001329-RA	C2H2-type domain-containing protein	IPR003604;IPR041661;IPR040025;IPR022755;IPR036236;IPR013087;	PF12756;PF12171;		ribosome biogenesis [GO:0042254]	cytoplasm [GO:0005737]	nucleic acid binding [GO:0003676]; zinc ion binding [GO:0008270]	cytoplasm [GO:0005737]; nucleic acid binding [GO:0003676]; zinc ion binding [GO:0008270]; ribosome biogenesis [GO:0042254]	GO:0003676; GO:0005737; GO:0008270; GO:0042254	177	332	411	288	297.578	0.220292	0.999388	NA	158	78	183	272	164	115	168.1	1.16	0.0405	Proliferative
MCU_002770	MCU_002770-RA	HABP4_PAI-RBP1 domain-containing protein	IPR039764;IPR006861;	PF04774;				RNA binding [GO:0003723]	RNA binding [GO:0003723]	GO:0003723	87005	87335	98407	93667	91519.9	-0.113052	0.999388	NA	17850	11991	11916	24672	18692	12375	16982.3	1.16	0	Proliferative
MCU_009265	MCU_009265-RA	Uncharacterized protein	IPR037231;IPR002164;	PF00956;		nucleosome assembly [GO:0006334]	nucleus [GO:0005634]		nucleus [GO:0005634]; nucleosome assembly [GO:0006334]	GO:0005634; GO:0006334	16235	20228	21417	23745	20241.4	0.0603836	0.999388	NA	8814	4513	4597	10055	8766	4909	7137.69	1.16	0	Proliferative
MCU_011217	MCU_011217-RA	40S ribosomal protein S27	IPR000592;IPR023407;IPR011332;	PF01667;		translation [GO:0006412]	ribosome [GO:0005840]	structural constituent of ribosome [GO:0003735]	ribosome [GO:0005840]; structural constituent of ribosome [GO:0003735]; translation [GO:0006412]	GO:0003735; GO:0005840; GO:0006412	33515	25146	26925	28224	28698.9	-0.349458	0.999388	NA	7654	3654	4371	7070	8360	5043	6215.15	1.16	0	Proliferative
MCU_009785	MCU_009785-RA	peptidylprolyl isomerase (EC 5.2.1.8)	IPR046357;IPR001179;IPR011990;IPR001440;IPR019734;	PF00254;PF00515;	5.2.1.8			peptidyl-prolyl cis-trans isomerase activity [GO:0003755]	peptidyl-prolyl cis-trans isomerase activity [GO:0003755]	GO:0003755	2204	2737	3443	3598	2954.04	0.262839	0.999388	NA	1935	1107	1336	2387	2047	1331	1757.71	1.16	0	Proliferative
MCU_001785	MCU_001785-RA	Pre-mRNA-processing factor 19 (EC 2.3.2.27)	IPR020472;IPR013915;IPR038959;IPR003613;IPR015943;IPR001680;IPR019775;IPR036322;IPR013083;	PF08606;PF04564;PF00400;	2.3.2.27	DNA repair [GO:0006281]; mRNA splicing, via spliceosome [GO:0000398]; protein K63-linked ubiquitination [GO:0070534]	nucleoplasm [GO:0005654]; Prp19 complex [GO:0000974]; spliceosomal complex [GO:0005681]	ubiquitin protein ligase activity [GO:0061630]	nucleoplasm [GO:0005654]; Prp19 complex [GO:0000974]; spliceosomal complex [GO:0005681]; ubiquitin protein ligase activity [GO:0061630]; DNA repair [GO:0006281]; mRNA splicing, via spliceosome [GO:0000398]; protein K63-linked ubiquitination [GO:0070534]	GO:0000398; GO:0000974; GO:0005654; GO:0005681; GO:0006281; GO:0061630; GO:0070534	7609	8690	9512	8928	8657.18	-0.0715238	0.999388	NA	3365	1778	2318	4063	3509	2220	2978.89	1.16	0	Proliferative
MCU_005605	MCU_005605-RA	60S ribosomal protein L21	IPR036948;IPR001147;IPR018259;IPR008991;	PF01157;		translation [GO:0006412]	ribonucleoprotein complex [GO:1990904]; ribosome [GO:0005840]	structural constituent of ribosome [GO:0003735]	ribonucleoprotein complex [GO:1990904]; ribosome [GO:0005840]; structural constituent of ribosome [GO:0003735]; translation [GO:0006412]	GO:0003735; GO:0005840; GO:0006412; GO:1990904	28040	22543	23597	24953	24958.3	-0.31795	0.999388	NA	11687	6192	5900	13273	11404	6621	9456.56	1.15	0	Proliferative
MCU_010213	MCU_010213-RA	Ubiquitin-like domain-containing protein	IPR002906;IPR011332;IPR038582;IPR000626;IPR029071;	PF01599;PF00240;		translation [GO:0006412]	ribonucleoprotein complex [GO:1990904]; ribosome [GO:0005840]	structural constituent of ribosome [GO:0003735]	ribonucleoprotein complex [GO:1990904]; ribosome [GO:0005840]; structural constituent of ribosome [GO:0003735]; translation [GO:0006412]	GO:0003735; GO:0005840; GO:0006412; GO:1990904	12078	12741	14004	17027	13861	0.0694338	0.999388	NA	8186	3415	4704	7561	8714	4887	6388.08	1.15	0	Proliferative
MCU_001052	MCU_001052-RA	40S ribosomal protein S9	IPR022801;IPR005710;IPR001912;IPR018079;IPR002942;IPR036986;	PF00163;PF01479;		translation [GO:0006412]	small ribosomal subunit [GO:0015935]	rRNA binding [GO:0019843]; structural constituent of ribosome [GO:0003735]	small ribosomal subunit [GO:0015935]; rRNA binding [GO:0019843]; structural constituent of ribosome [GO:0003735]; translation [GO:0006412]	GO:0003735; GO:0006412; GO:0015935; GO:0019843	63442	56479	54684	51182	57011.2	-0.435516	0.749133	NA	14995	7209	8754	15778	15758	8969	12235.2	1.15	0	Proliferative
MCU_011642	MCU_011642-RA	Eukaryotic translation initiation factor 3 subunit L (eIF3l)	IPR019382;IPR034904;IPR002744;	PF01883;PF10255;		chromosome segregation [GO:0007059]; formation of cytoplasmic translation initiation complex [GO:0001732]	eukaryotic 43S preinitiation complex [GO:0016282]; eukaryotic 48S preinitiation complex [GO:0033290]; eukaryotic translation initiation factor 3 complex [GO:0005852]	translation initiation factor activity [GO:0003743]	eukaryotic 43S preinitiation complex [GO:0016282]; eukaryotic 48S preinitiation complex [GO:0033290]; eukaryotic translation initiation factor 3 complex [GO:0005852]; translation initiation factor activity [GO:0003743]; chromosome segregation [GO:0007059]; formation of cytoplasmic translation initiation complex [GO:0001732]	GO:0001732; GO:0003743; GO:0005852; GO:0007059; GO:0016282; GO:0033290	7554	10519	10990	9465	9586.24	-0.0657163	0.999388	NA	4091	1997	2433	4426	4375	2399	3371.8	1.15	0	Proliferative
MCU_003038	MCU_003038-RA	RPB5 homolog	IPR014381;IPR005571;IPR036710;IPR000783;IPR035913;	PF01191;PF03871;		DNA-templated transcription [GO:0006351]	nuclear DNA-directed RNA polymerase complex [GO:0055029]	DNA binding [GO:0003677]; DNA-directed 5'-3' RNA polymerase activity [GO:0003899]	nuclear DNA-directed RNA polymerase complex [GO:0055029]; DNA binding [GO:0003677]; DNA-directed 5'-3' RNA polymerase activity [GO:0003899]; DNA-templated transcription [GO:0006351]	GO:0003677; GO:0003899; GO:0006351; GO:0055029	645	765	745	1037	790.867	0.0871061	0.999388	NA	593	346	377	839	540	353	527.24	1.15	0.002	Proliferative
MCU_008217	MCU_008217-RA	Cell division cycle protein 123 homolog	IPR009772;	PF07065;							1098	1164	1093	1272	1157.39	-0.188214	0.999388	NA	888	374	447	745	966	511	667.88	1.15	0.0003	Proliferative
MCU_009073	MCU_009073-RA	DUF4536 domain-containing protein					membrane [GO:0016020]		membrane [GO:0016020]	GO:0016020	482	343	364	475	418.174	-0.237845	0.999388	NA	288	196	105	394	227	157	237.75	1.15	0.0417	Proliferative
MCOS_0001059401	MCOS_0001059401-mRNA-1	histone acetyltransferase (EC 2.3.1.48)	IPR016181;IPR019467;IPR037113;IPR017380;	PF10394;	2.3.1.48	histone acetylation [GO:0016573]; subtelomeric heterochromatin formation [GO:0031509]	chromosome, telomeric region [GO:0000781]; nucleus [GO:0005634]	histone acetyltransferase activity [GO:0004402]	chromosome, telomeric region [GO:0000781]; nucleus [GO:0005634]; histone acetyltransferase activity [GO:0004402]; histone acetylation [GO:0016573]; subtelomeric heterochromatin formation [GO:0031509]	GO:0000781; GO:0004402; GO:0005634; GO:0016573; GO:0031509	403	512	701	700	569.222	0.36701	0.999388	NA	759	434	467	883	1001	380	662.27	1.15	0.0003	Proliferative
MCU_005895	MCU_005895-RA	Ribosomal protein L30 ferredoxin-like fold domain-containing protein	IPR036919;IPR016082;IPR012988;IPR039699;IPR005998;IPR035808;	PF00327;PF08079;		maturation of LSU-rRNA from tricistronic rRNA transcript (SSU-rRNA, 5.8S rRNA, LSU-rRNA) [GO:0000463]	cytosolic large ribosomal subunit [GO:0022625]	structural constituent of ribosome [GO:0003735]	cytosolic large ribosomal subunit [GO:0022625]; structural constituent of ribosome [GO:0003735]; maturation of LSU-rRNA from tricistronic rRNA transcript (SSU-rRNA, 5.8S rRNA, LSU-rRNA) [GO:0000463]	GO:0000463; GO:0003735; GO:0022625	33299	29486	31709	41878	33986.9	-0.0285162	0.999388	NA	20185	8522	11589	20640	19703	11602	15751.3	1.15	0	Proliferative
MCU_000423	MCU_000423-RA	ATP-dependent RNA helicase (EC 3.6.4.13)	IPR011545;IPR025313;IPR014001;IPR001650;IPR027417;IPR000629;IPR014014;	PF00270;PF13959;PF00271;	3.6.4.13			ATP binding [GO:0005524]; hydrolase activity [GO:0016787]; RNA binding [GO:0003723]; RNA helicase activity [GO:0003724]	ATP binding [GO:0005524]; hydrolase activity [GO:0016787]; RNA binding [GO:0003723]; RNA helicase activity [GO:0003724]	GO:0003723; GO:0003724; GO:0005524; GO:0016787	1153	1737	1572	1958	1590.16	0.0441153	0.999388	NA	1607	788	1106	1690	1602	1178	1383.9	1.15	0	Proliferative
MCU_003309	MCU_003309-RA	TRASH domain-containing protein	IPR038630;IPR000988;IPR023442;IPR011017;	PF01246;							694	791	710	1565	923.46	0.36165	0.999388	NA	718	438	538	791	734	636	679.78	1.15	0.0001	Proliferative
MCU_001828	MCU_001828-RA	Checkpoint protein	IPR016580;IPR007150;	PF04005;		DNA damage checkpoint signaling [GO:0000077]	checkpoint clamp complex [GO:0030896]; nucleolus [GO:0005730]		checkpoint clamp complex [GO:0030896]; nucleolus [GO:0005730]; DNA damage checkpoint signaling [GO:0000077]	GO:0000077; GO:0005730; GO:0030896	309	372	429	475	391.996	0.159325	0.999388	NA	175	133	162	289	264	99	191.06	1.15	0.0191	Proliferative
MCU_007894	MCU_007894-RA	Uncharacterized protein									1544	1947	2740	2480	2143.62	0.333331	0.999388	NA	322	373	455	311	919	397	480.34	1.14	0.0112	Proliferative
MCU_010100	MCU_010100-RA	KOW domain-containing protein	IPR041988;IPR014722;IPR005756;IPR008991;	PF16906;		translation [GO:0006412]	large ribosomal subunit [GO:0015934]	RNA binding [GO:0003723]; structural constituent of ribosome [GO:0003735]	large ribosomal subunit [GO:0015934]; RNA binding [GO:0003723]; structural constituent of ribosome [GO:0003735]; translation [GO:0006412]	GO:0003723; GO:0003735; GO:0006412; GO:0015934	22228	21936	22887	25929	23217.1	-0.109629	0.999388	NA	7956	3950	4564	8258	8076	4963	6490.76	1.14	0	Proliferative
MCU_013777	MCU_013777-RB	60S ribosomal protein L8	IPR014722;IPR002171;IPR022669;IPR014726;IPR008991;	PF03947;		translation [GO:0006412]	ribonucleoprotein complex [GO:1990904]; ribosome [GO:0005840]	structural constituent of ribosome [GO:0003735]	ribonucleoprotein complex [GO:1990904]; ribosome [GO:0005840]; structural constituent of ribosome [GO:0003735]; translation [GO:0006412]	GO:0003735; GO:0005840; GO:0006412; GO:1990904	53768	47952	51715	43176	49532.1	-0.355307	0.999388	NA	14567	7403	8806	16129	15316	8686	12144.7	1.14	0	Proliferative
MCU_013184	MCU_013184-RA	Ribos_L4_asso_C domain-containing protein	IPR025755;IPR002136;IPR023574;IPR045240;	PF14374;PF00573;		translation [GO:0006412]	ribonucleoprotein complex [GO:1990904]; ribosome [GO:0005840]	structural constituent of ribosome [GO:0003735]	ribonucleoprotein complex [GO:1990904]; ribosome [GO:0005840]; structural constituent of ribosome [GO:0003735]; translation [GO:0006412]	GO:0003735; GO:0005840; GO:0006412; GO:1990904	20832	24367	22966	23492	22928.2	-0.209787	0.999388	NA	9574	3859	6835	10541	7899	6779	7901.62	1.14	0.0001	Proliferative
MCU_006617	MCU_006617-RA	SCP domain-containing protein	IPR018244;IPR014044;IPR035940;IPR001283;IPR002413;	PF00188;			extracellular region [GO:0005576]		extracellular region [GO:0005576]	GO:0005576	494	732	1027	1296	863.435	0.676883	0.403718	NA	434	754	676	534	1966	399	798.07	1.14	0.0357	Proliferative
MCU_001062	MCU_001062-RA	Thioredoxin domain-containing protein	IPR036249;IPR013766;	PF00085;			membrane [GO:0016020]		membrane [GO:0016020]	GO:0016020	1474	1726	2062	1608	1711.22	-0.0503955	0.999388	NA	232	137	167	348	193	151	213.83	1.14	0.0213	Proliferative
MCU_008526	MCU_008526-RA	BRCT domain-containing protein									418	413	430	409	418.777	-0.239246	0.999388	NA	304	166	147	191	334	253	244.07	1.14	0.0156	Proliferative
MCU_008906	MCU_008906-RA	Transcription factor BTF3	IPR039370;IPR038187;IPR002715;	PF01849;							19586	18309	19532	20541	19518.5	-0.174438	0.999388	NA	6622	3048	3687	7075	6918	3421	5216.73	1.13	0	Proliferative
MCU_009281	MCU_009281-RA	Ribosome assembly factor mrt4	IPR033867;IPR043141;IPR001790;IPR043164;IPR040637;	PF00466;PF17777;		ribosomal large subunit assembly [GO:0000027]	cytoplasm [GO:0005737]; nucleolus [GO:0005730]		cytoplasm [GO:0005737]; nucleolus [GO:0005730]; ribosomal large subunit assembly [GO:0000027]	GO:0000027; GO:0005730; GO:0005737	858	825	937	1164	939.873	0.0649819	0.999388	NA	1004	531	916	1131	1127	857	970.77	1.13	0	Proliferative
MCU_002644	MCU_002644-RA	Ribosomal protein L37	IPR011331;IPR001569;IPR018267;IPR011332;	PF01907;		translation [GO:0006412]	ribonucleoprotein complex [GO:1990904]; ribosome [GO:0005840]	metal ion binding [GO:0046872]; rRNA binding [GO:0019843]; structural constituent of ribosome [GO:0003735]	ribonucleoprotein complex [GO:1990904]; ribosome [GO:0005840]; metal ion binding [GO:0046872]; rRNA binding [GO:0019843]; structural constituent of ribosome [GO:0003735]; translation [GO:0006412]	GO:0003735; GO:0005840; GO:0006412; GO:0019843; GO:0046872; GO:1990904	8360	6462	6412	8940	7570.23	-0.210395	0.999388	NA	4721	2107	2204	4557	4415	2578	3510.74	1.13	0	Proliferative
MCU_007594	MCU_007594-RB	Innexin	IPR000990;	PF00876;		monoatomic ion transport [GO:0006811]	gap junction [GO:0005921]; plasma membrane [GO:0005886]		gap junction [GO:0005921]; plasma membrane [GO:0005886]; monoatomic ion transport [GO:0006811]	GO:0005886; GO:0005921; GO:0006811	14258	16453	17894	16814	16302.1	-0.072812	0.999388	NA	6686	3471	8058	7706	8445	6819	7218.44	1.13	0.0001	Proliferative
MCU_009471	MCU_009471-RB	NUC173 domain-containing protein	IPR016024;IPR012978;	PF08161;			nucleus [GO:0005634]		nucleus [GO:0005634]	GO:0005634	6071	6162	5599	5265	5822.97	-0.423691	0.750367	NA	3341	1423	2861	3881	2804	2702	2977.47	1.13	0.0003	Proliferative
MCU_004429	MCU_004429-RB	DIS3-like exonuclease 1	IPR041505;IPR012340;IPR001900;IPR022966;	PF17849;PF00773;				ribonuclease activity [GO:0004540]; RNA binding [GO:0003723]	ribonuclease activity [GO:0004540]; RNA binding [GO:0003723]	GO:0003723; GO:0004540	3642	4058	3586	3455	3708.17	-0.379402	0.964055	NA	2421	1319	1750	3315	2274	1495	2169.18	1.13	0.0001	Proliferative
MCU_004993	MCU_004993-RA	LEM domain-containing protein	IPR011015;IPR003887;	PF03020;			membrane [GO:0016020]		membrane [GO:0016020]	GO:0016020	1613	1505	1337	1487	1497.6	-0.398165	0.999388	NA	1769	556	671	1701	1477	642	1134.02	1.13	0.0055	Proliferative
MCU_005658	MCU_005658-RA	60S ribosomal protein L17	IPR001063;IPR018260;IPR005721;IPR036394;	PF00237;		translation [GO:0006412]	large ribosomal subunit [GO:0015934]	structural constituent of ribosome [GO:0003735]	large ribosomal subunit [GO:0015934]; structural constituent of ribosome [GO:0003735]; translation [GO:0006412]	GO:0003735; GO:0006412; GO:0015934	34563	37604	39846	35945	37009.5	-0.17987	0.999388	NA	12165	5862	6366	13355	11649	6469	9526.03	1.13	0	Proliferative
MCU_007544	MCU_007544-RE	Uncharacterized protein	IPR043129;IPR013126;	PF00012;				ATP binding [GO:0005524]; ATP-dependent protein folding chaperone [GO:0140662]	ATP binding [GO:0005524]; ATP-dependent protein folding chaperone [GO:0140662]	GO:0005524; GO:0140662	78	86	117	242	126.622	0.876107	0.95968	NA	331	92	201	300	361	143	236.73	1.13	0.0247	Proliferative
MCU_009421	MCU_009421-RA	Methylosome subunit pICln	IPR039924;IPR011993;	PF03517;			cytoplasm [GO:0005737]; nucleus [GO:0005634]		cytoplasm [GO:0005737]; nucleus [GO:0005634]	GO:0005634; GO:0005737	658	527	680	687	637.31	-0.0521108	0.999388	NA	555	182	258	513	453	276	378.86	1.13	0.0076	Proliferative
MCU_010500	MCU_010500-RA	rRNA adenine N(6)-methyltransferase (EC 2.1.1.-)	IPR001737;IPR020596;IPR020598;IPR011530;IPR029063;	PF00398;	2.1.1.-			RNA binding [GO:0003723]; rRNA (adenine-N6,N6-)-dimethyltransferase activity [GO:0000179]	RNA binding [GO:0003723]; rRNA (adenine-N6,N6-)-dimethyltransferase activity [GO:0000179]	GO:0000179; GO:0003723	1301	1372	1236	1410	1333.77	-0.267132	0.999388	NA	705	400	528	783	686	584	646.49	1.13	0.0002	Proliferative
MCU_007458	MCU_007458-RB	Nop domain-containing protein	IPR045056;IPR042239;IPR002687;IPR036070;	PF01798;			box C/D RNP complex [GO:0031428]; small-subunit processome [GO:0032040]	snoRNA binding [GO:0030515]	box C/D RNP complex [GO:0031428]; small-subunit processome [GO:0032040]; snoRNA binding [GO:0030515]	GO:0030515; GO:0031428; GO:0032040	937	1126	1118	1789	1225.21	0.243751	0.999388	NA	1748	1008	1297	2258	1842	1147	1604.04	1.13	0	Proliferative
MCU_006704	MCU_006704-RA	60S ribosomal protein L6	IPR000915;IPR041997;IPR014722;IPR008991;	PF01159;		translation [GO:0006412]	ribonucleoprotein complex [GO:1990904]; ribosome [GO:0005840]	structural constituent of ribosome [GO:0003735]	ribonucleoprotein complex [GO:1990904]; ribosome [GO:0005840]; structural constituent of ribosome [GO:0003735]; translation [GO:0006412]	GO:0003735; GO:0005840; GO:0006412; GO:1990904	34905	36769	37446	56615	41030.1	0.13819	0.999388	NA	18772	9549	11454	20165	20313	10944	15560.1	1.12	0	Proliferative
MCU_012459	MCU_012459-RA	S10_plectin domain-containing protein	IPR037447;IPR005326;IPR036388;IPR036390;	PF03501;							55823	38983	42586	40651	45070.9	-0.449383	0.974164	NA	11950	4654	6356	10785	11455	6676	8814.94	1.12	0	Proliferative
MCU_002248	MCU_002248-RB	AAA domain-containing protein	IPR003593;IPR003959;IPR003960;IPR027417;IPR044539;	PF00004;				ATP binding [GO:0005524]; ATP hydrolysis activity [GO:0016887]	ATP binding [GO:0005524]; ATP hydrolysis activity [GO:0016887]	GO:0005524; GO:0016887	1521	1944	1848	1814	1779.4	-0.16739	0.999388	NA	440	194	320	687	313	212	370.71	1.12	0.0267	Proliferative
MCU_012666	MCU_012666-RA	Ribosome production factor 2 homolog (Ribosome biogenesis protein RPF2 homolog)	IPR007109;IPR039770;	PF04427;		maturation of LSU-rRNA [GO:0000470]; ribosomal large subunit assembly [GO:0000027]	nucleolus [GO:0005730]	rRNA binding [GO:0019843]	nucleolus [GO:0005730]; rRNA binding [GO:0019843]; maturation of LSU-rRNA [GO:0000470]; ribosomal large subunit assembly [GO:0000027]	GO:0000027; GO:0000470; GO:0005730; GO:0019843	1027	1152	951	1043	1049.43	-0.378832	0.999388	NA	1020	466	964	1243	1171	715	957.01	1.12	0.0002	Proliferative
MCU_004678	MCU_004678-RA	60S acidic ribosomal protein P2	IPR038716;IPR027534;IPR044076;	PF00428;		cytoplasmic translational elongation [GO:0002182]	cytosolic large ribosomal subunit [GO:0022625]	structural constituent of ribosome [GO:0003735]	cytosolic large ribosomal subunit [GO:0022625]; structural constituent of ribosome [GO:0003735]; cytoplasmic translational elongation [GO:0002182]	GO:0002182; GO:0003735; GO:0022625	40985	28128	30286	30954	32986.8	-0.436869	0.999388	NA	9271	4764	4889	9874	9137	5279	7393.43	1.12	0	Proliferative
MCU_006235	MCU_006235-RB	Ribosomal_L18e/L15P domain-containing protein	IPR036227;IPR021132;IPR000039;IPR021131;	PF17135;		translation [GO:0006412]	cytoplasm [GO:0005737]; ribonucleoprotein complex [GO:1990904]; ribosome [GO:0005840]	structural constituent of ribosome [GO:0003735]	cytoplasm [GO:0005737]; ribonucleoprotein complex [GO:1990904]; ribosome [GO:0005840]; structural constituent of ribosome [GO:0003735]; translation [GO:0006412]	GO:0003735; GO:0005737; GO:0005840; GO:0006412; GO:1990904	38371	29810	31430	32846	33386.2	-0.344629	0.999388	NA	9823	5419	6497	10874	11138	6132	8540.53	1.12	0	Proliferative
MCU_009235	MCU_009235-RA	Uncharacterized protein	IPR020472;IPR015943;IPR001680;IPR019775;IPR036322;	PF00400;							2094	2616	2748	2333	2443.46	-0.137566	0.999388	NA	775	433	654	836	946	602	733.75	1.12	0	Proliferative
MCU_006161	MCU_006161-RA	Hydroxymethylglutaryl-CoA synthase (HMG-CoA synthase) (EC 2.3.3.10) (3-hydroxy-3-methylglutaryl coenzyme A synthase)	IPR013746;IPR013528;IPR010122;IPR016039;	PF08540;PF01154;	2.3.3.10	acetyl-CoA metabolic process [GO:0006084]; farnesyl diphosphate biosynthetic process, mevalonate pathway [GO:0010142]; sterol biosynthetic process [GO:0016126]		hydroxymethylglutaryl-CoA synthase activity [GO:0004421]	hydroxymethylglutaryl-CoA synthase activity [GO:0004421]; acetyl-CoA metabolic process [GO:0006084]; farnesyl diphosphate biosynthetic process, mevalonate pathway [GO:0010142]; sterol biosynthetic process [GO:0016126]	GO:0004421; GO:0006084; GO:0010142; GO:0016126	3497	4815	4380	3806	4129.48	-0.266729	0.999388	NA	1944	905	2104	2476	2018	1669	1936.81	1.12	0.0005	Proliferative
MCU_006124	MCU_006124-RA	ATP-dependent RNA helicase (EC 3.6.4.13)	IPR011545;IPR014013;IPR014001;IPR001650;IPR027417;	PF00270;PF00271;	3.6.4.13			ATP binding [GO:0005524]; helicase activity [GO:0004386]; hydrolase activity [GO:0016787]; RNA binding [GO:0003723]	ATP binding [GO:0005524]; helicase activity [GO:0004386]; hydrolase activity [GO:0016787]; RNA binding [GO:0003723]	GO:0003723; GO:0004386; GO:0005524; GO:0016787	1166	1321	1298	1438	1302.91	-0.112985	0.999388	NA	721	377	616	751	855	569	672.54	1.12	0.0001	Proliferative
MCU_008448	MCU_008448-RA	PWWP domain-containing protein									2199	1944	2356	2807	2313.4	0.0605787	0.999388	NA	983	457	508	982	1017	506	753.96	1.12	0.0004	Proliferative
MCU_000457	MCU_000457-RC	DNA polymerase (EC 2.7.7.7)	IPR006172;IPR017964;IPR006133;IPR006134;IPR043502;IPR042087;IPR023211;IPR038256;IPR045846;IPR012337;IPR036397;IPR015088;	PF00136;PF03104;PF08996;	2.7.7.7	mitotic DNA replication initiation [GO:1902975]	nucleus [GO:0005634]	DNA binding [GO:0003677]; DNA-directed DNA polymerase activity [GO:0003887]; nucleotide binding [GO:0000166]	nucleus [GO:0005634]; DNA binding [GO:0003677]; DNA-directed DNA polymerase activity [GO:0003887]; nucleotide binding [GO:0000166]; mitotic DNA replication initiation [GO:1902975]	GO:0000166; GO:0003677; GO:0003887; GO:0005634; GO:1902975	2068	1364	1370	1612	1624.81	-0.466584	0.999388	NA	1763	1061	1207	2323	2407	743	1590.55	1.12	0.0007	Proliferative
MCU_002053	MCU_002053-RA	Uncharacterized protein	IPR027973;	PF15375;							1357	1257	1463	1858	1473.4	0.0892507	0.999388	NA	486	117	291	472	351	257	335.02	1.12	0.0257	Proliferative
MCU_009030	MCU_009030-RA	40S ribosomal protein S8	IPR042563;IPR001047;IPR022309;IPR018283;	PF01201;		translation [GO:0006412]	ribonucleoprotein complex [GO:1990904]; ribosome [GO:0005840]	structural constituent of ribosome [GO:0003735]	ribonucleoprotein complex [GO:1990904]; ribosome [GO:0005840]; structural constituent of ribosome [GO:0003735]; translation [GO:0006412]	GO:0003735; GO:0005840; GO:0006412; GO:1990904	49370	41289	43413	44684	44965.3	-0.299036	0.999388	NA	14417	6554	8298	15268	13609	8163	11321.8	1.12	0	Proliferative
MCU_011156	MCU_011156-RA	FHA domain-containing protein	IPR000253;IPR008984;	PF00498;							595	1241	1216	1091	1023	0.0938343	0.999388	NA	617	423	473	832	564	512	602.98	1.11	0.001	Proliferative
MCU_006465	MCU_006465-RA	40S ribosomal protein S23	IPR012340;IPR006032;IPR005680;	PF00164;		translation [GO:0006412]	small ribosomal subunit [GO:0015935]	structural constituent of ribosome [GO:0003735]	small ribosomal subunit [GO:0015935]; structural constituent of ribosome [GO:0003735]; translation [GO:0006412]	GO:0003735; GO:0006412; GO:0015935	31077	22903	23769	25630	26103.3	-0.388906	0.999388	NA	11787	6921	6506	13458	12001	7043	9917.71	1.11	0	Proliferative
MCU_009121	MCU_009121-RA	FABP domain-containing protein	IPR012674;IPR000463;IPR031259;IPR000566;	PF00061;				lipid binding [GO:0008289]	lipid binding [GO:0008289]	GO:0008289	19106	24231	30940	31848	26142.3	0.287408	0.999388	NA	6452	3629	2491	7008	6588	2898	4917.6	1.11	0.0009	Proliferative
MCU_010072	MCU_010072-RA	Secreted protein									194	226	212	253	220.625	-0.103598	0.999388	NA	314	139	138	329	276	147	227.49	1.11	0.0204	Proliferative
MCU_012889	MCU_012889-RA	Uncharacterized protein									147	72	28	40	75.979	-1.95738	0.0449622	Downregulated	325	119	208	395	246	169	249.41	1.11	0.0246	Proliferative
MCU_009774	MCU_009774-RA	Regulator of chromosome condensation	IPR009091;IPR000408;	PF00415;							5476	8340	7411	7254	7098.61	-0.156825	0.999388	NA	2795	1644	1948	3346	2641	2056	2514.56	1.11	0	Proliferative
MCU_007007	MCU_007007-RA	60S ribosomal protein L35a	IPR038661;IPR001780;IPR009000;	PF01247;		translation [GO:0006412]	ribosome [GO:0005840]	structural constituent of ribosome [GO:0003735]	ribosome [GO:0005840]; structural constituent of ribosome [GO:0003735]; translation [GO:0006412]	GO:0003735; GO:0005840; GO:0006412	35197	29083	31613	29004	31468.4	-0.342031	0.999388	NA	9999	4949	5117	10650	9171	5601	7785.32	1.11	0	Proliferative
MCU_006366	MCU_006366-RC	Thioredoxin-disulfide reductase	IPR036188;IPR023753;IPR016156;IPR046952;IPR001100;IPR004099;IPR012999;IPR006338;	PF07992;PF02852;		cell redox homeostasis [GO:0045454]		flavin adenine dinucleotide binding [GO:0050660]; thioredoxin-disulfide reductase activity [GO:0004791]	flavin adenine dinucleotide binding [GO:0050660]; thioredoxin-disulfide reductase activity [GO:0004791]; cell redox homeostasis [GO:0045454]	GO:0004791; GO:0045454; GO:0050660	10007	12591	13888	11101	11863.8	-0.101302	0.999388	NA	4298	2575	2898	5033	4581	2895	3846.2	1.11	0	Proliferative
MCU_009699	MCU_009699-RA	ATP-dependent DNA helicase (EC 3.6.4.12)	IPR010285;IPR027417;	PF05970;	3.6.4.12	DNA recombination [GO:0006310]; DNA repair [GO:0006281]; telomere maintenance [GO:0000723]		ATP binding [GO:0005524]; ATP hydrolysis activity [GO:0016887]; DNA helicase activity [GO:0003678]	ATP binding [GO:0005524]; ATP hydrolysis activity [GO:0016887]; DNA helicase activity [GO:0003678]; DNA recombination [GO:0006310]; DNA repair [GO:0006281]; telomere maintenance [GO:0000723]	GO:0000723; GO:0003678; GO:0005524; GO:0006281; GO:0006310; GO:0016887	1062	793	737	1024	911.073	-0.336626	0.999388	NA	1351	835	1294	1737	1802	985	1374.85	1.11	0	Proliferative
MCU_002088	MCU_002088-RA	40S ribosomal protein S16	IPR020568;IPR014721;IPR000754;IPR020574;	PF00380;		translation [GO:0006412]	ribonucleoprotein complex [GO:1990904]; ribosome [GO:0005840]	structural constituent of ribosome [GO:0003735]	ribonucleoprotein complex [GO:1990904]; ribosome [GO:0005840]; structural constituent of ribosome [GO:0003735]; translation [GO:0006412]	GO:0003735; GO:0005840; GO:0006412; GO:1990904	32212	20985	21323	20886	24276.3	-0.597183	0.530649	NA	9844	4305	5622	10128	9186	5524	7605.43	1.11	0	Proliferative
MCU_012554	MCU_012554-RA	Transcription initiation factor IIA subunit 2	IPR009083;IPR009088;IPR003194;IPR015871;IPR015872;	PF02751;PF02268;		transcription initiation at RNA polymerase II promoter [GO:0006367]	transcription factor TFIIA complex [GO:0005672]		transcription factor TFIIA complex [GO:0005672]; transcription initiation at RNA polymerase II promoter [GO:0006367]	GO:0005672; GO:0006367	1527	1800	2362	2273	1965.93	0.229351	0.999388	NA	388	233	389	443	535	321	398.55	1.11	0.0005	Proliferative
MCU_004723	MCU_004723-RA	40S ribosomal protein S24	IPR012678;IPR001976;IPR018098;	PF01282;		translation [GO:0006412]	ribonucleoprotein complex [GO:1990904]; ribosome [GO:0005840]	structural constituent of ribosome [GO:0003735]	ribonucleoprotein complex [GO:1990904]; ribosome [GO:0005840]; structural constituent of ribosome [GO:0003735]; translation [GO:0006412]	GO:0003735; GO:0005840; GO:0006412; GO:1990904	25653	20089	22418	28516	24176.4	-0.105231	0.999388	NA	7845	4035	4481	8169	7643	4853	6360.62	1.11	0	Proliferative
MCU_008162	MCU_008162-RA	DJ-1_PfpI domain-containing protein	IPR029062;IPR006287;IPR002818;	PF01965;							19267	21157	23730	23270	21766.6	-0.033307	0.999388	NA	8677	4415	4642	9383	9158	4367	6882.27	1.11	0	Proliferative
MCU_005134	MCU_005134-RA	Zf-U1 domain-containing protein	IPR013085;IPR036236;	PF06220;				zinc ion binding [GO:0008270]	zinc ion binding [GO:0008270]	GO:0008270	2868	2470	2948	2611	2732.6	-0.197595	0.999388	NA	621	229	742	945	750	350	613.52	1.11	0.0157	Proliferative
MCU_007853	MCU_007853-RA	Uncharacterized protein					membrane [GO:0016020]		membrane [GO:0016020]	GO:0016020	7057	8842	10652	8033	8600.89	-0.0132731	0.999388	NA	1121	394	706	1178	863	663	844.24	1.11	0.0021	Proliferative
MCU_000034	MCU_000034-RB	PABS domain-containing protein	IPR030374;IPR030373;IPR029063;IPR001045;IPR035246;IPR037163;	PF17284;PF01564;		polyamine biosynthetic process [GO:0006596]		transferase activity [GO:0016740]	transferase activity [GO:0016740]; polyamine biosynthetic process [GO:0006596]	GO:0006596; GO:0016740	561	589	727	628	623.708	-0.0145669	0.999388	NA	309	276	227	431	540	159	327.57	1.1	0.0115	Proliferative
MCU_005433	MCU_005433-RB	Myb-binding protein 1A	IPR016024;IPR007015;	PF04931;		regulation of DNA-templated transcription [GO:0006355]	nucleolus [GO:0005730]	DNA binding [GO:0003677]	nucleolus [GO:0005730]; DNA binding [GO:0003677]; regulation of DNA-templated transcription [GO:0006355]	GO:0003677; GO:0005730; GO:0006355	3075	3361	2859	2959	3084.31	-0.396791	0.923149	NA	2009	1133	1654	2466	2199	1418	1876.46	1.1	0	Proliferative
MCU_003712	MCU_003712-RA	Uncharacterized protein	IPR013219;	PF08293;			mitochondrion [GO:0005739]; ribonucleoprotein complex [GO:1990904]; ribosome [GO:0005840]		mitochondrion [GO:0005739]; ribonucleoprotein complex [GO:1990904]; ribosome [GO:0005840]	GO:0005739; GO:0005840; GO:1990904	343	298	362	370	342.786	-0.0647553	0.999388	NA	232	197	180	299	354	162	244.52	1.1	0.0054	Proliferative
MCU_001958	MCU_001958-RA	Uncharacterized protein									2122	2615	2618	2402	2436.81	-0.163957	0.999388	NA	933	515	835	1037	1169	698	891.82	1.1	0	Proliferative
MCU_005005	MCU_005005-RB	AAA domain-containing protein	IPR003593;IPR003959;IPR027417;	PF00004;				ATP binding [GO:0005524]; ATP hydrolysis activity [GO:0016887]	ATP binding [GO:0005524]; ATP hydrolysis activity [GO:0016887]	GO:0005524; GO:0016887	848	1144	1093	1190	1062.96	-0.0497661	0.999388	NA	450	245	361	508	458	348	411.84	1.1	0.0009	Proliferative
MCU_003396	MCU_003396-RA	Brix domain-containing protein	IPR007109;IPR045112;	PF04427;		rRNA processing [GO:0006364]		rRNA binding [GO:0019843]	rRNA binding [GO:0019843]; rRNA processing [GO:0006364]	GO:0006364; GO:0019843	936	1537	1453	1772	1406.56	0.140622	0.999388	NA	974	618	916	1381	910	823	986.99	1.1	0.0006	Proliferative
MCU_009476	MCU_009476-RB	REJ domain-containing protein									2371	3577	4478	4678	3706.44	0.378828	0.999388	NA	1180	867	1065	939	2276	941	1234.59	1.1	0.0004	Proliferative
MCU_005468	MCU_005468-RA	Uncharacterized protein	IPR004000;IPR043129;	PF00022;							812	915	1023	989	930.662	-0.0297594	0.999388	NA	144	87	142	133	167	155	146.56	1.1	0.0389	Proliferative
MCU_008879	MCU_008879-RA	S1 motif domain-containing protein	IPR036898;				DNA-directed RNA polymerase complex [GO:0000428]		DNA-directed RNA polymerase complex [GO:0000428]	GO:0000428	625	950	1000	1085	903.649	0.160947	0.999388	NA	721	330	663	1020	657	457	661.01	1.09	0.004	Proliferative
MCU_005546	MCU_005546-RA	39S ribosomal protein L3, mitochondrial	IPR000597;IPR019927;IPR009000;	PF00297;		translation [GO:0006412]	ribonucleoprotein complex [GO:1990904]; ribosome [GO:0005840]	structural constituent of ribosome [GO:0003735]	ribonucleoprotein complex [GO:1990904]; ribosome [GO:0005840]; structural constituent of ribosome [GO:0003735]; translation [GO:0006412]	GO:0003735; GO:0005840; GO:0006412; GO:1990904	1300	1493	1582	1322	1425.12	-0.192699	0.999388	NA	666	355	489	692	748	461	586.04	1.09	0.0001	Proliferative
MCU_009682	MCU_009682-RA	Ribosomal_L19e domain-containing protein	IPR035970;IPR000196;IPR039547;	PF01280;		translation [GO:0006412]	cytosolic large ribosomal subunit [GO:0022625]	RNA binding [GO:0003723]; structural constituent of ribosome [GO:0003735]	cytosolic large ribosomal subunit [GO:0022625]; RNA binding [GO:0003723]; structural constituent of ribosome [GO:0003735]; translation [GO:0006412]	GO:0003723; GO:0003735; GO:0006412; GO:0022625	51009	49639	52948	49146	50839.2	-0.232865	0.999388	NA	17409	7667	9972	18190	16135	9387	13389.7	1.09	0	Proliferative
MCU_010029	MCU_010029-RA	Pescadillo homolog	IPR001357;IPR036420;IPR010613;	PF16589;PF06732;		maturation of 5.8S rRNA from tricistronic rRNA transcript (SSU-rRNA, 5.8S rRNA, LSU-rRNA) [GO:0000466]; maturation of LSU-rRNA from tricistronic rRNA transcript (SSU-rRNA, 5.8S rRNA, LSU-rRNA) [GO:0000463]	nucleolus [GO:0005730]; nucleoplasm [GO:0005654]; preribosome, large subunit precursor [GO:0030687]	ribonucleoprotein complex binding [GO:0043021]	nucleolus [GO:0005730]; nucleoplasm [GO:0005654]; preribosome, large subunit precursor [GO:0030687]; ribonucleoprotein complex binding [GO:0043021]; maturation of 5.8S rRNA from tricistronic rRNA transcript (SSU-rRNA, 5.8S rRNA, LSU-rRNA) [GO:0000466]; maturation of LSU-rRNA from tricistronic rRNA transcript (SSU-rRNA, 5.8S rRNA, LSU-rRNA) [GO:0000463]	GO:0000463; GO:0000466; GO:0005654; GO:0005730; GO:0030687; GO:0043021	3456	3572	3991	3318	3589.87	-0.194846	0.999388	NA	2004	1119	1526	2363	1907	1485	1807.98	1.09	0	Proliferative
MCOS_0000733701	MCOS_0000733701-mRNA-1	BPTI/Kunitz inhibitor domain-containing protein	IPR002223;IPR036880;IPR020901;	PF00014;				serine-type endopeptidase inhibitor activity [GO:0004867]	serine-type endopeptidase inhibitor activity [GO:0004867]	GO:0004867	970	945	1038	1174	1028.63	-0.0462902	0.999388	NA	312	101	342	438	275	208	287.25	1.09	0.0442	Proliferative
MCU_011898	MCU_011898-RA	Assembly chaperone of rpl4	IPR011990;								4164	4359	4296	4476	4330.39	-0.210685	0.999388	NA	2286	1242	1824	2682	2298	1670	2077.94	1.09	0	Proliferative
MCOS_0000895601	MCOS_0000895601-mRNA-1	Succinate dehydrogenase assembly factor 3 (SDH assembly factor 3) (SDHAF3)	IPR008381;	PF13233;		mitochondrial respiratory chain complex II assembly [GO:0034553]	mitochondrial matrix [GO:0005759]		mitochondrial matrix [GO:0005759]; mitochondrial respiratory chain complex II assembly [GO:0034553]	GO:0005759; GO:0034553	989	1394	1468	1307	1281.62	-0.0247112	0.999388	NA	588	380	432	699	571	470	549.65	1.09	0.0005	Proliferative
MCU_013078	MCU_013078-RA	Uncharacterized protein									1100	1383	1343	1700	1370.53	0.0445739	0.999388	NA	819	479	519	822	1056	476	706.74	1.09	0.0001	Proliferative
MCOS_0000268401	MCOS_0000268401-mRNA-1	39S ribosomal protein L36, mitochondrial	IPR000473;IPR035977;	PF00444;		translation [GO:0006412]	ribonucleoprotein complex [GO:1990904]; ribosome [GO:0005840]	structural constituent of ribosome [GO:0003735]	ribonucleoprotein complex [GO:1990904]; ribosome [GO:0005840]; structural constituent of ribosome [GO:0003735]; translation [GO:0006412]	GO:0003735; GO:0005840; GO:0006412; GO:1990904	545	545	649	481	556.218	-0.199636	0.999388	NA	248	86	199	242	230	172	202.04	1.09	0.0265	Proliferative
MCU_002505	MCU_002505-RB	Elongation factor Tu, mitochondrial	IPR041709;IPR004161;IPR033720;IPR031157;IPR027417;IPR005225;IPR000795;IPR009000;	PF00009;PF03144;				GTP binding [GO:0005525]; GTPase activity [GO:0003924]; translation elongation factor activity [GO:0003746]	GTP binding [GO:0005525]; GTPase activity [GO:0003924]; translation elongation factor activity [GO:0003746]	GO:0003746; GO:0003924; GO:0005525	7999	9490	10320	8277	9016.26	-0.159231	0.999388	NA	3067	1480	2308	3414	3642	1700	2637.02	1.09	0	Proliferative
MCU_001862	MCU_001862-RA	Small nuclear ribonucleoprotein E (snRNP-E) (Sm protein E)	IPR001163;IPR010920;IPR027078;	PF01423;		spliceosomal snRNP assembly [GO:0000387]	cytoplasm [GO:0005737]; spliceosomal complex [GO:0005681]; U1 snRNP [GO:0005685]; U2 snRNP [GO:0005686]; U4 snRNP [GO:0005687]; U4/U6 x U5 tri-snRNP complex [GO:0046540]; U5 snRNP [GO:0005682]	RNA binding [GO:0003723]	cytoplasm [GO:0005737]; spliceosomal complex [GO:0005681]; U1 snRNP [GO:0005685]; U2 snRNP [GO:0005686]; U4 snRNP [GO:0005687]; U4/U6 x U5 tri-snRNP complex [GO:0046540]; U5 snRNP [GO:0005682]; RNA binding [GO:0003723]; spliceosomal snRNP assembly [GO:0000387]	GO:0000387; GO:0003723; GO:0005681; GO:0005682; GO:0005685; GO:0005686; GO:0005687; GO:0005737; GO:0046540	2476	2341	2520	2092	2371.45	-0.316291	0.999388	NA	1088	580	727	1205	1006	746	925.97	1.09	0.0001	Proliferative
MCU_001855	MCU_001855-RA	RRM domain-containing protein	IPR012677;IPR035979;IPR000504;IPR034159;	PF00076;				RNA binding [GO:0003723]	RNA binding [GO:0003723]	GO:0003723	9647	10506	9085	9896	9832.07	-0.337932	0.999388	NA	1813	852	1759	2262	1652	1450	1703.15	1.09	0.0007	Proliferative
MCU_010392	MCU_010392-RA	Pre-mRNA-splicing factor 38	IPR005037;	PF03371;		mRNA splicing, via spliceosome [GO:0000398]	precatalytic spliceosome [GO:0071011]		precatalytic spliceosome [GO:0071011]; mRNA splicing, via spliceosome [GO:0000398]	GO:0000398; GO:0071011	529	622	704	1030	709.429	0.340063	0.999388	NA	590	202	346	606	563	253	427.21	1.09	0.0084	Proliferative
MCU_000651	MCU_000651-RA	RanBD1 domain-containing protein	IPR015007;IPR011993;IPR000156;IPR045255;	PF08911;PF00638;		intracellular transport [GO:0046907]; mRNA transport [GO:0051028]; protein transport [GO:0015031]	nuclear pore [GO:0005643]		nuclear pore [GO:0005643]; intracellular transport [GO:0046907]; mRNA transport [GO:0051028]; protein transport [GO:0015031]	GO:0005643; GO:0015031; GO:0046907; GO:0051028	3349	3854	3676	3944	3703.64	-0.168891	0.999388	NA	1754	784	1112	1708	1932	958	1392.85	1.09	0	Proliferative
MCU_012950	MCU_012950-RA	UBC core domain-containing protein	IPR000608;IPR023313;IPR016135;	PF00179;			membrane [GO:0016020]	ATP binding [GO:0005524]; transferase activity [GO:0016740]	membrane [GO:0016020]; ATP binding [GO:0005524]; transferase activity [GO:0016740]	GO:0005524; GO:0016020; GO:0016740	1608	2084	2537	2181	2083.03	0.107614	0.999388	NA	857	443	761	812	1100	667	796.76	1.09	0.0001	Proliferative
MCU_013565	MCU_013565-RA	60S ribosomal protein L12	IPR000911;IPR036796;IPR020783;IPR036769;IPR020785;IPR020784;	PF00298;PF03946;		translation [GO:0006412]	ribonucleoprotein complex [GO:1990904]; ribosome [GO:0005840]	structural constituent of ribosome [GO:0003735]	ribonucleoprotein complex [GO:1990904]; ribosome [GO:0005840]; structural constituent of ribosome [GO:0003735]; translation [GO:0006412]	GO:0003735; GO:0005840; GO:0006412; GO:1990904	34001	28033	30796	28483	30547.7	-0.323016	0.999388	NA	14511	6293	8039	13540	13817	8245	10961.7	1.09	0	Proliferative
MCU_001161	MCU_001161-RA	Nucleoporin NUP35 (35 kDa nucleoporin) (Nucleoporin NUP53)	IPR017389;IPR012677;IPR035979;IPR007846;	PF05172;		mRNA transport [GO:0051028]; protein transport [GO:0015031]	nuclear membrane [GO:0031965]; nuclear pore [GO:0005643]	nucleic acid binding [GO:0003676]; structural constituent of nuclear pore [GO:0017056]	nuclear membrane [GO:0031965]; nuclear pore [GO:0005643]; nucleic acid binding [GO:0003676]; structural constituent of nuclear pore [GO:0017056]; mRNA transport [GO:0051028]; protein transport [GO:0015031]	GO:0003676; GO:0005643; GO:0015031; GO:0017056; GO:0031965; GO:0051028	1783	2247	2129	2112	2065.62	-0.173916	0.999388	NA	1183	425	826	1388	891	664	918.69	1.09	0.004	Proliferative
MCU_001360	MCU_001360-RA	Uncharacterized protein									66960	61713	66165	66812	65580.8	-0.207742	0.999388	NA	21635	10362	12766	21908	21353	12463	17122.2	1.08	0	Proliferative
MCU_013340	MCU_013340-RA	SCP domain-containing protein	IPR014044;IPR035940;	PF00188;							1462	1953	2165	1797	1834.33	-0.0309285	0.999388	NA	925	1043	828	524	2911	641	1137.37	1.08	0.0451	Proliferative
MCU_005989	MCU_005989-RA	60S ribosomal protein L28	IPR029004;IPR002672;	PF01778;		translation [GO:0006412]	ribonucleoprotein complex [GO:1990904]; ribosome [GO:0005840]	structural constituent of ribosome [GO:0003735]	ribonucleoprotein complex [GO:1990904]; ribosome [GO:0005840]; structural constituent of ribosome [GO:0003735]; translation [GO:0006412]	GO:0003735; GO:0005840; GO:0006412; GO:1990904	11340	10514	10780	20176	13038.6	0.244218	0.999388	NA	5483	2546	2787	5440	5104	2897	4119.82	1.08	0	Proliferative
MCU_003405	MCU_003405-RB	Mini-chromosome maintenance complex-binding protein	IPR019140;	PF09739;			nucleus [GO:0005634]		nucleus [GO:0005634]	GO:0005634	944	843	1090	906	945.509	-0.0952694	0.999388	NA	495	458	292	573	909	246	498.75	1.08	0.0125	Proliferative
MCU_004236	MCU_004236-RC	PUM-HD domain-containing protein	IPR011989;IPR016024;IPR012959;IPR033133;IPR040059;IPR001313;	PF08144;				RNA binding [GO:0003723]	RNA binding [GO:0003723]	GO:0003723	2091	2234	2079	2370	2196.18	-0.2114	0.999388	NA	1483	845	1247	1761	1614	1081	1386.16	1.08	0	Proliferative
MCU_005878	MCU_005878-RB	Utp12 domain-containing protein	IPR007148;IPR015943;IPR001680;IPR019775;IPR036322;	PF04003;PF00400;			nucleolus [GO:0005730]		nucleolus [GO:0005730]	GO:0005730	2062	2481	1993	1999	2148.95	-0.435227	0.836514	NA	1746	644	1469	2031	1744	990	1460.08	1.08	0.0011	Proliferative
MCOS_0000847401	MCOS_0000847401-mRNA-1	40S ribosomal protein S29	IPR039744;IPR001209;IPR043140;IPR018271;	PF00253;		translation [GO:0006412]	ribonucleoprotein complex [GO:1990904]; ribosome [GO:0005840]	structural constituent of ribosome [GO:0003735]; zinc ion binding [GO:0008270]	ribonucleoprotein complex [GO:1990904]; ribosome [GO:0005840]; structural constituent of ribosome [GO:0003735]; zinc ion binding [GO:0008270]; translation [GO:0006412]	GO:0003735; GO:0005840; GO:0006412; GO:0008270; GO:1990904	25668	17786	22344	23940	22516.9	-0.171368	0.999388	NA	4087	1772	1885	3951	3478	2085	2930.01	1.08	0.0003	Proliferative
MCU_009789	MCU_009789-RA	USP domain-containing protein	IPR038765;IPR001394;IPR018200;IPR028889;	PF00443;		protein deubiquitination [GO:0016579]; ubiquitin-dependent protein catabolic process [GO:0006511]		cysteine-type deubiquitinase activity [GO:0004843]	cysteine-type deubiquitinase activity [GO:0004843]; protein deubiquitination [GO:0016579]; ubiquitin-dependent protein catabolic process [GO:0006511]	GO:0004843; GO:0006511; GO:0016579	2152	2967	2470	3045	2650.03	-0.138954	0.999388	NA	1745	559	1133	1568	1412	1093	1284.61	1.08	0.0014	Proliferative
MCU_006557	MCU_006557-RA	Ribosomal protein S21	IPR001911;	PF01165;		translation [GO:0006412]	ribonucleoprotein complex [GO:1990904]; ribosome [GO:0005840]	structural constituent of ribosome [GO:0003735]	ribonucleoprotein complex [GO:1990904]; ribosome [GO:0005840]; structural constituent of ribosome [GO:0003735]; translation [GO:0006412]	GO:0003735; GO:0005840; GO:0006412; GO:1990904	876	785	915	1305	961.383	0.161094	0.999388	NA	422	206	403	562	436	281	396.04	1.08	0.0052	Proliferative
MCU_012172	MCU_012172-RA	Eukaryotic translation initiation factor 6 (eIF-6)	IPR002769;	PF01912;		cytosolic ribosome assembly [GO:0042256]; ribosomal large subunit biogenesis [GO:0042273]	cytoplasm [GO:0005737]; nucleolus [GO:0005730]	ribosomal large subunit binding [GO:0043023]; translation initiation factor activity [GO:0003743]	cytoplasm [GO:0005737]; nucleolus [GO:0005730]; ribosomal large subunit binding [GO:0043023]; translation initiation factor activity [GO:0003743]; cytosolic ribosome assembly [GO:0042256]; ribosomal large subunit biogenesis [GO:0042273]	GO:0003743; GO:0005730; GO:0005737; GO:0042256; GO:0042273; GO:0043023	6111	5985	6009	6493	6161.19	-0.206412	0.999388	NA	4287	2212	3208	4911	4489	2687	3726.63	1.08	0	Proliferative
MCU_010807	MCU_010807-RD	Cytosol aminopeptidase (EC 3.4.13.23) (Cysteinylglycine-S-conjugate dipeptidase) (Leucine aminopeptidase 3) (Leucyl aminopeptidase) (Proline aminopeptidase) (Prolyl aminopeptidase)	IPR011356;IPR043472;IPR000819;IPR008283;	PF00883;PF02789;	3.4.13.23	proteolysis [GO:0006508]	cytoplasm [GO:0005737]	manganese ion binding [GO:0030145]; metalloaminopeptidase activity [GO:0070006]	cytoplasm [GO:0005737]; manganese ion binding [GO:0030145]; metalloaminopeptidase activity [GO:0070006]; proteolysis [GO:0006508]	GO:0005737; GO:0006508; GO:0030145; GO:0070006	4389	5160	4698	4193	4633.23	-0.351635	0.999388	NA	1911	1111	1544	2408	2009	1284	1766.66	1.08	0	Proliferative
MCU_011222	MCU_011222-RA	10 kDa heat shock protein, mitochondrial (10 kDa chaperonin) (Chaperonin 10)	IPR020818;IPR037124;IPR018369;IPR011032;	PF00166;				ATP binding [GO:0005524]; protein folding chaperone [GO:0044183]	ATP binding [GO:0005524]; protein folding chaperone [GO:0044183]	GO:0005524; GO:0044183	1391	1422	1601	1450	1465.55	-0.134915	0.999388	NA	1285	786	783	1537	1241	792	1105.85	1.08	0.0002	Proliferative
MCU_006641	MCU_006641-RA	DUF5745 domain-containing protein	IPR044039;	PF19016;							1032	1229	1154	979	1103.37	-0.332237	0.999388	NA	845	267	456	742	615	487	582.51	1.07	0.0061	Proliferative
MCU_002102	MCU_002102-RA	Eukaryotic translation initiation factor 3 subunit B (eIF3b) (Eukaryotic translation initiation factor 3 subunit 9)	IPR011400;IPR034363;IPR012677;IPR035979;IPR000504;IPR013979;IPR015943;	PF08662;PF00076;		formation of cytoplasmic translation initiation complex [GO:0001732]	eukaryotic 43S preinitiation complex [GO:0016282]; eukaryotic 48S preinitiation complex [GO:0033290]; eukaryotic translation initiation factor 3 complex [GO:0005852]	RNA binding [GO:0003723]; translation initiation factor activity [GO:0003743]; translation initiation factor binding [GO:0031369]	eukaryotic 43S preinitiation complex [GO:0016282]; eukaryotic 48S preinitiation complex [GO:0033290]; eukaryotic translation initiation factor 3 complex [GO:0005852]; RNA binding [GO:0003723]; translation initiation factor activity [GO:0003743]; translation initiation factor binding [GO:0031369]; formation of cytoplasmic translation initiation complex [GO:0001732]	GO:0001732; GO:0003723; GO:0003743; GO:0005852; GO:0016282; GO:0031369; GO:0033290	13561	16822	15534	14115	15045.4	-0.282671	0.999388	NA	7294	3346	5600	7894	6211	5336	6187.41	1.07	0.0001	Proliferative
MCU_012528	MCU_012528-RA	SWIB/MDM2 domain-containing protein	IPR014876;IPR019835;IPR036885;IPR003121;	PF08766;PF02201;							901	970	1179	2005	1237.1	0.513084	0.974164	NA	862	382	498	770	934	467	659.96	1.07	0.0004	Proliferative
MCU_002129	MCU_002129-RA	PHD and RING finger domain-containing protein 1	IPR047157;IPR019786;IPR011011;IPR001965;IPR019787;IPR001841;IPR013083;IPR017907;	PF00628;PF13639;				metal ion binding [GO:0046872]	metal ion binding [GO:0046872]	GO:0046872	1818	2610	1993	2517	2231.82	-0.21915	0.999388	NA	1919	788	1393	2212	1769	1054	1550.79	1.07	0.0005	Proliferative
MCU_001764	MCU_001764-RA	60S ribosomal protein L27a	IPR036227;IPR027386;IPR030878;IPR001196;IPR021131;	PF00828;		translation [GO:0006412]	large ribosomal subunit [GO:0015934]	structural constituent of ribosome [GO:0003735]	large ribosomal subunit [GO:0015934]; structural constituent of ribosome [GO:0003735]; translation [GO:0006412]	GO:0003735; GO:0006412; GO:0015934	33443	25531	28526	28358	29179.5	-0.31176	0.999388	NA	11400	5843	5924	11925	10568	6232	8848.11	1.07	0	Proliferative
MCU_013621	MCU_013621-RA	Dynein light chain	IPR037177;IPR019763;IPR001372;	PF01221;		microtubule-based process [GO:0007017]	cytoplasm [GO:0005737]; dynein complex [GO:0030286]; microtubule [GO:0005874]		cytoplasm [GO:0005737]; dynein complex [GO:0030286]; microtubule [GO:0005874]; microtubule-based process [GO:0007017]	GO:0005737; GO:0005874; GO:0007017; GO:0030286	159568	162863	218559	181830	179616	0.0606949	0.999388	NA	11360	12133	7817	10363	25920	7507	12646.4	1.07	0.003	Proliferative
MCU_006528	MCU_006528-RA	ATP synthase F1 subunit epsilon	IPR006721;IPR036742;	PF04627;			mitochondrial proton-transporting ATP synthase complex, catalytic sector F(1) [GO:0000275]	proton-transporting ATP synthase activity, rotational mechanism [GO:0046933]	mitochondrial proton-transporting ATP synthase complex, catalytic sector F(1) [GO:0000275]; proton-transporting ATP synthase activity, rotational mechanism [GO:0046933]	GO:0000275; GO:0046933	1593	1220	1452	2735	1726.98	0.311187	0.999388	NA	534	345	215	412	576	371	424.08	1.07	0.0085	Proliferative
MCU_003421	MCU_003421-RA	Thioredoxin_16 domain-containing protein	IPR041503;	PF18569;							3819	4626	5179	4121	4426.26	-0.108198	0.999388	NA	1432	519	809	1298	1463	655	1029.89	1.07	0.0009	Proliferative
MCU_013384	MCU_013384-RA	60S ribosomal protein L36	IPR038097;IPR000509;	PF01158;		translation [GO:0006412]	ribosome [GO:0005840]	structural constituent of ribosome [GO:0003735]	ribosome [GO:0005840]; structural constituent of ribosome [GO:0003735]; translation [GO:0006412]	GO:0003735; GO:0005840; GO:0006412	18443	15326	16477	16239	16728.4	-0.303304	0.999388	NA	4858	2605	2305	4801	4978	2478	3729.21	1.07	0.0001	Proliferative
MCU_001119	MCU_001119-RD	Eukaryotic translation initiation factor 3 subunit C (eIF3c) (Eukaryotic translation initiation factor 3 subunit 8)	IPR027516;IPR008905;IPR000717;IPR036390;	PF05470;PF01399;		formation of cytoplasmic translation initiation complex [GO:0001732]	eukaryotic 43S preinitiation complex [GO:0016282]; eukaryotic 48S preinitiation complex [GO:0033290]; eukaryotic translation initiation factor 3 complex [GO:0005852]	RNA binding [GO:0003723]; translation initiation factor activity [GO:0003743]; translation initiation factor binding [GO:0031369]	eukaryotic 43S preinitiation complex [GO:0016282]; eukaryotic 48S preinitiation complex [GO:0033290]; eukaryotic translation initiation factor 3 complex [GO:0005852]; RNA binding [GO:0003723]; translation initiation factor activity [GO:0003743]; translation initiation factor binding [GO:0031369]; formation of cytoplasmic translation initiation complex [GO:0001732]	GO:0001732; GO:0003723; GO:0003743; GO:0005852; GO:0016282; GO:0031369; GO:0033290	3401	3617	4042	6315	4279.04	0.307609	0.999388	NA	3990	2061	2967	4471	4030	2586	3446.55	1.07	0	Proliferative
MCU_011281	MCU_011281-RA	Eukaryotic translation initiation factor 3 subunit I (eIF3i)	IPR027525;IPR015943;IPR001680;IPR019775;IPR036322;	PF00400;		formation of cytoplasmic translation initiation complex [GO:0001732]	eukaryotic 43S preinitiation complex [GO:0016282]; eukaryotic 48S preinitiation complex [GO:0033290]; eukaryotic translation initiation factor 3 complex [GO:0005852]	translation initiation factor activity [GO:0003743]	eukaryotic 43S preinitiation complex [GO:0016282]; eukaryotic 48S preinitiation complex [GO:0033290]; eukaryotic translation initiation factor 3 complex [GO:0005852]; translation initiation factor activity [GO:0003743]; formation of cytoplasmic translation initiation complex [GO:0001732]	GO:0001732; GO:0003743; GO:0005852; GO:0016282; GO:0033290	7519	8944	8825	7920	8311.29	-0.223856	0.999388	NA	2529	1135	1843	2815	2534	1436	2086.31	1.07	0.0001	Proliferative
MCU_008393	MCU_008393-RA	Mitochondrial import receptor subunit TOM20 homolog	IPR002056;IPR022422;IPR023392;	PF02064;		protein targeting [GO:0006605]	mitochondrial outer membrane translocase complex [GO:0005742]		mitochondrial outer membrane translocase complex [GO:0005742]; protein targeting [GO:0006605]	GO:0005742; GO:0006605	4865	4315	4661	4274	4554.76	-0.294641	0.999388	NA	911	512	895	1056	1206	646	891.49	1.06	0.0001	Proliferative
MCU_003150	MCU_003150-RA	ARF7EP_C domain-containing protein	IPR029264;IPR026515;	PF14949;							1272	1504	1551	1693	1497.28	-0.024793	0.999388	NA	456	288	389	474	367	478	438.84	1.06	0.0099	Proliferative
MCU_004670	MCU_004670-RB	EIF2B_5 domain-containing protein	IPR045196;IPR002735;IPR016189;IPR016190;	PF01873;				translation initiation factor activity [GO:0003743]	translation initiation factor activity [GO:0003743]	GO:0003743	3475	4530	5092	3852	4222.75	-0.0852865	0.999388	NA	1535	853	1102	1625	1650	1021	1334.87	1.06	0	Proliferative
MCU_005637	MCU_005637-RA	Serine/threonine-protein phosphatase (EC 3.1.3.16)	IPR004843;IPR029052;IPR006186;	PF00149;	3.1.3.16			myosin phosphatase activity [GO:0017018]	myosin phosphatase activity [GO:0017018]	GO:0017018	3767	5993	5240	5679	5139.87	-0.0804858	0.999388	NA	2732	1531	2335	3006	3065	2015	2527.54	1.06	0	Proliferative
MCU_014595	MCU_014595-RA	Uncharacterized protein									765	547	446	530	583.148	-0.688534	0.502725	NA	1162	781	889	1715	1184	666	1096.14	1.06	0.0011	Proliferative
MCU_011338	MCU_011338-RA	Elongation factor 1-alpha	IPR004161;IPR031157;IPR027417;IPR000795;IPR009000;IPR009001;IPR004539;IPR004160;	PF00009;PF03144;PF03143;				GTP binding [GO:0005525]; GTPase activity [GO:0003924]; translation elongation factor activity [GO:0003746]	GTP binding [GO:0005525]; GTPase activity [GO:0003924]; translation elongation factor activity [GO:0003746]	GO:0003746; GO:0003924; GO:0005525	782080	854945	938836	875304	861163	-0.102397	0.999388	NA	232638	137513	158996	251512	250972	150874	202674	1.05	0	Proliferative
MCU_004287	MCU_004287-RA	rRNA biogenesis protein RRP36	IPR009292;	PF06102;		cleavage involved in rRNA processing [GO:0000469]	nucleolus [GO:0005730]; ribonucleoprotein complex [GO:1990904]		nucleolus [GO:0005730]; ribonucleoprotein complex [GO:1990904]; cleavage involved in rRNA processing [GO:0000469]	GO:0000469; GO:0005730; GO:1990904	417	462	465	1317	645.816	0.764093	0.923149	NA	414	183	263	413	370	250	323.37	1.05	0.0054	Proliferative
MCU_005265	MCU_005265-RA	Dolichyl-diphosphooligosaccharide--protein glycosyltransferase subunit DAD1 (Oligosaccharyl transferase subunit DAD1)	IPR003038;	PF02109;		protein glycosylation [GO:0006486]	oligosaccharyltransferase complex [GO:0008250]		oligosaccharyltransferase complex [GO:0008250]; protein glycosylation [GO:0006486]	GO:0006486; GO:0008250	1531	2032	2138	2055	1927.01	-0.011272	0.999388	NA	600	240	364	474	657	337	449.43	1.05	0.0021	Proliferative
MCU_007232	MCU_007232-RA	60S ribosomal protein L39	IPR000077;IPR020083;IPR023626;	PF00832;		translation [GO:0006412]	ribonucleoprotein complex [GO:1990904]; ribosome [GO:0005840]	structural constituent of ribosome [GO:0003735]	ribonucleoprotein complex [GO:1990904]; ribosome [GO:0005840]; structural constituent of ribosome [GO:0003735]; translation [GO:0006412]	GO:0003735; GO:0005840; GO:0006412; GO:1990904	6207	5150	5556	7215	6027.94	-0.0897126	0.999388	NA	1758	496	607	1256	1458	693	1035.94	1.05	0.0095	Proliferative
MCU_004062	MCU_004062-RB	Utp21 domain-containing protein	IPR007319;IPR015943;IPR001680;IPR036322;	PF04192;		rRNA processing [GO:0006364]	small-subunit processome [GO:0032040]		small-subunit processome [GO:0032040]; rRNA processing [GO:0006364]	GO:0006364; GO:0032040	799	881	915	874	867.01	-0.159879	0.999388	NA	571	507	581	746	801	535	653.19	1.05	0.0002	Proliferative
MCU_005266	MCU_005266-RA	Ribosomal_L16 domain-containing protein	IPR001197;IPR016180;IPR036920;IPR018255;	PF00252;		translation [GO:0006412]	ribonucleoprotein complex [GO:1990904]; ribosome [GO:0005840]	structural constituent of ribosome [GO:0003735]	ribonucleoprotein complex [GO:1990904]; ribosome [GO:0005840]; structural constituent of ribosome [GO:0003735]; translation [GO:0006412]	GO:0003735; GO:0005840; GO:0006412; GO:1990904	63918	63600	60453	54175	61031.5	-0.406461	0.835742	NA	16665	8513	9996	16794	15917	10003	13306.9	1.05	0	Proliferative
MCU_004508	MCU_004508-RA	BHLH domain-containing protein	IPR011598;IPR026052;IPR036638;	PF00010;		negative regulation of transcription by RNA polymerase II [GO:0000122]	cytoplasm [GO:0005737]; nucleus [GO:0005634]	protein dimerization activity [GO:0046983]	cytoplasm [GO:0005737]; nucleus [GO:0005634]; protein dimerization activity [GO:0046983]; negative regulation of transcription by RNA polymerase II [GO:0000122]	GO:0000122; GO:0005634; GO:0005737; GO:0046983	723	1034	838	841	860.635	-0.310251	0.999388	NA	348	155	249	396	291	212	282.82	1.05	0.0131	Proliferative
MCU_002198	MCU_002198-RA	Dihydrolipoamide acetyltransferase component of pyruvate dehydrogenase complex (EC 2.3.1.-)	IPR003016;IPR001078;IPR000089;IPR023213;IPR045257;IPR036625;IPR004167;IPR011053;	PF00198;PF00364;PF02817;	2.3.1.-	acetyl-CoA biosynthetic process from pyruvate [GO:0006086]	pyruvate dehydrogenase complex [GO:0045254]	acyltransferase activity [GO:0016746]	pyruvate dehydrogenase complex [GO:0045254]; acyltransferase activity [GO:0016746]; acetyl-CoA biosynthetic process from pyruvate [GO:0006086]	GO:0006086; GO:0016746; GO:0045254	924	1881	1463	1177	1360.9	-0.32292	0.999388	NA	497	343	476	687	483	423	509.4	1.05	0.0028	Proliferative
MCU_005848	MCU_005848-RA	RRM domain-containing protein	IPR012677;IPR035979;IPR000504;	PF00076;				RNA binding [GO:0003723]	RNA binding [GO:0003723]	GO:0003723	579	1014	864	1280	920.502	0.186587	0.999388	NA	881	622	720	1096	939	690	860.6	1.05	0.0001	Proliferative
MCU_002387	MCU_002387-RA	Uncharacterized protein									1661	1943	1705	1755	1772.26	-0.308335	0.999388	NA	508	197	266	381	430	324	360.58	1.05	0.0075	Proliferative
MCU_007841	MCU_007841-RA	Ribosomal protein S9	IPR020568;IPR014721;IPR000754;	PF00380;		translation [GO:0006412]	ribonucleoprotein complex [GO:1990904]; ribosome [GO:0005840]	structural constituent of ribosome [GO:0003735]	ribonucleoprotein complex [GO:1990904]; ribosome [GO:0005840]; structural constituent of ribosome [GO:0003735]; translation [GO:0006412]	GO:0003735; GO:0005840; GO:0006412; GO:1990904	2986	3455	3238	3539	3303.13	-0.176686	0.999388	NA	1524	696	987	1615	1366	880	1204.57	1.05	0.0003	Proliferative
MCU_003117	MCU_003117-RA	Mitochondrial import receptor subunit TOM22 homolog	IPR005683;	PF04281;		intracellular protein transport [GO:0006886]	mitochondrial outer membrane [GO:0005741]		mitochondrial outer membrane [GO:0005741]; intracellular protein transport [GO:0006886]	GO:0005741; GO:0006886	1806	2091	1994	1874	1945.81	-0.260074	0.999388	NA	702	456	585	784	743	582	671.21	1.05	0.0002	Proliferative
MCU_007258	MCU_007258-RA	40S ribosomal protein S6	IPR014401;IPR001377;IPR018282;	PF01092;		translation [GO:0006412]	ribonucleoprotein complex [GO:1990904]; ribosome [GO:0005840]	structural constituent of ribosome [GO:0003735]	ribonucleoprotein complex [GO:1990904]; ribosome [GO:0005840]; structural constituent of ribosome [GO:0003735]; translation [GO:0006412]	GO:0003735; GO:0005840; GO:0006412; GO:1990904	49088	45891	51868	53700	50095.9	-0.102494	0.999388	NA	19583	10111	11454	19420	19123	11500	15546.6	1.05	0	Proliferative
MCU_007975	MCU_007975-RA	CTP_synth_N domain-containing protein	IPR004468;IPR017456;IPR027417;	PF06418;		pyrimidine nucleotide biosynthetic process [GO:0006221]		CTP synthase activity [GO:0003883]	CTP synthase activity [GO:0003883]; pyrimidine nucleotide biosynthetic process [GO:0006221]	GO:0003883; GO:0006221	241	308	295	330	292.116	-0.0610226	0.999388	NA	548	322	483	602	722	365	517.15	1.05	0.0003	Proliferative
MCU_006956	MCU_006956-RA	DNA topoisomerase (EC 5.6.2.1)	IPR000380;IPR003601;IPR013497;IPR013824;IPR013825;IPR013826;IPR023405;IPR003602;IPR006171;	PF01131;PF01751;	5.6.2.1	DNA topological change [GO:0006265]		DNA binding [GO:0003677]; DNA topoisomerase type I (single strand cut, ATP-independent) activity [GO:0003917]	DNA binding [GO:0003677]; DNA topoisomerase type I (single strand cut, ATP-independent) activity [GO:0003917]; DNA topological change [GO:0006265]	GO:0003677; GO:0003917; GO:0006265	3277	3544	3486	2876	3315.16	-0.350773	0.999388	NA	1527	799	1083	1863	1306	939	1291.46	1.05	0.0005	Proliferative
MCU_008134	MCU_008134-RA	Uncharacterized protein	IPR039844;								937	942	891	965	937.157	-0.271111	0.999388	NA	1442	855	1670	2201	1532	1102	1520.11	1.05	0.0013	Proliferative
MCU_011844	MCU_011844-RA	Uncharacterized protein	IPR032695;			integrin-mediated signaling pathway [GO:0007229]	membrane [GO:0016020]		membrane [GO:0016020]; integrin-mediated signaling pathway [GO:0007229]	GO:0007229; GO:0016020	3715	5582	4551	5259	4762.66	-0.166556	0.999388	NA	3345	1098	2517	3823	2369	1914	2569.58	1.05	0.0045	Proliferative
MCU_002960	MCU_002960-RA	Eukaryotic translation initiation factor 2 subunit 1 (Eukaryotic translation initiation factor 2 subunit alpha)	IPR012340;IPR022967;IPR003029;IPR044126;IPR024055;IPR024054;IPR011488;	PF07541;PF00575;				RNA binding [GO:0003723]; translation initiation factor activity [GO:0003743]	RNA binding [GO:0003723]; translation initiation factor activity [GO:0003743]	GO:0003723; GO:0003743	10830	11569	11411	12255	11518	-0.172513	0.999388	NA	2632	1447	2097	2848	2823	1831	2347.88	1.05	0	Proliferative
MCU_001584	MCU_001584-RA	Nucleoporin_C domain-containing protein	IPR007187;IPR037624;IPR015943;	PF03177;			nuclear pore [GO:0005643]	structural constituent of nuclear pore [GO:0017056]	nuclear pore [GO:0005643]; structural constituent of nuclear pore [GO:0017056]	GO:0005643; GO:0017056	1680	1990	1935	1595	1806.65	-0.304212	0.999388	NA	1178	668	1050	1558	1118	823	1103.38	1.04	0.0006	Proliferative
MCU_002149	MCU_002149-RA	DnaJ homolog subfamily C member 2	IPR001623;IPR018253;IPR009057;IPR036869;IPR032003;IPR042569;IPR001005;IPR017884;IPR044634;	PF00226;PF00249;PF16717;		'de novo' cotranslational protein folding [GO:0051083]; regulation of translational fidelity [GO:0006450]	cytoplasm [GO:0005737]	Hsp70 protein binding [GO:0030544]; ribosome binding [GO:0043022]	cytoplasm [GO:0005737]; Hsp70 protein binding [GO:0030544]; ribosome binding [GO:0043022]; 'de novo' cotranslational protein folding [GO:0051083]; regulation of translational fidelity [GO:0006450]	GO:0005737; GO:0006450; GO:0030544; GO:0043022; GO:0051083	1890	2262	1932	2357	2110.03	-0.202959	0.999388	NA	1510	725	958	1762	1161	878	1199.86	1.04	0.0013	Proliferative
MCU_000673	MCU_000673-RA	TRASH domain-containing protein	IPR038630;IPR000988;IPR011017;	PF01246;							24816	22065	23802	32128	25600.7	-0.00293394	0.999388	NA	7516	3532	4922	7716	6789	4567	5987.15	1.04	0	Proliferative
MCU_004726	MCU_004726-RA	Uncharacterized protein	IPR012340;IPR039193;				mitochondrial small ribosomal subunit [GO:0005763]	structural constituent of ribosome [GO:0003735]	mitochondrial small ribosomal subunit [GO:0005763]; structural constituent of ribosome [GO:0003735]	GO:0003735; GO:0005763	797	999	1034	1270	1014.95	0.110558	0.999388	NA	554	168	327	564	402	262	383.32	1.04	0.023	Proliferative
MCU_007942	MCU_007942-RA	Nucleoporin_N domain-containing protein	IPR014908;IPR004870;IPR042533;IPR042537;IPR042538;	PF08801;			nuclear pore [GO:0005643]	structural constituent of nuclear pore [GO:0017056]	nuclear pore [GO:0005643]; structural constituent of nuclear pore [GO:0017056]	GO:0005643; GO:0017056	2237	2140	2159	1747	2089.46	-0.41739	0.974164	NA	1008	747	1048	1284	1542	729	1084.02	1.04	0	Proliferative
MCU_000249	MCU_000249-RA	Fanconi-associated nuclease (EC 3.1.4.1)	IPR033315;IPR011856;IPR014883;	PF08774;	3.1.4.1	interstrand cross-link repair [GO:0036297]	nucleus [GO:0005634]	metal ion binding [GO:0046872]; nucleic acid binding [GO:0003676]; phosphodiesterase I activity [GO:0004528]	nucleus [GO:0005634]; metal ion binding [GO:0046872]; nucleic acid binding [GO:0003676]; phosphodiesterase I activity [GO:0004528]; interstrand cross-link repair [GO:0036297]	GO:0003676; GO:0004528; GO:0005634; GO:0036297; GO:0046872	824	705	842	1145	872.452	0.119758	0.999388	NA	257	162	186	289	387	111	230.84	1.04	0.0251	Proliferative
MCU_006579	MCU_006579-RA	Thioredoxin	IPR005746;IPR036249;IPR013766;	PF00085;				protein-disulfide reductase activity [GO:0015035]	protein-disulfide reductase activity [GO:0015035]	GO:0015035	26864	25894	29331	27283	27360.6	-0.151919	0.999388	NA	4735	2630	2587	4481	5477	2443	3762.47	1.04	0	Proliferative
MCU_000667	MCU_000667-RA	ribose-phosphate diphosphokinase (EC 2.7.6.1)	IPR000842;IPR029099;IPR000836;IPR029057;IPR005946;	PF14572;PF13793;	2.7.6.1	5-phosphoribose 1-diphosphate biosynthetic process [GO:0006015]; nucleotide biosynthetic process [GO:0009165]; phosphorylation [GO:0016310]; ribonucleoside monophosphate biosynthetic process [GO:0009156]		ATP binding [GO:0005524]; kinase activity [GO:0016301]; magnesium ion binding [GO:0000287]; ribose phosphate diphosphokinase activity [GO:0004749]	ATP binding [GO:0005524]; kinase activity [GO:0016301]; magnesium ion binding [GO:0000287]; ribose phosphate diphosphokinase activity [GO:0004749]; 5-phosphoribose 1-diphosphate biosynthetic process [GO:0006015]; nucleotide biosynthetic process [GO:0009165]; phosphorylation [GO:0016310]; ribonucleoside monophosphate biosynthetic process [GO:0009156]	GO:0000287; GO:0004749; GO:0005524; GO:0006015; GO:0009156; GO:0009165; GO:0016301; GO:0016310	2111	2706	3233	2748	2678.07	0.0659148	0.999388	NA	1507	686	807	1417	1644	658	1118.59	1.04	0.0007	Proliferative
MCU_007906	MCU_007906-RA	Cytochrome c oxidase assembly protein COX15	IPR003780;IPR023754;	PF02628;		heme A biosynthetic process [GO:0006784]	membrane [GO:0016020]	oxidoreductase activity, acting on NAD(P)H, heme protein as acceptor [GO:0016653]	membrane [GO:0016020]; oxidoreductase activity, acting on NAD(P)H, heme protein as acceptor [GO:0016653]; heme A biosynthetic process [GO:0006784]	GO:0006784; GO:0016020; GO:0016653	5234	5313	5901	5002	5373.03	-0.204049	0.999388	NA	1704	1273	1123	2040	1862	1170	1584.33	1.04	0.0001	Proliferative
MCU_008439	MCU_008439-RA	Tr-type G domain-containing protein	IPR041095;IPR035647;IPR000640;IPR004161;IPR027417;IPR020568;IPR014721;IPR009000;IPR005517;	PF00679;PF14492;PF03764;PF03144;				GTP binding [GO:0005525]	GTP binding [GO:0005525]	GO:0005525	121873	131754	134529	122177	127863	-0.233338	0.999388	NA	50070	26040	33089	52488	48875	30425	41139.2	1.04	0	Proliferative
MCU_012939	MCU_012939-RA	DNA-directed RNA polymerase I subunit RPA49	IPR009668;	PF06870;		DNA-templated transcription [GO:0006351]	DNA-directed RNA polymerase complex [GO:0000428]; nucleolus [GO:0005730]	DNA binding [GO:0003677]	DNA-directed RNA polymerase complex [GO:0000428]; nucleolus [GO:0005730]; DNA binding [GO:0003677]; DNA-templated transcription [GO:0006351]	GO:0000428; GO:0003677; GO:0005730; GO:0006351	391	438	471	525	453.559	0.0137997	0.999388	NA	935	572	491	1054	853	531	760.03	1.04	0.0017	Proliferative
MCU_002096	MCU_002096-RA	Ribosomal_S17_N domain-containing protein	IPR012340;IPR032440;IPR000266;IPR028333;	PF00366;PF16205;		translation [GO:0006412]	ribonucleoprotein complex [GO:1990904]; ribosome [GO:0005840]	structural constituent of ribosome [GO:0003735]	ribonucleoprotein complex [GO:1990904]; ribosome [GO:0005840]; structural constituent of ribosome [GO:0003735]; translation [GO:0006412]	GO:0003735; GO:0005840; GO:0006412; GO:1990904	17758	16360	17249	19548	17737.5	-0.146742	0.999388	NA	8504	3300	4258	7496	7638	4073	5918.38	1.04	0.0002	Proliferative
MCU_002680	MCU_002680-RA	Phosphate carrier protein, mitochondrial	IPR018108;IPR023395;IPR044677;	PF00153;		mitochondrial phosphate ion transmembrane transport [GO:1990547]	mitochondrial inner membrane [GO:0005743]	inorganic phosphate transmembrane transporter activity [GO:0005315]	mitochondrial inner membrane [GO:0005743]; inorganic phosphate transmembrane transporter activity [GO:0005315]; mitochondrial phosphate ion transmembrane transport [GO:1990547]	GO:0005315; GO:0005743; GO:1990547	15095	17790	16151	15989	16301.2	-0.282134	0.999388	NA	5418	2275	4111	5313	4651	3780	4396.5	1.04	0.0001	Proliferative
MCU_003454	MCU_003454-RA	40S ribosomal protein S18	IPR027437;IPR001892;IPR010979;IPR018269;	PF00416;		translation [GO:0006412]	ribonucleoprotein complex [GO:1990904]; ribosome [GO:0005840]	RNA binding [GO:0003723]; structural constituent of ribosome [GO:0003735]	ribonucleoprotein complex [GO:1990904]; ribosome [GO:0005840]; RNA binding [GO:0003723]; structural constituent of ribosome [GO:0003735]; translation [GO:0006412]	GO:0003723; GO:0003735; GO:0005840; GO:0006412; GO:1990904	16570	14898	16234	18188	16474.2	-0.126888	0.999388	NA	8597	4158	3995	8437	7167	4449	6254.55	1.04	0.0003	Proliferative
MCU_013522	MCU_013522-RA	RNA helicase	IPR011545;IPR014001;IPR001650;IPR027417;IPR000629;	PF00270;PF00271;				ATP binding [GO:0005524]; helicase activity [GO:0004386]; hydrolase activity [GO:0016787]; nucleic acid binding [GO:0003676]	ATP binding [GO:0005524]; helicase activity [GO:0004386]; hydrolase activity [GO:0016787]; nucleic acid binding [GO:0003676]	GO:0003676; GO:0004386; GO:0005524; GO:0016787	1101	1527	1485	1273	1344.45	-0.174933	0.999388	NA	741	461	586	875	670	579	681.93	1.03	0.0009	Proliferative
MCU_002694	MCU_002694-RA	Protein arginine N-methyltransferase 5	IPR025799;IPR007857;IPR035075;IPR035248;IPR035247;IPR029063;	PF05185;PF17286;PF17285;		peptidyl-arginine N-methylation [GO:0035246]		protein-arginine N-methyltransferase activity [GO:0016274]	protein-arginine N-methyltransferase activity [GO:0016274]; peptidyl-arginine N-methylation [GO:0035246]	GO:0016274; GO:0035246	1418	1113	1231	1224	1255.12	-0.302799	0.999388	NA	803	624	715	1107	1045	541	828.36	1.03	0.0002	Proliferative
MCU_005007	MCU_005007-RA	Ribosomal protein L15	IPR024794;IPR000439;IPR020925;IPR012678;	PF00827;		translation [GO:0006412]	ribonucleoprotein complex [GO:1990904]; ribosome [GO:0005840]	structural constituent of ribosome [GO:0003735]	ribonucleoprotein complex [GO:1990904]; ribosome [GO:0005840]; structural constituent of ribosome [GO:0003735]; translation [GO:0006412]	GO:0003735; GO:0005840; GO:0006412; GO:1990904	59812	60346	60957	60441	60556.1	-0.238081	0.999388	NA	16182	9629	10941	18664	16710	9567	13938.5	1.03	0	Proliferative
MCOS_0000029401	MCOS_0000029401-mRNA-1	Uncharacterized protein									1493	1585	2017	1873	1729.28	0.0864652	0.999388	NA	860	206	432	526	618	520	537.31	1.03	0.0242	Proliferative
MCU_002374	MCU_002374-RA	PCI domain-containing protein	IPR000717;IPR036390;	PF01399;							1816	2366	2563	2368	2264.49	-0.00869847	0.999388	NA	1353	649	1089	1472	1506	783	1157.86	1.03	0.0001	Proliferative
MCU_006927	MCU_006927-RA	Protein kinase domain-containing protein	IPR011009;IPR000719;IPR017441;IPR008271;	PF00069;		protein phosphorylation [GO:0006468]		ATP binding [GO:0005524]; protein serine/threonine kinase activity [GO:0004674]	ATP binding [GO:0005524]; protein serine/threonine kinase activity [GO:0004674]; protein phosphorylation [GO:0006468]	GO:0004674; GO:0005524; GO:0006468	507	950	1067	702	798.769	0.0434522	0.999388	NA	346	156	317	403	368	215	306.37	1.03	0.0107	Proliferative
MCU_005853	MCU_005853-RA	arginine--tRNA ligase (EC 6.1.1.19) (Arginyl-tRNA synthetase)	IPR001412;IPR001278;IPR005148;IPR036695;IPR035684;IPR008909;IPR014729;IPR009080;	PF03485;PF05746;PF00750;	6.1.1.19	arginyl-tRNA aminoacylation [GO:0006420]	cytoplasm [GO:0005737]	arginine-tRNA ligase activity [GO:0004814]; ATP binding [GO:0005524]	cytoplasm [GO:0005737]; arginine-tRNA ligase activity [GO:0004814]; ATP binding [GO:0005524]; arginyl-tRNA aminoacylation [GO:0006420]	GO:0004814; GO:0005524; GO:0005737; GO:0006420	9176	11605	10904	9834	10393.9	-0.249877	0.999388	NA	6106	3326	4019	6334	6267	3683	5067.17	1.03	0	Proliferative
MCU_010183	MCU_010183-RA	U3 small nucleolar RNA-associated protein 15 homolog	IPR018983;IPR015943;IPR001680;IPR019775;IPR036322;	PF09384;		rRNA processing [GO:0006364]	nucleolus [GO:0005730]		nucleolus [GO:0005730]; rRNA processing [GO:0006364]	GO:0005730; GO:0006364	670	961	886	986	870.467	-0.0463726	0.999388	NA	993	384	945	1039	992	696	862.19	1.03	0.003	Proliferative
MCU_001809	MCU_001809-RA	40S ribosomal protein S17	IPR001210;IPR018273;IPR036401;	PF00833;		translation [GO:0006412]	ribonucleoprotein complex [GO:1990904]; ribosome [GO:0005840]	structural constituent of ribosome [GO:0003735]	ribonucleoprotein complex [GO:1990904]; ribosome [GO:0005840]; structural constituent of ribosome [GO:0003735]; translation [GO:0006412]	GO:0003735; GO:0005840; GO:0006412; GO:1990904	15721	14123	14330	16488	15205.3	-0.210156	0.999388	NA	6930	2751	3831	5575	6215	4035	4976.88	1.03	0.0001	Proliferative
MCU_006856	MCU_006856-RA	Ribosomal_L7Ae domain-containing protein	IPR029064;IPR004038;IPR018492;IPR004037;	PF01248;		ribosome biogenesis [GO:0042254]	ribonucleoprotein complex [GO:1990904]		ribonucleoprotein complex [GO:1990904]; ribosome biogenesis [GO:0042254]	GO:0042254; GO:1990904	990	1246	1337	2421	1465.88	0.49853	0.999388	NA	1052	390	763	938	1022	630	811.04	1.02	0.0013	Proliferative
MCU_012304	MCU_012304-RA	RING-type E3 ubiquitin transferase (EC 2.3.2.27)	IPR039525;IPR001841;IPR013083;	PF13639;PF14369;	2.3.2.27	protein ubiquitination [GO:0016567]		metal ion binding [GO:0046872]; ubiquitin protein ligase activity [GO:0061630]	metal ion binding [GO:0046872]; ubiquitin protein ligase activity [GO:0061630]; protein ubiquitination [GO:0016567]	GO:0016567; GO:0046872; GO:0061630	2378	2837	3128	3323	2894.36	0.0576772	0.999388	NA	917	336	563	754	829	534	665.73	1.02	0.0019	Proliferative
MCU_005272	MCU_005272-RA	SURP motif domain-containing protein	IPR045146;IPR022030;IPR000061;IPR035967;	PF12230;PF01805;		mRNA cis splicing, via spliceosome [GO:0045292]	spliceosomal complex [GO:0005681]	RNA binding [GO:0003723]	spliceosomal complex [GO:0005681]; RNA binding [GO:0003723]; mRNA cis splicing, via spliceosome [GO:0045292]	GO:0003723; GO:0005681; GO:0045292	3000	4175	3787	3539	3623.31	-0.21477	0.999388	NA	1352	787	1208	1635	1226	1070	1265.82	1.02	0.0005	Proliferative
MCU_002701	MCU_002701-RB	ATP synthase subunit d, mitochondrial	IPR008689;IPR036228;	PF05873;		proton motive force-driven ATP synthesis [GO:0015986]	mitochondrial proton-transporting ATP synthase complex, coupling factor F(o) [GO:0000276]	proton transmembrane transporter activity [GO:0015078]	mitochondrial proton-transporting ATP synthase complex, coupling factor F(o) [GO:0000276]; proton transmembrane transporter activity [GO:0015078]; proton motive force-driven ATP synthesis [GO:0015986]	GO:0000276; GO:0015078; GO:0015986	5715	6860	8053	8392	7182.69	0.138187	0.999388	NA	2267	1151	1596	2154	2430	1420	1873.18	1.02	0	Proliferative
MCU_010994	MCU_010994-RA	Uncharacterized protein									866	907	582	490	728.742	-0.977073	0.00877444	Downregulated	983	335	251	693	864	322	564.03	1.02	0.0389	Proliferative
MCU_005427	MCU_005427-RA	RRM domain-containing protein	IPR012677;IPR035979;IPR000504;	PF00076;				RNA binding [GO:0003723]	RNA binding [GO:0003723]	GO:0003723	1151	1358	1457	1728	1410.97	0.0941572	0.999388	NA	1502	978	1063	1672	1476	1084	1345.6	1.02	0.0001	Proliferative
MCU_006609	MCU_006609-RA	RNA helicase (EC 3.6.4.13)	IPR011709;IPR011545;IPR044756;IPR002464;IPR007502;IPR014001;IPR001650;IPR027417;	PF00270;PF04408;PF00271;PF07717;	3.6.4.13	RNA splicing [GO:0008380]		ATP binding [GO:0005524]; hydrolase activity [GO:0016787]; nucleic acid binding [GO:0003676]; RNA helicase activity [GO:0003724]	ATP binding [GO:0005524]; hydrolase activity [GO:0016787]; nucleic acid binding [GO:0003676]; RNA helicase activity [GO:0003724]; RNA splicing [GO:0008380]	GO:0003676; GO:0003724; GO:0005524; GO:0008380; GO:0016787	15471	19925	19822	18082	18291.5	-0.147731	0.999388	NA	5206	2594	3567	5528	4458	3332	4236.98	1.02	0.0001	Proliferative
MCU_006650	MCU_006650-RA	PITH domain-containing protein	IPR008979;IPR010400;IPR037047;IPR036249;IPR017937;IPR013766;	PF06201;PF00085;							1303	1480	1839	1848	1601.31	0.155704	0.999388	NA	1180	515	717	1044	1006	745	890.73	1.02	0.0006	Proliferative
MCU_008115	MCU_008115-RA	60S ribosomal protein L23	IPR036853;IPR000218;IPR019972;	PF00238;		translation [GO:0006412]	ribonucleoprotein complex [GO:1990904]; ribosome [GO:0005840]	structural constituent of ribosome [GO:0003735]	ribonucleoprotein complex [GO:1990904]; ribosome [GO:0005840]; structural constituent of ribosome [GO:0003735]; translation [GO:0006412]	GO:0003735; GO:0005840; GO:0006412; GO:1990904	45177	32649	34929	31061	36454.8	-0.498458	0.789466	NA	7978	4738	5252	8466	7867	5150	6767.27	1.02	0	Proliferative
MCU_008966	MCU_008966-RA	tRNA wybutosine-synthesizing protein 2 homolog (EC 2.5.1.114) (tRNA(Phe) (4-demethylwyosine(37)-C(7)) aminocarboxypropyltransferase)	IPR030382;IPR029063;	PF02475;	2.5.1.114	tRNA modification [GO:0006400]		tRNA 4-demethylwyosine alpha-amino-alpha-carboxypropyltransferase activity [GO:0102522]	tRNA 4-demethylwyosine alpha-amino-alpha-carboxypropyltransferase activity [GO:0102522]; tRNA modification [GO:0006400]	GO:0006400; GO:0102522	486	608	652	650	595.27	0.00321345	0.999388	NA	346	230	264	396	449	200	318.74	1.02	0.0039	Proliferative
MCU_010823	MCU_010823-RA	Cupin_2 domain-containing protein	IPR013096;IPR014710;IPR011051;	PF07883;							7621	6415	7444	7161	7182.98	-0.199811	0.999388	NA	3366	2134	1672	3643	3867	1476	2708.18	1.02	0.0011	Proliferative
MCU_014780	MCU_014780-RA	50S ribosomal protein L21	IPR036164;IPR028909;	PF00829;			cytoplasm [GO:0005737]; ribosome [GO:0005840]		cytoplasm [GO:0005737]; ribosome [GO:0005840]	GO:0005737; GO:0005840	446	368	390	462	417.644	-0.192405	0.999388	NA	270	182	249	378	251	205	266.7	1.02	0.0184	Proliferative
MCU_004535	MCU_004535-RA	Matrin-type domain-containing protein	IPR000690;IPR003604;IPR031781;IPR036236;	PF16835;PF12874;		mRNA processing [GO:0006397]; RNA splicing [GO:0008380]	spliceosomal complex [GO:0005681]	nucleic acid binding [GO:0003676]; zinc ion binding [GO:0008270]	spliceosomal complex [GO:0005681]; nucleic acid binding [GO:0003676]; zinc ion binding [GO:0008270]; mRNA processing [GO:0006397]; RNA splicing [GO:0008380]	GO:0003676; GO:0005681; GO:0006397; GO:0008270; GO:0008380	1519	2085	1942	1695	1810.61	-0.231726	0.999388	NA	754	528	556	955	730	524	700.16	1.02	0.001	Proliferative
MCU_000001	MCU_000001-RA	Uncharacterized protein	IPR007174;	PF04031;		rRNA processing [GO:0006364]	Las1 complex [GO:0090730]	endonuclease activity [GO:0004519]	Las1 complex [GO:0090730]; endonuclease activity [GO:0004519]; rRNA processing [GO:0006364]	GO:0004519; GO:0006364; GO:0090730	11665	12549	12351	14127	12653.8	-0.123089	0.999388	NA	4626	1963	3069	4140	4466	2726	3554.54	1.01	0	Proliferative
MCU_007641	MCU_007641-RA	Ubiquitin-like domain-containing protein	IPR000626;IPR029071;	PF00240;							359	461	629	503	482.01	0.218899	0.999388	NA	225	150	361	321	348	220	279.9	1.01	0.0282	Proliferative
MCU_001706	MCU_001706-RA	Pyruvate dehydrogenase E1 component subunit alpha (EC 1.2.4.1)	IPR001017;IPR017597;IPR029061;	PF00676;	1.2.4.1	acetyl-CoA biosynthetic process from pyruvate [GO:0006086]	intracellular membrane-bounded organelle [GO:0043231]	pyruvate dehydrogenase (acetyl-transferring) activity [GO:0004739]	intracellular membrane-bounded organelle [GO:0043231]; pyruvate dehydrogenase (acetyl-transferring) activity [GO:0004739]; acetyl-CoA biosynthetic process from pyruvate [GO:0006086]	GO:0004739; GO:0006086; GO:0043231	10472	12823	11326	10626	11357.7	-0.333541	0.999388	NA	6594	2784	4432	6192	6154	3817	5076.5	1.01	0	Proliferative
MCU_011897	MCU_011897-RA	Lon N-terminal domain-containing protein	IPR027065;IPR003111;IPR046336;IPR015947;	PF02190;		protein catabolic process [GO:0030163]		ATP binding [GO:0005524]; ATP-dependent peptidase activity [GO:0004176]; serine-type endopeptidase activity [GO:0004252]	ATP binding [GO:0005524]; ATP-dependent peptidase activity [GO:0004176]; serine-type endopeptidase activity [GO:0004252]; protein catabolic process [GO:0030163]	GO:0004176; GO:0004252; GO:0005524; GO:0030163	431	426	549	518	478.068	0.0631785	0.999388	NA	420	333	287	489	436	324	398.63	1.01	0.0043	Proliferative
MCU_009528	MCU_009528-RA	Adenylosuccinate synthetase (AMPSase) (AdSS) (EC 6.3.4.4) (IMP--aspartate ligase)	IPR033128;IPR042110;IPR042111;IPR001114;IPR027417;	PF00709;	6.3.4.4	'de novo' AMP biosynthetic process [GO:0044208]	cytoplasm [GO:0005737]	adenylosuccinate synthase activity [GO:0004019]; GTP binding [GO:0005525]; magnesium ion binding [GO:0000287]	cytoplasm [GO:0005737]; adenylosuccinate synthase activity [GO:0004019]; GTP binding [GO:0005525]; magnesium ion binding [GO:0000287]; 'de novo' AMP biosynthetic process [GO:0044208]	GO:0000287; GO:0004019; GO:0005525; GO:0005737; GO:0044208	1942	2540	3090	2385	2471.21	0.0433432	0.999388	NA	920	414	485	864	997	362	668.25	1.01	0.0047	Proliferative
MCU_009639	MCU_009639-RA	Uncharacterized protein	IPR033379;IPR000560;IPR029033;	PF00328;			membrane [GO:0016020]		membrane [GO:0016020]	GO:0016020	828	973	1099	769	917.978	-0.194844	0.999388	NA	425	192	195	372	423	183	298.01	1.01	0.0179	Proliferative
MCU_006830	MCU_006830-RA	2-(3-amino-3-carboxypropyl)histidine synthase subunit 1 (EC 2.5.1.108)	IPR016435;IPR042263;IPR042264;IPR042265;IPR035435;	PF01866;	2.5.1.108	peptidyl-diphthamide biosynthetic process from peptidyl-histidine [GO:0017183]		2-(3-amino-3-carboxypropyl)histidine synthase activity [GO:0090560]; 4 iron, 4 sulfur cluster binding [GO:0051539]; metal ion binding [GO:0046872]	2-(3-amino-3-carboxypropyl)histidine synthase activity [GO:0090560]; 4 iron, 4 sulfur cluster binding [GO:0051539]; metal ion binding [GO:0046872]; peptidyl-diphthamide biosynthetic process from peptidyl-histidine [GO:0017183]	GO:0017183; GO:0046872; GO:0051539; GO:0090560	1169	1262	1610	1238	1314.67	-0.0215878	0.999388	NA	698	190	385	519	691	289	455.16	1.01	0.0198	Proliferative
MCU_004468	MCU_004468-RB	Aminopeptidase (EC 3.4.11.-)	IPR045357;IPR042097;IPR024571;IPR034016;IPR001930;IPR014782;IPR027268;	PF11838;PF01433;PF17900;	3.4.11.-	proteolysis [GO:0006508]		aminopeptidase activity [GO:0004177]; metallopeptidase activity [GO:0008237]; zinc ion binding [GO:0008270]	aminopeptidase activity [GO:0004177]; metallopeptidase activity [GO:0008237]; zinc ion binding [GO:0008270]; proteolysis [GO:0006508]	GO:0004177; GO:0006508; GO:0008237; GO:0008270	6834	7546	6442	5355	6617.59	-0.535435	0.37448	NA	5267	2252	2893	5173	4009	2846	3815.4	1.01	0.0005	Proliferative
MCU_009867	MCU_009867-RB	BHLH domain-containing protein									3587	5528	4212	4374	4433.07	-0.329166	0.999388	NA	2064	1028	1241	2115	1621	1277	1605.1	1.01	0.0005	Proliferative
MCU_000405	MCU_000405-RB	Uncharacterized protein	IPR015943;IPR001680;IPR019775;IPR036322;	PF00400;							4402	4447	4589	4321	4453.02	-0.242674	0.999388	NA	1575	964	1341	2002	1578	1043	1458.68	1.01	0.0002	Proliferative
MCU_007052	MCU_007052-RA	Nsp1_C domain-containing protein	IPR026010;IPR007758;	PF05064;		protein transport [GO:0015031]	nuclear pore [GO:0005643]	structural constituent of nuclear pore [GO:0017056]	nuclear pore [GO:0005643]; structural constituent of nuclear pore [GO:0017056]; protein transport [GO:0015031]	GO:0005643; GO:0015031; GO:0017056	1788	2274	2451	2008	2124.73	-0.111827	0.999388	NA	712	445	673	720	885	574	689.58	1.01	0.0002	Proliferative
MCU_003813	MCU_003813-RA	FACT complex subunit SSRP1	IPR009071;IPR036910;IPR011993;IPR013719;IPR000969;	PF00505;PF08512;		DNA repair [GO:0006281]; DNA replication [GO:0006260]	chromosome [GO:0005694]; nucleus [GO:0005634]	DNA binding [GO:0003677]	chromosome [GO:0005694]; nucleus [GO:0005634]; DNA binding [GO:0003677]; DNA repair [GO:0006281]; DNA replication [GO:0006260]	GO:0003677; GO:0005634; GO:0005694; GO:0006260; GO:0006281	1622	2339	2860	2611	2326.33	0.222019	0.999388	NA	1025	832	1004	1536	1338	673	1095.29	1.01	0.0006	Proliferative
MCU_000841	MCU_000841-RA	Lysine--tRNA ligase (EC 6.1.1.6) (Lysyl-tRNA synthetase)	IPR004364;IPR006195;IPR045864;IPR002313;IPR034762;IPR044136;IPR018149;IPR012340;IPR004365;	PF00152;PF01336;	6.1.1.6	lysyl-tRNA aminoacylation [GO:0006430]	cytoplasm [GO:0005737]	ATP binding [GO:0005524]; lysine-tRNA ligase activity [GO:0004824]; nucleic acid binding [GO:0003676]	cytoplasm [GO:0005737]; ATP binding [GO:0005524]; lysine-tRNA ligase activity [GO:0004824]; nucleic acid binding [GO:0003676]; lysyl-tRNA aminoacylation [GO:0006430]	GO:0003676; GO:0004824; GO:0005524; GO:0005737; GO:0006430	15240	15817	15370	11563	14636.5	-0.456346	0.813707	NA	6908	2961	4296	6408	6492	3716	5189.7	1	0	Proliferative
MCU_006378	MCU_006378-RA	Uncharacterized protein	IPR009360;	PF06246;		generation of catalytic spliceosome for second transesterification step [GO:0000350]			generation of catalytic spliceosome for second transesterification step [GO:0000350]	GO:0000350	1983	2239	2379	2489	2263.23	-0.0450275	0.999388	NA	911	428	537	1059	664	463	690.9	1	0.0076	Proliferative
MCU_003662	MCU_003662-RA	Mitochondrial dicarboxylate carrier	IPR018108;IPR023395;	PF00153;			membrane [GO:0016020]		membrane [GO:0016020]	GO:0016020	7190	9388	8867	9033	8598.08	-0.136052	0.999388	NA	4365	1790	3362	4395	3805	2743	3486.33	1	0.0003	Proliferative
MCU_007183	MCU_007183-RA	J domain-containing protein	IPR012724;IPR002939;IPR001623;IPR018253;IPR044713;IPR008971;IPR001305;IPR036410;IPR036869;	PF00226;PF01556;PF00684;		protein folding [GO:0006457]; response to heat [GO:0009408]	membrane [GO:0016020]	ATP binding [GO:0005524]; Hsp70 protein binding [GO:0030544]; metal ion binding [GO:0046872]; unfolded protein binding [GO:0051082]	membrane [GO:0016020]; ATP binding [GO:0005524]; Hsp70 protein binding [GO:0030544]; metal ion binding [GO:0046872]; unfolded protein binding [GO:0051082]; protein folding [GO:0006457]; response to heat [GO:0009408]	GO:0005524; GO:0006457; GO:0009408; GO:0016020; GO:0030544; GO:0046872; GO:0051082	120597	120963	126629	116263	121495	-0.244713	0.999388	NA	31611	14470	20686	32557	26251	18475	24547.8	1	0.0001	Proliferative
MCU_000639	MCU_000639-RB	Prohibitin	IPR001107;IPR036013;IPR000163;	PF01145;			mitochondrial inner membrane [GO:0005743]		mitochondrial inner membrane [GO:0005743]	GO:0005743	3226	3953	3761	3632	3643.72	-0.205663	0.999388	NA	1918	1219	1322	2076	2236	1113	1675.42	1	0	Proliferative
MCU_007428	MCU_007428-RA	IMD domain-containing protein	IPR027267;IPR013606;IPR030127;	PF08397;		plasma membrane organization [GO:0007009]		actin binding [GO:0003779]	actin binding [GO:0003779]; plasma membrane organization [GO:0007009]	GO:0003779; GO:0007009	1876	2559	2381	2347	2285.54	-0.153316	0.999388	NA	1198	539	767	1168	1158	628	918.9	1	0.0005	Proliferative
MCU_007897	MCU_007897-RD	PCI domain-containing protein	IPR013586;IPR000717;IPR011990;IPR036390;	PF01399;PF08375;		regulation of protein catabolic process [GO:0042176]	proteasome complex [GO:0000502]	enzyme regulator activity [GO:0030234]	proteasome complex [GO:0000502]; enzyme regulator activity [GO:0030234]; regulation of protein catabolic process [GO:0042176]	GO:0000502; GO:0030234; GO:0042176	4533	5664	6007	5376	5377.19	-0.0884301	0.999388	NA	2890	1469	1959	2541	3062	1831	2336.8	1	0	Proliferative
MCU_007165	MCU_007165-RA	Uncharacterized protein	IPR009563;	PF06677;							1291	1673	1921	1871	1672.9	0.108594	0.999388	NA	604	189	475	433	620	394	458.13	1	0.0155	Proliferative
MCU_002817	MCU_002817-RA	40S ribosomal protein S19	IPR001266;IPR036388;IPR036390;	PF01090;		translation [GO:0006412]	ribonucleoprotein complex [GO:1990904]; ribosome [GO:0005840]	structural constituent of ribosome [GO:0003735]	ribonucleoprotein complex [GO:1990904]; ribosome [GO:0005840]; structural constituent of ribosome [GO:0003735]; translation [GO:0006412]	GO:0003735; GO:0005840; GO:0006412; GO:1990904	33160	24942	25574	24912	27481	-0.462662	0.856782	NA	10902	5491	6445	10482	10461	5977	8420	1	0	Proliferative
MCU_005769	MCU_005769-RB	EF1_GNE domain-containing protein	IPR036219;IPR014038;IPR014717;IPR001326;	PF00736;			eukaryotic translation elongation factor 1 complex [GO:0005853]	translation elongation factor activity [GO:0003746]	eukaryotic translation elongation factor 1 complex [GO:0005853]; translation elongation factor activity [GO:0003746]	GO:0003746; GO:0005853	49226	42754	42992	44343	45136.1	-0.331529	0.999388	NA	18902	7397	11735	17334	14820	11024	13812.7	1	0.0002	Proliferative
MCU_000157	MCU_000157-RB	DNA-directed RNA polymerase (EC 2.7.7.6)	IPR015699;IPR045867;IPR000722;IPR006592;IPR007066;IPR042102;IPR007083;IPR007081;IPR038120;	PF00623;PF04983;PF05000;PF04998;	2.7.7.6	DNA-templated transcription [GO:0006351]	DNA-directed RNA polymerase complex [GO:0000428]; nuclear lumen [GO:0031981]	DNA binding [GO:0003677]; DNA-directed 5'-3' RNA polymerase activity [GO:0003899]	DNA-directed RNA polymerase complex [GO:0000428]; nuclear lumen [GO:0031981]; DNA binding [GO:0003677]; DNA-directed 5'-3' RNA polymerase activity [GO:0003899]; DNA-templated transcription [GO:0006351]	GO:0000428; GO:0003677; GO:0003899; GO:0006351; GO:0031981	5383	5981	5266	4186	5259.25	-0.515198	0.502725	NA	3288	2160	3031	4180	3353	2463	3190.99	1	0	Proliferative
MCU_000221	MCU_000221-RA	Uncharacterized protein	IPR016543;IPR028061;IPR011990;IPR019734;	PF14853;		mitochondrial fission [GO:0000266]	membrane [GO:0016020]		membrane [GO:0016020]; mitochondrial fission [GO:0000266]	GO:0000266; GO:0016020	1851	2132	2254	2625	2199.9	0.0422422	0.999388	NA	765	472	605	776	925	508	689.41	1	0.0001	Proliferative
MCU_004164	MCU_004164-RA	Gelsolin-like domain-containing protein	IPR029006;IPR007123;IPR036180;IPR007122;	PF00626;				actin filament binding [GO:0051015]	actin filament binding [GO:0051015]	GO:0051015	214994	249447	254200	272982	246992	-0.0670585	0.999388	NA	28680	21456	28714	22039	46996	26337	29912.2	1	0.0002	Proliferative
MCU_000436	MCU_000436-RB	Clu domain-containing protein	IPR033646;IPR025697;IPR028275;IPR027523;IPR007967;IPR023231;IPR011990;	PF13236;PF15044;PF12807;PF05303;		organelle organization [GO:0006996]	cytoplasm [GO:0005737]		cytoplasm [GO:0005737]; organelle organization [GO:0006996]	GO:0005737; GO:0006996	5071	6496	5475	5579	5671.66	-0.312663	0.999388	NA	3209	1885	3095	3778	2989	2647	3059.4	1	0.0003	Proliferative
MCU_008046	MCU_008046-RA	RNA helicase (EC 3.6.4.13)	IPR011545;IPR014001;IPR001650;IPR027417;IPR014014;	PF00270;PF00271;	3.6.4.13			ATP binding [GO:0005524]; hydrolase activity [GO:0016787]; nucleic acid binding [GO:0003676]; RNA helicase activity [GO:0003724]	ATP binding [GO:0005524]; hydrolase activity [GO:0016787]; nucleic acid binding [GO:0003676]; RNA helicase activity [GO:0003724]	GO:0003676; GO:0003724; GO:0005524; GO:0016787	1036	1202	1041	1081	1094.52	-0.326556	0.999388	NA	802	335	577	747	610	562	626.26	1	0.0052	Proliferative
MCU_007314	MCU_007314-RD	Glutaminyl-tRNA synthetase	IPR004514;IPR020058;IPR020059;IPR020056;IPR011035;IPR014729;	PF00749;PF03950;		glutaminyl-tRNA aminoacylation [GO:0006425]	cytoplasm [GO:0005737]	ATP binding [GO:0005524]; glutamine-tRNA ligase activity [GO:0004819]	cytoplasm [GO:0005737]; ATP binding [GO:0005524]; glutamine-tRNA ligase activity [GO:0004819]; glutaminyl-tRNA aminoacylation [GO:0006425]	GO:0004819; GO:0005524; GO:0005737; GO:0006425	10976	12765	13433	12045	12292.7	-0.147028	0.999388	NA	4430	2072	3182	4545	3993	2679	3557.35	1	0.0001	Proliferative
MCU_006833	MCU_006833-RA	Fibronectin type-III domain-containing protein	IPR003961;IPR036116;IPR013783;	PF00041;			membrane [GO:0016020]		membrane [GO:0016020]	GO:0016020	11066	15628	17471	16861	15097.5	0.118475	0.999388	NA	3865	2613	4350	2952	5352	4224	4080.69	0.99	0.0016	Proliferative
MCU_000521	MCU_000521-RA	Ligase_CoA domain-containing protein	IPR005811;IPR017866;IPR005809;IPR016102;	PF00549;		tricarboxylic acid cycle [GO:0006099]		catalytic activity [GO:0003824]; nucleotide binding [GO:0000166]	catalytic activity [GO:0003824]; nucleotide binding [GO:0000166]; tricarboxylic acid cycle [GO:0006099]	GO:0000166; GO:0003824; GO:0006099	1141	1519	1440	1491	1392.79	-0.106533	0.999388	NA	1209	782	981	1495	1297	764	1114.97	0.99	0.0002	Proliferative
MCU_003816	MCU_003816-RA	Sof1 domain-containing protein	IPR007287;IPR015943;IPR001680;IPR036322;	PF04158;PF00400;			nucleolus [GO:0005730]		nucleolus [GO:0005730]	GO:0005730	1642	2117	1996	1723	1872.54	-0.261739	0.999388	NA	702	361	544	840	661	389	592.7	0.99	0.0032	Proliferative
MCU_013230	MCU_013230-RA	Metallophos domain-containing protein	IPR004843;IPR029052;IPR041796;	PF00149;				hydrolase activity [GO:0016787]	hydrolase activity [GO:0016787]	GO:0016787	256	533	478	377	408.487	-0.1195	0.999388	NA	404	260	214	364	327	308	328.04	0.99	0.018	Proliferative
MCU_010471	MCU_010471-RA	EF-hand domain-containing protein	IPR011992;IPR018247;IPR002048;					calcium ion binding [GO:0005509]	calcium ion binding [GO:0005509]	GO:0005509	15723	17988	20634	22702	19089.3	0.112009	0.999388	NA	1521	1474	1085	1262	3101	946	1570.83	0.99	0.0075	Proliferative
MCU_000329	MCU_000329-RA	Cadherin domain-containing protein	IPR002126;IPR015919;IPR020894;IPR013164;	PF00028;PF08266;		homophilic cell adhesion via plasma membrane adhesion molecules [GO:0007156]	plasma membrane [GO:0005886]	calcium ion binding [GO:0005509]	plasma membrane [GO:0005886]; calcium ion binding [GO:0005509]; homophilic cell adhesion via plasma membrane adhesion molecules [GO:0007156]	GO:0005509; GO:0005886; GO:0007156	524	853	725	756	711.452	-0.136968	0.999388	NA	850	276	629	681	757	532	630.42	0.99	0.008	Proliferative
MCU_006351	MCU_006351-RA	ADP/ATP translocase (ADP,ATP carrier protein)	IPR002113;IPR002067;IPR018108;IPR023395;	PF00153;		mitochondrial ADP transmembrane transport [GO:0140021]; mitochondrial ATP transmembrane transport [GO:1990544]	mitochondrial inner membrane [GO:0005743]	ATP:ADP antiporter activity [GO:0005471]	mitochondrial inner membrane [GO:0005743]; ATP:ADP antiporter activity [GO:0005471]; mitochondrial ADP transmembrane transport [GO:0140021]; mitochondrial ATP transmembrane transport [GO:1990544]	GO:0005471; GO:0005743; GO:0140021; GO:1990544	92582	86870	83426	80995	86637.8	-0.380774	0.953152	NA	24027	11299	15981	24013	20775	14110	18743	0.98	0	Proliferative
MCU_012076	MCU_012076-RA	AMPKBI domain-containing protein	IPR006828;IPR037256;	PF04739;			cytoplasm [GO:0005737]		cytoplasm [GO:0005737]	GO:0005737	3478	4026	4701	4026	4040.23	-0.0309794	0.999388	NA	360	317	293	564	306	274	370.09	0.98	0.0284	Proliferative
MCU_002738	MCU_002738-RA	Eukaryotic translation initiation factor 3 subunit E (eIF3e) (Eukaryotic translation initiation factor 3 subunit 6)	IPR016650;IPR019010;IPR000717;IPR036390;	PF09440;PF01399;		formation of cytoplasmic translation initiation complex [GO:0001732]	eukaryotic 43S preinitiation complex [GO:0016282]; eukaryotic 48S preinitiation complex [GO:0033290]; eukaryotic translation initiation factor 3 complex, eIF3e [GO:0071540]	translation initiation factor activity [GO:0003743]	eukaryotic 43S preinitiation complex [GO:0016282]; eukaryotic 48S preinitiation complex [GO:0033290]; eukaryotic translation initiation factor 3 complex, eIF3e [GO:0071540]; translation initiation factor activity [GO:0003743]; formation of cytoplasmic translation initiation complex [GO:0001732]	GO:0001732; GO:0003743; GO:0016282; GO:0033290; GO:0071540	5919	6053	6290	6630	6220.84	-0.142919	0.999388	NA	2936	1396	1895	2813	2740	1660	2274.84	0.98	0.0001	Proliferative
MCU_007198	MCU_007198-RA	Uncharacterized protein	IPR005343;	PF03715;			nucleus [GO:0005634]		nucleus [GO:0005634]	GO:0005634	1787	2419	2080	2716	2238.03	-0.0578039	0.999388	NA	1391	831	1303	1693	1358	1029	1310.43	0.98	0.0004	Proliferative
MCU_001793	MCU_001793-RA	ATP synthase subunit gamma, mitochondrial (F-ATPase gamma subunit)	IPR035968;IPR000131;IPR023632;	PF00231;			proton-transporting ATP synthase complex, catalytic core F(1) [GO:0045261]	proton-transporting ATP synthase activity, rotational mechanism [GO:0046933]	proton-transporting ATP synthase complex, catalytic core F(1) [GO:0045261]; proton-transporting ATP synthase activity, rotational mechanism [GO:0046933]	GO:0045261; GO:0046933	4415	5373	6070	5426	5293.12	-0.0157539	0.999388	NA	1822	759	1280	1780	1589	1043	1400.57	0.98	0.0006	Proliferative
MCU_005242	MCU_005242-RB	MIF4G domain-containing protein	IPR016024;IPR027159;IPR015172;IPR015174;IPR003890;	PF02854;PF09088;PF09090;		7-methylguanosine mRNA capping [GO:0006370]; mRNA export from nucleus [GO:0006406]; RNA splicing [GO:0008380]	nuclear cap binding complex [GO:0005846]; nucleus [GO:0005634]	RNA cap binding [GO:0000339]	nuclear cap binding complex [GO:0005846]; nucleus [GO:0005634]; RNA cap binding [GO:0000339]; 7-methylguanosine mRNA capping [GO:0006370]; mRNA export from nucleus [GO:0006406]; RNA splicing [GO:0008380]	GO:0000339; GO:0005634; GO:0005846; GO:0006370; GO:0006406; GO:0008380	2959	4174	4026	4027	3777.47	-0.0698219	0.999388	NA	2064	1071	1671	2279	1901	1350	1767.46	0.98	0.0002	Proliferative
MCU_014827	MCU_014827-RA	REJ domain-containing protein									163	313	229	295	248.265	-0.10118	0.999388	NA	260	254	254	268	395	259	294.5	0.98	0.0125	Proliferative
MCU_002650	MCU_002650-RA	AAA domain-containing protein	IPR003593;IPR041569;IPR003959;IPR003960;IPR005936;IPR027417;IPR000642;IPR037219;	PF00004;PF17862;PF01434;		proteolysis [GO:0006508]	membrane [GO:0016020]	ATP binding [GO:0005524]; ATP hydrolysis activity [GO:0016887]; ATP-dependent peptidase activity [GO:0004176]; metalloendopeptidase activity [GO:0004222]	membrane [GO:0016020]; ATP binding [GO:0005524]; ATP hydrolysis activity [GO:0016887]; ATP-dependent peptidase activity [GO:0004176]; metalloendopeptidase activity [GO:0004222]; proteolysis [GO:0006508]	GO:0004176; GO:0004222; GO:0005524; GO:0006508; GO:0016020; GO:0016887	1422	1844	1755	1654	1667.33	-0.184802	0.999388	NA	883	634	857	1239	982	603	891.07	0.98	0.001	Proliferative
MCU_004549	MCU_004549-RA	Mitochondrial import inner membrane translocase subunit	IPR004217;IPR035427;	PF02953;		protein transport [GO:0015031]	mitochondrial inner membrane [GO:0005743]		mitochondrial inner membrane [GO:0005743]; protein transport [GO:0015031]	GO:0005743; GO:0015031	400	412	465	451	431.048	-0.078344	0.999388	NA	298	171	226	288	259	237	257.16	0.98	0.0177	Proliferative
MCOS_0000123301	MCOS_0000123301-mRNA-1	Uncharacterized protein									903	1627	1494	1793	1435.19	0.13742	0.999388	NA	1637	829	1383	1714	1667	1069	1412.44	0.98	0.0001	Proliferative
MCU_012852	MCU_012852-RA	PHD-type domain-containing protein	IPR042803;IPR011011;IPR001965;IPR019787;IPR013083;	PF00628;		regulation of gene expression [GO:0010468]		metal ion binding [GO:0046872]	metal ion binding [GO:0046872]; regulation of gene expression [GO:0010468]	GO:0010468; GO:0046872	1560	1831	2129	1827	1828.35	-0.0261916	0.999388	NA	705	292	622	622	684	516	588.31	0.98	0.0051	Proliferative
MCU_009380	MCU_009380-RA	Fe2OG dioxygenase domain-containing protein	IPR037151;IPR032857;			demethylation [GO:0070988]			demethylation [GO:0070988]	GO:0070988	586	739	722	931	737.984	0.0701788	0.999388	NA	735	433	662	1015	597	492	677.86	0.98	0.0085	Proliferative
MCU_003222	MCU_003222-RA	Uncharacterized protein	IPR044867;IPR006773;IPR044868;IPR038633;IPR032368;IPR038108;	PF04683;PF16550;			cytoplasm [GO:0005737]; nucleus [GO:0005634]; proteasome complex [GO:0000502]		cytoplasm [GO:0005737]; nucleus [GO:0005634]; proteasome complex [GO:0000502]	GO:0000502; GO:0005634; GO:0005737	4465	5867	5628	5475	5346.63	-0.142544	0.999388	NA	2424	1075	1879	2466	1795	1701	1955.18	0.98	0.0018	Proliferative
MCU_006272	MCU_006272-RA	Uncharacterized protein									2160	2134	2850	2269	2344.06	0.00126405	0.999388	NA	452	179	307	337	552	220	337.83	0.97	0.0147	Proliferative
MCU_010325	MCU_010325-RB	Deoxyribodipyrimidine photo-lyase	IPR036134;IPR036155;IPR032673;IPR014729;								1661	1060	1385	1544	1417.91	-0.157982	0.999388	NA	1287	1000	716	1521	1521	641	1129.75	0.97	0.0037	Proliferative
MCU_008538	MCU_008538-RA	KH type-2 domain-containing protein	IPR015946;IPR004044;IPR009019;IPR001351;IPR036419;IPR018280;IPR005703;	PF07650;PF00189;		translation [GO:0006412]	cytoplasm [GO:0005737]; small ribosomal subunit [GO:0015935]	RNA binding [GO:0003723]; structural constituent of ribosome [GO:0003735]	cytoplasm [GO:0005737]; small ribosomal subunit [GO:0015935]; RNA binding [GO:0003723]; structural constituent of ribosome [GO:0003735]; translation [GO:0006412]	GO:0003723; GO:0003735; GO:0005737; GO:0006412; GO:0015935	61776	51993	53014	51892	55135.8	-0.37428	0.999388	NA	14361	8068	9909	15537	13670	8415	11897.5	0.97	0	Proliferative
MCU_008490	MCU_008490-RA	PC4 domain-containing protein	IPR003173;IPR009044;IPR045125;	PF02229;		positive regulation of transcription initiation by RNA polymerase II [GO:0060261]	nucleus [GO:0005634]	DNA binding [GO:0003677]; transcription coactivator activity [GO:0003713]	nucleus [GO:0005634]; DNA binding [GO:0003677]; transcription coactivator activity [GO:0003713]; positive regulation of transcription initiation by RNA polymerase II [GO:0060261]	GO:0003677; GO:0003713; GO:0005634; GO:0060261	1157	1259	1568	1724	1411.26	0.194779	0.999388	NA	468	352	285	445	646	264	414.27	0.97	0.0065	Proliferative
MCU_012095	MCU_012095-RA	Secreted protein									1425	1290	1131	1263	1289.54	-0.437539	0.954427	NA	532	285	491	747	496	288	480.81	0.97	0.0159	Proliferative
MCU_014599	MCU_014599-RA	REJ domain-containing protein									181	298	307	239	254.642	-0.0518756	0.999388	NA	259	204	236	388	214	205	263.34	0.97	0.0413	Proliferative
MCU_007048	MCU_007048-RA	Mitochondrial import receptor subunit TOM40 homolog	IPR023614;IPR027246;IPR037930;	PF01459;		protein import into mitochondrial matrix [GO:0030150]	mitochondrial outer membrane [GO:0005741]	protein transmembrane transporter activity [GO:0008320]	mitochondrial outer membrane [GO:0005741]; protein transmembrane transporter activity [GO:0008320]; protein import into mitochondrial matrix [GO:0030150]	GO:0005741; GO:0008320; GO:0030150	1121	1624	1501	1477	1425.69	-0.126713	0.999388	NA	761	438	432	830	569	459	599.94	0.97	0.0071	Proliferative
MCU_002454	MCU_002454-RA	Uncharacterized protein									3746	3747	3969	5564	4223.12	0.0925621	0.999388	NA	935	414	436	658	1233	302	642.6	0.97	0.024	Proliferative
MCU_005158	MCU_005158-RB	Ubiquitin-like domain-containing protein	IPR000626;IPR029071;	PF00240;							9637	13502	12298	11189	11653	-0.222922	0.999388	NA	3933	1798	4107	4782	3335	2905	3587.14	0.97	0.0032	Proliferative
MCU_011009	MCU_011009-RB	40S ribosomal protein S26	IPR000892;IPR038551;	PF01283;		translation [GO:0006412]	ribonucleoprotein complex [GO:1990904]; ribosome [GO:0005840]	structural constituent of ribosome [GO:0003735]	ribonucleoprotein complex [GO:1990904]; ribosome [GO:0005840]; structural constituent of ribosome [GO:0003735]; translation [GO:0006412]	GO:0003735; GO:0005840; GO:0006412; GO:1990904	5466	5420	6137	8306	6271.9	0.153023	0.999388	NA	5999	3227	3690	5801	5820	3372	4725.28	0.97	0	Proliferative
MCU_003323	MCU_003323-RA	Uncharacterized protein	IPR043129;IPR012725;IPR018181;IPR029048;IPR029047;IPR013126;	PF00012;				ATP binding [GO:0005524]; ATP-dependent protein folding chaperone [GO:0140662]; unfolded protein binding [GO:0051082]	ATP binding [GO:0005524]; ATP-dependent protein folding chaperone [GO:0140662]; unfolded protein binding [GO:0051082]	GO:0005524; GO:0051082; GO:0140662	3553	6790	6971	6919	5970.25	0.187677	0.999388	NA	4312	2292	2721	4147	3941	2605	3409.39	0.97	0	Proliferative
MCU_002984	MCU_002984-RC	Anaphase-promoting complex subunit 4 WD40 domain-containing protein	IPR015943;IPR001680;IPR036322;								293	317	359	371	333.224	0.00768405	0.999388	NA	300	264	277	424	274	271	318.72	0.97	0.0255	Proliferative
MCU_010200	MCU_010200-RA	UPF0020 domain-containing protein	IPR002052;IPR029063;IPR016691;			macromolecule methylation [GO:0043414]; nitrogen compound metabolic process [GO:0006807]; primary metabolic process [GO:0044238]		methyltransferase activity [GO:0008168]; nucleic acid binding [GO:0003676]	methyltransferase activity [GO:0008168]; nucleic acid binding [GO:0003676]; macromolecule methylation [GO:0043414]; nitrogen compound metabolic process [GO:0006807]; primary metabolic process [GO:0044238]	GO:0003676; GO:0006807; GO:0008168; GO:0043414; GO:0044238	919	882	840	812	869.747	-0.378463	0.999388	NA	208	238	269	369	370	155	274.73	0.97	0.0343	Proliferative
MCU_007352	MCU_007352-RA	HTH La-type RNA-binding domain-containing protein	IPR006607;IPR006630;IPR036388;IPR036390;	PF05383;				RNA binding [GO:0003723]	RNA binding [GO:0003723]	GO:0003723	5539	7428	6542	5928	6374.47	-0.301896	0.999388	NA	2414	1544	2563	3011	2318	2064	2418.4	0.97	0.0007	Proliferative
MCU_004455	MCU_004455-RA	MPN domain-containing protein	IPR027524;IPR000555;IPR037518;	PF01398;			eukaryotic translation initiation factor 3 complex [GO:0005852]	metallopeptidase activity [GO:0008237]; translation initiation factor activity [GO:0003743]	eukaryotic translation initiation factor 3 complex [GO:0005852]; metallopeptidase activity [GO:0008237]; translation initiation factor activity [GO:0003743]	GO:0003743; GO:0005852; GO:0008237	8874	9146	9392	8786	9074.22	-0.239475	0.999388	NA	2765	1334	1991	2235	3205	1643	2212.64	0.97	0	Proliferative
MCU_007764	MCU_007764-RA	KRR1 small subunit processome component homolog (KRR-R motif-containing protein 1)	IPR041174;IPR004087;IPR036612;IPR024166;	PF17903;		rRNA processing [GO:0006364]	nucleolus [GO:0005730]; ribonucleoprotein complex [GO:1990904]	RNA binding [GO:0003723]	nucleolus [GO:0005730]; ribonucleoprotein complex [GO:1990904]; RNA binding [GO:0003723]; rRNA processing [GO:0006364]	GO:0003723; GO:0005730; GO:0006364; GO:1990904	1444	1508	1580	1755	1567.63	-0.0765958	0.999388	NA	810	498	968	940	850	773	843.01	0.97	0.0043	Proliferative
MCU_013564	MCU_013564-RA	HIT domain-containing protein	IPR019808;IPR001310;IPR011146;IPR036265;	PF01230;				catalytic activity [GO:0003824]	catalytic activity [GO:0003824]	GO:0003824	6595	6599	7962	7625	7166.88	-0.0124469	0.999388	NA	2124	776	1005	1717	1946	843	1386.77	0.97	0.0036	Proliferative
MCU_012132	MCU_012132-RA	Uncharacterized protein									343	642	622	524	528.342	-0.0195348	0.999388	NA	332	100	238	269	300	181	237.53	0.97	0.0465	Proliferative
MCU_011380	MCU_011380-RA	tRNA-synt_2b domain-containing protein	IPR002314;IPR045864;IPR002317;	PF00587;		seryl-tRNA aminoacylation [GO:0006434]		ATP binding [GO:0005524]; serine-tRNA ligase activity [GO:0004828]	ATP binding [GO:0005524]; serine-tRNA ligase activity [GO:0004828]; seryl-tRNA aminoacylation [GO:0006434]	GO:0004828; GO:0005524; GO:0006434	12923	12642	13860	13534	13246.3	-0.153877	0.999388	NA	4532	1674	3096	4406	3325	2568	3323.84	0.97	0.002	Proliferative
MCU_005985	MCU_005985-RA	Eukaryotic translation initiation factor 3 subunit G	IPR017334;IPR024675;IPR034240;IPR012677;IPR035979;IPR000504;	PF12353;PF00076;			eukaryotic translation initiation factor 3 complex [GO:0005852]	RNA binding [GO:0003723]; translation initiation factor activity [GO:0003743]	eukaryotic translation initiation factor 3 complex [GO:0005852]; RNA binding [GO:0003723]; translation initiation factor activity [GO:0003743]	GO:0003723; GO:0003743; GO:0005852	8283	9421	9108	8709	8897	-0.240593	0.999388	NA	4965	2070	4188	5236	3706	3414	4049.42	0.97	0.0023	Proliferative
MCU_000822	MCU_000822-RA	DNA-directed RNA polymerase subunit beta (EC 2.7.7.6)	IPR015712;IPR007120;IPR037033;IPR007121;IPR007644;IPR007642;IPR037034;IPR007645;IPR007646;IPR007647;IPR007641;IPR014724;	PF04563;PF04561;PF04565;PF04566;PF04567;PF00562;PF04560;	2.7.7.6	DNA-templated transcription [GO:0006351]	DNA-directed RNA polymerase complex [GO:0000428]	DNA binding [GO:0003677]; DNA-directed 5'-3' RNA polymerase activity [GO:0003899]; metal ion binding [GO:0046872]; ribonucleoside binding [GO:0032549]	DNA-directed RNA polymerase complex [GO:0000428]; DNA binding [GO:0003677]; DNA-directed 5'-3' RNA polymerase activity [GO:0003899]; metal ion binding [GO:0046872]; ribonucleoside binding [GO:0032549]; DNA-templated transcription [GO:0006351]	GO:0000428; GO:0003677; GO:0003899; GO:0006351; GO:0032549; GO:0046872	1152	1268	1104	1149	1174.6	-0.354181	0.999388	NA	975	650	1088	1197	1048	851	1007.15	0.96	0.0012	Proliferative
MCU_000133	MCU_000133-RA	CSD domain-containing protein	IPR011129;IPR019844;IPR002059;IPR012340;	PF00313;				nucleic acid binding [GO:0003676]	nucleic acid binding [GO:0003676]	GO:0003676	11320	13854	16467	13602	13729.7	0.00910525	0.999388	NA	4758	3378	3168	6224	4400	2673	4203.64	0.96	0.0009	Proliferative
MCOS_0000070301	MCOS_0000070301-mRNA-1	60S ribosomal protein L37a	IPR002674;IPR011331;IPR011332;	PF01780;		translation [GO:0006412]	ribosome [GO:0005840]	structural constituent of ribosome [GO:0003735]	ribosome [GO:0005840]; structural constituent of ribosome [GO:0003735]; translation [GO:0006412]	GO:0003735; GO:0005840; GO:0006412	27238	20705	22836	27636	24682.1	-0.186642	0.999388	NA	7280	5151	4873	7731	8055	4606	6433.22	0.96	0	Proliferative
MCU_006373	MCU_006373-RA	Nop domain-containing protein	IPR045056;IPR012974;IPR042239;IPR002687;IPR036070;	PF01798;PF08156;			box C/D RNP complex [GO:0031428]; small-subunit processome [GO:0032040]	snoRNA binding [GO:0030515]	box C/D RNP complex [GO:0031428]; small-subunit processome [GO:0032040]; snoRNA binding [GO:0030515]	GO:0030515; GO:0031428; GO:0032040	1621	2063	2008	1929	1901.97	-0.15133	0.999388	NA	1494	984	1440	1702	1592	1196	1451.59	0.96	0.0001	Proliferative
MCU_000776	MCU_000776-RA	NARG2_C domain-containing protein	IPR019535;	PF10505;			transcription elongation factor complex [GO:0008023]		transcription elongation factor complex [GO:0008023]	GO:0008023	661	784	751	714	728.367	-0.229031	0.999388	NA	226	149	252	253	279	192	232.54	0.96	0.0204	Proliferative
MCU_013058	MCU_013058-RA	ThiF domain-containing protein	IPR045886;IPR000594;IPR035985;	PF00899;				ubiquitin-like modifier activating enzyme activity [GO:0008641]	ubiquitin-like modifier activating enzyme activity [GO:0008641]	GO:0008641	958	1563	1474	1512	1365.37	0.00250884	0.999388	NA	1165	625	845	1341	965	693	961.66	0.96	0.0019	Proliferative
MCU_008390	MCU_008390-RA	U4/U6 small nuclear ribonucleoprotein Prp31 (Pre-mRNA-processing factor 31)	IPR042239;IPR002687;IPR036070;IPR027105;IPR019175;	PF01798;PF09785;		spliceosomal tri-snRNP complex assembly [GO:0000244]	U4/U6 x U5 tri-snRNP complex [GO:0046540]		U4/U6 x U5 tri-snRNP complex [GO:0046540]; spliceosomal tri-snRNP complex assembly [GO:0000244]	GO:0000244; GO:0046540	192	330	296	346	287.957	0.0567831	0.999388	NA	232	229	284	353	300	224	283.08	0.96	0.0219	Proliferative
MCU_007602	MCU_007602-RB	Uncharacterized protein									2093	3423	4528	5124	3700.33	0.565199	0.609534	NA	1058	841	1652	846	1801	1402	1330.19	0.96	0.0203	Proliferative
MCU_004909	MCU_004909-RA	TRUD domain-containing protein	IPR020103;IPR001656;IPR020119;IPR011760;IPR042214;	PF01142;		pseudouridine synthesis [GO:0001522]; tRNA processing [GO:0008033]		pseudouridine synthase activity [GO:0009982]; RNA binding [GO:0003723]	pseudouridine synthase activity [GO:0009982]; RNA binding [GO:0003723]; pseudouridine synthesis [GO:0001522]; tRNA processing [GO:0008033]	GO:0001522; GO:0003723; GO:0008033; GO:0009982	1657	1875	1689	1619	1718.62	-0.344474	0.999388	NA	1722	770	1342	1565	1940	939	1383.08	0.96	0.0003	Proliferative
MCU_011006	MCU_011006-RA	Protein kinase domain-containing protein	IPR011009;IPR000719;IPR008271;	PF00069;		protein phosphorylation [GO:0006468]		ATP binding [GO:0005524]; protein kinase activity [GO:0004672]	ATP binding [GO:0005524]; protein kinase activity [GO:0004672]; protein phosphorylation [GO:0006468]	GO:0004672; GO:0005524; GO:0006468	423	487	398	447	440.943	-0.357287	0.999388	NA	442	329	365	477	491	347	423.49	0.96	0.0023	Proliferative
MCU_004431	MCU_004431-RB	60S ribosomal export protein NMD3	IPR039768;IPR007064;	PF04981;		protein transport [GO:0015031]	cytoplasm [GO:0005737]; nucleus [GO:0005634]	ribosomal large subunit binding [GO:0043023]	cytoplasm [GO:0005737]; nucleus [GO:0005634]; ribosomal large subunit binding [GO:0043023]; protein transport [GO:0015031]	GO:0005634; GO:0005737; GO:0015031; GO:0043023	935	1379	1337	1450	1264.74	0.0239751	0.999388	NA	1066	485	768	956	843	749	837.1	0.96	0.0026	Proliferative
MCU_009702	MCU_009702-RA	Uncharacterized protein	IPR036291;IPR020904;IPR002347;	PF13561;				oxidoreductase activity [GO:0016491]	oxidoreductase activity [GO:0016491]	GO:0016491	6097	7905	9297	9128	8019.75	0.149302	0.999388	NA	1248	750	1071	1309	1420	831	1127.1	0.96	0	Proliferative
MCU_005008	MCU_005008-RA	THO complex subunit 7 homolog	IPR008501;	PF05615;		mRNA processing [GO:0006397]	THO complex part of transcription export complex [GO:0000445]		THO complex part of transcription export complex [GO:0000445]; mRNA processing [GO:0006397]	GO:0000445; GO:0006397	2701	2095	2915	4296	2962.01	0.327178	0.999388	NA	1733	616	841	1325	1671	676	1126.12	0.96	0.0053	Proliferative
MCU_005185	MCU_005185-RA	IgGFc-binding protein N-terminal domain-containing protein									20486	30838	35038	33303	29547.5	0.17017	0.999388	NA	3605	2842	2446	2747	6332	2020	3322.72	0.96	0.0026	Proliferative
MCU_011660	MCU_011660-RA	Uncharacterized protein									1824	1387	1548	1556	1590.34	-0.308557	0.999388	NA	514	337	400	456	696	331	461.33	0.96	0.0014	Proliferative
MCU_005148	MCU_005148-RA	Reactive oxygen species modulator 1 (Protein MGR2 homolog)	IPR018450;	PF10247;			membrane [GO:0016020]		membrane [GO:0016020]	GO:0016020	3932	3355	3890	3683	3726.64	-0.201159	0.999388	NA	1270	577	606	971	1217	621	879.12	0.96	0.002	Proliferative
MCU_006926	MCU_006926-RA	3-phosphoinositide-dependent protein kinase 1	IPR011009;IPR033931;IPR011993;IPR000719;	PF14593;PF00069;		protein phosphorylation [GO:0006468]		ATP binding [GO:0005524]; protein kinase activity [GO:0004672]	ATP binding [GO:0005524]; protein kinase activity [GO:0004672]; protein phosphorylation [GO:0006468]	GO:0004672; GO:0005524; GO:0006468	1232	1743	1930	1517	1596.33	-0.0312047	0.999388	NA	296	361	345	465	500	262	385.08	0.96	0.0148	Proliferative
MCU_010867	MCU_010867-RA	Ubiquitin-like domain-containing protein	IPR000626;IPR029071;	PF00240;							2698	3715	4588	4132	3736.31	0.198436	0.999388	NA	792	758	578	717	1328	568	805.31	0.95	0.0043	Proliferative
MCU_002038	MCU_002038-RB	Helicase C-terminal domain-containing protein	IPR011709;IPR042035;IPR007502;IPR001650;IPR027417;	PF04408;PF00271;PF07717;				helicase activity [GO:0004386]	helicase activity [GO:0004386]	GO:0004386	829	856	883	778	839.694	-0.272411	0.999388	NA	539	176	292	367	425	304	354.26	0.95	0.0243	Proliferative
MCU_004927	MCU_004927-RA	NADH dehydrogenase [ubiquinone] 1 beta subcomplex subunit 5, mitochondrial (Complex I-SGDH) (NADH-ubiquinone oxidoreductase SGDH subunit)	IPR019173;	PF09781;			membrane [GO:0016020]; mitochondrion [GO:0005739]		membrane [GO:0016020]; mitochondrion [GO:0005739]	GO:0005739; GO:0016020	3675	4392	5001	5380	4569.07	0.114659	0.999388	NA	1785	923	1242	1500	1920	1098	1430.74	0.95	0	Proliferative
MCU_008869	MCU_008869-RA	Glutaredoxin domain-containing protein	IPR002109;IPR033658;IPR004480;IPR036249;	PF00462;				iron-sulfur cluster binding [GO:0051536]; metal ion binding [GO:0046872]	iron-sulfur cluster binding [GO:0051536]; metal ion binding [GO:0046872]	GO:0046872; GO:0051536	2805	2383	2480	2280	2508.82	-0.38085	0.999388	NA	1685	760	1041	1542	1534	877	1249.9	0.95	0.0005	Proliferative
MCU_000027	MCU_000027-RB	FERM domain-containing protein	IPR019749;IPR011174;IPR011259;IPR041789;IPR046810;IPR000798;IPR014352;IPR035963;IPR019748;IPR000299;IPR018979;IPR018980;IPR008954;IPR011993;IPR029071;	PF00769;PF20492;PF09380;PF00373;PF09379;			cytoplasm [GO:0005737]; cytoskeleton [GO:0005856]; plasma membrane [GO:0005886]	actin binding [GO:0003779]	cytoplasm [GO:0005737]; cytoskeleton [GO:0005856]; plasma membrane [GO:0005886]; actin binding [GO:0003779]	GO:0003779; GO:0005737; GO:0005856; GO:0005886	25807	37481	41955	38190	35503.5	0.0971019	0.999388	NA	13611	10182	12158	14237	18272	9870	13352.7	0.95	0	Proliferative
MCU_002955	MCU_002955-RA	HTH La-type RNA-binding domain-containing protein	IPR045180;IPR006630;IPR002344;IPR036388;IPR036390;	PF05383;		RNA processing [GO:0006396]	nucleus [GO:0005634]; ribonucleoprotein complex [GO:1990904]	RNA binding [GO:0003723]	nucleus [GO:0005634]; ribonucleoprotein complex [GO:1990904]; RNA binding [GO:0003723]; RNA processing [GO:0006396]	GO:0003723; GO:0005634; GO:0006396; GO:1990904	4206	4854	5281	5768	4993.29	0.0362314	0.999388	NA	3054	1606	2384	2966	3111	1938	2555.7	0.95	0	Proliferative
MCU_005842	MCU_005842-RB	protein-tyrosine-phosphatase (EC 3.1.3.48)	IPR000751;IPR001763;IPR036873;	PF00581;	3.1.3.48	cell cycle [GO:0007049]; cell division [GO:0051301]; positive regulation of cell cycle G2/M phase transition [GO:1902751]; protein dephosphorylation [GO:0006470]		protein tyrosine phosphatase activity [GO:0004725]	protein tyrosine phosphatase activity [GO:0004725]; cell cycle [GO:0007049]; cell division [GO:0051301]; positive regulation of cell cycle G2/M phase transition [GO:1902751]; protein dephosphorylation [GO:0006470]	GO:0004725; GO:0006470; GO:0007049; GO:0051301; GO:1902751	754	979	682	516	745.076	-0.778248	0.185185	NA	1341	722	1203	1664	1376	739	1187.72	0.95	0.0017	Proliferative
MCU_008964	MCU_008964-RA	40S ribosomal protein S28	IPR012340;IPR000289;IPR028626;	PF01200;		translation [GO:0006412]	ribosome [GO:0005840]	structural constituent of ribosome [GO:0003735]	ribosome [GO:0005840]; structural constituent of ribosome [GO:0003735]; translation [GO:0006412]	GO:0003735; GO:0005840; GO:0006412	13445	9706	10996	11571	11513.8	-0.298171	0.999388	NA	3991	1439	2174	3011	3396	2027	2681.6	0.95	0.0009	Proliferative
MCU_007171	MCU_007171-RA	ACB domain-containing protein	IPR000582;IPR035984;IPR014352;	PF00887;				fatty-acyl-CoA binding [GO:0000062]	fatty-acyl-CoA binding [GO:0000062]	GO:0000062	11915	10079	12585	12705	11804.4	-0.0558247	0.999388	NA	3663	1829	2917	3080	3844	2523	3036.08	0.95	0	Proliferative
MCU_009227	MCU_009227-RA	Guided entry of tail-anchored proteins factor 1 (Tail-anchored protein insertion receptor WRB) (Tryptophan-rich basic protein)	IPR028945;IPR029012;	PF04420;		tail-anchored membrane protein insertion into ER membrane [GO:0071816]	endoplasmic reticulum membrane [GO:0005789]		endoplasmic reticulum membrane [GO:0005789]; tail-anchored membrane protein insertion into ER membrane [GO:0071816]	GO:0005789; GO:0071816	2301	2654	3079	3036	2747.92	0.0538497	0.999388	NA	1384	525	910	1208	1124	774	999.38	0.95	0.0027	Proliferative
MCU_010895	MCU_010895-RA	SAM_MT_RSMB_NOP domain-containing protein	IPR018314;IPR001678;IPR011023;IPR023267;IPR029063;	PF01189;		RNA methylation [GO:0001510]; RNA processing [GO:0006396]		RNA binding [GO:0003723]; S-adenosylmethionine-dependent methyltransferase activity [GO:0008757]	RNA binding [GO:0003723]; S-adenosylmethionine-dependent methyltransferase activity [GO:0008757]; RNA methylation [GO:0001510]; RNA processing [GO:0006396]	GO:0001510; GO:0003723; GO:0006396; GO:0008757	616	551	535	1097	691.537	0.224673	0.999388	NA	1133	868	911	1311	1237	820	1080.54	0.95	0.0002	Proliferative
MCU_000803	MCU_000803-RA	ATP-synt_DE_N domain-containing protein	IPR036794;IPR001469;IPR020546;IPR036771;	PF02823;			proton-transporting ATP synthase complex, catalytic core F(1) [GO:0045261]	proton-transporting ATP synthase activity, rotational mechanism [GO:0046933]	proton-transporting ATP synthase complex, catalytic core F(1) [GO:0045261]; proton-transporting ATP synthase activity, rotational mechanism [GO:0046933]	GO:0045261; GO:0046933	1254	1522	1815	2194	1671.65	0.280791	0.999388	NA	753	453	573	763	757	501	648.82	0.94	0.0006	Proliferative
MCU_001498	MCU_001498-RA	40S ribosomal protein S15	IPR020934;IPR002222;IPR023575;IPR005713;	PF00203;		translation [GO:0006412]	small ribosomal subunit [GO:0015935]	RNA binding [GO:0003723]; structural constituent of ribosome [GO:0003735]	small ribosomal subunit [GO:0015935]; RNA binding [GO:0003723]; structural constituent of ribosome [GO:0003735]; translation [GO:0006412]	GO:0003723; GO:0003735; GO:0006412; GO:0015935	50570	43427	49295	53172	49151.7	-0.132801	0.999388	NA	13865	8513	9063	14414	13740	7991	11466.2	0.94	0	Proliferative
MCU_005412	MCU_005412-RC	RNA cytidine acetyltransferase	IPR000182;IPR007807;IPR027417;IPR032672;IPR027992;	PF13718;PF05127;PF13725;		rRNA processing [GO:0006364]; tRNA processing [GO:0008033]	nucleolus [GO:0005730]	ATP binding [GO:0005524]; N-acetyltransferase activity [GO:0008080]	nucleolus [GO:0005730]; ATP binding [GO:0005524]; N-acetyltransferase activity [GO:0008080]; rRNA processing [GO:0006364]; tRNA processing [GO:0008033]	GO:0005524; GO:0005730; GO:0006364; GO:0008033; GO:0008080	2097	2107	2180	2151	2137.93	-0.209997	0.999388	NA	1292	853	1229	1682	1418	812	1238.45	0.94	0.0007	Proliferative
MCU_000121	MCU_000121-RA	B30.2/SPRY domain-containing protein	IPR037353;IPR043136;IPR013320;IPR003877;IPR019786;IPR011011;	PF00622;		histone H3-K4 methylation [GO:0051568]	Set1C/COMPASS complex [GO:0048188]	metal ion binding [GO:0046872]	Set1C/COMPASS complex [GO:0048188]; metal ion binding [GO:0046872]; histone H3-K4 methylation [GO:0051568]	GO:0046872; GO:0048188; GO:0051568	2082	2405	2139	2431	2266.39	-0.223849	0.999388	NA	1484	773	1033	1652	1521	658	1186.58	0.94	0.0021	Proliferative
MCU_008767	MCU_008767-RA	Aspartate--tRNA ligase, cytoplasmic (EC 6.1.1.12)	IPR004364;IPR006195;IPR045864;IPR004523;IPR002312;	PF00152;	6.1.1.12	aspartyl-tRNA aminoacylation [GO:0006422]	cytoplasm [GO:0005737]	aspartate-tRNA ligase activity [GO:0004815]; ATP binding [GO:0005524]	cytoplasm [GO:0005737]; aspartate-tRNA ligase activity [GO:0004815]; ATP binding [GO:0005524]; aspartyl-tRNA aminoacylation [GO:0006422]	GO:0004815; GO:0005524; GO:0005737; GO:0006422	16507	21421	19655	17636	18838.1	-0.270662	0.999388	NA	14286	7159	8196	13070	13236	7315	10631.2	0.94	0.0001	Proliferative
MCU_013878	MCU_013878-RA	Integrin alpha-2 domain-containing protein									659	1309	1065	1141	1035.53	-0.0728451	0.999388	NA	1320	677	996	1534	1003	785	1077.7	0.94	0.0043	Proliferative
MCU_005141	MCU_005141-RB	Adenylosuccinate lyase (ASL) (EC 4.3.2.2) (Adenylosuccinase)	IPR019468;IPR020557;IPR000362;IPR022761;IPR008948;IPR004769;	PF10397;PF00206;	4.3.2.2	'de novo' AMP biosynthetic process [GO:0044208]; 'de novo' IMP biosynthetic process [GO:0006189]		(S)-2-(5-amino-1-(5-phospho-D-ribosyl)imidazole-4-carboxamido) succinate lyase (fumarate-forming) activity [GO:0070626]; N6-(1,2-dicarboxyethyl)AMP AMP-lyase (fumarate-forming) activity [GO:0004018]	(S)-2-(5-amino-1-(5-phospho-D-ribosyl)imidazole-4-carboxamido) succinate lyase (fumarate-forming) activity [GO:0070626]; N6-(1,2-dicarboxyethyl)AMP AMP-lyase (fumarate-forming) activity [GO:0004018]; 'de novo' AMP biosynthetic process [GO:0044208]; 'de novo' IMP biosynthetic process [GO:0006189]	GO:0004018; GO:0006189; GO:0044208; GO:0070626	5078	6321	6467	6386	6039.57	-0.0745544	0.999388	NA	2408	1253	2140	2599	2302	1593	2093.65	0.94	0.0003	Proliferative
MCU_005058	MCU_005058-RA	SCP domain-containing protein	IPR018244;IPR014044;IPR035940;IPR001283;IPR034113;	PF00188;			extracellular region [GO:0005576]		extracellular region [GO:0005576]	GO:0005576	1037	1069	1230	1532	1205.81	0.137754	0.999388	NA	471	242	372	334	579	318	390.4	0.93	0.0078	Proliferative
MCU_010746	MCU_010746-RB	CS domain-containing protein	IPR007051;IPR007052;IPR008978;	PF04968;PF04969;				metal ion binding [GO:0046872]	metal ion binding [GO:0046872]	GO:0046872	6922	7832	8458	8012	7786.24	-0.09112	0.999388	NA	2791	1116	1842	2417	2250	1606	2031.77	0.93	0.0009	Proliferative
MCOS_0000273401	MCOS_0000273401-mRNA-1	Uncharacterized protein									6919	7155	9099	8849	7944.98	0.0986078	0.999388	NA	3790	1998	2281	3603	4307	1556	2895.54	0.93	0.0009	Proliferative
MCU_004131	MCU_004131-RB	Uncharacterized protein	IPR021717;	PF11715;		macromolecule localization [GO:0033036]; macromolecule metabolic process [GO:0043170]; nitrogen compound transport [GO:0071705]; nucleocytoplasmic transport [GO:0006913]; organic substance transport [GO:0071702]	nuclear pore [GO:0005643]		nuclear pore [GO:0005643]; macromolecule localization [GO:0033036]; macromolecule metabolic process [GO:0043170]; nitrogen compound transport [GO:0071705]; nucleocytoplasmic transport [GO:0006913]; organic substance transport [GO:0071702]	GO:0005643; GO:0006913; GO:0033036; GO:0043170; GO:0071702; GO:0071705	808	758	836	761	793.255	-0.225828	0.999388	NA	1291	562	1225	1194	1746	647	1097.83	0.93	0.0049	Proliferative
MCU_000730	MCU_000730-RA	Acetyl-CoA hydrolase (EC 3.1.2.1) (Acetyl-CoA deacylase)	IPR026888;IPR038460;IPR046433;IPR003702;IPR037171;	PF13336;PF02550;	3.1.2.1	acetate metabolic process [GO:0006083]		acetate CoA-transferase activity [GO:0008775]; acetyl-CoA hydrolase activity [GO:0003986]	acetate CoA-transferase activity [GO:0008775]; acetyl-CoA hydrolase activity [GO:0003986]; acetate metabolic process [GO:0006083]	GO:0003986; GO:0006083; GO:0008775	6539	8990	10008	8006	8339.19	-0.0301187	0.999388	NA	3991	1831	1871	3462	3708	1614	2727.61	0.93	0.002	Proliferative
MCU_007669	MCU_007669-RC	Mif2/CENP-C cupin domain-containing protein									2309	1735	1680	2374	2035.15	-0.258142	0.999388	NA	2637	1173	3284	3318	2391	2042	2543.34	0.93	0.0122	Proliferative
MCU_011885	MCU_011885-RA	Dynein light chain	IPR037177;IPR001372;	PF01221;		microtubule-based process [GO:0007017]	dynein complex [GO:0030286]		dynein complex [GO:0030286]; microtubule-based process [GO:0007017]	GO:0007017; GO:0030286	7330	9698	13113	10513	10034.2	0.227262	0.999388	NA	2579	1618	2346	1815	3841	1917	2381.64	0.93	0.0007	Proliferative
MCU_004842	MCU_004842-RA	Uncharacterized protein									264	242	253	245	252.218	-0.277784	0.999388	NA	471	266	290	506	334	290	370.56	0.93	0.0227	Proliferative
MCOS_0000674701	MCOS_0000674701-mRNA-1	Uncharacterized protein									393	439	471	551	460.295	0.0454726	0.999388	NA	336	242	270	423	361	199	311.15	0.93	0.0151	Proliferative
MCU_001055	MCU_001055-RB	Protein kinase domain-containing protein	IPR011009;IPR000719;	PF00069;		protein phosphorylation [GO:0006468]	membrane [GO:0016020]	ATP binding [GO:0005524]; protein kinase activity [GO:0004672]	membrane [GO:0016020]; ATP binding [GO:0005524]; protein kinase activity [GO:0004672]; protein phosphorylation [GO:0006468]	GO:0004672; GO:0005524; GO:0006468; GO:0016020	1638	1461	1673	1999	1686.85	-0.0119588	0.999388	NA	870	607	522	896	1102	393	730.97	0.93	0.0059	Proliferative
MCU_000137	MCU_000137-RB	protein-synthesizing GTPase (EC 3.6.5.3)	IPR004161;IPR015256;IPR044127;IPR027417;IPR000795;IPR009000;IPR009001;	PF09173;PF00009;PF03144;	3.6.5.3			GTP binding [GO:0005525]; GTPase activity [GO:0003924]; translation initiation factor activity [GO:0003743]; tRNA binding [GO:0000049]	GTP binding [GO:0005525]; GTPase activity [GO:0003924]; translation initiation factor activity [GO:0003743]; tRNA binding [GO:0000049]	GO:0000049; GO:0003743; GO:0003924; GO:0005525	12548	13634	13586	11350	12842.4	-0.320549	0.999388	NA	4384	2512	3821	4927	4057	2972	3877.36	0.93	0.0001	Proliferative
MCU_006147	MCU_006147-RA	UBC core domain-containing protein	IPR000608;IPR023313;IPR016135;	PF00179;				ATP binding [GO:0005524]; transferase activity [GO:0016740]	ATP binding [GO:0005524]; transferase activity [GO:0016740]	GO:0005524; GO:0016740	6630	8671	8835	8746	8178.61	-0.0461679	0.999388	NA	2257	922	1476	1892	1775	1371	1645.36	0.93	0.0013	Proliferative
MCU_002331	MCU_002331-RA	60S ribosome subunit biogenesis protein NIP7 homolog	IPR040598;IPR002478;IPR015947;IPR036974;IPR016686;IPR005155;	PF03657;PF17833;		ribosome assembly [GO:0042255]	nucleolus [GO:0005730]	RNA binding [GO:0003723]	nucleolus [GO:0005730]; RNA binding [GO:0003723]; ribosome assembly [GO:0042255]	GO:0003723; GO:0005730; GO:0042255	412	420	496	485	451.412	-0.0148142	0.999388	NA	587	166	443	442	537	323	416.17	0.93	0.0342	Proliferative
MCU_009160	MCU_009160-RA	NADH dehydrogenase [ubiquinone] flavoprotein 2, mitochondrial	IPR002023;IPR042128;IPR041921;IPR036249;	PF01257;				2 iron, 2 sulfur cluster binding [GO:0051537]; metal ion binding [GO:0046872]; oxidoreductase activity [GO:0016491]	2 iron, 2 sulfur cluster binding [GO:0051537]; metal ion binding [GO:0046872]; oxidoreductase activity [GO:0016491]	GO:0016491; GO:0046872; GO:0051537	2784	3060	3435	3302	3133.63	-0.0454956	0.999388	NA	1496	554	824	1141	1229	770	1006.91	0.93	0.0031	Proliferative
MCU_001736	MCU_001736-RB	CS domain-containing protein	IPR007052;IPR008978;IPR045250;	PF04969;				Hsp90 protein binding [GO:0051879]	Hsp90 protein binding [GO:0051879]	GO:0051879	13081	13555	15765	14982	14299.5	-0.0449498	0.999388	NA	5404	3027	3141	6016	4547	2567	4162.4	0.93	0.0014	Proliferative
MCU_008772	MCU_008772-RA	CSN8_PSD8_EIF3K domain-containing protein	IPR033464;IPR009374;IPR036388;IPR036390;	PF10075;			eukaryotic translation initiation factor 3 complex [GO:0005852]	translation initiation factor activity [GO:0003743]	eukaryotic translation initiation factor 3 complex [GO:0005852]; translation initiation factor activity [GO:0003743]	GO:0003743; GO:0005852	1076	1169	1137	1854	1294.9	0.160388	0.999388	NA	858	281	498	693	690	406	570.02	0.93	0.0136	Proliferative
MCU_006765	MCU_006765-RA	Nup54 domain-containing protein	IPR024864;IPR025712;	PF13874;			nuclear pore [GO:0005643]		nuclear pore [GO:0005643]	GO:0005643	1529	1507	1515	1380	1491.14	-0.321599	0.999388	NA	997	525	633	878	867	631	772.57	0.93	0.0011	Proliferative
MCU_004031	MCU_004031-RA	N(6)-L-threonylcarbamoyladenine synthase (EC 2.3.1.234)	IPR043129;IPR000905;IPR017861;	PF00814;	2.3.1.234	tRNA processing [GO:0008033]		metal ion binding [GO:0046872]; N(6)-L-threonylcarbamoyladenine synthase activity [GO:0061711]	metal ion binding [GO:0046872]; N(6)-L-threonylcarbamoyladenine synthase activity [GO:0061711]; tRNA processing [GO:0008033]	GO:0008033; GO:0046872; GO:0061711	702	817	912	813	808.233	-0.0655073	0.999388	NA	260	165	268	336	286	168	251.75	0.92	0.0288	Proliferative
MCU_010805	MCU_010805-RA	ATP synthase subunit O, mitochondrial (Oligomycin sensitivity conferral protein)	IPR026015;IPR000711;	PF00213;			mitochondrial inner membrane [GO:0005743]	proton-transporting ATP synthase activity, rotational mechanism [GO:0046933]	mitochondrial inner membrane [GO:0005743]; proton-transporting ATP synthase activity, rotational mechanism [GO:0046933]	GO:0005743; GO:0046933	4836	5179	5560	5746	5315.93	-0.0767107	0.999388	NA	2589	938	1642	2242	2399	1132	1807.66	0.92	0.0026	Proliferative
MCU_006906	MCU_006906-RC	Uncharacterized protein									395	365	292	588	408.513	-0.0467001	0.999388	NA	1409	736	920	1303	1245	845	1096.45	0.92	0.0004	Proliferative
MCU_005399	MCU_005399-RA	ATP synthase subunit alpha	IPR033732;IPR005294;IPR004100;IPR036121;IPR000194;IPR027417;	PF00006;PF02874;			proton-transporting ATP synthase complex, catalytic core F(1) [GO:0045261]	ATP binding [GO:0005524]; proton-transporting ATP synthase activity, rotational mechanism [GO:0046933]	proton-transporting ATP synthase complex, catalytic core F(1) [GO:0045261]; ATP binding [GO:0005524]; proton-transporting ATP synthase activity, rotational mechanism [GO:0046933]	GO:0005524; GO:0045261; GO:0046933	17643	26536	23118	22499	22409.4	-0.19688	0.999388	NA	12118	5697	8440	11975	9896	6954	9330.27	0.92	0.0002	Proliferative
MCU_007335	MCU_007335-RA	Uncharacterized protein					membrane [GO:0016020]		membrane [GO:0016020]	GO:0016020	1194	1093	1320	1492	1268.08	0.0423554	0.999388	NA	248	164	245	305	279	165	239.05	0.92	0.0248	Proliferative
MCU_004985	MCU_004985-RA	NADH dehydrogenase [ubiquinone] 1 alpha subcomplex subunit 8	IPR016680;			mitochondrial electron transport, NADH to ubiquinone [GO:0006120]	mitochondrial intermembrane space [GO:0005758]; respirasome [GO:0070469]		mitochondrial intermembrane space [GO:0005758]; respirasome [GO:0070469]; mitochondrial electron transport, NADH to ubiquinone [GO:0006120]	GO:0005758; GO:0006120; GO:0070469	2497	2408	3012	2440	2587.51	-0.100416	0.999388	NA	1182	410	682	898	1014	573	791.15	0.92	0.0061	Proliferative
MCU_013731	MCU_013731-RA	Helicase C-terminal domain-containing protein	IPR001650;IPR027417;	PF00271;							615	594	509	535	568.876	-0.46579	0.974671	NA	513	331	313	544	373	348	419.17	0.92	0.0207	Proliferative
MCU_008895	MCU_008895-RA	40S ribosomal protein S30	IPR006846;IPR000626;IPR029071;	PF04758;		translation [GO:0006412]	ribonucleoprotein complex [GO:1990904]; ribosome [GO:0005840]	structural constituent of ribosome [GO:0003735]	ribonucleoprotein complex [GO:1990904]; ribosome [GO:0005840]; structural constituent of ribosome [GO:0003735]; translation [GO:0006412]	GO:0003735; GO:0005840; GO:0006412; GO:1990904	47045	38086	39356	36484	40667	-0.424661	0.931335	NA	9975	5478	6047	8650	9583	5777	7693.67	0.92	0	Proliferative
MCU_011438	MCU_011438-RC	CTP synthase (glutamine hydrolyzing) (EC 6.3.4.2)	IPR029062;IPR004468;IPR017926;IPR033828;	PF00117;	6.3.4.2	'de novo' CTP biosynthetic process [GO:0044210]; glutamine metabolic process [GO:0006541]		ATP binding [GO:0005524]; CTP synthase activity [GO:0003883]	ATP binding [GO:0005524]; CTP synthase activity [GO:0003883]; 'de novo' CTP biosynthetic process [GO:0044210]; glutamine metabolic process [GO:0006541]	GO:0003883; GO:0005524; GO:0006541; GO:0044210	1388	1574	1379	1426	1448.13	-0.328849	0.999388	NA	1846	1342	1577	2203	2089	1179	1740.91	0.92	0.0001	Proliferative
MCU_005820	MCU_005820-RA	Ubiquitin carboxyl-terminal hydrolase (EC 3.4.19.12)	IPR038765;IPR001394;IPR044635;IPR018200;IPR028889;	PF00443;	3.4.19.12	proteasome-mediated ubiquitin-dependent protein catabolic process [GO:0043161]; protein deubiquitination [GO:0016579]		cysteine-type deubiquitinase activity [GO:0004843]	cysteine-type deubiquitinase activity [GO:0004843]; proteasome-mediated ubiquitin-dependent protein catabolic process [GO:0043161]; protein deubiquitination [GO:0016579]	GO:0004843; GO:0016579; GO:0043161	6709	6613	6708	6069	6560.08	-0.31325	0.999388	NA	2757	1699	1537	2861	2519	1416	2160.67	0.92	0.0009	Proliferative
MCU_000250	MCU_000250-RA	Serine/arginine-rich splicing factor 7	IPR012677;IPR035979;IPR000504;IPR001878;IPR036875;	PF00076;PF00098;				RNA binding [GO:0003723]; zinc ion binding [GO:0008270]	RNA binding [GO:0003723]; zinc ion binding [GO:0008270]	GO:0003723; GO:0008270	3488	3293	3055	2804	3192.84	-0.464938	0.651561	NA	3160	1732	1519	3014	2722	1483	2289.45	0.92	0.002	Proliferative
MCU_006145	MCU_006145-RA	peptidylprolyl isomerase (EC 5.2.1.8)	IPR046357;IPR001179;	PF00254;	5.2.1.8			peptidyl-prolyl cis-trans isomerase activity [GO:0003755]	peptidyl-prolyl cis-trans isomerase activity [GO:0003755]	GO:0003755	20672	21189	21982	21635	21396.9	-0.193181	0.999388	NA	11763	6987	6601	11239	11884	5848	9114.9	0.92	0.0001	Proliferative
MCU_002604	MCU_002604-RB	Bifunctional lysine-specific demethylase and histidyl-hydroxylase									284	446	423	433	393.513	-0.0132605	0.999388	NA	490	407	583	713	642	360	545.38	0.92	0.0067	Proliferative
MCU_006919	MCU_006919-RB	DNA/RNA-binding protein Alba-like domain-containing protein									297	218	317	351	294.044	0.114901	0.999388	NA	182	148	204	219	241	151	196.55	0.92	0.0357	Proliferative
MCOS_0000760001	MCOS_0000760001-mRNA-1	Cytochrome c oxidase assembly factor 6	IPR042289;IPR003213;IPR036549;	PF02297;		respiratory chain complex IV assembly [GO:0008535]	mitochondrion [GO:0005739]; respiratory chain complex IV [GO:0045277]		mitochondrion [GO:0005739]; respiratory chain complex IV [GO:0045277]; respiratory chain complex IV assembly [GO:0008535]	GO:0005739; GO:0008535; GO:0045277	875	1158	1362	1572	1223.08	0.282043	0.999388	NA	380	219	243	404	389	174	302.05	0.92	0.0223	Proliferative
MCU_004094	MCU_004094-RB	Uncharacterized protein	IPR046351;IPR015943;IPR001680;IPR036322;			maturation of SSU-rRNA from tricistronic rRNA transcript (SSU-rRNA, 5.8S rRNA, LSU-rRNA) [GO:0000462]	90S preribosome [GO:0030686]		90S preribosome [GO:0030686]; maturation of SSU-rRNA from tricistronic rRNA transcript (SSU-rRNA, 5.8S rRNA, LSU-rRNA) [GO:0000462]	GO:0000462; GO:0030686	1411	1839	1551	1453	1570.21	-0.360031	0.999388	NA	1772	1063	1582	1898	2030	1094	1593.07	0.92	0.0001	Proliferative
MCU_009645	MCU_009645-RB	BOS complex subunit NCLN	IPR016574;IPR007484;	PF04389;		regulation of signal transduction [GO:0009966]	membrane [GO:0016020]		membrane [GO:0016020]; regulation of signal transduction [GO:0009966]	GO:0009966; GO:0016020	3321	4012	3588	3169	3540.97	-0.365952	0.999388	NA	1535	995	1183	1278	1606	1212	1344.98	0.92	0.0002	Proliferative
MCU_005195	MCU_005195-RA	Acetyl-CoA hydrolase (EC 3.1.2.1) (Acetyl-CoA deacylase)	IPR026888;IPR038460;IPR046433;IPR003702;IPR037171;	PF13336;PF02550;	3.1.2.1	acetate metabolic process [GO:0006083]		acetate CoA-transferase activity [GO:0008775]; acetyl-CoA hydrolase activity [GO:0003986]	acetate CoA-transferase activity [GO:0008775]; acetyl-CoA hydrolase activity [GO:0003986]; acetate metabolic process [GO:0006083]	GO:0003986; GO:0006083; GO:0008775	3945	4662	5021	4471	4514.41	-0.107296	0.999388	NA	2380	1264	1908	2330	2580	1357	1984.58	0.92	0.0001	Proliferative
MCU_000816	MCU_000816-RA	Superoxide dismutase (EC 1.15.1.1)	IPR001189;IPR019833;IPR019832;IPR019831;IPR036324;IPR036314;	PF02777;PF00081;	1.15.1.1			metal ion binding [GO:0046872]; superoxide dismutase activity [GO:0004784]	metal ion binding [GO:0046872]; superoxide dismutase activity [GO:0004784]	GO:0004784; GO:0046872	5212	6386	7660	6923	6491.5	0.0827264	0.999388	NA	2074	1302	1402	1940	2211	1253	1723.69	0.92	0	Proliferative
MCU_001109	MCU_001109-RA	Condensin complex subunit 2	IPR022816;	PF05786;		cell division [GO:0051301]; mitotic chromosome condensation [GO:0007076]	condensin complex [GO:0000796]; cytoplasm [GO:0005737]		condensin complex [GO:0000796]; cytoplasm [GO:0005737]; cell division [GO:0051301]; mitotic chromosome condensation [GO:0007076]	GO:0000796; GO:0005737; GO:0007076; GO:0051301	1459	1493	1419	1389	1447.63	-0.324599	0.999388	NA	775	312	350	656	541	357	501.12	0.91	0.0217	Proliferative
MCU_000909	MCU_000909-RA	TACC_C domain-containing protein	IPR007707;	PF05010;			cytoplasm [GO:0005737]; cytoskeleton [GO:0005856]		cytoplasm [GO:0005737]; cytoskeleton [GO:0005856]	GO:0005737; GO:0005856	990	1299	1047	2257	1375.73	0.279208	0.999388	NA	1514	1056	1004	1825	1470	795	1297.53	0.91	0.0025	Proliferative
MCU_014071	MCU_014071-RA	C2H2-type domain-containing protein	IPR036236;IPR013087;								2128	3660	3703	3744	3268.88	0.123328	0.999388	NA	1306	561	1141	1245	1063	906	1062.48	0.91	0.0057	Proliferative
MCU_009939	MCU_009939-RC	Uncharacterized protein	IPR013907;	PF08598;			nucleoplasm [GO:0005654]		nucleoplasm [GO:0005654]	GO:0005654	1183	1555	1670	1671	1508.04	0.0405299	0.999388	NA	616	341	561	694	464	470	544.24	0.91	0.017	Proliferative
MCU_009920	MCU_009920-RA	NOB1_Zn_bind domain-containing protein	IPR039907;IPR036283;IPR014881;	PF08772;							891	1061	1114	1222	1065.34	0.00964617	0.999388	NA	1032	339	790	832	794	651	751.38	0.91	0.0168	Proliferative
MCU_006994	MCU_006994-RA	K Homology domain-containing protein	IPR040148;IPR004087;IPR004088;IPR036612;	PF00013;		regulation of translation [GO:0006417]		mRNA binding [GO:0003729]	mRNA binding [GO:0003729]; regulation of translation [GO:0006417]	GO:0003729; GO:0006417	2566	3421	3553	3285	3190.58	-0.0540634	0.999388	NA	2549	1375	1878	3026	2121	1314	2070.31	0.91	0.0024	Proliferative
MCU_000434	MCU_000434-RB	Ferrochelatase (EC 4.98.1.1)	IPR001015;IPR019772;IPR033644;	PF00762;	4.98.1.1	heme biosynthetic process [GO:0006783]	mitochondrial inner membrane [GO:0005743]	ferrochelatase activity [GO:0004325]	mitochondrial inner membrane [GO:0005743]; ferrochelatase activity [GO:0004325]; heme biosynthetic process [GO:0006783]	GO:0004325; GO:0005743; GO:0006783	1767	1956	1808	1662	1808.19	-0.351794	0.999388	NA	1794	814	832	1410	1494	871	1207.69	0.91	0.0028	Proliferative
MCU_003975	MCU_003975-RA	RRM domain-containing protein	IPR012677;IPR035979;IPR000504;	PF00076;				RNA binding [GO:0003723]	RNA binding [GO:0003723]	GO:0003723	6297	6630	7190	6545	6667.61	-0.16394	0.999388	NA	2402	1231	1569	2209	2011	1449	1847.19	0.91	0.0003	Proliferative
MCU_001660	MCU_001660-RA	MPN domain-containing protein	IPR000555;IPR037518;	PF01398;				metallopeptidase activity [GO:0008237]	metallopeptidase activity [GO:0008237]	GO:0008237	1070	1554	1701	1842	1521.91	0.188524	0.999388	NA	750	448	592	716	792	488	642.47	0.91	0.0006	Proliferative
MCU_010068	MCU_010068-RA	Uncharacterized protein									564	399	309	394	424.974	-0.716217	0.576887	NA	844	518	530	884	743	479	679.03	0.91	0.0035	Proliferative
MCU_003994	MCU_003994-RA	4Fe-4S ferredoxin-type domain-containing protein	IPR017896;IPR017900;IPR010226;	PF12838;			membrane [GO:0016020]	4 iron, 4 sulfur cluster binding [GO:0051539]; oxidoreductase activity, acting on NAD(P)H [GO:0016651]; toxin activity [GO:0090729]	membrane [GO:0016020]; 4 iron, 4 sulfur cluster binding [GO:0051539]; oxidoreductase activity, acting on NAD(P)H [GO:0016651]; toxin activity [GO:0090729]	GO:0016020; GO:0016651; GO:0051539; GO:0090729	1798	2239	2496	2593	2261.64	0.086042	0.999388	NA	1022	586	620	867	1029	590	795.46	0.91	0.0007	Proliferative
MCU_007399	MCU_007399-RA	RRM domain-containing protein	IPR012677;IPR035979;IPR000504;	PF00076;				RNA binding [GO:0003723]	RNA binding [GO:0003723]	GO:0003723	3318	3416	3754	3196	3427.49	-0.20607	0.999388	NA	1296	789	958	1297	1448	714	1091.77	0.91	0.0002	Proliferative
MCU_005029	MCU_005029-RA	PCI domain-containing protein	IPR045237;IPR040750;IPR000717;	PF18005;PF01399;							7785	7999	8318	8542	8161.85	-0.157475	0.999388	NA	3133	2100	2162	2885	3485	1980	2670.32	0.91	0	Proliferative
MCU_009230	MCU_009230-RA	Lipoyl synthase, mitochondrial (EC 2.8.1.8) (Lipoate synthase) (LS) (Lip-syn) (Lipoic acid synthase)	IPR013785;IPR006638;IPR003698;IPR007197;	PF04055;	2.8.1.8	protein lipoylation [GO:0009249]	mitochondrion [GO:0005739]	4 iron, 4 sulfur cluster binding [GO:0051539]; lipoate synthase activity [GO:0016992]; metal ion binding [GO:0046872]	mitochondrion [GO:0005739]; 4 iron, 4 sulfur cluster binding [GO:0051539]; lipoate synthase activity [GO:0016992]; metal ion binding [GO:0046872]; protein lipoylation [GO:0009249]	GO:0005739; GO:0009249; GO:0016992; GO:0046872; GO:0051539	1044	1595	1779	1807	1535.4	0.199207	0.999388	NA	665	288	474	614	599	352	501.22	0.91	0.0073	Proliferative
MCU_011589	MCU_011589-RA	Aha1_N domain-containing protein	IPR036338;IPR015310;IPR013538;IPR023393;	PF09229;PF08327;				ATPase activator activity [GO:0001671]; protein-folding chaperone binding [GO:0051087]	ATPase activator activity [GO:0001671]; protein-folding chaperone binding [GO:0051087]	GO:0001671; GO:0051087	3678	5162	5222	7041	5201.19	0.225757	0.999388	NA	3281	1464	2078	3016	2871	1619	2395.58	0.91	0.0006	Proliferative
MCU_003508	MCU_003508-RA	glutathione transferase (EC 2.5.1.18)	IPR010987;IPR036282;IPR040079;IPR004045;IPR004046;IPR036249;	PF14497;	2.5.1.18			glutathione transferase activity [GO:0004364]	glutathione transferase activity [GO:0004364]	GO:0004364	14205	24786	28981	33319	24788.8	0.435624	0.999388	NA	2675	2937	2550	1594	6209	2203	3051.84	0.91	0.0351	Proliferative
MCU_001887	MCU_001887-RA	BHLH domain-containing protein									300	432	232	411	345.314	-0.434345	0.999388	NA	410	164	265	332	283	263	293.15	0.9	0.0407	Proliferative
MCU_004126	MCU_004126-RA	Uncharacterized protein									2241	2065	2205	2668	2290.73	-0.0775768	0.999388	NA	1300	866	1192	1321	1763	786	1211.73	0.9	0.0002	Proliferative
MCU_005312	MCU_005312-RA	TOG domain-containing protein	IPR011989;IPR016024;IPR021133;IPR040122;IPR041653;IPR041389;IPR034085;	PF13646;PF18808;PF18829;		protein import into nucleus [GO:0006606]	cytoplasm [GO:0005737]; nucleus [GO:0005634]		cytoplasm [GO:0005737]; nucleus [GO:0005634]; protein import into nucleus [GO:0006606]	GO:0005634; GO:0005737; GO:0006606	25479	33351	33579	30270	30592.4	-0.127923	0.999388	NA	9023	4804	7503	9225	7751	6102	7586.53	0.9	0.0002	Proliferative
MCU_008611	MCU_008611-RA	Actin	IPR004000;IPR020902;IPR004001;IPR043129;	PF00022;							262103	319053	321085	242277	287058	-0.29176	0.999388	NA	118698	53842	52271	110518	95776	43978	78586.8	0.9	0.0046	Proliferative
MCOS_0000534201	MCOS_0000534201-mRNA-1	Cadherin domain-containing protein	IPR039808;IPR002126;IPR015919;IPR020894;	PF00028;		homophilic cell adhesion via plasma membrane adhesion molecules [GO:0007156]	plasma membrane [GO:0005886]	calcium ion binding [GO:0005509]	plasma membrane [GO:0005886]; calcium ion binding [GO:0005509]; homophilic cell adhesion via plasma membrane adhesion molecules [GO:0007156]	GO:0005509; GO:0005886; GO:0007156	2192	2889	2304	2531	2485.69	-0.318554	0.999388	NA	1107	772	961	1513	1107	608	1027.24	0.9	0.0052	Proliferative
MCU_005455	MCU_005455-RA	Protein FAM136A	IPR008560;	PF05811;							1133	1386	1161	1522	1298.23	-0.158649	0.999388	NA	777	329	616	757	613	472	603.95	0.9	0.0112	Proliferative
MCU_006691	MCU_006691-RA	Polyadenylate-binding protein	IPR012677;IPR036053;IPR002004;IPR035979;IPR000504;	PF00658;PF00076;				RNA binding [GO:0003723]	RNA binding [GO:0003723]	GO:0003723	284491	297386	331691	306077	304608	-0.119338	0.999388	NA	113510	57760	71885	103327	100310	62591	85869.8	0.9	0	Proliferative
MCU_005530	MCU_005530-RA	Prefoldin subunit 2	IPR027235;IPR002777;IPR009053;	PF01920;		protein folding [GO:0006457]	prefoldin complex [GO:0016272]	unfolded protein binding [GO:0051082]	prefoldin complex [GO:0016272]; unfolded protein binding [GO:0051082]; protein folding [GO:0006457]	GO:0006457; GO:0016272; GO:0051082	6274	5596	6433	6755	6261.95	-0.104267	0.999388	NA	1554	868	1076	1569	1481	839	1243.51	0.9	0.0005	Proliferative
MCU_000039	MCU_000039-RB	DNA helicase (EC 3.6.4.12)	IPR006555;IPR010614;IPR045028;IPR002464;IPR014013;IPR006554;IPR027417;IPR013020;	PF06733;PF13307;	3.6.4.12	DNA damage response [GO:0006974]; nucleobase-containing compound metabolic process [GO:0006139]	nucleus [GO:0005634]	ATP binding [GO:0005524]; DNA binding [GO:0003677]; DNA helicase activity [GO:0003678]; hydrolase activity, acting on acid anhydrides, in phosphorus-containing anhydrides [GO:0016818]	nucleus [GO:0005634]; ATP binding [GO:0005524]; DNA binding [GO:0003677]; DNA helicase activity [GO:0003678]; hydrolase activity, acting on acid anhydrides, in phosphorus-containing anhydrides [GO:0016818]; DNA damage response [GO:0006974]; nucleobase-containing compound metabolic process [GO:0006139]	GO:0003677; GO:0003678; GO:0005524; GO:0005634; GO:0006139; GO:0006974; GO:0016818	710	624	505	544	604.701	-0.603169	0.547894	NA	487	342	301	545	371	319	408.09	0.9	0.0255	Proliferative
MCU_011740	MCU_011740-RA	ATP synthase subunit f, mitochondrial	IPR019344;	PF10206;		ATP biosynthetic process [GO:0006754]; proton transmembrane transport [GO:1902600]	mitochondrion [GO:0005739]; proton-transporting ATP synthase complex, coupling factor F(o) [GO:0045263]		mitochondrion [GO:0005739]; proton-transporting ATP synthase complex, coupling factor F(o) [GO:0045263]; ATP biosynthetic process [GO:0006754]; proton transmembrane transport [GO:1902600]	GO:0005739; GO:0006754; GO:0045263; GO:1902600	10229	11717	13344	12625	11917.1	-0.00671074	0.999388	NA	2951	1640	1824	2246	3263	1663	2276.3	0.9	0.0001	Proliferative
MCU_000979	MCU_000979-RA	Serine/threonine-protein phosphatase (EC 3.1.3.16)	IPR004843;IPR029052;IPR047129;IPR006186;	PF00149;	3.1.3.16			myosin phosphatase activity [GO:0017018]	myosin phosphatase activity [GO:0017018]	GO:0017018	19607	25208	26485	22313	23347.3	-0.12329	0.999388	NA	4967	2953	3927	5063	4678	3247	4230.54	0.9	0	Proliferative
MCU_010765	MCU_010765-RA	Ribosome biogenesis regulatory protein	IPR007023;	PF04939;		ribosome biogenesis [GO:0042254]	nucleus [GO:0005634]		nucleus [GO:0005634]; ribosome biogenesis [GO:0042254]	GO:0005634; GO:0042254	579	549	631	1289	746.333	0.509567	0.999388	NA	1319	610	926	1243	926	843	1002.86	0.9	0.0061	Proliferative
MCU_004354	MCU_004354-RA	WD repeat domain phosphoinositide-interacting protein 3	IPR015943;IPR001680;IPR036322;								654	761	1017	1139	878.225	0.357445	0.999388	NA	416	312	454	466	543	323	428.73	0.9	0.005	Proliferative
MCU_011632	MCU_011632-RA	Dynein light chain	IPR037177;IPR001372;	PF01221;		microtubule-based process [GO:0007017]	dynein complex [GO:0030286]		dynein complex [GO:0030286]; microtubule-based process [GO:0007017]	GO:0007017; GO:0030286	23122	27350	31040	29063	27487	0.00325618	0.999388	NA	4252	3211	3460	3486	6637	2648	3961.45	0.9	0.0003	Proliferative
MCU_003277	MCU_003277-RA	valine--tRNA ligase (EC 6.1.1.9) (Valyl-tRNA synthetase)	IPR001412;IPR002300;IPR033705;IPR036282;IPR013155;IPR014729;IPR009080;IPR009008;IPR002303;	PF08264;PF00133;	6.1.1.9	valyl-tRNA aminoacylation [GO:0006438]		aminoacyl-tRNA editing activity [GO:0002161]; ATP binding [GO:0005524]; glutathione transferase activity [GO:0004364]; valine-tRNA ligase activity [GO:0004832]	aminoacyl-tRNA editing activity [GO:0002161]; ATP binding [GO:0005524]; glutathione transferase activity [GO:0004364]; valine-tRNA ligase activity [GO:0004832]; valyl-tRNA aminoacylation [GO:0006438]	GO:0002161; GO:0004364; GO:0004832; GO:0005524; GO:0006438	11437	11608	10512	9276	10815.3	-0.471979	0.540052	NA	5772	2760	4312	5578	4530	3612	4520.19	0.9	0.0006	Proliferative
MCOS_0000355401	MCOS_0000355401-mRNA-1	Cytochrome c oxidase assembly protein COX16 homolog, mitochondrial					membrane [GO:0016020]		membrane [GO:0016020]	GO:0016020	1147	1169	1440	1848	1383.4	0.251696	0.999388	NA	648	246	463	458	592	397	471.51	0.9	0.0142	Proliferative
MCU_000875	MCU_000875-RA	RNA exonuclease 4	IPR013520;IPR037431;IPR047021;IPR012337;IPR036397;	PF00929;		rRNA processing [GO:0006364]		3'-5' exonuclease activity [GO:0008408]; nucleic acid binding [GO:0003676]	3'-5' exonuclease activity [GO:0008408]; nucleic acid binding [GO:0003676]; rRNA processing [GO:0006364]	GO:0003676; GO:0006364; GO:0008408	1070	908	961	1061	1003.67	-0.225698	0.999388	NA	1922	1028	1198	1826	1834	953	1466.1	0.9	0.0005	Proliferative
MCU_000662	MCU_000662-RC	BRCT domain-containing protein	IPR001357;IPR036420;	PF00533;PF12738;							910	942	1065	906	956.238	-0.161639	0.999388	NA	372	192	431	463	387	244	353.1	0.89	0.0352	Proliferative
MCU_000479	MCU_000479-RB	tRNA (cytosine(34)-C(5))-methyltransferase (EC 2.1.1.203)	IPR018314;IPR001678;IPR023267;IPR023270;IPR029063;	PF01189;	2.1.1.203		nucleus [GO:0005634]	tRNA (cytosine-5-)-methyltransferase activity [GO:0016428]; tRNA binding [GO:0000049]	nucleus [GO:0005634]; tRNA (cytosine-5-)-methyltransferase activity [GO:0016428]; tRNA binding [GO:0000049]	GO:0000049; GO:0005634; GO:0016428	1416	1670	1497	1522	1530.33	-0.280929	0.999388	NA	1210	577	866	1130	974	735	931.97	0.89	0.0026	Proliferative
MCU_009056	MCU_009056-RA	Uncharacterized protein									946	937	975	1125	994.1	-0.0966486	0.999388	NA	717	289	531	763	492	378	534.55	0.89	0.029	Proliferative
MCU_002154	MCU_002154-RA	CYTOSOL_AP domain-containing protein	IPR011356;IPR000819;	PF00883;		proteolysis [GO:0006508]	cytoplasm [GO:0005737]	manganese ion binding [GO:0030145]; metalloaminopeptidase activity [GO:0070006]	cytoplasm [GO:0005737]; manganese ion binding [GO:0030145]; metalloaminopeptidase activity [GO:0070006]; proteolysis [GO:0006508]	GO:0005737; GO:0006508; GO:0030145; GO:0070006	908	1142	1498	1214	1178.16	0.157084	0.999388	NA	335	286	349	319	380	351	354.22	0.89	0.0266	Proliferative
MCU_008867	MCU_008867-RB	RRM domain-containing protein	IPR012677;IPR035979;IPR000504;	PF00076;				RNA binding [GO:0003723]	RNA binding [GO:0003723]	GO:0003723	15407	20428	18828	18219	18208	-0.198103	0.999388	NA	12099	7620	9164	13241	10702	7627	10310.8	0.89	0.0001	Proliferative
MCU_002633	MCU_002633-RA	Anion exchange protein	IPR013769;IPR011531;IPR003020;IPR016152;	PF07565;PF00955;			membrane [GO:0016020]	monoatomic anion transmembrane transporter activity [GO:0008509]; solute:inorganic anion antiporter activity [GO:0005452]	membrane [GO:0016020]; monoatomic anion transmembrane transporter activity [GO:0008509]; solute:inorganic anion antiporter activity [GO:0005452]	GO:0005452; GO:0008509; GO:0016020	1705	4084	3777	4952	3552.84	0.358204	0.999388	NA	1800	998	1657	1385	1565	1665	1580.64	0.89	0.0075	Proliferative
MCOS_0001047401	MCOS_0001047401-mRNA-1	Signal recognition particle 9 kDa protein (SRP9)	IPR009018;IPR008832;IPR039914;IPR039432;	PF05486;		negative regulation of translational elongation [GO:0045900]; SRP-dependent cotranslational protein targeting to membrane [GO:0006614]	signal recognition particle, endoplasmic reticulum targeting [GO:0005786]	7S RNA binding [GO:0008312]	signal recognition particle, endoplasmic reticulum targeting [GO:0005786]; 7S RNA binding [GO:0008312]; negative regulation of translational elongation [GO:0045900]; SRP-dependent cotranslational protein targeting to membrane [GO:0006614]	GO:0005786; GO:0006614; GO:0008312; GO:0045900	917	938	1142	1024	1001.72	-0.0284012	0.999388	NA	886	438	492	645	811	508	636.65	0.89	0.0035	Proliferative
MCU_006508	MCU_006508-RA	Eukaryotic translation initiation factor 4E binding protein	IPR008606;	PF05456;		negative regulation of translational initiation [GO:0045947]		eukaryotic initiation factor 4E binding [GO:0008190]	eukaryotic initiation factor 4E binding [GO:0008190]; negative regulation of translational initiation [GO:0045947]	GO:0008190; GO:0045947	2136	2230	2660	3253	2542.4	0.184488	0.999388	NA	867	452	835	783	1125	511	761.23	0.89	0.0029	Proliferative
MCU_014661	MCU_014661-RA	NAD(P)-binding domain-containing protein	IPR036291;								4731	6927	8840	8670	7167.34	0.343042	0.999388	NA	594	516	445	552	932	349	567.12	0.89	0.0097	Proliferative
MCU_006266	MCU_006266-RA	RuvB-like helicase (EC 3.6.4.12)	IPR003593;IPR027417;IPR027238;IPR041048;IPR042487;IPR010339;	PF06068;PF17856;	3.6.4.12		nucleus [GO:0005634]	ATP binding [GO:0005524]; ATP hydrolysis activity [GO:0016887]; ATP-dependent activity, acting on DNA [GO:0008094]; helicase activity [GO:0004386]	nucleus [GO:0005634]; ATP binding [GO:0005524]; ATP hydrolysis activity [GO:0016887]; ATP-dependent activity, acting on DNA [GO:0008094]; helicase activity [GO:0004386]	GO:0004386; GO:0005524; GO:0005634; GO:0008094; GO:0016887	1705	2142	2032	2583	2100.63	0.0137539	0.999388	NA	3002	2066	2089	3101	2941	1883	2568.74	0.89	0.0001	Proliferative
MCU_012110	MCU_012110-RC	Uncharacterized protein	IPR011047;IPR001680;								2324	2440	2495	2326	2402.07	-0.234439	0.999388	NA	1711	1582	1971	2491	1955	1440	1928.01	0.89	0.0023	Proliferative
MCU_001516	MCU_001516-RA	Peptidase_M24 domain-containing protein	IPR036005;IPR004545;IPR047113;IPR000994;IPR036388;IPR036390;	PF00557;							5773	6847	7172	8941	7117.32	0.102416	0.999388	NA	4324	2656	2479	4228	4324	2079	3362.87	0.89	0.0006	Proliferative
MCU_006493	MCU_006493-RA	RING-type domain-containing protein	IPR001841;IPR013083;IPR017907;	PF13920;				metal ion binding [GO:0046872]	metal ion binding [GO:0046872]	GO:0046872	5266	6336	6904	5670	6034.56	-0.131571	0.999388	NA	892	522	955	875	1071	659	843.28	0.89	0.0018	Proliferative
MCU_012217	MCU_012217-RA	Uncharacterized protein	IPR015915;IPR006652;	PF13964;							472	260	369	472	393.956	-0.0674616	0.999388	NA	909	455	741	868	1046	448	740.12	0.89	0.0031	Proliferative
MCU_006059	MCU_006059-RA	glycine--tRNA ligase (EC 6.1.1.14) (Diadenosine tetraphosphate synthetase)	IPR002314;IPR006195;IPR045864;IPR004154;IPR036621;IPR027031;IPR033731;IPR002315;	PF03129;PF00587;	6.1.1.14	glycyl-tRNA aminoacylation [GO:0006426]	cytoplasm [GO:0005737]	ATP binding [GO:0005524]; glycine-tRNA ligase activity [GO:0004820]	cytoplasm [GO:0005737]; ATP binding [GO:0005524]; glycine-tRNA ligase activity [GO:0004820]; glycyl-tRNA aminoacylation [GO:0006426]	GO:0004820; GO:0005524; GO:0005737; GO:0006426	10712	12116	12758	11654	11802.8	-0.152888	0.999388	NA	5658	3485	3857	5901	6035	2743	4623.89	0.89	0.0002	Proliferative
MCU_006701	MCU_006701-RA	Small ubiquitin-related modifier (SUMO)	IPR022617;IPR000626;IPR029071;	PF11976;			nucleus [GO:0005634]		nucleus [GO:0005634]	GO:0005634	4956	4200	4658	4693	4644.66	-0.226788	0.999388	NA	2776	1548	1360	2323	2509	1412	2003.38	0.89	0.0012	Proliferative
MCU_007046	MCU_007046-RC	Annexin	IPR006164;IPR024193;IPR005161;IPR016194;IPR036465;	PF02735;PF03731;		DNA recombination [GO:0006310]; double-strand break repair via nonhomologous end joining [GO:0006303]; telomere maintenance [GO:0000723]	Ku70:Ku80 complex [GO:0043564]	ATP binding [GO:0005524]; damaged DNA binding [GO:0003684]; helicase activity [GO:0004386]; hydrolase activity [GO:0016787]; telomeric DNA binding [GO:0042162]	Ku70:Ku80 complex [GO:0043564]; ATP binding [GO:0005524]; damaged DNA binding [GO:0003684]; helicase activity [GO:0004386]; hydrolase activity [GO:0016787]; telomeric DNA binding [GO:0042162]; DNA recombination [GO:0006310]; double-strand break repair via nonhomologous end joining [GO:0006303]; telomere maintenance [GO:0000723]	GO:0000723; GO:0003684; GO:0004386; GO:0005524; GO:0006303; GO:0006310; GO:0016787; GO:0042162; GO:0043564	54170	69113	73827	76215	67825.5	0.0360491	0.999388	NA	10305	10799	8895	7672	20123	7940	11088.3	0.89	0.0084	Proliferative
MCU_005235	MCU_005235-RA	Fe2OG dioxygenase domain-containing protein	IPR037151;IPR032870;			DNA damage response [GO:0006974]; regulation of mitochondrial membrane permeability involved in programmed necrotic cell death [GO:1902445]	mitochondrial matrix [GO:0005759]		mitochondrial matrix [GO:0005759]; DNA damage response [GO:0006974]; regulation of mitochondrial membrane permeability involved in programmed necrotic cell death [GO:1902445]	GO:0005759; GO:0006974; GO:1902445	1355	1520	1362	1292	1390.22	-0.365506	0.999388	NA	713	549	554	1007	598	415	656.1	0.89	0.0225	Proliferative
MCU_012064	MCU_012064-RA	Annexin	IPR001464;IPR018502;IPR018252;IPR037104;	PF00191;				calcium ion binding [GO:0005509]; calcium-dependent phospholipid binding [GO:0005544]	calcium ion binding [GO:0005509]; calcium-dependent phospholipid binding [GO:0005544]	GO:0005509; GO:0005544	125	222	185	225	187.521	-0.00070237	0.999609	NA	446	212	443	438	398	329	386.93	0.88	0.0266	Proliferative
MCU_004550	MCU_004550-RB	K Homology domain-containing protein	IPR040148;IPR004087;IPR036612;			regulation of translation [GO:0006417]		mRNA binding [GO:0003729]	mRNA binding [GO:0003729]; regulation of translation [GO:0006417]	GO:0003729; GO:0006417	19687	20646	23201	19904	20863.6	-0.155311	0.999388	NA	6598	3824	3892	6196	5893	3580	5060.33	0.88	0.0002	Proliferative
MCU_010705	MCU_010705-RA	Akirin	IPR024132;				nucleus [GO:0005634]		nucleus [GO:0005634]	GO:0005634	11654	11033	9993	9213	10591.1	-0.494385	0.441724	NA	3865	1771	3906	4101	3211	2746	3344	0.88	0.0051	Proliferative
MCU_001386	MCU_001386-RB	Major facilitator superfamily (MFS) profile domain-containing protein	IPR011701;IPR036259;	PF07690;			membrane [GO:0016020]	transmembrane transporter activity [GO:0022857]	membrane [GO:0016020]; transmembrane transporter activity [GO:0022857]	GO:0016020; GO:0022857	928	961	1116	1121	1026.94	-0.00833837	0.999388	NA	384	303	291	498	461	175	353.13	0.88	0.0377	Proliferative
MCU_000579	MCU_000579-RA	Splicing factor 45 (RNA-binding motif protein 17)	IPR000467;IPR012677;IPR035979;IPR040052;IPR000504;IPR003954;IPR034653;	PF01585;PF00076;		mRNA cis splicing, via spliceosome [GO:0045292]	nucleoplasm [GO:0005654]; spliceosomal complex [GO:0005681]	RNA binding [GO:0003723]	nucleoplasm [GO:0005654]; spliceosomal complex [GO:0005681]; RNA binding [GO:0003723]; mRNA cis splicing, via spliceosome [GO:0045292]	GO:0003723; GO:0005654; GO:0005681; GO:0045292	1864	2497	2881	2293	2368.8	0.00166023	0.999388	NA	980	584	540	1192	824	352	744.02	0.88	0.0365	Proliferative
MCU_001829	MCU_001829-RB	BRCT domain-containing protein	IPR001357;IPR036420;IPR022047;								362	427	412	628	452.288	0.147215	0.999388	NA	373	287	549	500	490	343	436.55	0.88	0.0244	Proliferative
MCU_008161	MCU_008161-RA	Tr-type G domain-containing protein	IPR009818;IPR031157;IPR027417;IPR000795;IPR009000;IPR009001;IPR004160;	PF00009;PF03143;PF07145;				GTP binding [GO:0005525]; GTPase activity [GO:0003924]	GTP binding [GO:0005525]; GTPase activity [GO:0003924]	GO:0003924; GO:0005525	32812	37855	39009	33902	35924.5	-0.203828	0.999388	NA	9985	5221	7091	9271	8681	6005	7832.84	0.88	0.0001	Proliferative
MCU_006864	MCU_006864-RA	Uncharacterized protein									9627	12821	12997	10405	11453.7	-0.184986	0.999388	NA	10474	4232	4411	9505	6876	4034	6562.86	0.88	0.0113	Proliferative
MCU_009269	MCU_009269-RB	Ribosomal RNA-processing protein 43	IPR001247;IPR027408;IPR020568;	PF01138;							1278	1318	1290	1414	1326.41	-0.194012	0.999388	NA	872	506	521	937	789	387	670.43	0.88	0.0109	Proliferative
MCU_002967	MCU_002967-RA	LEM domain-containing protein	IPR011015;IPR003887;IPR018996;IPR012677;IPR035979;	PF03020;PF09402;			endomembrane system [GO:0012505]; membrane [GO:0016020]; nucleus [GO:0005634]	nucleic acid binding [GO:0003676]	endomembrane system [GO:0012505]; membrane [GO:0016020]; nucleus [GO:0005634]; nucleic acid binding [GO:0003676]	GO:0003676; GO:0005634; GO:0012505; GO:0016020	4035	4935	5184	4527	4662.02	-0.133053	0.999388	NA	2383	1519	1785	2534	2362	1386	2023.77	0.88	0.0002	Proliferative
MCU_010022	MCU_010022-RA	CRAL-TRIO domain-containing protein	IPR001251;IPR036865;IPR036273;	PF00650;							3606	4517	5243	6861	4974.88	0.326374	0.999388	NA	1449	1521	1796	1242	2417	1662	1753.95	0.88	0.0104	Proliferative
MCOS_0000650701	MCOS_0000650701-mRNA-1	NEDD8 (Neddylin) (Ubiquitin-like protein Nedd8)	IPR038738;IPR000626;IPR029071;IPR019954;IPR019956;	PF00240;							631	560	669	1141	739.024	0.345342	0.999388	NA	449	175	343	332	456	253	334.32	0.88	0.0257	Proliferative
MCU_008205	MCU_008205-RA	Seryl_tRNA_N domain-containing protein	IPR002317;IPR015866;IPR042103;IPR010978;	PF02403;		seryl-tRNA aminoacylation [GO:0006434]		ATP binding [GO:0005524]; serine-tRNA ligase activity [GO:0004828]	ATP binding [GO:0005524]; serine-tRNA ligase activity [GO:0004828]; seryl-tRNA aminoacylation [GO:0006434]	GO:0004828; GO:0005524; GO:0006434	1249	2313	2392	2063	1981.86	0.0848792	0.999388	NA	1488	906	1090	1269	1314	1115	1236.18	0.88	0.001	Proliferative
MCU_012888	MCU_012888-RA	Uncharacterized protein									1902	1615	1305	1423	1586.18	-0.623955	0.291453	NA	814	573	709	1053	794	481	750.92	0.88	0.0063	Proliferative
MCU_001069	MCU_001069-RA	Pribosyltran_N domain-containing protein	IPR029099;IPR000836;IPR029057;IPR005946;	PF14572;PF13793;		nucleotide biosynthetic process [GO:0009165]		magnesium ion binding [GO:0000287]; ribose phosphate diphosphokinase activity [GO:0004749]	magnesium ion binding [GO:0000287]; ribose phosphate diphosphokinase activity [GO:0004749]; nucleotide biosynthetic process [GO:0009165]	GO:0000287; GO:0004749; GO:0009165	1393	1830	2042	1811	1757.29	0.0115657	0.999388	NA	1117	584	608	1035	1148	421	808.03	0.88	0.011	Proliferative
MCU_001689	MCU_001689-RA	Defective in cullin neddylation protein	IPR014764;IPR042460;IPR005176;IPR009060;	PF03556;PF14555;							2147	2357	2413	2379	2323.42	-0.161385	0.999388	NA	695	243	565	554	586	430	517.19	0.88	0.0247	Proliferative
MCU_011515	MCU_011515-RA	RNA helicase (EC 3.6.4.13)	IPR011545;IPR014001;IPR001650;IPR027417;IPR000629;IPR014014;	PF00270;PF00271;	3.6.4.13			ATP binding [GO:0005524]; hydrolase activity [GO:0016787]; nucleic acid binding [GO:0003676]; RNA helicase activity [GO:0003724]	ATP binding [GO:0005524]; hydrolase activity [GO:0016787]; nucleic acid binding [GO:0003676]; RNA helicase activity [GO:0003724]	GO:0003676; GO:0003724; GO:0005524; GO:0016787	23677	25903	25117	25986	25197.9	-0.20747	0.999388	NA	9124	5505	6867	9562	8576	5365	7615.41	0.88	0	Proliferative
MCU_004590	MCU_004590-RA	Uncharacterized protein									51215	37990	52085	45741	46855.6	-0.126674	0.999388	NA	16618	8436	7887	12984	18267	6107	11489.1	0.88	0.0036	Proliferative
MCU_003284	MCU_003284-RC	DNA ligase (EC 6.5.1.1)	IPR000977;IPR012309;IPR012310;IPR016059;IPR012308;IPR036599;IPR012340;	PF04679;PF01068;PF04675;	6.5.1.1	DNA biosynthetic process [GO:0071897]; DNA recombination [GO:0006310]; DNA repair [GO:0006281]; DNA replication [GO:0006260]		ATP binding [GO:0005524]; DNA binding [GO:0003677]; DNA ligase (ATP) activity [GO:0003910]	ATP binding [GO:0005524]; DNA binding [GO:0003677]; DNA ligase (ATP) activity [GO:0003910]; DNA biosynthetic process [GO:0071897]; DNA recombination [GO:0006310]; DNA repair [GO:0006281]; DNA replication [GO:0006260]	GO:0003677; GO:0003910; GO:0005524; GO:0006260; GO:0006281; GO:0006310; GO:0071897	1104	1064	1054	1442	1162.38	-0.0522605	0.999388	NA	1520	957	2004	1836	1889	1193	1597.13	0.88	0.0036	Proliferative
MCU_000747	MCU_000747-RA	MARVEL domain-containing protein					membrane [GO:0016020]		membrane [GO:0016020]	GO:0016020	5989	7163	7533	6695	6834.3	-0.134732	0.999388	NA	1726	782	1270	2116	1262	721	1314.07	0.88	0.0229	Proliferative
MCU_006148	MCU_006148-RC	ApaG domain-containing protein	IPR007474;IPR036767;IPR011722;IPR036623;	PF04379;PF08755;				DNA binding [GO:0003677]	DNA binding [GO:0003677]	GO:0003677	1184	1070	1251	1215	1180.34	-0.125652	0.999388	NA	682	373	461	684	646	339	532.94	0.88	0.0062	Proliferative
MCU_008171	MCU_008171-RA	Uncharacterized protein									2246	2717	3512	3162	2877.44	0.179324	0.999388	NA	336	204	260	348	287	224	283.69	0.88	0.0258	Proliferative
MCU_003976	MCU_003976-RC	ATP-dependent RNA helicase (EC 3.6.4.13)	IPR011545;IPR014001;IPR001650;IPR027417;IPR000629;IPR014014;	PF00270;PF00271;	3.6.4.13			ATP binding [GO:0005524]; hydrolase activity [GO:0016787]; RNA binding [GO:0003723]; RNA helicase activity [GO:0003724]	ATP binding [GO:0005524]; hydrolase activity [GO:0016787]; RNA binding [GO:0003723]; RNA helicase activity [GO:0003724]	GO:0003723; GO:0003724; GO:0005524; GO:0016787	1091	1257	1336	1147	1207.52	-0.168343	0.999388	NA	891	470	764	867	651	682	746.82	0.88	0.0136	Proliferative
MCU_006688	MCU_006688-RA	Methionine aminopeptidase (EC 3.4.11.18)	IPR036005;IPR000994;IPR001714;IPR002467;IPR031615;	PF00557;PF15801;	3.4.11.18	protein initiator methionine removal [GO:0070084]; proteolysis [GO:0006508]		metal ion binding [GO:0046872]; metalloaminopeptidase activity [GO:0070006]	metal ion binding [GO:0046872]; metalloaminopeptidase activity [GO:0070006]; protein initiator methionine removal [GO:0070084]; proteolysis [GO:0006508]	GO:0006508; GO:0046872; GO:0070006; GO:0070084	2735	2873	3059	2751	2858.66	-0.200354	0.999388	NA	1136	991	963	1261	1457	778	1120.41	0.87	0.0006	Proliferative
MCU_003499	MCU_003499-RA	TLC domain-containing protein	IPR006838;	PF04750;			membrane [GO:0016020]		membrane [GO:0016020]	GO:0016020	3372	4168	4168	3730	3857.62	-0.180519	0.999388	NA	2232	936	1155	1800	2056	873	1485.98	0.87	0.0049	Proliferative
MCU_013160	MCU_013160-RA	SCP domain-containing protein	IPR014044;IPR035940;	PF00188;							31247	55803	51520	59379	48885.1	0.109396	0.999388	NA	4661	2311	4331	3376	4648	3778	3954.07	0.87	0.0025	Proliferative
MCU_009831	MCU_009831-RA	Uncharacterized protein									364	242	259	395	315.897	-0.154348	0.999388	NA	537	286	307	515	482	242	394.81	0.87	0.02	Proliferative
MCU_000161	MCU_000161-RB	Beta-Casp domain-containing protein	IPR022712;IPR021718;IPR036866;IPR011108;	PF10996;PF11718;PF07521;		mRNA processing [GO:0006397]	nucleus [GO:0005634]		nucleus [GO:0005634]; mRNA processing [GO:0006397]	GO:0005634; GO:0006397	1845	2073	1939	2034	1975.75	-0.23045	0.999388	NA	1530	975	1153	1850	1345	815	1295.85	0.87	0.0042	Proliferative
MCU_001432	MCU_001432-RA	TFIIIC_sub6 domain-containing protein	IPR042771;IPR019481;	PF10419;		transcription by RNA polymerase III [GO:0006383]			transcription by RNA polymerase III [GO:0006383]	GO:0006383	2611	3337	3342	3384	3155.01	-0.0699325	0.999388	NA	1391	800	1137	1412	1265	894	1172.18	0.87	0.0008	Proliferative
MCU_006504	MCU_006504-RA	Tubulin-folding cofactor C	IPR017901;IPR016098;IPR027684;IPR031925;IPR038397;IPR012945;	PF07986;PF16752;		post-chaperonin tubulin folding pathway [GO:0007023]	cytoplasm [GO:0005737]	tubulin binding [GO:0015631]	cytoplasm [GO:0005737]; tubulin binding [GO:0015631]; post-chaperonin tubulin folding pathway [GO:0007023]	GO:0005737; GO:0007023; GO:0015631	7523	8760	9760	8832	8686.71	-0.0576053	0.999388	NA	2871	1729	1982	3183	2327	1599	2321.66	0.87	0.0018	Proliferative
MCU_001478	MCU_001478-RA	NADH dehydrogenase [ubiquinone] 1 beta subcomplex subunit 6 (Complex I-B17) (NADH-ubiquinone oxidoreductase B17 subunit)	IPR019174;	PF09782;		mitochondrial electron transport, NADH to ubiquinone [GO:0006120]	mitochondrial respiratory chain complex I [GO:0005747]		mitochondrial respiratory chain complex I [GO:0005747]; mitochondrial electron transport, NADH to ubiquinone [GO:0006120]	GO:0005747; GO:0006120	2494	2445	3209	3252	2826.34	0.133874	0.999388	NA	1610	811	909	1421	1289	843	1158.42	0.87	0.0024	Proliferative
MCU_009604	MCU_009604-RB	BAR domain-containing protein	IPR027267;IPR004148;	PF03114;			cytoplasm [GO:0005737]		cytoplasm [GO:0005737]	GO:0005737	34307	27861	37141	74150	42429	0.578447	0.931335	NA	11953	12323	10638	8427	22780	9589	12792.4	0.87	0.01	Proliferative
MCU_009519	MCU_009519-RA	Alpha-endosulfine	IPR006760;	PF04667;		cell cycle [GO:0007049]; cell division [GO:0051301]	cytoplasm [GO:0005737]	protein phosphatase inhibitor activity [GO:0004864]	cytoplasm [GO:0005737]; protein phosphatase inhibitor activity [GO:0004864]; cell cycle [GO:0007049]; cell division [GO:0051301]	GO:0004864; GO:0005737; GO:0007049; GO:0051301	3504	4045	4952	4316	4176.33	0.0470128	0.999388	NA	632	578	586	579	988	480	651.72	0.87	0.0051	Proliferative
MCU_011946	MCU_011946-RA	RRM domain-containing protein	IPR012677;IPR035979;IPR000504;	PF00076;				RNA binding [GO:0003723]	RNA binding [GO:0003723]	GO:0003723	2855	3156	3611	4207	3425.18	0.127722	0.999388	NA	3256	1765	2385	3385	2876	1747	2593.13	0.87	0.0006	Proliferative
MCU_002538	MCU_002538-RA	Dihydrolipoyl dehydrogenase (EC 1.8.1.4)	IPR036188;IPR023753;IPR016156;IPR006258;IPR001100;IPR004099;IPR012999;	PF07992;PF02852;	1.8.1.4			dihydrolipoyl dehydrogenase activity [GO:0004148]; flavin adenine dinucleotide binding [GO:0050660]	dihydrolipoyl dehydrogenase activity [GO:0004148]; flavin adenine dinucleotide binding [GO:0050660]	GO:0004148; GO:0050660	6693	9216	10322	8743	8682.03	0.0165597	0.999388	NA	4497	2434	2862	4028	4366	2296	3423.91	0.87	0.0001	Proliferative
MCU_002042	MCU_002042-RA	Sm domain-containing protein	IPR039267;IPR001163;IPR010920;	PF01423;				U7 snRNA binding [GO:0071209]	U7 snRNA binding [GO:0071209]	GO:0071209	3162	3297	4171	4100	3653.69	0.104721	0.999388	NA	1304	667	928	1277	1216	657	1010.77	0.87	0.0018	Proliferative
MCU_006106	MCU_006106-RA	Nucleolar GTP-binding protein 2	IPR030378;IPR024929;IPR006073;IPR023179;IPR027417;	PF01926;			nucleolus [GO:0005730]	GTP binding [GO:0005525]	nucleolus [GO:0005730]; GTP binding [GO:0005525]	GO:0005525; GO:0005730	2572	2643	2783	4207	3019.35	0.168095	0.999388	NA	1579	906	1313	1652	1482	963	1335.6	0.87	0.0007	Proliferative
MCU_004735	MCU_004735-RA	Glutamine amidotransferase type-2 domain-containing protein	IPR001962;IPR017932;IPR029055;IPR014729;	PF00733;PF13537;		asparagine biosynthetic process [GO:0006529]	membrane [GO:0016020]	asparagine synthase (glutamine-hydrolyzing) activity [GO:0004066]	membrane [GO:0016020]; asparagine synthase (glutamine-hydrolyzing) activity [GO:0004066]; asparagine biosynthetic process [GO:0006529]	GO:0004066; GO:0006529; GO:0016020	321	412	361	438	381.838	-0.123916	0.999388	NA	614	299	312	410	593	318	424.37	0.87	0.0153	Proliferative
MCU_012054	MCU_012054-RB	Brix domain-containing protein	IPR007109;IPR044281;	PF04427;		rRNA processing [GO:0006364]		rRNA primary transcript binding [GO:0042134]	rRNA primary transcript binding [GO:0042134]; rRNA processing [GO:0006364]	GO:0006364; GO:0042134	1304	1684	1862	2064	1709.73	0.146338	0.999388	NA	524	249	362	491	497	247	393.66	0.87	0.0156	Proliferative
MCU_004473	MCU_004473-RB	Mitochondrial import receptor subunit TOM70	IPR011990;IPR001440;IPR019734;	PF00515;			membrane [GO:0016020]		membrane [GO:0016020]	GO:0016020	6730	8294	9345	7085	7847.58	-0.117585	0.999388	NA	2731	2345	2358	3084	3109	2027	2684.95	0.87	0.0002	Proliferative
MCU_007933	MCU_007933-RB	Ribosomal RNA-processing protein 14/surfeit locus protein 6 C-terminal domain-containing protein	IPR008610;	PF05890;		ribosome biogenesis [GO:0042254]	nucleolus [GO:0005730]		nucleolus [GO:0005730]; ribosome biogenesis [GO:0042254]	GO:0005730; GO:0042254	1978	2538	2328	2493	2329.75	-0.153195	0.999388	NA	1222	694	887	1236	1041	724	983.76	0.87	0.0019	Proliferative
MCU_003525	MCU_003525-RA	Uncharacterized protein	IPR006591;IPR039747;IPR029040;	PF03604;		DNA-templated transcription [GO:0006351]		DNA binding [GO:0003677]; DNA-directed 5'-3' RNA polymerase activity [GO:0003899]; zinc ion binding [GO:0008270]	DNA binding [GO:0003677]; DNA-directed 5'-3' RNA polymerase activity [GO:0003899]; zinc ion binding [GO:0008270]; DNA-templated transcription [GO:0006351]	GO:0003677; GO:0003899; GO:0006351; GO:0008270	2253	2045	2198	3269	2423.81	0.0896427	0.999388	NA	1050	532	637	836	894	618	771.69	0.87	0.0025	Proliferative
MCU_004977	MCU_004977-RA	FUN14 domain-containing protein 1	IPR007014;	PF04930;			mitochondrial outer membrane [GO:0005741]		mitochondrial outer membrane [GO:0005741]	GO:0005741	5775	5789	6298	6708	6130.24	-0.0838633	0.999388	NA	1687	828	994	1415	1601	796	1216.13	0.87	0.0013	Proliferative
MCU_008536	MCU_008536-RA	BPTI/Kunitz inhibitor domain-containing protein	IPR002223;IPR036880;	PF00014;				serine-type endopeptidase inhibitor activity [GO:0004867]	serine-type endopeptidase inhibitor activity [GO:0004867]	GO:0004867	4696	4216	5502	5362	4922.1	0.0301106	0.999388	NA	681	351	680	684	773	408	598.25	0.86	0.0071	Proliferative
MCU_001110	MCU_001110-RA	Thioredoxin domain-containing protein	IPR000866;IPR024706;IPR019479;IPR036249;IPR013766;	PF10417;PF00578;				peroxiredoxin activity [GO:0051920]	peroxiredoxin activity [GO:0051920]	GO:0051920	2320	3065	3401	3576	3058.49	0.12698	0.999388	NA	1576	840	1253	1197	1800	981	1281.56	0.86	0.0004	Proliferative
MCOS_0000431001	MCOS_0000431001-mRNA-1	Nuclear protein 1									1332	1117	1528	4024	1936.67	0.918865	0.365412	NA	832	646	978	757	1491	572	878.87	0.86	0.0084	Proliferative
MCOS_0000576601	MCOS_0000576601-mRNA-1	Uncharacterized protein	IPR005351;	PF03669;		protein insertion into ER membrane [GO:0045048]	endoplasmic reticulum membrane [GO:0005789]	protein folding chaperone [GO:0044183]	endoplasmic reticulum membrane [GO:0005789]; protein folding chaperone [GO:0044183]; protein insertion into ER membrane [GO:0045048]	GO:0005789; GO:0044183; GO:0045048	2457	2186	2694	2522	2463.07	-0.0877143	0.999388	NA	672	315	383	630	623	252	472.62	0.86	0.026	Proliferative
MCU_010822	MCU_010822-RA	Tudor domain-containing protein	IPR002999;	PF00567;				RNA binding [GO:0003723]	RNA binding [GO:0003723]	GO:0003723	3104	4068	3578	3630	3596.97	-0.239447	0.999388	NA	3275	1922	2482	2934	2835	2304	2695.68	0.86	0.0003	Proliferative
MCU_000048	MCU_000048-RA	26S proteasome non-ATPase regulatory subunit 6	IPR000717;IPR019585;IPR045135;IPR036390;	PF01399;PF10602;							5392	8181	9053	7651	7501.71	0.0572488	0.999388	NA	2480	1898	1977	2747	2929	1442	2270.85	0.86	0.0002	Proliferative
MCU_001284	MCU_001284-RA	UBC core domain-containing protein	IPR000608;IPR016135;	PF00179;							2665	2763	3128	3796	3063.32	0.0979608	0.999388	NA	1391	704	1292	870	1584	1106	1180.1	0.86	0.01	Proliferative
MCU_000545	MCU_000545-RA	RRM domain-containing protein	IPR012677;IPR034784;IPR035979;IPR000504;	PF00076;				RNA binding [GO:0003723]	RNA binding [GO:0003723]	GO:0003723	2072	2685	2730	3109	2627.63	0.0481202	0.999388	NA	1910	1117	1380	1616	1985	1163	1545.12	0.86	0.0001	Proliferative
MCU_007715	MCU_007715-RA	DUF3504 domain-containing protein	IPR021893;	PF12012;							2351	3017	2844	2624	2709.86	-0.220089	0.999388	NA	1863	1138	1170	1739	1621	1105	1465.32	0.86	0.0008	Proliferative
MCU_005104	MCU_005104-RA	Uncharacterized protein									1400	1557	1485	1807	1558.05	-0.096713	0.999388	NA	1714	874	1355	1706	1489	994	1371.13	0.86	0.0014	Proliferative
MCU_006026	MCU_006026-RA	SUZ domain-containing protein	IPR024771;IPR039228;	PF12752;							12670	17652	13691	16321	15089.2	-0.260783	0.999388	NA	3760	1765	3724	3356	2210	3490	3209.39	0.86	0.0366	Proliferative
MCU_001840	MCU_001840-RB	Condensin complex subunit 2	IPR022816;	PF05786;		cell division [GO:0051301]; mitotic chromosome condensation [GO:0007076]	condensin complex [GO:0000796]; cytoplasm [GO:0005737]; membrane [GO:0016020]		condensin complex [GO:0000796]; cytoplasm [GO:0005737]; membrane [GO:0016020]; cell division [GO:0051301]; mitotic chromosome condensation [GO:0007076]	GO:0000796; GO:0005737; GO:0007076; GO:0016020; GO:0051301	707	1022	992	951	913.453	-0.0759244	0.999388	NA	900	477	651	954	759	463	706.06	0.86	0.0075	Proliferative
MCU_010015	MCU_010015-RA	RRF domain-containing protein	IPR023584;IPR036191;	PF01765;							1022	1173	1263	1538	1237.95	0.100912	0.999388	NA	1123	673	731	1046	1080	615	886.03	0.86	0.0011	Proliferative
MCU_010888	MCU_010888-RB	Fibronectin type-III domain-containing protein	IPR003961;IPR036116;IPR013783;	PF00041;			membrane [GO:0016020]		membrane [GO:0016020]	GO:0016020	488	636	962	1112	779.654	0.636077	0.390783	NA	777	506	409	594	890	398	595.9	0.86	0.0104	Proliferative
MCU_012068	MCU_012068-RA	DNA-directed RNA polymerase subunit	IPR012164;IPR034004;IPR001222;	PF01096;		DNA-templated transcription [GO:0006351]; mRNA cleavage [GO:0006379]	DNA-directed RNA polymerase complex [GO:0000428]; nucleolus [GO:0005730]	DNA-directed 5'-3' RNA polymerase activity [GO:0003899]; nucleic acid binding [GO:0003676]; zinc ion binding [GO:0008270]	DNA-directed RNA polymerase complex [GO:0000428]; nucleolus [GO:0005730]; DNA-directed 5'-3' RNA polymerase activity [GO:0003899]; nucleic acid binding [GO:0003676]; zinc ion binding [GO:0008270]; DNA-templated transcription [GO:0006351]; mRNA cleavage [GO:0006379]	GO:0000428; GO:0003676; GO:0003899; GO:0005730; GO:0006351; GO:0006379; GO:0008270	456	355	368	427	404.015	-0.288212	0.999388	NA	261	228	302	336	338	202	284.55	0.86	0.0293	Proliferative
MCU_012281	MCU_012281-RA	Uncharacterized protein	IPR006804;	PF04714;							1000	1136	1274	1841	1293.39	0.292434	0.999388	NA	604	402	417	543	614	383	502.55	0.86	0.0037	Proliferative
MCU_006978	MCU_006978-RB	Voltage-dependent anion-selective channel protein 1	IPR023614;IPR001925;IPR027246;	PF01459;			mitochondrial outer membrane [GO:0005741]; pore complex [GO:0046930]	porin activity [GO:0015288]; voltage-gated monoatomic anion channel activity [GO:0008308]	mitochondrial outer membrane [GO:0005741]; pore complex [GO:0046930]; porin activity [GO:0015288]; voltage-gated monoatomic anion channel activity [GO:0008308]	GO:0005741; GO:0008308; GO:0015288; GO:0046930	2258	2507	2760	2631	2531.49	-0.0722884	0.999388	NA	954	315	571	643	854	440	621.19	0.86	0.019	Proliferative
MCU_007547	MCU_007547-RB	DNA damage-binding protein 1 (Damage-specific DNA-binding protein 1)	IPR004871;IPR018846;IPR015943;	PF03178;PF10433;		DNA repair [GO:0006281]; proteasome-mediated ubiquitin-dependent protein catabolic process [GO:0043161]; protein ubiquitination [GO:0016567]	nucleus [GO:0005634]	nucleic acid binding [GO:0003676]	nucleus [GO:0005634]; nucleic acid binding [GO:0003676]; DNA repair [GO:0006281]; proteasome-mediated ubiquitin-dependent protein catabolic process [GO:0043161]; protein ubiquitination [GO:0016567]	GO:0003676; GO:0005634; GO:0006281; GO:0016567; GO:0043161	3057	3802	3819	3421	3521.68	-0.169312	0.999388	NA	1758	1095	1692	1954	1794	1149	1599.43	0.86	0.0007	Proliferative
MCU_001861	MCU_001861-RA	Fascin domain-containing protein	IPR008999;IPR010431;IPR022768;	PF06268;		actin filament organization [GO:0007015]	cytoplasm [GO:0005737]; cytoskeleton [GO:0005856]	actin filament binding [GO:0051015]; protein-macromolecule adaptor activity [GO:0030674]	cytoplasm [GO:0005737]; cytoskeleton [GO:0005856]; actin filament binding [GO:0051015]; protein-macromolecule adaptor activity [GO:0030674]; actin filament organization [GO:0007015]	GO:0005737; GO:0005856; GO:0007015; GO:0030674; GO:0051015	8371	10913	8295	6821	8698.47	-0.597016	0.287543	NA	10641	5472	6063	10774	8077	4831	7675.05	0.86	0.0029	Proliferative
MCU_002258	MCU_002258-RA	Acyl-CoA_dh_1 domain-containing protein	IPR006091;IPR046373;IPR013786;IPR037069;IPR009100;	PF02770;PF02771;				flavin adenine dinucleotide binding [GO:0050660]; oxidoreductase activity, acting on the CH-CH group of donors [GO:0016627]	flavin adenine dinucleotide binding [GO:0050660]; oxidoreductase activity, acting on the CH-CH group of donors [GO:0016627]	GO:0016627; GO:0050660	1535	1679	1715	1777	1674.47	-0.131461	0.999388	NA	1542	633	1080	1325	1342	772	1113.48	0.86	0.0037	Proliferative
MCU_007474	MCU_007474-RA	Ribosomal protein	IPR002143;IPR023674;IPR028364;IPR016095;IPR023673;	PF00687;		translation [GO:0006412]	large ribosomal subunit [GO:0015934]	RNA binding [GO:0003723]; structural constituent of ribosome [GO:0003735]	large ribosomal subunit [GO:0015934]; RNA binding [GO:0003723]; structural constituent of ribosome [GO:0003735]; translation [GO:0006412]	GO:0003723; GO:0003735; GO:0006412; GO:0015934	15450	13057	13842	22803	16170.7	0.102535	0.999388	NA	15806	8176	8565	13951	13823	7262	11256.3	0.85	0.0006	Proliferative
MCU_001163	MCU_001163-RA	ATPase protein 9 (ATPase subunit c)	IPR000454;IPR020537;IPR038662;IPR002379;IPR035921;	PF00137;		proton motive force-driven ATP synthesis [GO:0015986]	mitochondrial membrane [GO:0031966]; proton-transporting ATP synthase complex, coupling factor F(o) [GO:0045263]	lipid binding [GO:0008289]; proton transmembrane transporter activity [GO:0015078]	mitochondrial membrane [GO:0031966]; proton-transporting ATP synthase complex, coupling factor F(o) [GO:0045263]; lipid binding [GO:0008289]; proton transmembrane transporter activity [GO:0015078]; proton motive force-driven ATP synthesis [GO:0015986]	GO:0008289; GO:0015078; GO:0015986; GO:0031966; GO:0045263	31281	31912	33983	28406	31519.5	-0.270225	0.999388	NA	4920	2702	3389	4447	4783	2635	3830.1	0.85	0	Proliferative
MCU_008780	MCU_008780-RA	Histone H2A	IPR009072;IPR002119;IPR007125;IPR032454;	PF00125;PF16211;			nucleosome [GO:0000786]; nucleus [GO:0005634]	DNA binding [GO:0003677]; protein heterodimerization activity [GO:0046982]; structural constituent of chromatin [GO:0030527]	nucleosome [GO:0000786]; nucleus [GO:0005634]; DNA binding [GO:0003677]; protein heterodimerization activity [GO:0046982]; structural constituent of chromatin [GO:0030527]	GO:0000786; GO:0003677; GO:0005634; GO:0030527; GO:0046982	817	988	1232	1206	1048.79	0.185166	0.999388	NA	394	338	554	429	512	429	461.56	0.85	0.0304	Proliferative
MCU_005837	MCU_005837-RB	DUF2428 domain-containing protein	IPR016024;IPR019442;	PF10350;							3539	2325	2479	2448	2738.53	-0.514288	0.917434	NA	1685	844	1208	1633	1876	648	1292.25	0.85	0.0071	Proliferative
MCU_006963	MCU_006963-RA	RNA helicase (EC 3.6.4.13)	IPR011545;IPR014001;IPR001650;IPR027417;IPR000629;IPR014014;	PF00270;PF00271;	3.6.4.13			ATP binding [GO:0005524]; hydrolase activity [GO:0016787]; nucleic acid binding [GO:0003676]; RNA helicase activity [GO:0003724]	ATP binding [GO:0005524]; hydrolase activity [GO:0016787]; nucleic acid binding [GO:0003676]; RNA helicase activity [GO:0003724]	GO:0003676; GO:0003724; GO:0005524; GO:0016787	2086	2141	2186	3083	2356.96	0.0636871	0.999388	NA	1138	996	1646	1732	1324	1033	1357.42	0.85	0.012	Proliferative
MCU_011756	MCU_011756-RA	PLD phosphodiesterase domain-containing protein	IPR032803;IPR001736;	PF13918;				catalytic activity [GO:0003824]	catalytic activity [GO:0003824]	GO:0003824	822	987	838	705	845.272	-0.477407	0.931617	NA	1313	581	622	1226	1061	437	859.1	0.85	0.0293	Proliferative
MCOS_0001028601	MCOS_0001028601-mRNA-1	SHNi-TPR domain-containing protein	IPR019544;IPR011990;	PF10516;							966	1186	1411	1835	1327.19	0.343439	0.999388	NA	1499	1044	1095	1717	1518	774	1285.29	0.85	0.0026	Proliferative
MCU_004342	MCU_004342-RA	Bcl-2 Bcl-2 homology region 1-3 domain-containing protein	IPR036834;IPR046371;IPR026298;IPR002475;	PF00452;		apoptotic process [GO:0006915]; regulation of apoptotic process [GO:0042981]	membrane [GO:0016020]		membrane [GO:0016020]; apoptotic process [GO:0006915]; regulation of apoptotic process [GO:0042981]	GO:0006915; GO:0016020; GO:0042981	5032	6339	6702	5781	5948.01	-0.112172	0.999388	NA	1291	616	944	1261	1093	667	982.9	0.85	0.004	Proliferative
MCU_013007	MCU_013007-RA	Helicase ATP-binding domain-containing protein	IPR027417;								333	489	408	432	414.979	-0.213342	0.999388	NA	555	279	512	490	547	378	466.93	0.85	0.0118	Proliferative
MCU_012280	MCU_012280-RD	CR-type domain-containing protein	IPR012724;IPR002939;IPR001623;IPR018253;IPR008971;IPR001305;IPR036410;IPR036869;	PF00226;PF01556;PF00684;		protein folding [GO:0006457]; response to heat [GO:0009408]		ATP binding [GO:0005524]; heat shock protein binding [GO:0031072]; metal ion binding [GO:0046872]; unfolded protein binding [GO:0051082]	ATP binding [GO:0005524]; heat shock protein binding [GO:0031072]; metal ion binding [GO:0046872]; unfolded protein binding [GO:0051082]; protein folding [GO:0006457]; response to heat [GO:0009408]	GO:0005524; GO:0006457; GO:0009408; GO:0031072; GO:0046872; GO:0051082	3742	4379	4573	4308	4242.29	-0.119956	0.999388	NA	2189	1149	1699	2167	1656	1399	1747.34	0.85	0.003	Proliferative
MCU_003085	MCU_003085-RA	CRAL-TRIO domain-containing protein	IPR001251;IPR036865;IPR011074;IPR036273;	PF00650;							16976	29834	32753	28224	26612	0.142619	0.999388	NA	3180	2982	4247	3035	4898	3375	3749.23	0.85	0.0041	Proliferative
MCU_010591	MCU_010591-RA	Uroporphyrinogen decarboxylase (EC 4.1.1.37)	IPR038071;IPR006361;IPR000257;	PF01208;	4.1.1.37	protoporphyrinogen IX biosynthetic process [GO:0006782]		uroporphyrinogen decarboxylase activity [GO:0004853]	uroporphyrinogen decarboxylase activity [GO:0004853]; protoporphyrinogen IX biosynthetic process [GO:0006782]	GO:0004853; GO:0006782	4316	4964	4431	4468	4561.96	-0.310262	0.999388	NA	2637	1486	2151	2577	2473	1617	2185.91	0.85	0.0002	Proliferative
MCU_011299	MCU_011299-RA	cysteine--tRNA ligase (EC 6.1.1.16) (Cysteinyl-tRNA synthetase)	IPR015803;IPR024909;IPR014729;IPR032678;	PF01406;	6.1.1.16	cysteinyl-tRNA aminoacylation [GO:0006423]		ATP binding [GO:0005524]; cysteine-tRNA ligase activity [GO:0004817]	ATP binding [GO:0005524]; cysteine-tRNA ligase activity [GO:0004817]; cysteinyl-tRNA aminoacylation [GO:0006423]	GO:0004817; GO:0005524; GO:0006423	10845	14481	14350	12217	12958.3	-0.17626	0.999388	NA	5285	2961	3997	5149	4908	3011	4260.01	0.85	0.0001	Proliferative
MCU_000888	MCU_000888-RA	Utp13 domain-containing protein	IPR020472;IPR013934;IPR015943;IPR001680;IPR019775;IPR036322;	PF08625;PF00400;		rRNA processing [GO:0006364]	nucleolus [GO:0005730]; small-subunit processome [GO:0032040]		nucleolus [GO:0005730]; small-subunit processome [GO:0032040]; rRNA processing [GO:0006364]	GO:0005730; GO:0006364; GO:0032040	2434	2600	2784	2537	2589.81	-0.171076	0.999388	NA	1368	1104	1223	1707	1675	759	1316.82	0.85	0.0026	Proliferative
MCU_005621	MCU_005621-RA	EIF-4F 25 kDa subunit	IPR023398;IPR001040;IPR019770;	PF01652;			cytoplasm [GO:0005737]	RNA binding [GO:0003723]; translation initiation factor activity [GO:0003743]	cytoplasm [GO:0005737]; RNA binding [GO:0003723]; translation initiation factor activity [GO:0003743]	GO:0003723; GO:0003743; GO:0005737	17517	15456	15643	15945	16242.4	-0.318221	0.999388	NA	6572	3648	4591	6001	5860	3819	5143.38	0.85	0.0001	Proliferative
MCU_002829	MCU_002829-RA	Uncharacterized protein	IPR027417;IPR005225;IPR001806;	PF00071;				GTP binding [GO:0005525]; GTPase activity [GO:0003924]	GTP binding [GO:0005525]; GTPase activity [GO:0003924]	GO:0003924; GO:0005525	2015	3047	3514	4297	3157.61	0.381567	0.999388	NA	971	561	1068	652	1475	712	908.09	0.85	0.0178	Proliferative
MCU_001695	MCU_001695-RA	SCP domain-containing protein	IPR018244;IPR014044;IPR035940;IPR001283;IPR034113;	PF00188;			extracellular region [GO:0005576]		extracellular region [GO:0005576]	GO:0005576	3394	4411	5667	5836	4751.95	0.312597	0.999388	NA	1911	888	2461	1859	1732	1728	1820.04	0.85	0.0292	Proliferative
MCU_002683	MCU_002683-RA	Glutaredoxin domain-containing protein	IPR011767;IPR002109;IPR011899;IPR014025;IPR036249;IPR017937;	PF00462;							627	669	847	1062	789.688	0.30609	0.999388	NA	334	197	313	336	346	218	294.61	0.85	0.0233	Proliferative
MCU_006773	MCU_006773-RA	GOLD domain-containing protein	IPR015720;IPR009038;IPR036598;	PF01105;			membrane [GO:0016020]		membrane [GO:0016020]	GO:0016020	3550	3382	4033	3711	3665.32	-0.0940793	0.999388	NA	1292	891	931	1149	1471	777	1095.81	0.85	0.0003	Proliferative
MCU_010923	MCU_010923-RB	CPL domain-containing protein	IPR011989;IPR016024;IPR040000;					RNA binding [GO:0003723]	RNA binding [GO:0003723]	GO:0003723	957	829	939	908	911.138	-0.207833	0.999388	NA	654	324	618	615	728	372	551.29	0.84	0.0095	Proliferative
MCU_010498	MCU_010498-RA	C2H2-type domain-containing protein	IPR036236;IPR013087;	PF00096;							1197	1078	1027	808	1042	-0.564508	0.610343	NA	838	441	509	842	685	381	616.89	0.84	0.0148	Proliferative
MCU_001264	MCU_001264-RA	Uncharacterized protein	IPR043129;IPR018181;IPR029048;IPR029047;IPR013126;	PF00012;				ATP binding [GO:0005524]; ATP-dependent protein folding chaperone [GO:0140662]	ATP binding [GO:0005524]; ATP-dependent protein folding chaperone [GO:0140662]	GO:0005524; GO:0140662	14454	19260	21967	20289	18825.4	0.0800743	0.999388	NA	6259	4031	4769	6250	6211	3722	5274.16	0.84	0	Proliferative
MCU_002189	MCU_002189-RB	Protein CLP1 homolog	IPR045116;IPR010655;IPR038238;IPR032324;IPR038239;IPR032319;IPR027417;	PF06807;PF16573;PF16575;		mRNA 3'-end processing [GO:0031124]	nucleus [GO:0005634]	ATP binding [GO:0005524]; polynucleotide 5'-hydroxyl-kinase activity [GO:0051731]	nucleus [GO:0005634]; ATP binding [GO:0005524]; polynucleotide 5'-hydroxyl-kinase activity [GO:0051731]; mRNA 3'-end processing [GO:0031124]	GO:0005524; GO:0005634; GO:0031124; GO:0051731	763	736	985	1011	865.921	0.159085	0.999388	NA	453	230	373	453	403	258	364.73	0.84	0.0218	Proliferative
MCU_001506	MCU_001506-RD	DNA-directed RNA polymerase I subunit RPA2 (EC 2.7.7.6)	IPR015712;IPR007120;IPR037033;IPR037034;IPR007645;IPR007641;IPR014724;IPR009674;	PF06883;PF04565;PF00562;PF04560;	2.7.7.6	DNA-templated transcription [GO:0006351]	DNA-directed RNA polymerase complex [GO:0000428]; nucleus [GO:0005634]	DNA binding [GO:0003677]; DNA-directed 5'-3' RNA polymerase activity [GO:0003899]; ribonucleoside binding [GO:0032549]	DNA-directed RNA polymerase complex [GO:0000428]; nucleus [GO:0005634]; DNA binding [GO:0003677]; DNA-directed 5'-3' RNA polymerase activity [GO:0003899]; ribonucleoside binding [GO:0032549]; DNA-templated transcription [GO:0006351]	GO:0000428; GO:0003677; GO:0003899; GO:0005634; GO:0006351; GO:0032549	3872	4555	3809	3870	4049.69	-0.383375	0.95968	NA	2773	1782	2290	3283	2380	1631	2397.58	0.84	0.0023	Proliferative
MCU_003773	MCU_003773-RA	Nucleoside diphosphate kinase (EC 2.7.4.6)	IPR034907;IPR036850;IPR001564;IPR023005;	PF00334;	2.7.4.6	CTP biosynthetic process [GO:0006241]; GTP biosynthetic process [GO:0006183]; phosphorylation [GO:0016310]; UTP biosynthetic process [GO:0006228]		ATP binding [GO:0005524]; nucleoside diphosphate kinase activity [GO:0004550]	ATP binding [GO:0005524]; nucleoside diphosphate kinase activity [GO:0004550]; CTP biosynthetic process [GO:0006241]; GTP biosynthetic process [GO:0006183]; phosphorylation [GO:0016310]; UTP biosynthetic process [GO:0006228]	GO:0004550; GO:0005524; GO:0006183; GO:0006228; GO:0006241; GO:0016310	39262	36687	39478	39958	38920.6	-0.19012	0.999388	NA	8597	3404	3701	6046	6608	3683	5293.4	0.84	0.0047	Proliferative
MCU_013520	MCU_013520-RA	DUF5734 domain-containing protein									4040	4750	5495	6928	5232	0.248708	0.999388	NA	1289	1161	1508	942	1855	1415	1418.34	0.84	0.0195	Proliferative
MCU_009480	MCU_009480-RA	CBF domain-containing protein	IPR005612;IPR027193;	PF03914;		ribosome biogenesis [GO:0042254]	nucleus [GO:0005634]		nucleus [GO:0005634]; ribosome biogenesis [GO:0042254]	GO:0005634; GO:0042254	1497	1618	1552	1629	1576.47	-0.221244	0.999388	NA	779	631	628	864	729	579	725.34	0.84	0.0067	Proliferative
MCU_002773	MCU_002773-RA	RRM domain-containing protein	IPR025715;IPR012677;IPR035979;IPR000504;	PF13865;PF00076;				RNA binding [GO:0003723]	RNA binding [GO:0003723]	GO:0003723	11145	11158	10799	11882	11272.8	-0.229358	0.999388	NA	5431	3690	4585	5863	4652	3863	4817.52	0.84	0.0007	Proliferative
MCU_002603	MCU_002603-RA	BTB domain-containing protein									431	422	419	536	451.141	-0.0917374	0.999388	NA	422	194	362	317	418	281	335.8	0.84	0.0292	Proliferative
MCU_006644	MCU_006644-RA	RPOL4c domain-containing protein	IPR010997;IPR006590;IPR045222;IPR005574;IPR038324;	PF03874;		DNA-templated transcription initiation [GO:0006352]; transcription by RNA polymerase II [GO:0006366]	DNA-directed RNA polymerase complex [GO:0000428]; nucleus [GO:0005634]	nucleotide binding [GO:0000166]	DNA-directed RNA polymerase complex [GO:0000428]; nucleus [GO:0005634]; nucleotide binding [GO:0000166]; DNA-templated transcription initiation [GO:0006352]; transcription by RNA polymerase II [GO:0006366]	GO:0000166; GO:0000428; GO:0005634; GO:0006352; GO:0006366	821	788	886	1015	874.072	-0.0140981	0.999388	NA	394	293	260	281	411	307	334.55	0.84	0.0349	Proliferative
MCU_006095	MCU_006095-RB	Dihydrolipoamide acetyltransferase component of pyruvate dehydrogenase complex (EC 2.3.1.-)	IPR003016;IPR001078;IPR000089;IPR023213;IPR045257;IPR036625;IPR004167;IPR011053;	PF00198;PF00364;PF02817;	2.3.1.-	acetyl-CoA biosynthetic process from pyruvate [GO:0006086]	pyruvate dehydrogenase complex [GO:0045254]	acyltransferase activity [GO:0016746]	pyruvate dehydrogenase complex [GO:0045254]; acyltransferase activity [GO:0016746]; acetyl-CoA biosynthetic process from pyruvate [GO:0006086]	GO:0006086; GO:0016746; GO:0045254	13335	17445	15930	13725	15148.4	-0.299546	0.999388	NA	5415	2853	3513	4877	4175	3150	4059.42	0.84	0.0007	Proliferative
MCU_005249	MCU_005249-RA	Metaxin	IPR036282;IPR033468;IPR019564;	PF17171;PF10568;		protein transport [GO:0015031]	SAM complex [GO:0001401]	glutathione transferase activity [GO:0004364]	SAM complex [GO:0001401]; glutathione transferase activity [GO:0004364]; protein transport [GO:0015031]	GO:0001401; GO:0004364; GO:0015031	2146	2663	2582	2663	2507.25	-0.122885	0.999388	NA	1587	735	1043	1335	1261	880	1149.74	0.84	0.0027	Proliferative
MCU_002885	MCU_002885-RA	Prefoldin subunit 6	IPR002777;IPR009053;	PF01920;		protein folding [GO:0006457]	prefoldin complex [GO:0016272]	unfolded protein binding [GO:0051082]	prefoldin complex [GO:0016272]; unfolded protein binding [GO:0051082]; protein folding [GO:0006457]	GO:0006457; GO:0016272; GO:0051082	1608	1834	2431	3085	2198.17	0.42922	0.954427	NA	1209	761	754	1255	1024	626	948.5	0.84	0.0062	Proliferative
MCU_004634	MCU_004634-RA	VEFS-Box domain-containing protein	IPR019135;	PF09733;			nucleus [GO:0005634]	metal ion binding [GO:0046872]	nucleus [GO:0005634]; metal ion binding [GO:0046872]	GO:0005634; GO:0046872	1994	2449	2296	2154	2226.4	-0.245597	0.999388	NA	1255	520	1179	1203	1124	734	1006.78	0.84	0.0127	Proliferative
MCU_011452	MCU_011452-RA	PUA domain-containing protein	IPR016437;IPR041366;IPR002478;IPR015947;IPR004521;	PF17832;PF01472;			cytoplasm [GO:0005737]	RNA binding [GO:0003723]	cytoplasm [GO:0005737]; RNA binding [GO:0003723]	GO:0003723; GO:0005737	671	711	794	875	758.453	0.0200362	0.999388	NA	737	401	526	643	744	390	573.88	0.84	0.0036	Proliferative
MCU_005368	MCU_005368-RA	ATP synthase subunit b	IPR008688;IPR013837;	PF05405;		proton motive force-driven ATP synthesis [GO:0015986]	mitochondrial proton-transporting ATP synthase complex, coupling factor F(o) [GO:0000276]	proton transmembrane transporter activity [GO:0015078]	mitochondrial proton-transporting ATP synthase complex, coupling factor F(o) [GO:0000276]; proton transmembrane transporter activity [GO:0015078]; proton motive force-driven ATP synthesis [GO:0015986]	GO:0000276; GO:0015078; GO:0015986	14032	15315	16173	15878	15329.1	-0.123755	0.999388	NA	4257	2160	3285	3574	3772	2688	3333.85	0.83	0.0003	Proliferative
MCU_007633	MCU_007633-RA	Usp domain-containing protein	IPR014729;IPR006015;IPR006016;	PF00582;							2045	2780	3398	3116	2800.61	0.187696	0.999388	NA	1076	975	931	576	1781	932	1065.49	0.83	0.044	Proliferative
MCU_010968	MCU_010968-RB	Phosphatidylserine synthase (EC 2.7.8.29) (Serine-exchange enzyme)	IPR004277;	PF03034;	2.7.8.29	phosphatidylserine biosynthetic process [GO:0006659]	endoplasmic reticulum membrane [GO:0005789]	L-serine-phosphatidylethanolamine phosphatidyltransferase activity [GO:0106245]	endoplasmic reticulum membrane [GO:0005789]; L-serine-phosphatidylethanolamine phosphatidyltransferase activity [GO:0106245]; phosphatidylserine biosynthetic process [GO:0006659]	GO:0005789; GO:0006659; GO:0106245	3026	3295	3527	3039	3225.25	-0.19546	0.999388	NA	1082	642	1055	1261	1038	650	965.51	0.83	0.0059	Proliferative
MCU_011050	MCU_011050-RA	Cytochrome c oxidase subunit 5B, mitochondrial	IPR002124;IPR036972;	PF01215;		mitochondrial electron transport, cytochrome c to oxygen [GO:0006123]	mitochondrial respiratory chain complex IV [GO:0005751]		mitochondrial respiratory chain complex IV [GO:0005751]; mitochondrial electron transport, cytochrome c to oxygen [GO:0006123]	GO:0005751; GO:0006123	766	834	1138	1319	997.845	0.367012	0.999388	NA	616	315	411	610	488	308	460.49	0.83	0.0207	Proliferative
MCU_010882	MCU_010882-RA	STI1 domain-containing protein	IPR034649;IPR041243;IPR006636;IPR011990;IPR001440;IPR019734;	PF18253;PF17830;PF00515;			cytoplasm [GO:0005737]	protein dimerization activity [GO:0046983]	cytoplasm [GO:0005737]; protein dimerization activity [GO:0046983]	GO:0005737; GO:0046983	14760	16995	19062	18419	17220.4	-0.0103446	0.999388	NA	5874	3813	4014	5633	5475	3447	4776.5	0.83	0.0001	Proliferative
MCU_009106	MCU_009106-RB	SCP domain-containing protein	IPR014044;IPR035940;	PF00188;							109	174	216	428	223.639	0.940277	0.569969	NA	788	434	679	714	787	498	656.95	0.83	0.003	Proliferative
MCU_003204	MCU_003204-RB	Uncharacterized protein									1251	814	990	1201	1068.46	-0.178709	0.999388	NA	830	556	796	1226	803	361	762.83	0.83	0.0445	Proliferative
MCU_007580	MCU_007580-RA	Protein kinase domain-containing protein	IPR011009;IPR000719;IPR017441;IPR008271;IPR044093;	PF00069;		protein phosphorylation [GO:0006468]; regulation of mitotic cell cycle [GO:0007346]		ATP binding [GO:0005524]; cyclin-dependent protein serine/threonine kinase activity [GO:0004693]	ATP binding [GO:0005524]; cyclin-dependent protein serine/threonine kinase activity [GO:0004693]; protein phosphorylation [GO:0006468]; regulation of mitotic cell cycle [GO:0007346]	GO:0004693; GO:0005524; GO:0006468; GO:0007346	1993	2226	2406	2533	2278.84	-0.0234032	0.999388	NA	1785	933	1199	1728	1473	909	1344.94	0.83	0.0026	Proliferative
MCU_010627	MCU_010627-RA	K Homology domain-containing protein	IPR005662;IPR015946;IPR009019;					GTP binding [GO:0005525]; RNA binding [GO:0003723]	GTP binding [GO:0005525]; RNA binding [GO:0003723]	GO:0003723; GO:0005525	873	1010	938	966	948.08	-0.233808	0.999388	NA	446	273	409	492	413	283	392.28	0.83	0.0201	Proliferative
MCU_004478	MCU_004478-RB	diphthine methyl ester synthase (EC 2.1.1.314)	IPR000878;IPR035996;IPR014777;IPR014776;IPR004551;	PF00590;	2.1.1.314	methylation [GO:0032259]; peptidyl-diphthamide biosynthetic process from peptidyl-histidine [GO:0017183]		diphthine synthase activity [GO:0004164]	diphthine synthase activity [GO:0004164]; methylation [GO:0032259]; peptidyl-diphthamide biosynthetic process from peptidyl-histidine [GO:0017183]	GO:0004164; GO:0017183; GO:0032259	1188	1301	1381	1504	1337.97	-0.03836	0.999388	NA	1029	533	725	787	852	692	785.56	0.83	0.0052	Proliferative
MCU_003056	MCU_003056-RA	MPN domain-containing protein	IPR000555;IPR037518;IPR033858;IPR024969;	PF01398;PF13012;			proteasome regulatory particle [GO:0005838]	metallopeptidase activity [GO:0008237]	proteasome regulatory particle [GO:0005838]; metallopeptidase activity [GO:0008237]	GO:0005838; GO:0008237	2067	2322	2946	3883	2756.27	0.38608	0.999388	NA	1462	892	1036	1306	1356	900	1176.1	0.83	0.0005	Proliferative
MCU_001410	MCU_001410-RA	Abscisic acid G-protein coupled receptor-like domain-containing protein	IPR025969;IPR022535;IPR015672;	PF12430;PF12537;			membrane [GO:0016020]		membrane [GO:0016020]	GO:0016020	1171	1102	1401	1509	1286.49	0.101533	0.999388	NA	897	527	669	846	869	506	724.4	0.83	0.002	Proliferative
MCU_002045	MCU_002045-RA	Probable U3 small nucleolar RNA-associated protein 11	IPR007144;	PF03998;		rRNA processing [GO:0006364]	nucleolus [GO:0005730]; small-subunit processome [GO:0032040]		nucleolus [GO:0005730]; small-subunit processome [GO:0032040]; rRNA processing [GO:0006364]	GO:0005730; GO:0006364; GO:0032040	478	446	530	570	504.033	-0.00342295	0.999388	NA	656	330	417	575	599	312	479.97	0.83	0.0115	Proliferative
MCU_005188	MCU_005188-RA	RRM domain-containing protein	IPR012677;IPR035979;IPR000504;	PF00076;			nucleus [GO:0005634]	RNA binding [GO:0003723]	nucleus [GO:0005634]; RNA binding [GO:0003723]	GO:0003723; GO:0005634	1060	1705	1332	1328	1357.01	-0.297724	0.999388	NA	801	583	829	991	751	587	777.61	0.83	0.01	Proliferative
MCU_004192	MCU_004192-RA	RPB6 homolog	IPR020708;IPR006110;IPR028363;IPR036161;IPR006111;	PF01192;		DNA-templated transcription [GO:0006351]	RNA polymerase II, core complex [GO:0005665]	DNA binding [GO:0003677]; DNA-directed 5'-3' RNA polymerase activity [GO:0003899]	RNA polymerase II, core complex [GO:0005665]; DNA binding [GO:0003677]; DNA-directed 5'-3' RNA polymerase activity [GO:0003899]; DNA-templated transcription [GO:0006351]	GO:0003677; GO:0003899; GO:0005665; GO:0006351	6204	5073	4956	5378	5451.05	-0.384428	0.999388	NA	1573	716	1263	1532	1034	999	1211.14	0.83	0.0174	Proliferative
MCU_008258	MCU_008258-RA	SUI1 domain-containing protein	IPR046447;IPR001950;IPR036877;	PF01253;				translation initiation factor activity [GO:0003743]	translation initiation factor activity [GO:0003743]	GO:0003743	2838	2674	2874	2814	2806.96	-0.209109	0.999388	NA	2027	827	1273	1715	1637	929	1392.82	0.83	0.0051	Proliferative
MCU_007918	MCU_007918-RA	Uncharacterized protein									377	322	446	573	424.194	0.285999	0.999388	NA	360	198	193	272	323	193	257.99	0.83	0.0428	Proliferative
MCU_007892	MCU_007892-RA	Uncharacterized protein									12983	22234	27032	30071	22584.4	0.456562	0.98383	NA	14643	10331	11929	11576	21372	8143	12913.2	0.83	0.0005	Proliferative
MCU_008072	MCU_008072-RA	Lipid-binding serum glycoprotein N-terminal domain-containing protein									1964	4158	4049	4668	3643.55	0.273559	0.999388	NA	466	316	583	433	535	442	477.63	0.83	0.0312	Proliferative
MCU_003411	MCU_003411-RB	C2H2-type domain-containing protein	IPR036236;IPR013087;								2303	3105	3133	2993	2869.98	-0.0658611	0.999388	NA	1025	453	694	841	748	604	736.91	0.83	0.0115	Proliferative
MCU_003059	MCU_003059-RA	NADH dehydrogenase [ubiquinone] 1 beta subcomplex subunit 4 (Complex I-B15) (NADH-ubiquinone oxidoreductase B15 subunit)	IPR009866;	PF07225;			membrane [GO:0016020]; mitochondrion [GO:0005739]		membrane [GO:0016020]; mitochondrion [GO:0005739]	GO:0005739; GO:0016020	2355	2842	3016	3154	2824.97	-0.00123251	0.999388	NA	1151	430	550	803	854	514	711.33	0.82	0.0201	Proliferative
MCU_005012	MCU_005012-RC	RZZ complex subunit KNTC1/ROD C-terminal domain-containing protein									2927	2037	1830	2159	2274.76	-0.578112	0.628186	NA	2883	1992	2143	3055	2810	1635	2448.31	0.82	0.0005	Proliferative
MCU_001021	MCU_001021-RA	RNA helicase (EC 3.6.4.13)	IPR011545;IPR014001;IPR001650;IPR027417;IPR000629;IPR014014;	PF00270;PF00271;	3.6.4.13			ATP binding [GO:0005524]; hydrolase activity [GO:0016787]; nucleic acid binding [GO:0003676]; RNA helicase activity [GO:0003724]	ATP binding [GO:0005524]; hydrolase activity [GO:0016787]; nucleic acid binding [GO:0003676]; RNA helicase activity [GO:0003724]	GO:0003676; GO:0003724; GO:0005524; GO:0016787	1540	1955	2176	1986	1902.34	0.00502293	0.999388	NA	796	536	685	791	737	570	703.16	0.82	0.0043	Proliferative
MCU_003958	MCU_003958-RA	Epimerase domain-containing protein	IPR001509;IPR036291;	PF01370;							3956	6225	6382	5493	5475.25	-0.0194095	0.999388	NA	1844	1425	1333	1945	1746	1195	1618.2	0.82	0.0016	Proliferative
MCU_003255	MCU_003255-RB	MMS19 nucleotide excision repair protein	IPR008383;	PF05918;							946	594	678	1000	806.87	-0.14206	0.999388	NA	1530	615	791	1314	1239	536	984.54	0.82	0.0227	Proliferative
MCU_005674	MCU_005674-RA	HIT-type domain-containing protein	IPR007529;	PF04438;							1991	1460	2173	1605	1811.87	-0.128421	0.999388	NA	546	290	316	521	452	242	393.82	0.82	0.0321	Proliferative
MCU_004085	MCU_004085-RA	ATP synthase subunit beta (EC 7.1.2.2)	IPR003593;IPR005722;IPR020003;IPR004100;IPR036121;IPR000194;IPR024034;IPR027417;	PF00006;PF02874;	7.1.2.2		proton-transporting ATP synthase complex, catalytic core F(1) [GO:0045261]	ATP binding [GO:0005524]; proton-transporting ATP synthase activity, rotational mechanism [GO:0046933]; proton-transporting ATPase activity, rotational mechanism [GO:0046961]	proton-transporting ATP synthase complex, catalytic core F(1) [GO:0045261]; ATP binding [GO:0005524]; proton-transporting ATP synthase activity, rotational mechanism [GO:0046933]; proton-transporting ATPase activity, rotational mechanism [GO:0046961]	GO:0005524; GO:0045261; GO:0046933; GO:0046961	22938	33197	33145	28677	29373.1	-0.104186	0.999388	NA	10081	5268	7206	8373	8979	5962	7717.21	0.82	0.0001	Proliferative
MCU_005443	MCU_005443-RA	Uncharacterized protein	IPR029055;IPR001353;	PF00227;		proteolysis involved in protein catabolic process [GO:0051603]	nucleus [GO:0005634]; proteasome core complex [GO:0005839]		nucleus [GO:0005634]; proteasome core complex [GO:0005839]; proteolysis involved in protein catabolic process [GO:0051603]	GO:0005634; GO:0005839; GO:0051603	2513	2541	2990	3273	2811.29	0.0561206	0.999388	NA	1063	638	767	976	1072	575	851.58	0.82	0.0013	Proliferative
MCU_007734	MCU_007734-RA	Pre-mRNA-splicing factor RBM22 (RNA-binding motif protein 22)	IPR039171;IPR012677;IPR035979;IPR000504;IPR000571;IPR036855;	PF00076;			spliceosomal complex [GO:0005681]	metal ion binding [GO:0046872]; RNA binding [GO:0003723]	spliceosomal complex [GO:0005681]; metal ion binding [GO:0046872]; RNA binding [GO:0003723]	GO:0003723; GO:0005681; GO:0046872	3747	5329	4777	4457	4574.87	-0.219373	0.999388	NA	2675	1060	1764	2325	1365	1639	1846.53	0.82	0.0333	Proliferative
MCU_008489	MCU_008489-RA	DNA-directed RNA polymerase III subunit									829	786	1015	1062	916.216	0.108436	0.999388	NA	328	229	287	333	436	162	293.51	0.82	0.0388	Proliferative
MCU_011707	MCU_011707-RA	SCP domain-containing protein	IPR014044;IPR035940;IPR001283;	PF00188;							3397	4270	5082	5606	4528.54	0.231165	0.999388	NA	573	645	585	436	953	575	648.73	0.82	0.0447	Proliferative
MCU_002265	MCU_002265-RA	LEM domain-containing protein	IPR011015;IPR003887;	PF03020;							390	345	462	536	429.2	0.184798	0.999388	NA	331	262	239	285	377	225	291.78	0.81	0.0308	Proliferative
MCU_003728	MCU_003728-RA	RRM domain-containing protein	IPR012677;IPR035979;IPR000504;	PF00076;				RNA binding [GO:0003723]	RNA binding [GO:0003723]	GO:0003723	752	676	780	776	746.356	-0.13167	0.999388	NA	457	309	546	522	533	329	455.79	0.81	0.0205	Proliferative
MCU_001790	MCU_001790-RB	Rep_fac_C domain-containing protein	IPR008921;IPR027417;IPR013748;	PF13177;PF08542;		DNA replication [GO:0006260]		ATP binding [GO:0005524]; DNA binding [GO:0003677]	ATP binding [GO:0005524]; DNA binding [GO:0003677]; DNA replication [GO:0006260]	GO:0003677; GO:0005524; GO:0006260	1340	1379	1472	1476	1416.01	-0.13577	0.999388	NA	1112	539	600	885	972	494	761.12	0.81	0.0087	Proliferative
MCU_003146	MCU_003146-RA	MFS domain-containing protein	IPR011701;IPR020846;IPR036259;	PF07690;			membrane [GO:0016020]	transmembrane transporter activity [GO:0022857]	membrane [GO:0016020]; transmembrane transporter activity [GO:0022857]	GO:0016020; GO:0022857	142179	233787	206598	239111	203657	0.00364274	0.999388	NA	66281	45591	62032	42158	70745	62217	60329.9	0.81	0.0079	Proliferative
MCU_004762	MCU_004762-RA	MI domain-containing protein	IPR016024;IPR003891;IPR003890;	PF02847;PF02854;				RNA binding [GO:0003723]	RNA binding [GO:0003723]	GO:0003723	2870	4301	3874	3891	3719.88	-0.128611	0.999388	NA	2620	1350	1636	2495	1537	1534	1902.52	0.81	0.0169	Proliferative
MCU_001994	MCU_001994-RA	EF-hand domain-containing protein	IPR037177;IPR001372;IPR011992;IPR002048;	PF01221;		microtubule-based process [GO:0007017]	dynein complex [GO:0030286]	calcium ion binding [GO:0005509]	dynein complex [GO:0030286]; calcium ion binding [GO:0005509]; microtubule-based process [GO:0007017]	GO:0005509; GO:0007017; GO:0030286	4570	4498	6390	10923	6429.27	0.676801	0.365412	NA	2067	1393	2085	1523	2912	1479	1919.87	0.81	0.0029	Proliferative
MCU_006941	MCU_006941-RA	Bestrophin homolog	IPR000615;IPR021134;	PF01062;			chloride channel complex [GO:0034707]; plasma membrane [GO:0005886]	chloride channel activity [GO:0005254]	chloride channel complex [GO:0034707]; plasma membrane [GO:0005886]; chloride channel activity [GO:0005254]	GO:0005254; GO:0005886; GO:0034707	273	423	427	485	397.089	0.146148	0.999388	NA	335	316	431	325	509	320	382.72	0.81	0.0386	Proliferative
MCU_008492	MCU_008492-RA	NUC153 domain-containing protein	IPR040382;IPR015943;IPR036322;								473	773	749	787	688.566	0.0598724	0.999388	NA	748	413	512	619	620	462	570.88	0.81	0.0084	Proliferative
MCU_005487	MCU_005487-RA	leucine--tRNA ligase (EC 6.1.1.4) (Leucyl-tRNA synthetase)	IPR001412;IPR002300;IPR004493;IPR013155;IPR015413;IPR014729;IPR009080;IPR009008;	PF08264;PF00133;PF09334;	6.1.1.4	leucyl-tRNA aminoacylation [GO:0006429]		aminoacyl-tRNA editing activity [GO:0002161]; ATP binding [GO:0005524]; leucine-tRNA ligase activity [GO:0004823]	aminoacyl-tRNA editing activity [GO:0002161]; ATP binding [GO:0005524]; leucine-tRNA ligase activity [GO:0004823]; leucyl-tRNA aminoacylation [GO:0006429]	GO:0002161; GO:0004823; GO:0005524; GO:0006429	15694	18920	18196	15803	17197	-0.273718	0.999388	NA	5711	3171	4213	5952	4523	3021	4468.7	0.81	0.0022	Proliferative
MCU_009782	MCU_009782-RA	BTB domain-containing protein	IPR011333;								915	863	743	1088	903.977	-0.213958	0.999388	NA	605	382	547	608	789	280	528.02	0.81	0.0192	Proliferative
MCU_006901	MCU_006901-RA	Uncharacterized protein	IPR047242;IPR021786;IPR009057;IPR017930;IPR001005;IPR047240;	PF11831;PF13921;		mRNA splicing, via spliceosome [GO:0000398]	Prp19 complex [GO:0000974]; spliceosomal complex [GO:0005681]		Prp19 complex [GO:0000974]; spliceosomal complex [GO:0005681]; mRNA splicing, via spliceosome [GO:0000398]	GO:0000398; GO:0000974; GO:0005681	4420	5860	5533	5448	5304.06	-0.151051	0.999388	NA	3666	2097	3027	3516	3093	2349	3007.65	0.81	0.0008	Proliferative
MCU_007752	MCU_007752-RA	Mre11_DNA_bind domain-containing protein	IPR038487;IPR007281;	PF04152;		double-strand break repair [GO:0006302]	nucleus [GO:0005634]	endonuclease activity [GO:0004519]; manganese ion binding [GO:0030145]	nucleus [GO:0005634]; endonuclease activity [GO:0004519]; manganese ion binding [GO:0030145]; double-strand break repair [GO:0006302]	GO:0004519; GO:0005634; GO:0006302; GO:0030145	600	742	686	736	690.112	-0.164951	0.999388	NA	816	316	529	720	557	389	553.85	0.81	0.036	Proliferative
MCU_011810	MCU_011810-RA	Uncharacterized protein	IPR035915;								2237	2831	3055	3257	2821.19	0.0688979	0.999388	NA	594	404	642	752	679	327	567.59	0.81	0.0225	Proliferative
MCU_010124	MCU_010124-RA	Uncharacterized protein									30107	25075	30200	26856	28162.8	-0.20885	0.999388	NA	7113	5439	5828	5249	9880	4715	6405.83	0.81	0.0008	Proliferative
MCU_002860	MCU_002860-RA	Ras-related protein Rab-18	IPR027417;IPR005225;IPR001806;	PF00071;				GTP binding [GO:0005525]; GTPase activity [GO:0003924]	GTP binding [GO:0005525]; GTPase activity [GO:0003924]	GO:0003924; GO:0005525	1773	1773	2306	2507	2068.48	0.187219	0.999388	NA	881	399	805	639	798	638	704.43	0.8	0.0222	Proliferative
MCU_001370	MCU_001370-RA	rRNA adenine N(6)-methyltransferase (EC 2.1.1.-)	IPR001737;IPR023165;IPR020596;IPR020598;IPR029063;	PF00398;	2.1.1.-			RNA binding [GO:0003723]; rRNA (adenine-N6,N6-)-dimethyltransferase activity [GO:0000179]	RNA binding [GO:0003723]; rRNA (adenine-N6,N6-)-dimethyltransferase activity [GO:0000179]	GO:0000179; GO:0003723	803	763	846	770	797.512	-0.208466	0.999388	NA	339	331	481	520	439	274	406.87	0.8	0.0498	Proliferative
MCU_010653	MCU_010653-RA	RWD domain-containing protein	IPR040213;IPR006575;IPR016135;IPR032378;	PF16543;PF05773;							2643	3391	4137	4329	3576.26	0.241217	0.999388	NA	1089	551	973	930	933	756	887.42	0.8	0.0089	Proliferative
MCU_012598	MCU_012598-RA	BPTI/Kunitz inhibitor domain-containing protein	IPR002223;IPR036880;IPR020901;	PF00014;				serine-type endopeptidase inhibitor activity [GO:0004867]	serine-type endopeptidase inhibitor activity [GO:0004867]	GO:0004867	3034	2542	3997	3715	3291.07	0.210851	0.999388	NA	589	363	364	562	484	315	450.81	0.8	0.0221	Proliferative
MCU_012772	MCU_012772-RA	DNA replication complex GINS protein PSF2	IPR021151;IPR036224;IPR007257;	PF05916;		DNA replication [GO:0006260]	nuclear chromosome [GO:0000228]		nuclear chromosome [GO:0000228]; DNA replication [GO:0006260]	GO:0000228; GO:0006260	284	298	263	301	287.645	-0.297882	0.999388	NA	660	361	583	614	615	413	546.49	0.8	0.0099	Proliferative
MCU_011358	MCU_011358-RA	Uncharacterized protein	IPR028226;	PF15306;			transcription repressor complex [GO:0017053]		transcription repressor complex [GO:0017053]	GO:0017053	1555	1652	1811	2953	1962.37	0.31687	0.999388	NA	1645	1172	984	1692	1387	892	1314.2	0.8	0.0088	Proliferative
MCU_011141	MCU_011141-RA	Protein BCCIP homolog	IPR025602;	PF13862;							546	679	712	628	639.731	-0.11797	0.999388	NA	524	236	350	383	364	338	372.71	0.8	0.0477	Proliferative
MCU_003545	MCU_003545-RA	Proteasome subunit alpha type	IPR029055;IPR023332;IPR033812;IPR000426;IPR001353;	PF00227;PF10584;		proteasome-mediated ubiquitin-dependent protein catabolic process [GO:0043161]	cytoplasm [GO:0005737]; nucleus [GO:0005634]; proteasome core complex, alpha-subunit complex [GO:0019773]		cytoplasm [GO:0005737]; nucleus [GO:0005634]; proteasome core complex, alpha-subunit complex [GO:0019773]; proteasome-mediated ubiquitin-dependent protein catabolic process [GO:0043161]	GO:0005634; GO:0005737; GO:0019773; GO:0043161	4292	5081	6001	6102	5319.21	0.119659	0.999388	NA	2097	1569	1336	1762	2237	1274	1733.56	0.8	0.0014	Proliferative
MCU_004033	MCU_004033-RA	ATP-dependent RNA helicase (EC 3.6.4.13)	IPR011545;IPR025313;IPR014001;IPR001650;IPR027417;IPR000629;	PF00270;PF13959;PF00271;	3.6.4.13			ATP binding [GO:0005524]; ATP hydrolysis activity [GO:0016887]; RNA binding [GO:0003723]; RNA helicase activity [GO:0003724]	ATP binding [GO:0005524]; ATP hydrolysis activity [GO:0016887]; RNA binding [GO:0003723]; RNA helicase activity [GO:0003724]	GO:0003723; GO:0003724; GO:0005524; GO:0016887	586	704	624	711	656.179	-0.199977	0.999388	NA	605	369	781	629	665	492	601.61	0.79	0.0298	Proliferative
MCU_006031	MCU_006031-RA	CAAX prenyl protease (EC 3.4.24.84)	IPR027057;IPR001915;IPR032456;	PF01435;PF16491;	3.4.24.84	CAAX-box protein processing [GO:0071586]	endoplasmic reticulum membrane [GO:0005789]	metal ion binding [GO:0046872]; metalloendopeptidase activity [GO:0004222]	endoplasmic reticulum membrane [GO:0005789]; metal ion binding [GO:0046872]; metalloendopeptidase activity [GO:0004222]; CAAX-box protein processing [GO:0071586]	GO:0004222; GO:0005789; GO:0046872; GO:0071586	2330	2650	3148	2788	2714.59	0.00393027	0.999388	NA	1621	921	923	1284	1699	694	1174.36	0.79	0.0058	Proliferative
MCU_009993	MCU_009993-RA	Uncharacterized protein	IPR015943;IPR001680;IPR019775;IPR036322;	PF00400;							1014	1291	1548	1269	1271.34	0.0429902	0.999388	NA	638	334	508	542	608	364	500.22	0.79	0.0097	Proliferative
MCU_011753	MCU_011753-RA	28S ribosomal protein S30, mitochondrial	IPR039982;IPR010793;	PF07147;		translation [GO:0006412]	mitochondrion [GO:0005739]; ribosome [GO:0005840]	structural constituent of ribosome [GO:0003735]	mitochondrion [GO:0005739]; ribosome [GO:0005840]; structural constituent of ribosome [GO:0003735]; translation [GO:0006412]	GO:0003735; GO:0005739; GO:0005840; GO:0006412	1844	1866	2039	1802	1891.26	-0.202153	0.999388	NA	1106	505	709	1041	867	464	774.98	0.79	0.0211	Proliferative
MCU_008204	MCU_008204-RB	Tr-type G domain-containing protein	IPR041095;IPR009022;IPR035647;IPR035649;IPR000640;IPR031157;IPR027417;IPR005225;IPR000795;IPR009000;	PF00679;PF14492;PF00009;				GTP binding [GO:0005525]; GTPase activity [GO:0003924]	GTP binding [GO:0005525]; GTPase activity [GO:0003924]	GO:0003924; GO:0005525	1305	1469	1718	1759	1550.86	0.075467	0.999388	NA	1073	597	517	942	950	406	738	0.79	0.0303	Proliferative
MCU_005434	MCU_005434-RA	28S ribosomal protein S18b, mitochondrial (28S ribosomal protein S18-2, mitochondrial)	IPR040054;IPR001648;IPR036870;	PF01084;		mitochondrial translation [GO:0032543]	mitochondrion [GO:0005739]; ribonucleoprotein complex [GO:1990904]; ribosome [GO:0005840]	structural constituent of ribosome [GO:0003735]	mitochondrion [GO:0005739]; ribonucleoprotein complex [GO:1990904]; ribosome [GO:0005840]; structural constituent of ribosome [GO:0003735]; mitochondrial translation [GO:0032543]	GO:0003735; GO:0005739; GO:0005840; GO:0032543; GO:1990904	2766	3301	3639	3466	3276.34	-0.0207631	0.999388	NA	1609	819	1554	1343	1615	1069	1345.2	0.79	0.0043	Proliferative
MCU_005996	MCU_005996-RA	MFS domain-containing protein	IPR011701;IPR020846;IPR036259;	PF07690;			membrane [GO:0016020]	transmembrane transporter activity [GO:0022857]	membrane [GO:0016020]; transmembrane transporter activity [GO:0022857]	GO:0016020; GO:0022857	4012	4913	5438	4419	4683.74	-0.103874	0.999388	NA	1488	843	1266	1453	1378	855	1220.93	0.79	0.0022	Proliferative
MCU_003448	MCU_003448-RC	RNA polymerase II nuclear localization protein SLC7A6OS									2010	2639	2711	2810	2525.7	0.00123945	0.999388	NA	1327	756	953	1256	1047	762	1028.93	0.79	0.0054	Proliferative
MCU_005184	MCU_005184-RA	Ig-like domain-containing protein									11810	12622	16363	17522	14410.2	0.220007	0.999388	NA	3948	2831	2485	2218	5934	2015	3186.23	0.79	0.0235	Proliferative
MCU_002186	MCU_002186-RA	Profilin	IPR036140;								35977	43813	49127	41427	42429.2	-0.0648804	0.999388	NA	10483	5067	6486	7359	10108	5135	7371.7	0.79	0.0004	Proliferative
MCU_005800	MCU_005800-RB	Obg-like ATPase 1	IPR012675;IPR031167;IPR027417;IPR004095;IPR012676;IPR023192;IPR013029;	PF06071;				GTP binding [GO:0005525]	GTP binding [GO:0005525]	GO:0005525	2286	2459	2943	3571	2782.54	0.204802	0.999388	NA	2085	1271	1307	1638	1905	1216	1584.96	0.79	0.0009	Proliferative
MCU_007899	MCU_007899-RA	C2H2-type domain-containing protein	IPR013087;								1702	1209	1633	1598	1538.17	-0.110652	0.999388	NA	1116	787	1062	1106	1206	754	1018.91	0.79	0.0014	Proliferative
MCU_009349	MCU_009349-RA	RRM domain-containing protein	IPR012677;IPR034209;IPR035979;IPR000504;IPR003954;	PF00076;			nucleus [GO:0005634]	RNA binding [GO:0003723]	nucleus [GO:0005634]; RNA binding [GO:0003723]	GO:0003723; GO:0005634	1581	1800	1982	1958	1821.99	-0.0292077	0.999388	NA	1050	354	732	819	762	517	701.16	0.79	0.0362	Proliferative
MCU_011818	MCU_011818-RA	Glutathione transferase	IPR023352;IPR001129;	PF01124;			membrane [GO:0016020]		membrane [GO:0016020]	GO:0016020	16339	18286	21032	20849	19012.3	0.0241362	0.999388	NA	6317	3598	3078	4904	6415	2449	4382.94	0.78	0.0076	Proliferative
MCU_011078	MCU_011078-RB	Rho-GAP domain-containing protein	IPR008936;IPR000198;	PF00620;		signal transduction [GO:0007165]			signal transduction [GO:0007165]	GO:0007165	512	600	274	337	442.241	-1.11425	0.00635928	Downregulated	577	295	338	500	454	271	405.1	0.78	0.0335	Proliferative
MCU_006107	MCU_006107-RA	Translation machinery-associated protein 7 homolog	IPR015157;	PF09072;							3477	3266	4258	5285	4023.72	0.245315	0.999388	NA	1054	648	622	788	1058	556	787.41	0.78	0.0056	Proliferative
MCU_001475	MCU_001475-RA	TOG domain-containing protein	IPR011989;IPR016024;IPR000357;IPR021133;	PF02985;PF13646;							985	1697	1834	1427	1471.95	0.0429647	0.999388	NA	1564	492	956	1138	1103	702	979.83	0.78	0.0323	Proliferative
MCU_006171	MCU_006171-RA	Steroid dehydrogenase	IPR036291;IPR020904;IPR002347;	PF00106;			membrane [GO:0016020]	oxidoreductase activity [GO:0016491]	membrane [GO:0016020]; oxidoreductase activity [GO:0016491]	GO:0016020; GO:0016491	2074	2342	2329	2646	2340.19	-0.0788798	0.999388	NA	980	490	527	576	1024	461	666.1	0.78	0.0212	Proliferative
MCU_009526	MCU_009526-RA	Coronin	IPR024977;IPR015505;IPR015048;IPR015943;IPR001680;IPR036322;	PF12894;PF08953;PF00400;PF16300;							6145	7410	9069	7739	7534.67	0.0625469	0.999388	NA	2546	1660	2025	1967	3124	1449	2120.68	0.78	0.0005	Proliferative
MCU_013161	MCU_013161-RA	Anticodon_1 domain-containing protein	IPR033709;IPR023586;IPR013155;IPR009080;	PF08264;PF19302;		tRNA aminoacylation for protein translation [GO:0006418]		ATP binding [GO:0005524]; isoleucine-tRNA ligase activity [GO:0004822]; tRNA binding [GO:0000049]	ATP binding [GO:0005524]; isoleucine-tRNA ligase activity [GO:0004822]; tRNA binding [GO:0000049]; tRNA aminoacylation for protein translation [GO:0006418]	GO:0000049; GO:0004822; GO:0005524; GO:0006418	4399	4773	4546	3909	4434.52	-0.367825	0.999388	NA	2923	1302	1801	2654	2030	1313	1996.26	0.78	0.0118	Proliferative
MCU_000345	MCU_000345-RA	Protein pelota homolog (EC 3.1.-.-)	IPR042226;IPR005140;IPR005141;IPR005142;IPR029064;IPR038069;IPR004405;	PF03463;PF03464;PF03465;	3.1.-.-	nuclear-transcribed mRNA catabolic process, no-go decay [GO:0070966]; nuclear-transcribed mRNA catabolic process, non-stop decay [GO:0070481]; RNA surveillance [GO:0071025]	cytoplasm [GO:0005737]; nucleus [GO:0005634]	endonuclease activity [GO:0004519]; metal ion binding [GO:0046872]	cytoplasm [GO:0005737]; nucleus [GO:0005634]; endonuclease activity [GO:0004519]; metal ion binding [GO:0046872]; nuclear-transcribed mRNA catabolic process, no-go decay [GO:0070966]; nuclear-transcribed mRNA catabolic process, non-stop decay [GO:0070481]; RNA surveillance [GO:0071025]	GO:0004519; GO:0005634; GO:0005737; GO:0046872; GO:0070481; GO:0070966; GO:0071025	8195	8667	8271	9113	8572.42	-0.208283	0.999388	NA	3764	2079	2744	3713	2987	1960	2888.27	0.78	0.0029	Proliferative
MCU_003035	MCU_003035-RA	Ig-like domain-containing protein	IPR007110;IPR036179;IPR013783;				membrane [GO:0016020]		membrane [GO:0016020]	GO:0016020	388	501	539	461	470.44	-0.0767235	0.999388	NA	432	230	472	373	544	258	381.92	0.78	0.0444	Proliferative
MCU_008878	MCU_008878-RB	RRM domain-containing protein	IPR012677;IPR035979;IPR000504;	PF00076;				RNA binding [GO:0003723]	RNA binding [GO:0003723]	GO:0003723	441	532	619	768	581.763	0.261658	0.999388	NA	864	405	680	836	715	415	649.3	0.77	0.0229	Proliferative
MCU_005569	MCU_005569-RA	Kin17_mid domain-containing protein	IPR019447;IPR037321;IPR038254;IPR041330;IPR041995;IPR014722;IPR036236;	PF10357;PF18131;							10125	13034	13607	13692	12537.9	-0.00973843	0.999388	NA	2176	1600	1674	2150	1750	1546	1868.56	0.77	0.0056	Proliferative
MCU_006705	MCU_006705-RA	RRM domain-containing protein	IPR012677;IPR035979;IPR000504;	PF00076;				RNA binding [GO:0003723]	RNA binding [GO:0003723]	GO:0003723	19143	21756	20492	19746	20342.3	-0.273331	0.999388	NA	12991	8519	9652	13223	11058	7395	10593.3	0.77	0.0008	Proliferative
MCU_005964	MCU_005964-RA	SLBP_RNA_bind domain-containing protein	IPR026502;IPR029344;IPR038294;	PF15247;				mRNA binding [GO:0003729]	mRNA binding [GO:0003729]	GO:0003729	1688	1438	1738	1795	1663.52	-0.0805113	0.999388	NA	1407	821	1228	1636	1084	763	1166.6	0.77	0.0206	Proliferative
MCU_004663	MCU_004663-RD	Nuclear pore complex protein Nup214 phenylalanine-glycine (FG) domain-containing protein	IPR025574;IPR015943;IPR036322;	PF13634;			nuclear pore [GO:0005643]		nuclear pore [GO:0005643]	GO:0005643	6272	5686	6061	5022	5805.52	-0.364213	0.999388	NA	2193	1291	1381	2150	1853	987	1638.13	0.77	0.0071	Proliferative
MCU_007673	MCU_007673-RA	NTF2 domain-containing protein									5377	6582	5467	5589	5781.06	-0.361599	0.999388	NA	3842	1921	2464	3508	3032	1750	2739.94	0.77	0.0041	Proliferative
MCU_010659	MCU_010659-RB	FACT complex subunit	IPR013953;IPR011993;IPR013719;IPR040258;	PF08512;PF08644;		DNA repair [GO:0006281]; DNA replication [GO:0006260]	FACT complex [GO:0035101]		FACT complex [GO:0035101]; DNA repair [GO:0006281]; DNA replication [GO:0006260]	GO:0006260; GO:0006281; GO:0035101	4163	5282	6005	5882	5286.71	0.0845047	0.999388	NA	2622	1296	2011	2336	2407	1276	1976.89	0.77	0.0022	Proliferative
MCU_011591	MCU_011591-RA	DUF3523 domain-containing protein	IPR021911;	PF12037;				ATP binding [GO:0005524]	ATP binding [GO:0005524]	GO:0005524	1450	1361	1513	2064	1585.37	0.0915055	0.999388	NA	2747	1736	2164	2758	2643	1437	2250.62	0.77	0.001	Proliferative
MCU_004182	MCU_004182-RA	phosphopyruvate hydratase (EC 4.2.1.11) (2-phospho-D-glycerate hydro-lyase)	IPR000941;IPR036849;IPR029017;IPR020810;IPR020809;IPR020811;	PF00113;PF03952;	4.2.1.11	glycolytic process [GO:0006096]	phosphopyruvate hydratase complex [GO:0000015]	magnesium ion binding [GO:0000287]; phosphopyruvate hydratase activity [GO:0004634]	phosphopyruvate hydratase complex [GO:0000015]; magnesium ion binding [GO:0000287]; phosphopyruvate hydratase activity [GO:0004634]; glycolytic process [GO:0006096]	GO:0000015; GO:0000287; GO:0004634; GO:0006096	185816	206066	217438	210521	204665	-0.123393	0.999388	NA	55213	23809	29000	42876	39074	24661	35538.2	0.77	0.0041	Proliferative
MCU_006237	MCU_006237-RA	Dynein light chain	IPR037177;IPR001372;	PF01221;		microtubule-based process [GO:0007017]	dynein complex [GO:0030286]		dynein complex [GO:0030286]; microtubule-based process [GO:0007017]	GO:0007017; GO:0030286	1055	915	1286	1753	1233.45	0.367409	0.999388	NA	603	415	640	524	891	350	564.82	0.77	0.0223	Proliferative
MCU_009091	MCU_009091-RA	NFRKB_winged domain-containing protein	IPR025220;IPR038106;	PF14465;							2163	3151	3222	3115	2890.84	0.0100697	0.999388	NA	1530	803	1061	1344	1169	848	1134.21	0.77	0.006	Proliferative
MCU_009742	MCU_009742-RA	Rad21_Rec8 domain-containing protein	IPR039781;IPR006909;IPR023093;IPR036390;	PF04824;		sister chromatid cohesion [GO:0007062]	cohesin complex [GO:0008278]		cohesin complex [GO:0008278]; sister chromatid cohesion [GO:0007062]	GO:0007062; GO:0008278	2015	2354	2264	2286	2229.91	-0.190872	0.999388	NA	998	827	957	1333	1078	525	958.23	0.77	0.0232	Proliferative
MCU_000132	MCU_000132-RA	FAR1 domain-containing protein									1395	1550	1536	1489	1494.28	-0.211777	0.999388	NA	1344	707	699	1207	1036	545	915.45	0.77	0.0247	Proliferative
MCU_001242	MCU_001242-RA	Late endosomal/lysosomal adaptor and MAPK and MTOR activator 1									5298	5831	6569	6285	5973.09	-0.0426883	0.999388	NA	2165	1223	1410	2120	1850	938	1607.29	0.77	0.0081	Proliferative
MCU_014779	MCU_014779-RA	Secreted protein									4544	3739	4203	3219	3967.14	-0.414878	0.999388	NA	857	567	573	748	854	453	676.31	0.77	0.0066	Proliferative
MCU_002014	MCU_002014-RB	ABC transporter domain-containing protein	IPR003593;IPR011527;IPR036640;IPR003439;IPR017871;IPR027417;IPR039421;	PF00664;PF00005;			membrane [GO:0016020]	ABC-type transporter activity [GO:0140359]; ATP binding [GO:0005524]; ATP hydrolysis activity [GO:0016887]	membrane [GO:0016020]; ABC-type transporter activity [GO:0140359]; ATP binding [GO:0005524]; ATP hydrolysis activity [GO:0016887]	GO:0005524; GO:0016020; GO:0016887; GO:0140359	8105	9852	11235	11172	10010.3	0.0710514	0.999388	NA	2600	2368	1682	2097	4213	1131	2306.42	0.77	0.0421	Proliferative
MCU_001010	MCU_001010-RA	S1 motif domain-containing protein	IPR012340;IPR045209;IPR022967;IPR003029;IPR011990;	PF00575;		rRNA processing [GO:0006364]	nucleus [GO:0005634]	nucleic acid binding [GO:0003676]	nucleus [GO:0005634]; nucleic acid binding [GO:0003676]; rRNA processing [GO:0006364]	GO:0003676; GO:0005634; GO:0006364	2223	2769	2767	2779	2625.89	-0.0960347	0.999388	NA	2095	1429	2114	2361	2036	1331	1916.69	0.77	0.0035	Proliferative
MCU_001786	MCU_001786-RB	KASH domain-containing protein					membrane [GO:0016020]		membrane [GO:0016020]	GO:0016020	1129	1290	1334	1320	1265.78	-0.116135	0.999388	NA	442	319	565	377	597	376	452.76	0.76	0.045	Proliferative
MCU_001985	MCU_001985-RC	Protein kinase domain-containing protein	IPR011009;IPR000719;IPR017441;IPR008271;	PF00069;		protein phosphorylation [GO:0006468]		ATP binding [GO:0005524]; protein serine/threonine kinase activity [GO:0004674]	ATP binding [GO:0005524]; protein serine/threonine kinase activity [GO:0004674]; protein phosphorylation [GO:0006468]	GO:0004674; GO:0005524; GO:0006468	1615	1900	1690	1860	1768.36	-0.23541	0.999388	NA	854	544	637	882	647	499	687.43	0.76	0.0215	Proliferative
MCU_002287	MCU_002287-RA	Gem-associated protein 2	IPR017364;IPR035426;	PF04938;		spliceosomal complex assembly [GO:0000245]; spliceosomal snRNP assembly [GO:0000387]	SMN complex [GO:0032797]; spliceosomal complex [GO:0005681]		SMN complex [GO:0032797]; spliceosomal complex [GO:0005681]; spliceosomal complex assembly [GO:0000245]; spliceosomal snRNP assembly [GO:0000387]	GO:0000245; GO:0000387; GO:0005681; GO:0032797	573	568	585	602	582.922	-0.196367	0.999388	NA	512	339	434	453	536	319	435.37	0.76	0.0123	Proliferative
MCU_006432	MCU_006432-RA	Succinate dehydrogenase [ubiquinone] cytochrome b small subunit	IPR007992;IPR034804;	PF05328;		tricarboxylic acid cycle [GO:0006099]	mitochondrial inner membrane [GO:0005743]	metal ion binding [GO:0046872]	mitochondrial inner membrane [GO:0005743]; metal ion binding [GO:0046872]; tricarboxylic acid cycle [GO:0006099]	GO:0005743; GO:0006099; GO:0046872	12209	14533	16960	13770	14311.2	-0.0472858	0.999388	NA	5909	3171	3874	4263	6044	2910	4317.4	0.76	0.0004	Proliferative
MCU_009792	MCU_009792-RA	PNK FHA domain-containing protein	IPR036412;IPR006549;IPR023214;IPR027417;IPR013954;IPR006551;	PF13671;PF08645;							1150	1269	1254	1380	1261.37	-0.128391	0.999388	NA	919	447	664	715	710	551	673.67	0.76	0.0153	Proliferative
MCU_000481	MCU_000481-RA	Barrier to autointegration factor	IPR004122;IPR036617;	PF02961;			nucleus [GO:0005634]	DNA binding [GO:0003677]	nucleus [GO:0005634]; DNA binding [GO:0003677]	GO:0003677; GO:0005634	1137	1514	1595	1675	1467.89	0.0561874	0.999388	NA	837	408	479	561	643	475	570.78	0.76	0.0225	Proliferative
MCU_004802	MCU_004802-RA	TIMELESS-interacting protein									2612	2522	2854	2743	2682.42	-0.129198	0.999388	NA	1084	595	865	1121	1021	470	850.12	0.76	0.0184	Proliferative
[truncated: 241 more rows]

## Sheet: Differentiated cells
Supplementary Table 8B) Downregulated genes in purified cells
M. corti annotation											Irradiated dataset Expression								Purified cells Expression
Gene	Representative Isoform	Protein Name	InterPro Domain	Pfam Domain	ECnumber	GO-BP	GO-CC	GO-MF	GO	GO-ids	CountN1	CountN2	CountI1	CountI2	BaseExp	log2FC (I/C)	adj-p-val (I/C)	Result	CountD1	CountD2	CountD3	CountP1	CountP2	CountP3	BaseExp	log2FC (P/D)	adj-p-val (P/D)	Result
[truncated: 1,485 more rows]
