# Supplementary material for: Purification and transcriptomic characterization of proliferative cells of Mesocestoides corti selectively affected by irradiation
Source: Front Parasitol. 2024 Mar 5;3:1362199. doi: 10.3389/fpara.2024.1362199 (PMC11732142; doi:10.3389/fpara.2024.1362199)
Supplement: Supplementary file 13 [file Table_9.xlsx]

## Sheet: A) KEGG_Prol_Hsap
Supplementary Table 9A) KOBAS analysis of upregulated genes in purified cells, using KEGG Database en human as reference organism. Shaded rows correspond to terms enriched with a corrected p-value <0.05
##Databases: KEGG PATHWAY
##Statistical test method: hypergeometric test / Fisher's exact test
##FDR correction method: Benjamini and Hochberg
Term	Database	ID	Input number	Background number	P-Value	Corrected P-Value	Input	Hyperlink	Enrich_ratio	Cluster	Cluster_size	Cluster_P-Value_median
Ribosome	KEGG PATHWAY	hsa03010	85	153	7.89364e-75	1.93394e-72	MCU_004427-RA|MCU_006982-RA|MCU_003309-RA|MCU_000673-RA|MCU_001702-RA|MCU_011217-RA|MCU_008194-RA|MCU_012978-RA|MCU_007232-RA|MCU_005605-RA|MCU_010304-RA|MCU_009682-RA|MCU_005546-RA|MCU_003617-RA|MCU_005511-RA|MCU_011009-RB|MCU_013384-RA|MCU_004723-RA|MCU_005266-RA|MCU_004678-RA|MCU_007579-RA|MCOS_0000986701-mRNA-1|MCU_008895-RA|MCU_003806-RA|MCU_005007-RA|MCU_008115-RA|MCU_013777-RB|MCU_002096-R…	http://www.genome.jp/kegg-bin/show_pathway?hsa03010/hsa:6181%09red/hsa:6182%09red/hsa:6207%09red/hsa:6209%09red/hsa:6188%09red/hsa:6170%09red/hsa:6228%09red/hsa:64965%09red/hsa:6222%09red/hsa:6142%09red/hsa:6235%09red/hsa:10573%09red/hsa:6223%09red/hsa:6165%09red/hsa:51187%09red/hsa:6152%09red/hsa:6173%09red/hsa:6217%09red/hsa:6156%09red/hsa:6157%09red/hsa:6154%09red/hsa:6155%09red/hsa:11224%09re…	0.555556	NA	NA	0.142581
RNA transport	KEGG PATHWAY	hsa03013	53	165	3.60566e-37	4.41693e-35	MCU_004670-RB|MCU_005902-RA|MCU_011281-RA|MCU_002871-RA|MCU_001179-RA|MCU_004938-RB|MCU_001584-RA|MCU_006753-RA|MCU_002738-RA|MCU_008389-RA|MCU_004933-RA|MCU_002960-RA|MCU_006202-RB|MCU_009496-RB|MCU_002811-RA|MCU_002287-RA|MCU_006994-RA|MCU_005008-RA|MCU_007287-RA|MCU_007052-RA|MCU_010509-RA|MCU_011641-RA|MCU_005985-RA|MCU_000137-RB|MCU_000418-RA|MCU_004455-RA|MCU_004550-RB|MCU_006691-RA|MCU_002…	http://www.genome.jp/kegg-bin/show_pathway?hsa03013/hsa:11171%09red/hsa:3837%09red/hsa:81929%09red/hsa:10419%09red/hsa:1968%09red/hsa:4686%09red/hsa:55746%09red/hsa:23165%09red/hsa:9688%09red/hsa:23279%09red/hsa:7514%09red/hsa:1979%09red/hsa:5901%09red/hsa:51068%09red/hsa:1915%09red/hsa:9631%09red/hsa:1977%09red/hsa:10284%09red/hsa:10460%09red/hsa:8894%09red/hsa:7329%09red/hsa:8666%09red/hsa:8667…	0.321212	NA	NA	0.142581
Spliceosome	KEGG PATHWAY	hsa03040	48	135	1.89675e-35	1.54901e-33	MCU_000250-RA|MCU_008390-RA|MCU_006182-RB|MCU_002871-RA|MCU_006594-RA|MCU_005270-RD|MCU_000952-RA|MCU_000026-RB|MCU_004535-RA|MCU_010392-RA|MCU_002811-RA|MCU_012175-RA|MCU_006889-RA|MCU_005272-RA|MCU_001785-RA|MCU_006901-RA|MCU_008883-RA|MCU_009235-RA|MCU_005188-RA|MCU_006603-RA|MCU_000382-RA|MCU_010445-RB|MCU_011817-RA|MCU_006856-RA|MCU_000789-RA|MCU_006609-RA|MCU_001862-RA|MCU_011495-RA|MCU_001…	http://www.genome.jp/kegg-bin/show_pathway?hsa03040/hsa:56949%09red/hsa:23020%09red/hsa:27339%09red/hsa:988%09red/hsa:51691%09red/hsa:10291%09red/hsa:4686%09red/hsa:1665%09red/hsa:10713%09red/hsa:55696%09red/hsa:26121%09red/hsa:6429%09red/hsa:6626%09red/hsa:6627%09red/hsa:4809%09red/hsa:6426%09red/hsa:10262%09red/hsa:9410%09red/hsa:7307%09red/hsa:9343%09red/hsa:84991%09red/hsa:23658%09red/hsa:535…	0.355556	NA	NA	0.142581
Ribosome biogenesis in eukaryotes	KEGG PATHWAY	hsa03008	32	105	2.23671e-22	1.36999e-20	MCU_007458-RB|MCU_004431-RB|MCU_005686-RA|MCU_007725-RB|MCU_005476-RA|MCU_000888-RA|MCU_010183-RA|MCU_012048-RA|MCU_007287-RA|MCU_004094-RB|MCU_006856-RA|MCU_005848-RA|MCU_007351-RA|MCU_001488-RA|MCU_010799-RB|MCU_005878-RB|MCU_011352-RB|MCU_007799-RA|MCU_011404-RA|MCU_010154-RC|MCU_009920-RA|MCU_004062-RB|MCU_000495-RA|MCU_012110-RC|MCU_005412-RC|MCU_006106-RA|MCU_012172-RA|MCU_003741-RB|MCU_007…	http://www.genome.jp/kegg-bin/show_pathway?hsa03008/hsa:10436%09red/hsa:2091%09red/hsa:4809%09red/hsa:9724%09red/hsa:28987%09red/hsa:23560%09red/hsa:54433%09red/hsa:7514%09red/hsa:5901%09red/hsa:51068%09red/hsa:55226%09red/hsa:55813%09red/hsa:10885%09red/hsa:3692%09red/hsa:9790%09red/hsa:4931%09red/hsa:10171%09red/hsa:10199%09red/hsa:26354%09red/hsa:55131%09red/hsa:10607%09red/hsa:1736%09red/hsa:…	0.304762	NA	NA	0.142581
Huntington disease	KEGG PATHWAY	hsa05016	39	193	1.96867e-21	9.64648e-20	MCU_006432-RA|MCU_006528-RA|MCU_006978-RB|MCU_006404-RB|MCU_009160-RA|MCU_005752-RA|MCU_003979-RA|MCU_005729-RA|MCOS_0000210301-mRNA-1|MCU_006351-RA|MCU_010805-RA|MCU_011050-RA|MCU_005368-RA|MCU_009050-RB|MCU_001793-RA|MCU_011160-RA|MCU_002771-RA|MCU_003525-RA|MCU_003958-RA|MCU_011893-RA|MCU_002701-RB|MCU_005600-RA|MCU_013411-RA|MCU_008891-RA|MCU_000816-RA|MCU_003038-RA|MCU_010508-RA|MCU_004462-R…	http://www.genome.jp/kegg-bin/show_pathway?hsa05016/hsa:517%09red/hsa:515%09red/hsa:514%09red/hsa:513%09red/hsa:6647%09red/hsa:539%09red/hsa:7416%09red/hsa:6648%09red/hsa:5438%09red/hsa:5434%09red/hsa:5435%09red/hsa:5436%09red/hsa:5437%09red/hsa:5433%09red/hsa:4715%09red/hsa:3065%09red/hsa:4710%09red/hsa:4711%09red/hsa:4719%09red/hsa:7388%09red/hsa:7381%09red/hsa:7385%09red/hsa:506%09red/hsa:1329…	0.202073	1	7	3.48186e-15
DNA replication	KEGG PATHWAY	hsa03030	21	36	9.97754e-20	4.07416e-18	MCU_006062-RA|MCU_005005-RB|MCU_001630-RA|MCU_004747-RB|MCU_010780-RA|MCU_007629-RA|MCU_011379-RA|MCU_003284-RC|MCU_000655-RA|MCU_002698-RC|MCU_001790-RB|MCU_008499-RB|MCU_002646-RA|MCU_000011-RA|MCU_008653-RB|MCU_002959-RA|MCU_000457-RC|MCU_011377-RA|MCU_006326-RA|MCU_006812-RA|MCU_006435-RA	http://www.genome.jp/kegg-bin/show_pathway?hsa03030/hsa:4176%09red/hsa:4174%09red/hsa:4175%09red/hsa:4172%09red/hsa:4173%09red/hsa:4171%09red/hsa:56655%09red/hsa:2237%09red/hsa:5111%09red/hsa:3978%09red/hsa:5422%09red/hsa:5424%09red/hsa:10535%09red/hsa:5557%09red/hsa:1763%09red/hsa:5981%09red/hsa:5982%09red/hsa:5558%09red/hsa:5984%09red/hsa:5985%09red	0.583333	NA	NA	0.142581
Parkinson disease	KEGG PATHWAY	hsa05012	31	142	3.80655e-18	1.33229e-16	MCU_006432-RA|MCU_006528-RA|MCU_006978-RB|MCU_009160-RA|MCU_008162-RA|MCU_005752-RA|MCU_010805-RA|MCOS_0000210301-mRNA-1|MCU_006351-RA|MCU_011050-RA|MCU_005368-RA|MCU_009050-RB|MCU_001793-RA|MCU_002771-RA|MCU_007641-RA|MCU_003958-RA|MCU_002701-RB|MCU_004817-RA|MCU_005600-RA|MCU_013411-RA|MCU_011893-RA|MCU_006023-RA|MCU_004985-RA|MCU_004085-RA|MCU_010508-RA|MCU_003059-RA|MCU_005399-RA|MCU_001163-R…	http://www.genome.jp/kegg-bin/show_pathway?hsa05012/hsa:11315%09red/hsa:517%09red/hsa:515%09red/hsa:514%09red/hsa:513%09red/hsa:539%09red/hsa:7416%09red/hsa:7326%09red/hsa:4715%09red/hsa:4710%09red/hsa:4711%09red/hsa:4719%09red/hsa:7388%09red/hsa:7381%09red/hsa:7385%09red/hsa:506%09red/hsa:1329%09red/hsa:498%09red/hsa:509%09red/hsa:1537%09red/hsa:6390%09red/hsa:6392%09red/hsa:51079%09red/hsa:4702…	0.21831	1	7	3.48186e-15
Oxidative phosphorylation	KEGG PATHWAY	hsa00190	30	133	6.0504e-18	1.85293e-16	MCU_006432-RA|MCU_006528-RA|MCU_009160-RA|MCU_005752-RA|MCU_010805-RA|MCOS_0000210301-mRNA-1|MCU_011050-RA|MCU_005368-RA|MCU_009050-RB|MCU_001793-RA|MCU_002771-RA|MCU_003958-RA|MCU_007906-RA|MCU_002701-RB|MCU_005600-RA|MCU_013411-RA|MCU_011893-RA|MCU_011740-RA|MCU_000010-RC|MCU_006023-RA|MCU_004985-RA|MCU_004085-RA|MCU_010508-RA|MCU_003059-RA|MCU_005399-RA|MCU_012820-RA|MCU_001163-RA|MCU_000803-R…	http://www.genome.jp/kegg-bin/show_pathway?hsa00190/hsa:1355%09red/hsa:517%09red/hsa:515%09red/hsa:514%09red/hsa:513%09red/hsa:539%09red/hsa:10632%09red/hsa:4715%09red/hsa:4710%09red/hsa:4711%09red/hsa:4719%09red/hsa:7388%09red/hsa:7381%09red/hsa:7385%09red/hsa:506%09red/hsa:9551%09red/hsa:1329%09red/hsa:498%09red/hsa:509%09red/hsa:1537%09red/hsa:6390%09red/hsa:6392%09red/hsa:51079%09red/hsa:4702…	0.225564	1	7	3.48186e-15
Cell cycle	KEGG PATHWAY	hsa04110	29	124	9.34326e-18	2.54344e-16	MCU_009742-RA|MCU_011475-RA|MCU_009455-RA|MCU_006404-RB|MCU_002430-RB|MCU_009850-RA|MCU_004210-RA|MCU_003663-RC|MCU_002646-RA|MCU_002881-RC|MCU_012332-RA|MCU_009095-RA|MCU_008653-RB|MCU_001808-RA|MCU_007922-RD|MCOS_0000356401-mRNA-1|MCU_010716-RA|MCU_001055-RB|MCU_005935-RB|MCU_000030-RB|MCU_006326-RA|MCU_006062-RA|MCU_010780-RA|MCU_000736-RA|MCU_004503-RA|MCU_005842-RB|MCU_011006-RA|MCU_008499-R…	http://www.genome.jp/kegg-bin/show_pathway?hsa04110/hsa:5347%09red/hsa:9700%09red/hsa:494551%09red/hsa:8697%09red/hsa:8317%09red/hsa:1017%09red/hsa:7531%09red/hsa:4999%09red/hsa:5885%09red/hsa:9133%09red/hsa:3065%09red/hsa:4085%09red/hsa:896%09red/hsa:990%09red/hsa:994%09red/hsa:5111%09red/hsa:11200%09red/hsa:545%09red/hsa:472%09red/hsa:4176%09red/hsa:4174%09red/hsa:4175%09red/hsa:4172%09red/hsa:…	0.233871	NA	NA	0.142581
Metabolic pathways	KEGG PATHWAY	hsa01100	95	1433	9.42986e-17	2.31032e-15	MCU_012804-RB|MCU_009160-RA|MCU_006161-RA|MCU_011438-RC|MCU_002398-RA|MCU_010805-RA|MCU_003508-RA|MCU_007418-RA|MCU_006611-RA|MCU_002771-RA|MCU_008513-RA|MCU_002238-RA|MCU_010591-RA|MCU_005600-RA|MCU_004698-RA|MCU_000521-RA|MCU_002198-RA|MCU_001012-RA|MCU_006538-RC|MCU_011761-RA|MCU_005752-RA|MCU_003059-RA|MCU_014661-RA|MCU_005141-RB|MCU_001163-RA|MCU_006432-RA|MCU_007314-RD|MCU_010968-RB|MCU_010…	http://www.genome.jp/kegg-bin/show_pathway?hsa01100/hsa:159%09red/hsa:158%09red/hsa:6723%09red/hsa:10632%09red/hsa:2023%09red/hsa:1503%09red/hsa:10901%09red/hsa:5538%09red/hsa:10327%09red/hsa:3418%09red/hsa:4507%09red/hsa:2235%09red/hsa:4830%09red/hsa:55750%09red/hsa:9551%09red/hsa:498%09red/hsa:53%09red/hsa:50%09red/hsa:51056%09red/hsa:7298%09red/hsa:8566%09red/hsa:4728%09red/hsa:53343%09red/hsa…	0.0662945	NA	NA	0.142581
Aminoacyl-tRNA biosynthesis	KEGG PATHWAY	hsa00970	21	66	1.77862e-15	3.96147e-14	MCU_003211-RA|MCU_007314-RD|MCU_005853-RA|MCU_001132-RA|MCU_008775-RB|MCU_003277-RA|MCU_013161-RA|MCU_005487-RA|MCU_011299-RA|MCU_008205-RA|MCU_014564-RA|MCU_012399-RA|MCU_008632-RC|MCU_000841-RA|MCU_008767-RA|MCU_002268-RA|MCU_010621-RB|MCU_012269-RA|MCU_010513-RA|MCU_011380-RA|MCU_006059-RA	http://www.genome.jp/kegg-bin/show_pathway?hsa00970/hsa:4141%09red/hsa:7453%09red/hsa:6897%09red/hsa:833%09red/hsa:79731%09red/hsa:92935%09red/hsa:10056%09red/hsa:1615%09red/hsa:2058%09red/hsa:3376%09red/hsa:3735%09red/hsa:7407%09red/hsa:5917%09red/hsa:6301%09red/hsa:5859%09red/hsa:2617%09red/hsa:51520%09red/hsa:4677%09red	0.318182	NA	NA	0.142581
Thermogenesis	KEGG PATHWAY	hsa04714	34	231	3.48186e-15	7.1088e-14	MCU_006432-RA|MCU_006528-RA|MCU_009160-RA|MCU_008611-RA|MCU_005752-RA|MCU_010805-RA|MCOS_0000210301-mRNA-1|MCOS_0000760001-mRNA-1|MCU_011050-RA|MCU_005368-RA|MCU_009050-RB|MCU_001793-RA|MCU_012076-RA|MCU_002771-RA|MCU_003958-RA|MCU_007906-RA|MCU_008747-RA|MCU_002701-RB|MCU_005600-RA|MCU_013411-RA|MCU_007258-RA|MCU_011893-RA|MCU_011740-RA|MCU_006023-RA|MCU_004985-RA|MCU_004085-RA|MCU_010508-RA|MCU…	http://www.genome.jp/kegg-bin/show_pathway?hsa04714/hsa:1355%09red/hsa:517%09red/hsa:515%09red/hsa:514%09red/hsa:513%09red/hsa:539%09red/hsa:10632%09red/hsa:4715%09red/hsa:1537%09red/hsa:4710%09red/hsa:4711%09red/hsa:60%09red/hsa:4719%09red/hsa:7388%09red/hsa:5593%09red/hsa:7381%09red/hsa:6194%09red/hsa:7385%09red/hsa:506%09red/hsa:9551%09red/hsa:1329%09red/hsa:498%09red/hsa:509%09red/hsa:388753%…	0.147186	1	7	3.48186e-15
Homologous recombination	KEGG PATHWAY	hsa03440	17	41	2.53591e-14	4.77922e-13	MCU_011829-RA|MCU_000030-RB|MCU_006785-RA|MCU_004016-RA|MCU_007831-RA|MCU_000662-RC|MCU_000039-RB|MCU_002698-RC|MCU_007752-RA|MCU_006956-RA|MCU_000550-RA|MCU_013230-RA|MCU_004523-RA|MCU_001534-RG|MCU_006277-RB|MCU_000668-RA|MCU_007640-RB	http://www.genome.jp/kegg-bin/show_pathway?hsa03440/hsa:8438%09red/hsa:672%09red/hsa:83990%09red/hsa:5424%09red/hsa:580%09red/hsa:675%09red/hsa:146956%09red/hsa:80198%09red/hsa:8940%09red/hsa:5889%09red/hsa:5888%09red/hsa:4361%09red/hsa:11073%09red/hsa:5892%09red/hsa:25788%09red/hsa:472%09red	0.414634	NA	NA	0.142581
Proteasome	KEGG PATHWAY	hsa03050	17	45	8.66597e-14	1.50577e-12	MCU_001705-RA|MCU_007897-RD|MCU_004418-RA|MCU_002697-RA|MCU_003545-RA|MCU_001164-RB|MCU_008044-RB|MCU_003222-RA|MCU_008452-RB|MCU_003056-RA|MCU_000048-RA|MCU_001680-RA|MCU_011264-RA|MCU_008416-RA|MCU_003487-RA|MCU_005443-RA|MCU_003090-RA	http://www.genome.jp/kegg-bin/show_pathway?hsa03050/hsa:5719%09red/hsa:5702%09red/hsa:11047%09red/hsa:5682%09red/hsa:5683%09red/hsa:10197%09red/hsa:5687%09red/hsa:5713%09red/hsa:5714%09red/hsa:5709%09red/hsa:5694%09red/hsa:5686%09red/hsa:9861%09red/hsa:5690%09red/hsa:5691%09red/hsa:5692%09red/hsa:5693%09red	0.377778	NA	NA	0.142581
Alzheimer disease	KEGG PATHWAY	hsa05010	28	171	9.219e-14	1.50577e-12	MCU_013091-RB|MCU_006432-RA|MCU_006528-RA|MCU_003803-RA|MCU_009160-RA|MCU_005752-RA|MCU_010805-RA|MCOS_0000210301-mRNA-1|MCU_011050-RA|MCU_005368-RA|MCU_009050-RB|MCU_001793-RA|MCU_002771-RA|MCU_003958-RA|MCU_002701-RB|MCU_005600-RA|MCU_013411-RA|MCU_011893-RA|MCU_006023-RA|MCU_004985-RA|MCU_004085-RA|MCU_010508-RA|MCU_003059-RA|MCU_005399-RA|MCU_001163-RA|MCU_000803-RA|MCU_003994-RA|MCU_004927-RA	http://www.genome.jp/kegg-bin/show_pathway?hsa05010/hsa:517%09red/hsa:515%09red/hsa:514%09red/hsa:513%09red/hsa:539%09red/hsa:4715%09red/hsa:4710%09red/hsa:4711%09red/hsa:4719%09red/hsa:7388%09red/hsa:7381%09red/hsa:7385%09red/hsa:506%09red/hsa:51806%09red/hsa:1329%09red/hsa:498%09red/hsa:509%09red/hsa:1537%09red/hsa:6390%09red/hsa:6392%09red/hsa:51079%09red/hsa:4702%09red/hsa:4704%09red/hsa:4706…	0.163743	1	7	3.48186e-15
RNA polymerase	KEGG PATHWAY	hsa03020	13	31	2.54366e-11	3.89498e-10	MCU_003859-RA|MCU_006644-RA|MCU_012068-RA|MCU_000157-RB|MCU_008891-RA|MCU_004192-RA|MCU_011160-RA|MCU_000822-RA|MCU_003525-RA|MCU_001506-RD|MCU_003979-RA|MCU_003038-RA|MCOS_0000899201-mRNA-1	http://www.genome.jp/kegg-bin/show_pathway?hsa03020/hsa:30834%09red/hsa:5438%09red/hsa:25885%09red/hsa:5434%09red/hsa:5435%09red/hsa:5436%09red/hsa:5437%09red/hsa:5433%09red/hsa:84172%09red/hsa:9533%09red/hsa:51728%09red/hsa:5440%09red/hsa:55703%09red	0.419355	5	2	0.00078845
Fanconi anemia pathway	KEGG PATHWAY	hsa03460	15	54	9.46896e-11	1.36464e-09	MCU_008229-RA|MCU_007726-RF|MCU_000327-RC|MCU_006397-RA|MCU_007831-RA|MCU_006785-RA|MCU_000039-RB|MCU_010716-RA|MCU_006956-RA|MCU_004503-RA|MCU_000550-RA|MCU_004523-RA|MCU_006277-RB|MCU_000249-RA|MCU_007640-RB	http://www.genome.jp/kegg-bin/show_pathway?hsa03460/hsa:5395%09red/hsa:22909%09red/hsa:672%09red/hsa:8940%09red/hsa:83990%09red/hsa:545%09red/hsa:2072%09red/hsa:146956%09red/hsa:80198%09red/hsa:2177%09red/hsa:5889%09red/hsa:5888%09red/hsa:675%09red/hsa:55215%09red	0.277778	NA	NA	0.142581
Mismatch repair	KEGG PATHWAY	hsa03430	11	23	2.91091e-10	3.96207e-09	MCU_002237-RA|MCU_005005-RB|MCU_001630-RA|MCU_006435-RA|MCU_007726-RF|MCU_002646-RA|MCU_002698-RC|MCU_009515-RA|MCU_001790-RB|MCU_004813-RC|MCU_003284-RC	http://www.genome.jp/kegg-bin/show_pathway?hsa03430/hsa:5395%09red/hsa:9156%09red/hsa:3978%09red/hsa:2956%09red/hsa:4436%09red/hsa:5111%09red/hsa:5424%09red/hsa:5981%09red/hsa:5982%09red/hsa:5984%09red/hsa:5985%09red	0.478261	2	2	8.14039e-09
mRNA surveillance pathway	KEGG PATHWAY	hsa03015	17	91	1.13098e-09	1.45837e-08	MCU_000345-RA|MCU_008161-RA|MCU_002773-RA|MCU_005242-RB|MCU_001475-RA|MCU_006275-RA|MCU_000979-RA|MCU_005637-RA|MCU_006691-RA|MCU_011641-RA|MCU_000161-RB|MCU_002189-RB|MCU_001455-RB|MCU_011515-RA|MCU_008325-RA|MCU_002871-RA|MCU_002811-RA	http://www.genome.jp/kegg-bin/show_pathway?hsa03015/hsa:9775%09red/hsa:2935%09red/hsa:55110%09red/hsa:8106%09red/hsa:5518%09red/hsa:10284%09red/hsa:51692%09red/hsa:64895%09red/hsa:5500%09red/hsa:4686%09red/hsa:26986%09red/hsa:53918%09red/hsa:10978%09red/hsa:1477%09red/hsa:5515%09red/hsa:10189%09red	0.186813	NA	NA	0.142581
Citrate cycle (TCA cycle)	KEGG PATHWAY	hsa00020	11	30	2.75091e-09	3.36986e-08	MCU_006432-RA|MCU_007418-RA|MCU_008746-RA|MCU_006611-RA|MCU_000521-RA|MCU_001706-RA|MCU_006095-RB|MCU_001012-RA|MCU_003955-RB|MCU_006023-RA|MCU_002538-RA	http://www.genome.jp/kegg-bin/show_pathway?hsa00020/hsa:6390%09red/hsa:8802%09red/hsa:6392%09red/hsa:8801%09red/hsa:3418%09red/hsa:50%09red/hsa:1737%09red/hsa:4191%09red/hsa:1738%09red/hsa:5162%09red/hsa:5160%09red	0.366667	3	5	0.000106845
Nucleotide excision repair	KEGG PATHWAY	hsa03420	12	47	1.59897e-08	1.86546e-07	MCU_004875-RB|MCU_005005-RB|MCU_001630-RA|MCU_008229-RA|MCU_006435-RA|MCU_007629-RA|MCU_002698-RC|MCU_001790-RB|MCU_002646-RA|MCU_007547-RB|MCU_003284-RC|MCU_014076-RA	http://www.genome.jp/kegg-bin/show_pathway?hsa03420/hsa:1069%09red/hsa:2072%09red/hsa:1642%09red/hsa:3978%09red/hsa:56655%09red/hsa:5111%09red/hsa:5424%09red/hsa:5886%09red/hsa:5981%09red/hsa:5982%09red/hsa:5984%09red/hsa:5985%09red	0.255319	2	2	8.14039e-09
Non-alcoholic fatty liver disease (NAFLD)	KEGG PATHWAY	hsa04932	19	149	3.37655e-08	3.76025e-07	MCU_005600-RA|MCU_006432-RA|MCU_010508-RA|MCU_005752-RA|MCU_013411-RA|MCU_009050-RB|MCU_011893-RA|MCU_003059-RA|MCU_009160-RA|MCU_004985-RA|MCU_012076-RA|MCU_002771-RA|MCU_003994-RA|MCU_003958-RA|MCU_002960-RA|MCU_011050-RA|MCOS_0000210301-mRNA-1|MCU_006023-RA|MCU_004927-RA	http://www.genome.jp/kegg-bin/show_pathway?hsa04932/hsa:6390%09red/hsa:7388%09red/hsa:6392%09red/hsa:51079%09red/hsa:1965%09red/hsa:1329%09red/hsa:7381%09red/hsa:4702%09red/hsa:4704%09red/hsa:4706%09red/hsa:5565%09red/hsa:4710%09red/hsa:4711%09red/hsa:4715%09red/hsa:4729%09red/hsa:4728%09red/hsa:7385%09red/hsa:1537%09red/hsa:4719%09red	0.127517	1	7	3.48186e-15
Cellular senescence	KEGG PATHWAY	hsa04218	19	160	9.37822e-08	9.98984e-07	MCU_001828-RA|MCU_001055-RB|MCOS_0000356401-mRNA-1|MCU_006351-RA|MCU_003803-RA|MCU_006978-RB|MCU_009219-RB|MCU_010716-RA|MCU_001426-RC|MCU_004503-RA|MCU_007752-RA|MCU_009850-RA|MCU_005637-RA|MCU_013230-RA|MCU_004070-RA|MCU_000030-RB|MCU_007253-RB|MCU_012332-RA|MCU_011358-RA	http://www.genome.jp/kegg-bin/show_pathway?hsa04218/hsa:896%09red/hsa:55957%09red/hsa:5810%09red/hsa:5500%09red/hsa:3364%09red/hsa:5928%09red/hsa:545%09red/hsa:292%09red/hsa:472%09red/hsa:9133%09red/hsa:51806%09red/hsa:7416%09red/hsa:11200%09red/hsa:1017%09red/hsa:132660%09red/hsa:4361%09red	0.11875	NA	NA	0.142581
Base excision repair	KEGG PATHWAY	hsa03410	9	33	6.31659e-07	6.44819e-06	MCU_007629-RA|MCU_002698-RC|MCU_001883-RA|MCU_001017-RA|MCU_002646-RA|MCU_007114-RA|MCU_002959-RA|MCU_001276-RC|MCU_003284-RC	http://www.genome.jp/kegg-bin/show_pathway?hsa03410/hsa:3978%09red/hsa:56655%09red/hsa:5111%09red/hsa:5424%09red/hsa:3146%09red/hsa:142%09red/hsa:328%09red/hsa:10038%09red/hsa:2237%09red	0.272727	NA	NA	0.142581
Carbon metabolism	KEGG PATHWAY	hsa01200	15	117	8.6617e-07	8.48847e-06	MCU_006432-RA|MCU_004713-RB|MCU_002538-RA|MCU_008746-RA|MCU_006611-RA|MCU_000521-RA|MCU_001706-RA|MCU_000667-RA|MCU_001692-RB|MCU_004182-RA|MCU_001012-RA|MCU_006095-RB|MCU_003955-RB|MCU_006023-RA|MCU_007418-RA	http://www.genome.jp/kegg-bin/show_pathway?hsa01200/hsa:6390%09red/hsa:8802%09red/hsa:6392%09red/hsa:8801%09red/hsa:3418%09red/hsa:50%09red/hsa:5634%09red/hsa:1737%09red/hsa:6472%09red/hsa:2023%09red/hsa:4191%09red/hsa:1738%09red/hsa:5162%09red/hsa:5160%09red/hsa:5315%09red	0.128205	3	5	0.000106845
Glutathione metabolism	KEGG PATHWAY	hsa00480	10	56	4.3204e-06	4.07114e-05	MCU_013234-RA|MCU_003508-RA|MCU_004698-RA|MCU_011818-RA|MCU_000034-RB|MCU_014450-RA|MCU_001012-RA|MCU_010807-RD|MCU_013351-RA|MCU_002238-RA	http://www.genome.jp/kegg-bin/show_pathway?hsa00480/hsa:27306%09red/hsa:2946%09red/hsa:2949%09red/hsa:6723%09red/hsa:51056%09red/hsa:4259%09red/hsa:6240%09red/hsa:6241%09red/hsa:3418%09red	0.178571	6	3	0.000926508
Pathogenic Escherichia coli infection	KEGG PATHWAY	hsa05130	9	55	2.41734e-05	0.000219351	MCU_009305-RA|MCU_008611-RA|MCU_011608-RB|MCU_000559-RA|MCU_008878-RB|MCOS_0000740801-mRNA-1|MCU_011946-RA|MCU_012902-RA|MCU_000027-RB	http://www.genome.jp/kegg-bin/show_pathway?hsa05130/hsa:4691%09red/hsa:7430%09red/hsa:84790%09red/hsa:347733%09red/hsa:60%09red	0.163636	11	4	0.0545633
Platinum drug resistance	KEGG PATHWAY	hsa01524	10	73	3.43213e-05	0.00029681	MCU_002237-RA|MCU_013234-RA|MCU_011818-RA|MCU_009515-RA|MCU_006927-RA|MCU_006926-RA|MCU_002200-RB|MCU_014450-RA|MCU_006277-RB|MCU_000030-RB	http://www.genome.jp/kegg-bin/show_pathway?hsa01524/hsa:2946%09red/hsa:672%09red/hsa:4436%09red/hsa:7153%09red/hsa:2956%09red/hsa:2949%09red/hsa:4259%09red/hsa:5170%09red/hsa:472%09red	0.136986	NA	NA	0.142581
Vasopressin-regulated water reabsorption	KEGG PATHWAY	hsa04962	8	44	3.51326e-05	0.00029681	MCU_001914-RA|MCU_014283-RA|MCU_006237-RA|MCU_010047-RA|MCU_001868-RA|MCU_013621-RA|MCU_006238-RA|MCU_006527-RA	http://www.genome.jp/kegg-bin/show_pathway?hsa04962/hsa:397%09red/hsa:140735%09red/hsa:8655%09red	0.181818	NA	NA	0.142581
RNA degradation	KEGG PATHWAY	hsa03018	10	79	6.29347e-05	0.000513967	MCU_006691-RA|MCU_005448-RA|MCU_009398-RA|MCU_007404-RA|MCU_003323-RA|MCU_000789-RA|MCU_004182-RA|MCU_001820-RA|MCU_004429-RB|MCU_009269-RB	http://www.genome.jp/kegg-bin/show_pathway?hsa03018/hsa:2023%09red/hsa:56915%09red/hsa:23658%09red/hsa:54512%09red/hsa:51691%09red/hsa:11340%09red/hsa:3329%09red/hsa:3313%09red/hsa:26986%09red/hsa:115752%09red	0.126582	NA	NA	0.142581
Human T-cell leukemia virus 1 infection	KEGG PATHWAY	hsa05166	17	219	7.69768e-05	0.000608365	MCU_001055-RB|MCU_009832-RA|MCOS_0000356401-mRNA-1|MCU_006351-RA|MCU_007287-RA|MCU_006978-RB|MCU_009095-RA|MCU_007922-RD|MCU_010716-RA|MCU_002430-RB|MCU_004503-RA|MCU_009850-RA|MCU_003794-RA|MCU_008558-RA|MCU_000030-RB|MCU_012332-RA|MCU_000418-RA	http://www.genome.jp/kegg-bin/show_pathway?hsa05166/hsa:896%09red/hsa:8498%09red/hsa:4085%09red/hsa:5901%09red/hsa:4488%09red/hsa:9700%09red/hsa:7514%09red/hsa:811%09red/hsa:545%09red/hsa:8697%09red/hsa:292%09red/hsa:9133%09red/hsa:7416%09red/hsa:11200%09red/hsa:1017%09red/hsa:472%09red	0.0776256	4	2	0.000410544
Glycolysis / Gluconeogenesis	KEGG PATHWAY	hsa00010	9	68	0.000106845	0.000818029	MCU_004713-RB|MCU_007418-RA|MCU_002538-RA|MCU_001706-RA|MCU_006095-RB|MCU_008513-RA|MCU_008516-RA|MCU_004182-RA|MCU_004436-RB	http://www.genome.jp/kegg-bin/show_pathway?hsa00010/hsa:2023%09red/hsa:220%09red/hsa:1737%09red/hsa:10327%09red/hsa:1738%09red/hsa:5162%09red/hsa:5160%09red/hsa:5315%09red	0.132353	3	5	0.000106845
Oocyte meiosis	KEGG PATHWAY	hsa04114	12	128	0.000172251	0.00127883	MCU_007922-RD|MCU_012332-RA|MCU_011475-RA|MCU_003803-RA|MCU_001475-RA|MCU_009095-RA|MCU_002430-RB|MCU_010330-RA|MCU_005637-RA|MCU_000979-RA|MCU_001808-RA|MCOS_0000356401-mRNA-1	http://www.genome.jp/kegg-bin/show_pathway?hsa04114/hsa:7531%09red/hsa:5518%09red/hsa:5347%09red/hsa:9700%09red/hsa:5500%09red/hsa:5515%09red/hsa:8697%09red/hsa:6790%09red/hsa:9133%09red/hsa:51806%09red/hsa:4085%09red/hsa:1017%09red	0.09375	7	2	0.00768423
Ubiquitin mediated proteolysis	KEGG PATHWAY	hsa04120	12	137	0.000307441	0.00221539	MCU_006147-RA|MCU_001785-RA|MCU_009095-RA|MCU_003996-RA|MCU_004356-RA|MCU_011051-RB|MCU_004933-RA|MCU_012950-RA|MCU_007547-RB|MCU_006277-RB|MCU_012689-RA|MCU_004817-RA	http://www.genome.jp/kegg-bin/show_pathway?hsa04120/hsa:7326%09red/hsa:11065%09red/hsa:1642%09red/hsa:27339%09red/hsa:672%09red/hsa:10055%09red/hsa:10054%09red/hsa:7334%09red/hsa:8697%09red/hsa:7322%09red/hsa:7329%09red/hsa:3093%09red	0.0875912	NA	NA	0.142581
Non-homologous end-joining	KEGG PATHWAY	hsa03450	4	13	0.000646859	0.00452801	MCU_002959-RA|MCU_007752-RA|MCU_007046-RC|MCU_013230-RA	http://www.genome.jp/kegg-bin/show_pathway?hsa03450/hsa:7520%09red/hsa:4361%09red/hsa:2237%09red	0.307692	NA	NA	0.142581
p53 signaling pathway	KEGG PATHWAY	hsa04115	8	72	0.000744111	0.00493777	MCU_001055-RB|MCU_004698-RA|MCOS_0000356401-mRNA-1|MCU_012332-RA|MCU_010716-RA|MCU_004503-RA|MCU_009850-RA|MCU_000030-RB	http://www.genome.jp/kegg-bin/show_pathway?hsa04115/hsa:896%09red/hsa:545%09red/hsa:11200%09red/hsa:9133%09red/hsa:6241%09red/hsa:1017%09red/hsa:472%09red	0.111111	4	2	0.000410544
Pyruvate metabolism	KEGG PATHWAY	hsa00620	6	39	0.000745704	0.00493777	MCU_004713-RB|MCU_007418-RA|MCU_001706-RA|MCU_006095-RB|MCU_003955-RB|MCU_002538-RA	http://www.genome.jp/kegg-bin/show_pathway?hsa00620/hsa:1737%09red/hsa:4191%09red/hsa:1738%09red/hsa:5162%09red/hsa:5160%09red/hsa:5315%09red	0.153846	3	5	0.000106845
Pyrimidine metabolism	KEGG PATHWAY	hsa00240	7	57	0.000926508	0.00597354	MCU_004698-RA|MCU_007975-RA|MCU_011438-RC|MCU_002398-RA|MCU_003773-RA|MCU_002238-RA|MCU_009242-RA	http://www.genome.jp/kegg-bin/show_pathway?hsa00240/hsa:1503%09red/hsa:7298%09red/hsa:7084%09red/hsa:4830%09red/hsa:6240%09red/hsa:6241%09red	0.122807	6	3	0.000926508
Apoptosis	KEGG PATHWAY	hsa04210	11	136	0.000995869	0.0062561	MCU_003654-RA|MCU_008611-RA|MCU_009305-RA|MCU_000559-RA|MCU_007114-RA|MCU_006927-RA|MCU_006926-RA|MCU_012902-RA|MCU_002960-RA|MCU_000030-RB|MCU_001276-RC	http://www.genome.jp/kegg-bin/show_pathway?hsa04210/hsa:4914%09red/hsa:84790%09red/hsa:142%09red/hsa:1965%09red/hsa:10038%09red/hsa:60%09red/hsa:5170%09red/hsa:472%09red	0.0808824	NA	NA	0.142581
Porphyrin and chlorophyll metabolism	KEGG PATHWAY	hsa00860	6	42	0.0010562	0.0064692	MCU_008775-RB|MCU_007906-RA|MCU_006942-RA|MCU_010591-RA|MCU_000434-RB|MCU_008990-RA	http://www.genome.jp/kegg-bin/show_pathway?hsa00860/hsa:1355%09red/hsa:7389%09red/hsa:1371%09red/hsa:3052%09red/hsa:2058%09red/hsa:2235%09red	0.142857	NA	NA	0.142581
Drug metabolism - other enzymes	KEGG PATHWAY	hsa00983	8	79	0.00129279	0.00772521	MCU_013234-RA|MCU_004698-RA|MCU_011818-RA|MCU_002382-RA|MCU_014450-RA|MCU_003773-RA|MCU_002238-RA|MCU_009242-RA	http://www.genome.jp/kegg-bin/show_pathway?hsa00983/hsa:3615%09red/hsa:7084%09red/hsa:2949%09red/hsa:4830%09red/hsa:2946%09red/hsa:4259%09red/hsa:6240%09red/hsa:6241%09red	0.101266	6	3	0.000926508
Protein processing in endoplasmic reticulum	KEGG PATHWAY	hsa04141	12	165	0.00141267	0.00824057	MCU_004034-RA|MCU_004875-RB|MCU_005219-RA|MCU_009832-RA|MCU_005265-RA|MCU_002949-RA|MCU_007183-RA|MCU_007544-RE|MCU_002960-RA|MCU_001264-RA|MCU_012689-RA|MCU_004817-RA	http://www.genome.jp/kegg-bin/show_pathway?hsa04141/hsa:3304%09red/hsa:55968%09red/hsa:3301%09red/hsa:811%09red/hsa:7326%09red/hsa:1603%09red/hsa:1965%09red/hsa:7322%09red/hsa:64215%09red/hsa:5886%09red/hsa:22824%09red	0.0727273	NA	NA	0.142581
Cytosolic DNA-sensing pathway	KEGG PATHWAY	hsa04623	7	63	0.0015769	0.00898467	MCU_003859-RA|MCU_004192-RA|MCU_003038-RA|MCU_000822-RA|MCU_003979-RA|MCU_003525-RA|MCOS_0000899201-mRNA-1	http://www.genome.jp/kegg-bin/show_pathway?hsa04623/hsa:5434%09red/hsa:5435%09red/hsa:5437%09red/hsa:9533%09red/hsa:51728%09red/hsa:5440%09red/hsa:55703%09red	0.111111	5	2	0.00078845
Retrograde endocannabinoid signaling	KEGG PATHWAY	hsa04723	11	148	0.00187263	0.0104272	MCU_005600-RA|MCU_013411-RA|MCU_010508-RA|MCU_005752-RA|MCU_012373-RA|MCU_003059-RA|MCU_009160-RA|MCU_003958-RA|MCU_004985-RA|MCU_003994-RA|MCU_004927-RA	http://www.genome.jp/kegg-bin/show_pathway?hsa04723/hsa:51079%09red/hsa:4702%09red/hsa:4704%09red/hsa:4706%09red/hsa:4715%09red/hsa:2166%09red/hsa:4710%09red/hsa:4711%09red/hsa:4729%09red/hsa:4728%09red/hsa:4719%09red	0.0743243	1	7	3.48186e-15
Purine metabolism	KEGG PATHWAY	hsa00230	10	130	0.00234696	0.0127779	MCU_004713-RB|MCU_004698-RA|MCU_001530-RA|MCU_009228-RA|MCU_002382-RA|MCU_000667-RA|MCU_009528-RA|MCU_005141-RB|MCU_003773-RA|MCU_002238-RA	http://www.genome.jp/kegg-bin/show_pathway?hsa00230/hsa:3615%09red/hsa:159%09red/hsa:158%09red/hsa:4830%09red/hsa:5634%09red/hsa:100%09red/hsa:6240%09red/hsa:6241%09red/hsa:5315%09red/hsa:53343%09red	0.0769231	NA	NA	0.142581
Central carbon metabolism in cancer	KEGG PATHWAY	hsa05230	7	69	0.0025372	0.0135133	MCU_000825-RB|MCU_007418-RA|MCU_004713-RB|MCU_001706-RA|MCU_001891-RA|MCU_003654-RA|MCU_013052-RB	http://www.genome.jp/kegg-bin/show_pathway?hsa05230/hsa:4914%09red/hsa:23410%09red/hsa:5315%09red/hsa:2261%09red/hsa:2263%09red/hsa:5162%09red/hsa:5160%09red	0.101449	NA	NA	0.142581
FoxO signaling pathway	KEGG PATHWAY	hsa04068	10	132	0.00260281	0.0135679	MCU_000368-RA|MCU_011475-RA|MCU_012332-RA|MCU_000816-RA|MCU_012076-RA|MCU_006927-RA|MCU_006926-RA|MCU_000030-RB|MCU_003227-RB|MCOS_0000356401-mRNA-1	http://www.genome.jp/kegg-bin/show_pathway?hsa04068/hsa:9133%09red/hsa:5347%09red/hsa:5170%09red/hsa:5565%09red/hsa:3276%09red/hsa:6648%09red/hsa:11345%09red/hsa:1017%09red/hsa:472%09red	0.0757576	NA	NA	0.142581
Biosynthesis of amino acids	KEGG PATHWAY	hsa01230	7	75	0.00389398	0.0198755	MCU_004713-RB|MCU_012804-RB|MCU_008746-RA|MCU_000667-RA|MCU_001692-RB|MCU_001012-RA|MCU_004182-RA	http://www.genome.jp/kegg-bin/show_pathway?hsa01230/hsa:2023%09red/hsa:4144%09red/hsa:50%09red/hsa:5634%09red/hsa:3418%09red/hsa:6472%09red/hsa:5315%09red	0.0933333	3	5	0.000106845
PPAR signaling pathway	KEGG PATHWAY	hsa03320	7	76	0.00416514	0.0208257	MCU_006161-RA|MCU_006927-RA|MCU_006926-RA|MCU_010867-RA|MCU_007171-RA|MCU_009121-RA|MCU_005654-RA	http://www.genome.jp/kegg-bin/show_pathway?hsa03320/hsa:1622%09red/hsa:3157%09red/hsa:2710%09red/hsa:2173%09red/hsa:7316%09red/hsa:5170%09red	0.0921053	NA	NA	0.142581
Glycerolipid metabolism	KEGG PATHWAY	hsa00561	6	61	0.00582155	0.0285256	MCU_004436-RB|MCU_002125-RA|MCU_000213-RA|MCU_006625-RA|MCU_005654-RA|MCU_006103-RB	http://www.genome.jp/kegg-bin/show_pathway?hsa00561/hsa:231%09red/hsa:2710%09red/hsa:10327%09red/hsa:55750%09red/hsa:80168%09red/hsa:10555%09red	0.0983607	NA	NA	0.142581
Longevity regulating pathway - multiple species	KEGG PATHWAY	hsa04213	6	62	0.00625624	0.0293197	MCU_002949-RA|MCU_006404-RB|MCU_000816-RA|MCU_006508-RA|MCU_012076-RA|MCU_005729-RA	http://www.genome.jp/kegg-bin/show_pathway?hsa04213/hsa:1979%09red/hsa:3304%09red/hsa:5565%09red/hsa:3065%09red/hsa:6647%09red/hsa:6648%09red	0.0967742	NA	NA	0.142581
Viral carcinogenesis	KEGG PATHWAY	hsa05203	12	201	0.00634263	0.0293197	MCU_014656-RA|MCOS_0000356401-mRNA-1|MCU_004164-RA|MCU_004713-RB|MCU_006404-RB|MCU_006182-RB|MCU_009850-RA|MCU_012280-RD|MCU_007547-RB|MCU_012554-RA|MCU_005434-RA|MCU_001808-RA	http://www.genome.jp/kegg-bin/show_pathway?hsa05203/hsa:896%09red/hsa:7531%09red/hsa:1642%09red/hsa:2958%09red/hsa:22938%09red/hsa:9093%09red/hsa:85477%09red/hsa:3065%09red/hsa:255626%09red/hsa:5315%09red/hsa:28973%09red/hsa:1017%09red	0.0597015	NA	NA	0.142581
Epstein-Barr virus infection	KEGG PATHWAY	hsa05169	12	201	0.00634263	0.0293197	MCU_007897-RD|MCU_002697-RA|MCOS_0000356401-mRNA-1|MCU_003222-RA|MCU_006182-RB|MCU_008044-RB|MCU_009832-RA|MCU_003090-RA|MCU_003056-RA|MCU_009850-RA|MCU_000048-RA|MCU_006404-RB	http://www.genome.jp/kegg-bin/show_pathway?hsa05169/hsa:896%09red/hsa:11047%09red/hsa:22938%09red/hsa:811%09red/hsa:5713%09red/hsa:3065%09red/hsa:5714%09red/hsa:5709%09red/hsa:5719%09red/hsa:9861%09red/hsa:5702%09red/hsa:1017%09red	0.0597015	NA	NA	0.142581
Glyoxylate and dicarboxylate metabolism	KEGG PATHWAY	hsa00630	4	30	0.00908603	0.0412237	MCU_008746-RA|MCU_003955-RB|MCU_001692-RB|MCU_002538-RA	http://www.genome.jp/kegg-bin/show_pathway?hsa00630/hsa:50%09red/hsa:6472%09red/hsa:4191%09red/hsa:1738%09red	0.133333	10	2	0.0479846
Cysteine and methionine metabolism	KEGG PATHWAY	hsa00270	5	49	0.0100347	0.0446999	MCU_003955-RB|MCU_013351-RA|MCU_012804-RB|MCU_012343-RA|MCU_000034-RB	http://www.genome.jp/kegg-bin/show_pathway?hsa00270/hsa:4507%09red/hsa:4191%09red/hsa:6723%09red/hsa:4144%09red	0.102041	NA	NA	0.142581
PI3K-Akt signaling pathway	KEGG PATHWAY	hsa04151	17	354	0.0102554	0.0448675	MCU_012598-RA|MCU_000825-RB|MCOS_0000356401-mRNA-1|MCU_007258-RA|MCU_002384-RA|MCU_001808-RA|MCOS_0000733701-mRNA-1|MCU_000979-RA|MCU_009850-RA|MCU_006927-RA|MCU_006926-RA|MCU_003706-RA|MCU_005621-RA|MCU_006277-RB|MCU_003654-RA|MCU_001475-RA|MCU_013052-RB	http://www.genome.jp/kegg-bin/show_pathway?hsa04151/hsa:896%09red/hsa:4914%09red/hsa:7531%09red/hsa:5518%09red/hsa:672%09red/hsa:6194%09red/hsa:1293%09red/hsa:3678%09red/hsa:1977%09red/hsa:5170%09red/hsa:2261%09red/hsa:5515%09red/hsa:2263%09red/hsa:11140%09red/hsa:1017%09red	0.0480226	NA	NA	0.142581
Influenza A	KEGG PATHWAY	hsa05164	10	167	0.0118772	0.0498977	MCU_006351-RA|MCU_009928-RB|MCU_006978-RB|MCU_008611-RA|MCU_004025-RA|MCU_007287-RA|MCU_009850-RA|MCU_009993-RA|MCU_006275-RA|MCU_002960-RA	http://www.genome.jp/kegg-bin/show_pathway?hsa05164/hsa:896%09red/hsa:8106%09red/hsa:3838%09red/hsa:292%09red/hsa:1965%09red/hsa:4928%09red/hsa:8480%09red/hsa:7416%09red/hsa:7514%09red/hsa:60%09red	0.0598802	NA	NA	0.142581
Drug metabolism - cytochrome P450	KEGG PATHWAY	hsa00982	6	72	0.0119846	0.0498977	MCU_013234-RA|MCU_003508-RA|MCU_011818-RA|MCU_008513-RA|MCU_014450-RA|MCU_008516-RA	http://www.genome.jp/kegg-bin/show_pathway?hsa00982/hsa:2949%09red/hsa:4259%09red/hsa:2946%09red/hsa:220%09red/hsa:27306%09red	0.0833333	8	5	0.0206661
Selenocompound metabolism	KEGG PATHWAY	hsa00450	3	17	0.0120628	0.0498977	MCU_008632-RC|MCU_001132-RA|MCU_006366-RC	http://www.genome.jp/kegg-bin/show_pathway?hsa00450/hsa:92935%09red/hsa:4141%09red/hsa:114112%09red	0.176471	NA	NA	0.142581
beta-Alanine metabolism	KEGG PATHWAY	hsa00410	4	33	0.0122198	0.0498977	MCU_008513-RA|MCU_008516-RA|MCU_013351-RA|MCU_000034-RB	http://www.genome.jp/kegg-bin/show_pathway?hsa00410/hsa:220%09red/hsa:6723%09red	0.121212	12	4	0.100194
Glycerophospholipid metabolism	KEGG PATHWAY	hsa00564	7	97	0.0138028	0.0554375	MCU_010968-RB|MCU_011756-RA|MCU_002125-RA|MCU_009267-RA|MCU_003215-RA|MCU_014004-RA|MCU_001792-RA	http://www.genome.jp/kegg-bin/show_pathway?hsa00564/hsa:23659%09red/hsa:11313%09red/hsa:23646%09red/hsa:56261%09red/hsa:9791%09red/hsa:10555%09red/hsa:43%09red	0.0721649	NA	NA	0.142581
Metabolism of xenobiotics by cytochrome P450	KEGG PATHWAY	hsa00980	6	76	0.0150694	0.0590964	MCU_013234-RA|MCU_003508-RA|MCU_011818-RA|MCU_008513-RA|MCU_014450-RA|MCU_008516-RA	http://www.genome.jp/kegg-bin/show_pathway?hsa00980/hsa:2949%09red/hsa:4259%09red/hsa:2946%09red/hsa:220%09red/hsa:27306%09red	0.0789474	8	5	0.0206661
Progesterone-mediated oocyte maturation	KEGG PATHWAY	hsa04914	7	99	0.0151962	0.0590964	MCU_011475-RA|MCU_012332-RA|MCU_009095-RA|MCU_002430-RB|MCU_010330-RA|MCU_005842-RB|MCOS_0000356401-mRNA-1	http://www.genome.jp/kegg-bin/show_pathway?hsa04914/hsa:994%09red/hsa:5347%09red/hsa:8697%09red/hsa:6790%09red/hsa:9133%09red/hsa:4085%09red/hsa:1017%09red	0.0707071	7	2	0.00768423
Autophagy - animal	KEGG PATHWAY	hsa04140	8	128	0.0185931	0.0711766	MCU_000368-RA|MCU_011451-RA|MCU_000979-RA|MCU_001017-RA|MCU_009604-RB|MCU_006927-RA|MCU_006926-RA|MCU_002960-RA	http://www.genome.jp/kegg-bin/show_pathway?hsa04140/hsa:5170%09red/hsa:5515%09red/hsa:3146%09red/hsa:11345%09red/hsa:51100%09red/hsa:1965%09red/hsa:60673%09red	0.0625	9	2	0.0358033
Chemical carcinogenesis	KEGG PATHWAY	hsa05204	6	82	0.0206661	0.0778954	MCU_013234-RA|MCU_003508-RA|MCU_011818-RA|MCU_008513-RA|MCU_014450-RA|MCU_008516-RA	http://www.genome.jp/kegg-bin/show_pathway?hsa05204/hsa:2949%09red/hsa:4259%09red/hsa:2946%09red/hsa:220%09red/hsa:27306%09red	0.0731707	8	5	0.0206661
Sulfur relay system	KEGG PATHWAY	hsa04122	2	8	0.0234365	0.086999	MCU_013058-RA|MCU_010428-RA	http://www.genome.jp/kegg-bin/show_pathway?hsa04122/hsa:81605%09red/hsa:27304%09red	0.25	NA	NA	0.142581
Necroptosis	KEGG PATHWAY	hsa04217	9	162	0.024827	0.0907853	MCU_006351-RA|MCU_003707-RA|MCU_006978-RB|MCU_011784-RA|MCU_000483-RA|MCU_007114-RA|MCU_001017-RA|MCU_008780-RA|MCU_001276-RC	http://www.genome.jp/kegg-bin/show_pathway?hsa04217/hsa:317772%09red/hsa:55766%09red/hsa:3146%09red/hsa:142%09red/hsa:292%09red/hsa:10038%09red/hsa:2495%09red/hsa:5478%09red/hsa:7416%09red	0.0555556	NA	NA	0.142581
Tight junction	KEGG PATHWAY	hsa04530	9	170	0.0319963	0.115281	MCU_000979-RA|MCU_001475-RA|MCU_012902-RA|MCU_009305-RA|MCU_000559-RA|MCU_002646-RA|MCU_012076-RA|MCU_008611-RA|MCU_000027-RB	http://www.genome.jp/kegg-bin/show_pathway?hsa04530/hsa:5518%09red/hsa:5111%09red/hsa:84790%09red/hsa:7430%09red/hsa:5565%09red/hsa:5515%09red/hsa:60%09red	0.0529412	11	4	0.0545633
Neurotrophin signaling pathway	KEGG PATHWAY	hsa04722	7	119	0.0349726	0.124178	MCU_003803-RA|MCU_001808-RA|MCU_004010-RA|MCU_006927-RA|MCU_006926-RA|MCU_006527-RA|MCU_003654-RA	http://www.genome.jp/kegg-bin/show_pathway?hsa04722/hsa:4914%09red/hsa:7531%09red/hsa:5908%09red/hsa:51806%09red/hsa:397%09red/hsa:5170%09red	0.0588235	NA	NA	0.142581
Fatty acid elongation	KEGG PATHWAY	hsa00062	3	27	0.035927	0.125148	MCU_007061-RB|MCU_007811-RA|MCU_006171-RA	http://www.genome.jp/kegg-bin/show_pathway?hsa00062/hsa:51144%09red/hsa:51102%09red/hsa:5538%09red	0.111111	13	2	0.107891
AMPK signaling pathway	KEGG PATHWAY	hsa04152	7	120	0.0362674	0.125148	MCU_002829-RA|MCU_001475-RA|MCU_008439-RA|MCU_000979-RA|MCU_012076-RA|MCU_006927-RA|MCU_006926-RA	http://www.genome.jp/kegg-bin/show_pathway?hsa04152/hsa:51552%09red/hsa:5518%09red/hsa:5515%09red/hsa:1938%09red/hsa:5565%09red/hsa:5170%09red	0.0583333	15	21	0.294424
Arginine and proline metabolism	KEGG PATHWAY	hsa00330	4	50	0.0424409	0.143738	MCU_010807-RD|MCU_003748-RB|MCU_013351-RA|MCU_000034-RB	http://www.genome.jp/kegg-bin/show_pathway?hsa00330/hsa:51056%09red/hsa:2593%09red/hsa:6723%09red	0.08	NA	NA	0.142581
Alcoholism	KEGG PATHWAY	hsa05034	9	180	0.042828	0.143738	MCU_014656-RA|MCU_005637-RA|MCU_003803-RA|MCU_006404-RB|MCU_000483-RA|MCU_012803-RA|MCU_008780-RA|MCOS_0001059401-mRNA-1|MCU_014077-RA	http://www.genome.jp/kegg-bin/show_pathway?hsa05034/hsa:333932%09red/hsa:55766%09red/hsa:5500%09red/hsa:3065%09red/hsa:255626%09red/hsa:51806%09red/hsa:8520%09red/hsa:317772%09red	0.05	NA	NA	0.142581
Hippo signaling pathway	KEGG PATHWAY	hsa04390	8	154	0.0455462	0.150795	MCU_001808-RA|MCU_013361-RA|MCU_000979-RA|MCU_005637-RA|MCU_009850-RA|MCU_008611-RA|MCU_004508-RA|MCU_001475-RA	http://www.genome.jp/kegg-bin/show_pathway?hsa04390/hsa:896%09red/hsa:3397%09red/hsa:7531%09red/hsa:5518%09red/hsa:5515%09red/hsa:5500%09red/hsa:6591%09red/hsa:60%09red	0.0519481	NA	NA	0.142581
Autophagy - other	KEGG PATHWAY	hsa04136	3	32	0.0530134	0.173177	MCU_000979-RA|MCU_000368-RA|MCU_011451-RA	http://www.genome.jp/kegg-bin/show_pathway?hsa04136/hsa:5515%09red/hsa:60673%09red/hsa:11345%09red	0.09375	9	2	0.0358033
Legionellosis	KEGG PATHWAY	hsa05134	4	55	0.0556317	0.177485	MCU_001820-RA|MCU_002949-RA|MCU_001802-RA|MCU_011338-RA	http://www.genome.jp/kegg-bin/show_pathway?hsa05134/hsa:3304%09red/hsa:1915%09red/hsa:3329%09red/hsa:1937%09red	0.0727273	NA	NA	0.142581
Systemic lupus erythematosus	KEGG PATHWAY	hsa05322	7	133	0.0560138	0.177485	MCU_014656-RA|MCU_000483-RA|MCU_012803-RA|MCU_009171-RA|MCU_007162-RA|MCU_011817-RA|MCU_008780-RA	http://www.genome.jp/kegg-bin/show_pathway?hsa05322/hsa:6632%09red/hsa:6741%09red/hsa:333932%09red/hsa:6634%09red/hsa:55766%09red/hsa:255626%09red/hsa:317772%09red	0.0526316	NA	NA	0.142581
Glucagon signaling pathway	KEGG PATHWAY	hsa04922	6	106	0.0565054	0.177485	MCU_004713-RB|MCU_007418-RA|MCU_003803-RA|MCU_001706-RA|MCU_012076-RA|MCU_003227-RB	http://www.genome.jp/kegg-bin/show_pathway?hsa04922/hsa:5315%09red/hsa:5565%09red/hsa:3276%09red/hsa:51806%09red/hsa:5162%09red/hsa:5160%09red	0.0566038	NA	NA	0.142581
Propanoate metabolism	KEGG PATHWAY	hsa00640	3	34	0.0607585	0.188428	MCU_002538-RA|MCU_000521-RA|MCU_006611-RA	http://www.genome.jp/kegg-bin/show_pathway?hsa00640/hsa:8802%09red/hsa:8801%09red/hsa:1738%09red	0.0882353	NA	NA	0.142581
Insulin signaling pathway	KEGG PATHWAY	hsa04910	7	137	0.0632089	0.193577	MCU_007258-RA|MCU_003803-RA|MCU_005637-RA|MCU_012076-RA|MCU_006927-RA|MCU_006926-RA|MCU_005621-RA	http://www.genome.jp/kegg-bin/show_pathway?hsa04910/hsa:6194%09red/hsa:5500%09red/hsa:1977%09red/hsa:5565%09red/hsa:51806%09red/hsa:5170%09red	0.0510949	15	21	0.294424
Fluid shear stress and atherosclerosis	KEGG PATHWAY	hsa05418	7	139	0.0670075	0.201953	MCU_013234-RA|MCU_006701-RA|MCU_011818-RA|MCU_003803-RA|MCU_008611-RA|MCU_014450-RA|MCU_006579-RA	http://www.genome.jp/kegg-bin/show_pathway?hsa05418/hsa:2946%09red/hsa:2949%09red/hsa:7295%09red/hsa:4259%09red/hsa:51806%09red/hsa:6613%09red/hsa:60%09red	0.0503597	8	5	0.0206661
Lysine degradation	KEGG PATHWAY	hsa00310	4	59	0.0675925	0.201953	MCU_009170-RB|MCU_000500-RA|MCU_002538-RA|MCU_007877-RA	http://www.genome.jp/kegg-bin/show_pathway?hsa00310/hsa:64324%09red/hsa:84193%09red/hsa:1738%09red/hsa:2146%09red	0.0677966	NA	NA	0.142581
Focal adhesion	KEGG PATHWAY	hsa04510	9	199	0.0696312	0.205538	MCU_012598-RA|MCU_002384-RA|MCOS_0000733701-mRNA-1|MCU_004010-RA|MCU_009850-RA|MCU_005637-RA|MCU_006926-RA|MCU_008611-RA|MCU_006927-RA	http://www.genome.jp/kegg-bin/show_pathway?hsa04510/hsa:896%09red/hsa:1293%09red/hsa:5908%09red/hsa:5500%09red/hsa:3678%09red/hsa:5170%09red/hsa:60%09red	0.0452261	15	21	0.294424
Cardiac muscle contraction	KEGG PATHWAY	hsa04260	5	86	0.0717174	0.209176	MCU_009050-RB|MCU_011893-RA|MCU_011050-RA|MCU_002771-RA|MCOS_0000210301-mRNA-1	http://www.genome.jp/kegg-bin/show_pathway?hsa04260/hsa:7388%09red/hsa:7381%09red/hsa:7385%09red/hsa:1537%09red/hsa:1329%09red	0.0581395	NA	NA	0.142581
Gap junction	KEGG PATHWAY	hsa04540	5	88	0.0771303	0.219822	MCOS_0000740801-mRNA-1|MCU_008747-RA|MCU_009305-RA|MCU_000559-RA|MCU_012902-RA	http://www.genome.jp/kegg-bin/show_pathway?hsa04540/hsa:84790%09red/hsa:5593%09red/hsa:347733%09red	0.0568182	11	4	0.0545633
Phenylalanine metabolism	KEGG PATHWAY	hsa00360	2	17	0.0771621	0.219822	MCU_008513-RA|MCU_008516-RA	http://www.genome.jp/kegg-bin/show_pathway?hsa00360/hsa:220%09red	0.117647	12	4	0.100194
Human papillomavirus infection	KEGG PATHWAY	hsa05165	13	330	0.0790815	0.222701	MCU_012598-RA|MCU_004713-RB|MCU_000897-RA|MCOS_0000356401-mRNA-1|MCU_002384-RA|MCU_006404-RB|MCOS_0000733701-mRNA-1|MCU_000979-RA|MCU_010716-RA|MCU_004503-RA|MCU_009850-RA|MCU_000030-RB|MCU_001475-RA	http://www.genome.jp/kegg-bin/show_pathway?hsa05165/hsa:896%09red/hsa:23462%09red/hsa:5518%09red/hsa:5515%09red/hsa:1293%09red/hsa:3678%09red/hsa:545%09red/hsa:3065%09red/hsa:5315%09red/hsa:1017%09red/hsa:472%09red	0.0393939	NA	NA	0.142581
2-Oxocarboxylic acid metabolism	KEGG PATHWAY	hsa01210	2	18	0.0843954	0.234965	MCU_001012-RA|MCU_008746-RA	http://www.genome.jp/kegg-bin/show_pathway?hsa01210/hsa:3418%09red/hsa:50%09red	0.111111	NA	NA	0.142581
Glycine, serine and threonine metabolism	KEGG PATHWAY	hsa00260	3	40	0.0868833	0.239173	MCU_003748-RB|MCU_001692-RB|MCU_002538-RA	http://www.genome.jp/kegg-bin/show_pathway?hsa00260/hsa:6472%09red/hsa:2593%09red/hsa:1738%09red	0.075	10	2	0.0479846
Phagosome	KEGG PATHWAY	hsa04145	7	152	0.0949674	0.258522	MCU_009832-RA|MCU_002384-RA|MCU_012902-RA|MCU_009305-RA|MCU_000559-RA|MCOS_0000740801-mRNA-1|MCU_008611-RA	http://www.genome.jp/kegg-bin/show_pathway?hsa04145/hsa:84790%09red/hsa:3678%09red/hsa:347733%09red/hsa:60%09red/hsa:811%09red	0.0460526	11	4	0.0545633
Shigellosis	KEGG PATHWAY	hsa05131	4	68	0.0988732	0.264799	MCU_002384-RA|MCU_012689-RA|MCU_008611-RA|MCU_006594-RA	http://www.genome.jp/kegg-bin/show_pathway?hsa05131/hsa:3678%09red/hsa:7322%09red/hsa:60%09red/hsa:7307%09red	0.0588235	21	40	0.573222
One carbon pool by folate	KEGG PATHWAY	hsa00670	2	20	0.0994346	0.264799	MCU_002398-RA|MCU_001692-RB	http://www.genome.jp/kegg-bin/show_pathway?hsa00670/hsa:6472%09red/hsa:7298%09red	0.1	14	2	0.145575
Hepatitis C	KEGG PATHWAY	hsa05160	7	155	0.102216	0.269277	MCU_004418-RA|MCOS_0000356401-mRNA-1|MCU_001475-RA|MCU_000979-RA|MCU_002738-RA|MCU_002960-RA|MCU_001808-RA	http://www.genome.jp/kegg-bin/show_pathway?hsa05160/hsa:7531%09red/hsa:5518%09red/hsa:5515%09red/hsa:10197%09red/hsa:1965%09red/hsa:3646%09red/hsa:1017%09red	0.0451613	NA	NA	0.142581
Terpenoid backbone biosynthesis	KEGG PATHWAY	hsa00900	2	22	0.115148	0.30012	MCU_006161-RA|MCU_006031-RA	http://www.genome.jp/kegg-bin/show_pathway?hsa00900/hsa:3157%09red/hsa:10269%09red	0.0909091	16	5	0.344937
Histidine metabolism	KEGG PATHWAY	hsa00340	2	23	0.123226	0.317794	MCU_008513-RA|MCU_008516-RA	http://www.genome.jp/kegg-bin/show_pathway?hsa00340/hsa:220%09red	0.0869565	12	4	0.100194
Gastric acid secretion	KEGG PATHWAY	hsa04971	4	75	0.127046	0.324232	MCU_003803-RA|MCU_002633-RA|MCU_000027-RB|MCU_008611-RA	http://www.genome.jp/kegg-bin/show_pathway?hsa04971/hsa:7430%09red/hsa:6522%09red/hsa:60%09red/hsa:51806%09red	0.0533333	21	40	0.573222
Measles	KEGG PATHWAY	hsa05162	6	138	0.140675	0.355312	MCU_004455-RA|MCU_008307-RA|MCOS_0000356401-mRNA-1|MCU_002949-RA|MCU_009850-RA|MCU_002960-RA	http://www.genome.jp/kegg-bin/show_pathway?hsa05162/hsa:896%09red/hsa:8667%09red/hsa:3304%09red/hsa:1965%09red/hsa:1017%09red/hsa:10399%09red	0.0434783	NA	NA	0.142581
EGFR tyrosine kinase inhibitor resistance	KEGG PATHWAY	hsa01521	4	79	0.144488	0.36122	MCU_000825-RB|MCU_007258-RA|MCU_005621-RA|MCU_013052-RB	http://www.genome.jp/kegg-bin/show_pathway?hsa01521/hsa:6194%09red/hsa:2261%09red/hsa:1977%09red/hsa:2263%09red	0.0506329	NA	NA	0.142581
HIF-1 signaling pathway	KEGG PATHWAY	hsa04066	5	109	0.14621	0.361833	MCU_005621-RA|MCU_001706-RA|MCU_007418-RA|MCU_004182-RA|MCU_007258-RA	http://www.genome.jp/kegg-bin/show_pathway?hsa04066/hsa:5162%09red/hsa:2023%09red/hsa:6194%09red/hsa:5160%09red/hsa:1977%09red	0.0458716	NA	NA	0.142581
Vitamin B6 metabolism	KEGG PATHWAY	hsa00750	1	6	0.158585	0.388532	MCU_011761-RA	http://www.genome.jp/kegg-bin/show_pathway?hsa00750/hsa:8566%09red	0.166667	NA	NA	0.142581
Peroxisome	KEGG PATHWAY	hsa04146	4	83	0.162803	0.394918	MCU_001012-RA|MCU_000816-RA|MCU_009702-RA|MCU_005729-RA	http://www.genome.jp/kegg-bin/show_pathway?hsa04146/hsa:3418%09red/hsa:6648%09red/hsa:6647%09red/hsa:10901%09red	0.0481928	NA	NA	0.142581
Human immunodeficiency virus 1 infection	KEGG PATHWAY	hsa05170	8	212	0.170611	0.409801	MCU_009832-RA|MCU_003803-RA|MCU_012332-RA|MCU_010716-RA|MCU_004503-RA|MCU_011006-RA|MCU_007547-RB|MCU_000030-RB	http://www.genome.jp/kegg-bin/show_pathway?hsa05170/hsa:1642%09red/hsa:494551%09red/hsa:811%09red/hsa:9133%09red/hsa:51806%09red/hsa:545%09red/hsa:472%09red	0.0377358	NA	NA	0.142581
Fatty acid metabolism	KEGG PATHWAY	hsa01212	3	57	0.179855	0.427811	MCU_007061-RB|MCU_007811-RA|MCU_006171-RA	http://www.genome.jp/kegg-bin/show_pathway?hsa01212/hsa:51144%09red/hsa:51102%09red/hsa:5538%09red	0.0526316	13	2	0.107891
Pathways in cancer	KEGG PATHWAY	hsa05200	17	530	0.184883	0.433822	MCOS_0000417101-mRNA-1|MCU_000825-RB|MCU_013234-RA|MCU_000897-RA|MCOS_0000356401-mRNA-1|MCU_006785-RA|MCU_011818-RA|MCU_003803-RA|MCU_006404-RB|MCU_009515-RA|MCU_007831-RA|MCU_002237-RA|MCU_006366-RC|MCU_009850-RA|MCU_014450-RA|MCU_003654-RA|MCU_013052-RB	http://www.genome.jp/kegg-bin/show_pathway?hsa05200/hsa:896%09red/hsa:4914%09red/hsa:23462%09red/hsa:2946%09red/hsa:2949%09red/hsa:4436%09red/hsa:1164%09red/hsa:51806%09red/hsa:114112%09red/hsa:675%09red/hsa:2956%09red/hsa:4259%09red/hsa:3065%09red/hsa:2261%09red/hsa:2263%09red/hsa:5888%09red/hsa:1017%09red	0.0320755	NA	NA	0.142581
Sphingolipid signaling pathway	KEGG PATHWAY	hsa04071	5	119	0.185964	0.433822	MCU_000979-RA|MCU_001475-RA|MCU_011421-RA|MCU_006927-RA|MCU_006926-RA	http://www.genome.jp/kegg-bin/show_pathway?hsa04071/hsa:5515%09red/hsa:5170%09red/hsa:123099%09red/hsa:5518%09red	0.0420168	15	21	0.294424
Galactose metabolism	KEGG PATHWAY	hsa00052	2	31	0.191715	0.433822	MCU_014661-RA|MCU_006103-RB	http://www.genome.jp/kegg-bin/show_pathway?hsa00052/hsa:2582%09red/hsa:231%09red	0.0645161	19	5	0.486333
Antifolate resistance	KEGG PATHWAY	hsa01523	2	31	0.191715	0.433822	MCU_002398-RA|MCU_001692-RB	http://www.genome.jp/kegg-bin/show_pathway?hsa01523/hsa:6472%09red/hsa:7298%09red	0.0645161	14	2	0.145575
Longevity regulating pathway	KEGG PATHWAY	hsa04211	4	89	0.191717	0.433822	MCU_005621-RA|MCU_012076-RA|MCU_000816-RA|MCU_011451-RA	http://www.genome.jp/kegg-bin/show_pathway?hsa04211/hsa:6648%09red/hsa:5565%09red/hsa:60673%09red/hsa:1977%09red	0.0449438	NA	NA	0.142581
mTOR signaling pathway	KEGG PATHWAY	hsa04150	6	153	0.193006	0.433822	MCU_001242-RA|MCU_007258-RA|MCU_006927-RA|MCU_006926-RA|MCU_005621-RA|MCU_009496-RB	http://www.genome.jp/kegg-bin/show_pathway?hsa04150/hsa:55004%09red/hsa:6194%09red/hsa:1977%09red/hsa:5170%09red/hsa:81929%09red	0.0392157	15	21	0.294424
Salivary secretion	KEGG PATHWAY	hsa04970	4	90	0.196686	0.435515	MCU_003803-RA|MCU_008747-RA|MCU_006941-RA|MCU_002633-RA	http://www.genome.jp/kegg-bin/show_pathway?hsa04970/hsa:54831%09red/hsa:5593%09red/hsa:6522%09red/hsa:51806%09red	0.0444444	21	40	0.573222
Long-term depression	KEGG PATHWAY	hsa04730	3	60	0.198385	0.435515	MCU_001475-RA|MCU_008747-RA|MCU_000979-RA	http://www.genome.jp/kegg-bin/show_pathway?hsa04730/hsa:5515%09red/hsa:5593%09red/hsa:5518%09red	0.05	21	40	0.573222
Riboflavin metabolism	KEGG PATHWAY	hsa00740	1	8	0.199092	0.435515	MCU_009639-RA	http://www.genome.jp/kegg-bin/show_pathway?hsa00740/hsa:53%09red	0.125	NA	NA	0.142581
TGF-beta signaling pathway	KEGG PATHWAY	hsa04350	4	94	0.216936	0.469677	MCU_004508-RA|MCU_001475-RA|MCU_000979-RA|MCU_005935-RB	http://www.genome.jp/kegg-bin/show_pathway?hsa04350/hsa:3397%09red/hsa:5515%09red/hsa:7027%09red/hsa:5518%09red	0.0425532	21	40	0.573222
Pentose and glucuronate interconversions	KEGG PATHWAY	hsa00040	2	34	0.218543	0.469677	MCU_006103-RB|MCU_004436-RB	http://www.genome.jp/kegg-bin/show_pathway?hsa00040/hsa:231%09red/hsa:10327%09red	0.0588235	19	5	0.486333
MicroRNAs in cancer	KEGG PATHWAY	hsa05206	10	299	0.22407	0.477366	MCU_000825-RB|MCU_000027-RB|MCU_005580-RA|MCU_002384-RA|MCU_006404-RB|MCU_009170-RB|MCU_005842-RB|MCU_004933-RA|MCU_006277-RB|MCU_000030-RB	http://www.genome.jp/kegg-bin/show_pathway?hsa05206/hsa:9493%09red/hsa:994%09red/hsa:672%09red/hsa:3678%09red/hsa:2146%09red/hsa:7430%09red/hsa:3065%09red/hsa:2261%09red/hsa:472%09red/hsa:7329%09red	0.0334448	NA	NA	0.142581
Mitophagy - animal	KEGG PATHWAY	hsa04137	3	65	0.230185	0.48205	MCU_000368-RA|MCU_000221-RA|MCU_007641-RA	http://www.genome.jp/kegg-bin/show_pathway?hsa04137/hsa:11345%09red/hsa:51024%09red/hsa:7314%09red	0.0461538	15	21	0.294424
Prostate cancer	KEGG PATHWAY	hsa05215	4	97	0.232478	0.48205	MCU_006927-RA|MCOS_0000356401-mRNA-1|MCU_006926-RA|MCU_013052-RB	http://www.genome.jp/kegg-bin/show_pathway?hsa05215/hsa:5170%09red/hsa:1017%09red/hsa:2263%09red	0.0412371	15	21	0.294424
Tyrosine metabolism	KEGG PATHWAY	hsa00350	2	36	0.236601	0.48205	MCU_008513-RA|MCU_008516-RA	http://www.genome.jp/kegg-bin/show_pathway?hsa00350/hsa:220%09red	0.0555556	12	4	0.100194
Alanine, aspartate and glutamate metabolism	KEGG PATHWAY	hsa00250	2	36	0.236601	0.48205	MCU_005141-RB|MCU_009528-RA	http://www.genome.jp/kegg-bin/show_pathway?hsa00250/hsa:159%09red/hsa:158%09red	0.0555556	NA	NA	0.142581
Synthesis and degradation of ketone bodies	KEGG PATHWAY	hsa00072	1	10	0.237652	0.48205	MCU_006161-RA	http://www.genome.jp/kegg-bin/show_pathway?hsa00072/hsa:3157%09red	0.1	16	5	0.344937
Dopaminergic synapse	KEGG PATHWAY	hsa04728	5	131	0.238074	0.48205	MCU_003803-RA|MCU_001475-RA|MCU_000979-RA|MCU_012254-RA|MCU_005637-RA	http://www.genome.jp/kegg-bin/show_pathway?hsa04728/hsa:3799%09red/hsa:51806%09red/hsa:5500%09red/hsa:5515%09red/hsa:5518%09red	0.0381679	21	40	0.573222
Long-term potentiation	KEGG PATHWAY	hsa04720	3	67	0.24316	0.485378	MCU_003803-RA|MCU_004010-RA|MCU_005637-RA	http://www.genome.jp/kegg-bin/show_pathway?hsa04720/hsa:5908%09red/hsa:5500%09red/hsa:51806%09red	0.0447761	21	40	0.573222
Aldosterone-regulated sodium reabsorption	KEGG PATHWAY	hsa04960	2	37	0.245661	0.485378	MCU_006927-RA|MCU_006926-RA	http://www.genome.jp/kegg-bin/show_pathway?hsa04960/hsa:5170%09red	0.0540541	15	21	0.294424
Primary immunodeficiency	KEGG PATHWAY	hsa05340	2	37	0.245661	0.485378	MCU_012368-RA|MCU_009228-RA	http://www.genome.jp/kegg-bin/show_pathway?hsa05340/hsa:100%09red/hsa:5788%09red	0.0540541	26	3	0.682096
Amphetamine addiction	KEGG PATHWAY	hsa05031	3	68	0.249692	0.489396	MCU_003803-RA|MCU_006404-RB|MCU_005637-RA	http://www.genome.jp/kegg-bin/show_pathway?hsa05031/hsa:5500%09red/hsa:3065%09red/hsa:51806%09red	0.0441176	21	40	0.573222
Proteoglycans in cancer	KEGG PATHWAY	hsa05205	7	203	0.253014	0.491972	MCU_007258-RA|MCU_002384-RA|MCU_005637-RA|MCU_006927-RA|MCU_006926-RA|MCU_008611-RA|MCU_000027-RB	http://www.genome.jp/kegg-bin/show_pathway?hsa05205/hsa:5500%09red/hsa:6194%09red/hsa:3678%09red/hsa:7430%09red/hsa:5170%09red/hsa:60%09red	0.0344828	15	21	0.294424
Adherens junction	KEGG PATHWAY	hsa04520	3	72	0.276051	0.532539	MCU_013361-RA|MCU_013978-RA|MCU_008611-RA	http://www.genome.jp/kegg-bin/show_pathway?hsa04520/hsa:6591%09red/hsa:6615%09red/hsa:60%09red	0.0416667	NA	NA	0.142581
Fat digestion and absorption	KEGG PATHWAY	hsa04975	2	41	0.281962	0.539693	MCU_000213-RA|MCU_002125-RA	http://www.genome.jp/kegg-bin/show_pathway?hsa04975/hsa:80168%09red/hsa:10555%09red	0.0487805	24	2	0.628395
Insulin resistance	KEGG PATHWAY	hsa04931	4	108	0.2914	0.553434	MCU_006926-RA|MCU_012076-RA|MCU_006927-RA|MCU_005637-RA	http://www.genome.jp/kegg-bin/show_pathway?hsa04931/hsa:5565%09red/hsa:5500%09red/hsa:5170%09red	0.037037	15	21	0.294424
Regulation of actin cytoskeleton	KEGG PATHWAY	hsa04810	7	214	0.294424	0.554877	MCU_000825-RB|MCU_004164-RA|MCU_002384-RA|MCU_005637-RA|MCU_008611-RA|MCU_000027-RB|MCU_013052-RB	http://www.genome.jp/kegg-bin/show_pathway?hsa04810/hsa:5500%09red/hsa:3678%09red/hsa:85477%09red/hsa:7430%09red/hsa:2261%09red/hsa:2263%09red/hsa:60%09red	0.0327103	15	21	0.294424
Antigen processing and presentation	KEGG PATHWAY	hsa04612	3	77	0.30934	0.578536	MCU_002949-RA|MCU_004418-RA|MCU_009832-RA	http://www.genome.jp/kegg-bin/show_pathway?hsa04612/hsa:3304%09red/hsa:811%09red/hsa:10197%09red	0.038961	NA	NA	0.142581
Transcriptional misregulation in cancer	KEGG PATHWAY	hsa05202	6	186	0.326857	0.606666	MCU_000030-RB|MCU_001985-RC|MCU_006404-RB|MCU_012803-RA|MCU_000974-RA|MCU_003654-RA	http://www.genome.jp/kegg-bin/show_pathway?hsa05202/hsa:4914%09red/hsa:1025%09red/hsa:79058%09red/hsa:333932%09red/hsa:3065%09red/hsa:472%09red	0.0322581	NA	NA	0.142581
Oxytocin signaling pathway	KEGG PATHWAY	hsa04921	5	153	0.341335	0.625996	MCU_003803-RA|MCU_012076-RA|MCU_008439-RA|MCU_005637-RA|MCU_008611-RA	http://www.genome.jp/kegg-bin/show_pathway?hsa04921/hsa:5565%09red/hsa:5500%09red/hsa:1938%09red/hsa:60%09red/hsa:51806%09red	0.0326797	21	40	0.573222
Notch signaling pathway	KEGG PATHWAY	hsa04330	2	48	0.344937	0.625996	MCU_006404-RB|MCU_006182-RB	http://www.genome.jp/kegg-bin/show_pathway?hsa04330/hsa:3065%09red/hsa:22938%09red	0.0416667	22	2	0.597762
Valine, leucine and isoleucine degradation	KEGG PATHWAY	hsa00280	2	48	0.344937	0.625996	MCU_006161-RA|MCU_002538-RA	http://www.genome.jp/kegg-bin/show_pathway?hsa00280/hsa:3157%09red/hsa:1738%09red	0.0416667	16	5	0.344937
Thyroid hormone signaling pathway	KEGG PATHWAY	hsa04919	4	119	0.352003	0.634122	MCU_006404-RB|MCU_006927-RA|MCU_006926-RA|MCU_008611-RA	http://www.genome.jp/kegg-bin/show_pathway?hsa04919/hsa:3065%09red/hsa:5170%09red/hsa:60%09red	0.0336134	15	21	0.294424
N-Glycan biosynthesis	KEGG PATHWAY	hsa00510	2	50	0.362632	0.648502	MCU_005265-RA|MCU_003312-RA	http://www.genome.jp/kegg-bin/show_pathway?hsa00510/hsa:1603%09red/hsa:10195%09red	0.04	NA	NA	0.142581
ECM-receptor interaction	KEGG PATHWAY	hsa04512	3	86	0.369382	0.650229	MCU_012598-RA|MCU_002384-RA|MCOS_0000733701-mRNA-1	http://www.genome.jp/kegg-bin/show_pathway?hsa04512/hsa:3678%09red/hsa:1293%09red	0.0348837	17	2	0.382599
Amyotrophic lateral sclerosis (ALS)	KEGG PATHWAY	hsa05014	2	51	0.371412	0.650229	MCU_007048-RA|MCU_005729-RA	http://www.genome.jp/kegg-bin/show_pathway?hsa05014/hsa:6647%09red/hsa:10452%09red	0.0392157	18	2	0.480037
Lysosome	KEGG PATHWAY	hsa04142	4	123	0.374132	0.650229	MCU_011450-RA|MCU_009639-RA|MCU_007061-RB|MCU_003215-RA	http://www.genome.jp/kegg-bin/show_pathway?hsa04142/hsa:53%09red/hsa:23659%09red/hsa:5538%09red/hsa:950%09red	0.0325203	NA	NA	0.142581
Fatty acid biosynthesis	KEGG PATHWAY	hsa00061	1	18	0.374214	0.650229	MCU_007811-RA	http://www.genome.jp/kegg-bin/show_pathway?hsa00061/hsa:51102%09red	0.0555556	NA	NA	0.142581
Platelet activation	KEGG PATHWAY	hsa04611	4	124	0.379657	0.655041	MCU_008747-RA|MCU_004010-RA|MCU_005637-RA|MCU_008611-RA	http://www.genome.jp/kegg-bin/show_pathway?hsa04611/hsa:5908%09red/hsa:5593%09red/hsa:5500%09red/hsa:60%09red	0.0322581	21	40	0.573222
Protein digestion and absorption	KEGG PATHWAY	hsa04974	3	90	0.395817	0.673438	MCU_012598-RA|MCU_010888-RB|MCOS_0000733701-mRNA-1	http://www.genome.jp/kegg-bin/show_pathway?hsa04974/hsa:1303%09red/hsa:1293%09red	0.0333333	17	2	0.382599
Hypertrophic cardiomyopathy (HCM)	KEGG PATHWAY	hsa05410	3	90	0.395817	0.673438	MCU_002384-RA|MCU_012076-RA|MCU_008611-RA	http://www.genome.jp/kegg-bin/show_pathway?hsa05410/hsa:5565%09red/hsa:3678%09red/hsa:60%09red	0.0333333	21	40	0.573222
cGMP-PKG signaling pathway	KEGG PATHWAY	hsa04022	5	167	0.408852	0.689429	MCU_003803-RA|MCU_006978-RB|MCU_008747-RA|MCU_006351-RA|MCU_005637-RA	http://www.genome.jp/kegg-bin/show_pathway?hsa04022/hsa:5593%09red/hsa:7416%09red/hsa:5500%09red/hsa:292%09red/hsa:51806%09red	0.0299401	21	40	0.573222
Endocytosis	KEGG PATHWAY	hsa04144	7	244	0.41247	0.689429	MCU_000825-RB|MCU_002949-RA|MCU_012254-RA|MCU_009604-RB|MCU_007641-RA|MCU_006400-RA|MCU_013052-RB	http://www.genome.jp/kegg-bin/show_pathway?hsa04144/hsa:440073%09red/hsa:3304%09red/hsa:2263%09red/hsa:51100%09red/hsa:2261%09red/hsa:7314%09red/hsa:3799%09red	0.0286885	NA	NA	0.142581
Hepatocellular carcinoma	KEGG PATHWAY	hsa05225	5	168	0.413657	0.689429	MCU_011818-RA|MCU_014450-RA|MCU_006366-RC|MCU_013234-RA|MCU_008611-RA	http://www.genome.jp/kegg-bin/show_pathway?hsa05225/hsa:2949%09red/hsa:4259%09red/hsa:60%09red/hsa:114112%09red/hsa:2946%09red	0.0297619	8	5	0.0206661
Rap1 signaling pathway	KEGG PATHWAY	hsa04015	6	210	0.430674	0.709272	MCU_000825-RB|MCU_003803-RA|MCU_004010-RA|MCU_008611-RA|MCU_004508-RA|MCU_013052-RB	http://www.genome.jp/kegg-bin/show_pathway?hsa04015/hsa:3397%09red/hsa:5908%09red/hsa:2263%09red/hsa:2261%09red/hsa:51806%09red/hsa:60%09red	0.0285714	20	4	0.535955
Endometrial cancer	KEGG PATHWAY	hsa05213	2	58	0.431353	0.709272	MCU_006927-RA|MCU_006926-RA	http://www.genome.jp/kegg-bin/show_pathway?hsa05213/hsa:5170%09red	0.0344828	15	21	0.294424
Renin-angiotensin system	KEGG PATHWAY	hsa04614	1	23	0.446856	0.720262	MCU_004741-RA	http://www.genome.jp/kegg-bin/show_pathway?hsa04614/hsa:5550%09red	0.0434783	NA	NA	0.142581
Protein export	KEGG PATHWAY	hsa03060	1	23	0.446856	0.720262	MCOS_0001047401-mRNA-1	http://www.genome.jp/kegg-bin/show_pathway?hsa03060/hsa:6726%09red	0.0434783	NA	NA	0.142581
Proximal tubule bicarbonate reclamation	KEGG PATHWAY	hsa04964	1	23	0.446856	0.720262	MCU_003662-RA	http://www.genome.jp/kegg-bin/show_pathway?hsa04964/hsa:1468%09red	0.0434783	NA	NA	0.142581
Apelin signaling pathway	KEGG PATHWAY	hsa04371	4	137	0.45066	0.721645	MCU_003803-RA|MCU_012076-RA|MCU_000368-RA|MCU_007258-RA	http://www.genome.jp/kegg-bin/show_pathway?hsa04371/hsa:11345%09red/hsa:6194%09red/hsa:5565%09red/hsa:51806%09red	0.0291971	15	21	0.294424
Choline metabolism in cancer	KEGG PATHWAY	hsa05231	3	99	0.454044	0.722343	MCU_001792-RA|MCU_006927-RA|MCU_006926-RA	http://www.genome.jp/kegg-bin/show_pathway?hsa05231/hsa:56261%09red/hsa:5170%09red	0.030303	15	21	0.294424
Inflammatory mediator regulation of TRP channels	KEGG PATHWAY	hsa04750	3	100	0.460376	0.723026	MCU_003803-RA|MCU_003654-RA|MCU_005637-RA	http://www.genome.jp/kegg-bin/show_pathway?hsa04750/hsa:4914%09red/hsa:5500%09red/hsa:51806%09red	0.03	21	40	0.573222
NF-kappa B signaling pathway	KEGG PATHWAY	hsa04064	3	100	0.460376	0.723026	MCU_007114-RA|MCU_000030-RB|MCU_004933-RA	http://www.genome.jp/kegg-bin/show_pathway?hsa04064/hsa:142%09red/hsa:472%09red/hsa:7329%09red	0.03	NA	NA	0.142581
Signaling pathways regulating pluripotency of stem cells	KEGG PATHWAY	hsa04550	4	140	0.466707	0.728301	MCU_004508-RA|MCU_000825-RB|MCU_008486-RA|MCU_013052-RB	http://www.genome.jp/kegg-bin/show_pathway?hsa04550/hsa:3397%09red/hsa:55183%09red/hsa:2261%09red/hsa:2263%09red	0.0285714	20	4	0.535955
Arachidonic acid metabolism	KEGG PATHWAY	hsa00590	2	63	0.472253	0.72918	MCU_001736-RB|MCU_003508-RA	http://www.genome.jp/kegg-bin/show_pathway?hsa00590/hsa:27306%09red/hsa:10728%09red	0.031746	NA	NA	0.142581
Glycosylphosphatidylinositol (GPI)-anchor biosynthesis	KEGG PATHWAY	hsa00563	1	25	0.473497	0.72918	MCU_006538-RC	http://www.genome.jp/kegg-bin/show_pathway?hsa00563/hsa:9488%09red	0.04	NA	NA	0.142581
T cell receptor signaling pathway	KEGG PATHWAY	hsa04660	3	103	0.479176	0.72918	MCU_012368-RA|MCU_006927-RA|MCU_006926-RA	http://www.genome.jp/kegg-bin/show_pathway?hsa04660/hsa:5170%09red/hsa:5788%09red	0.0291262	15	21	0.294424
Chagas disease (American trypanosomiasis)	KEGG PATHWAY	hsa05142	3	103	0.479176	0.72918	MCU_001475-RA|MCU_009832-RA|MCU_000979-RA	http://www.genome.jp/kegg-bin/show_pathway?hsa05142/hsa:5515%09red/hsa:811%09red/hsa:5518%09red	0.0291262	21	40	0.573222
Folate biosynthesis	KEGG PATHWAY	hsa00790	1	26	0.486333	0.735504	MCU_006103-RB	http://www.genome.jp/kegg-bin/show_pathway?hsa00790/hsa:231%09red	0.0384615	19	5	0.486333
Non-small cell lung cancer	KEGG PATHWAY	hsa05223	2	66	0.495926	0.745243	MCU_006927-RA|MCU_006926-RA	http://www.genome.jp/kegg-bin/show_pathway?hsa05223/hsa:5170%09red	0.030303	15	21	0.294424
Biosynthesis of unsaturated fatty acids	KEGG PATHWAY	hsa01040	1	27	0.498856	0.745243	MCU_006171-RA	http://www.genome.jp/kegg-bin/show_pathway?hsa01040/hsa:51144%09red	0.037037	25	2	0.638499
Butanoate metabolism	KEGG PATHWAY	hsa00650	1	28	0.511074	0.749209	MCU_006161-RA	http://www.genome.jp/kegg-bin/show_pathway?hsa00650/hsa:3157%09red	0.0357143	16	5	0.344937
Phototransduction	KEGG PATHWAY	hsa04744	1	28	0.511074	0.749209	MCU_003803-RA	http://www.genome.jp/kegg-bin/show_pathway?hsa04744/hsa:51806%09red	0.0357143	21	40	0.573222
Fc epsilon RI signaling pathway	KEGG PATHWAY	hsa04664	2	68	0.511327	0.749209	MCU_006927-RA|MCU_006926-RA	http://www.genome.jp/kegg-bin/show_pathway?hsa04664/hsa:5170%09red	0.0294118	15	21	0.294424
Adrenergic signaling in cardiomyocytes	KEGG PATHWAY	hsa04261	4	149	0.513743	0.749209	MCU_003803-RA|MCU_001475-RA|MCU_000979-RA|MCU_005637-RA	http://www.genome.jp/kegg-bin/show_pathway?hsa04261/hsa:5515%09red/hsa:51806%09red/hsa:5500%09red/hsa:5518%09red	0.0268456	21	40	0.573222
Renin secretion	KEGG PATHWAY	hsa04924	2	69	0.518911	0.752268	MCU_003803-RA|MCU_008747-RA	http://www.genome.jp/kegg-bin/show_pathway?hsa04924/hsa:5593%09red/hsa:51806%09red	0.0289855	21	40	0.573222
Hippo signaling pathway - multiple species	KEGG PATHWAY	hsa04392	1	29	0.522995	0.753728	MCOS_0000534201-mRNA-1	http://www.genome.jp/kegg-bin/show_pathway?hsa04392/hsa:79633%09red	0.0344828	NA	NA	0.142581
Leukocyte transendothelial migration	KEGG PATHWAY	hsa04670	3	112	0.533603	0.760018	MCU_000027-RB|MCU_004010-RA|MCU_008611-RA	http://www.genome.jp/kegg-bin/show_pathway?hsa04670/hsa:5908%09red/hsa:7430%09red/hsa:60%09red	0.0267857	21	40	0.573222
Pentose phosphate pathway	KEGG PATHWAY	hsa00030	1	30	0.534625	0.760018	MCU_000667-RA	http://www.genome.jp/kegg-bin/show_pathway?hsa00030/hsa:5634%09red	0.0333333	NA	NA	0.142581
Toxoplasmosis	KEGG PATHWAY	hsa05145	3	113	0.539451	0.760018	MCU_002949-RA|MCU_006927-RA|MCU_006926-RA	http://www.genome.jp/kegg-bin/show_pathway?hsa05145/hsa:3304%09red/hsa:5170%09red	0.0265487	15	21	0.294424
Bile secretion	KEGG PATHWAY	hsa04976	2	72	0.541185	0.760018	MCU_002633-RA|MCU_002014-RB	http://www.genome.jp/kegg-bin/show_pathway?hsa04976/hsa:5244%09red/hsa:6522%09red	0.0277778	23	2	0.609921
Cushing syndrome	KEGG PATHWAY	hsa04934	4	155	0.54401	0.760018	MCU_004010-RA|MCOS_0000356401-mRNA-1|MCU_006207-RA|MCU_000121-RA	http://www.genome.jp/kegg-bin/show_pathway?hsa04934/hsa:5908%09red/hsa:9070%09red/hsa:1017%09red/hsa:5929%09red	0.0258065	NA	NA	0.142581
Circadian rhythm	KEGG PATHWAY	hsa04710	1	31	0.545972	0.760018	MCU_012076-RA	http://www.genome.jp/kegg-bin/show_pathway?hsa04710/hsa:5565%09red	0.0322581	27	2	0.684173
Bacterial invasion of epithelial cells	KEGG PATHWAY	hsa05100	2	74	0.555632	0.769095	MCU_002384-RA|MCU_008611-RA	http://www.genome.jp/kegg-bin/show_pathway?hsa05100/hsa:3678%09red/hsa:60%09red	0.027027	21	40	0.573222
Pancreatic cancer	KEGG PATHWAY	hsa05212	2	75	0.562733	0.774549	MCU_007831-RA|MCU_006785-RA	http://www.genome.jp/kegg-bin/show_pathway?hsa05212/hsa:5888%09red/hsa:675%09red	0.0266667	NA	NA	0.142581
Fructose and mannose metabolism	KEGG PATHWAY	hsa00051	1	33	0.567844	0.775497	MCU_006103-RB	http://www.genome.jp/kegg-bin/show_pathway?hsa00051/hsa:231%09red	0.030303	19	5	0.486333
Pertussis	KEGG PATHWAY	hsa05133	2	76	0.569753	0.775497	MCU_002384-RA|MCU_003803-RA	http://www.genome.jp/kegg-bin/show_pathway?hsa05133/hsa:3678%09red/hsa:51806%09red	0.0263158	21	40	0.573222
Arrhythmogenic right ventricular cardiomyopathy (ARVC)	KEGG PATHWAY	hsa05412	2	77	0.57669	0.77859	MCU_002384-RA|MCU_008611-RA	http://www.genome.jp/kegg-bin/show_pathway?hsa05412/hsa:3678%09red/hsa:60%09red	0.025974	21	40	0.573222
SNARE interactions in vesicular transport	KEGG PATHWAY	hsa04130	1	34	0.578381	0.77859	MCU_012426-RA	http://www.genome.jp/kegg-bin/show_pathway?hsa04130/hsa:9570%09red	0.0294118	NA	NA	0.142581
Prion diseases	KEGG PATHWAY	hsa05020	1	35	0.588662	0.7881	MCU_005729-RA	http://www.genome.jp/kegg-bin/show_pathway?hsa05020/hsa:6647%09red	0.0285714	18	2	0.480037
MAPK signaling pathway	KEGG PATHWAY	hsa04010	7	295	0.605203	0.805824	MCU_000825-RB|MCU_006406-RA|MCU_002949-RA|MCU_004010-RA|MCU_005842-RB|MCU_003654-RA|MCU_013052-RB	http://www.genome.jp/kegg-bin/show_pathway?hsa04010/hsa:4914%09red/hsa:5536%09red/hsa:994%09red/hsa:3304%09red/hsa:5908%09red/hsa:2261%09red/hsa:2263%09red	0.0237288	20	4	0.535955
Thyroid cancer	KEGG PATHWAY	hsa05216	1	37	0.608479	0.805824	MCU_003654-RA	http://www.genome.jp/kegg-bin/show_pathway?hsa05216/hsa:4914%09red	0.027027	NA	NA	0.142581
Colorectal cancer	KEGG PATHWAY	hsa05210	2	86	0.635423	0.833826	MCU_002237-RA|MCU_009515-RA	http://www.genome.jp/kegg-bin/show_pathway?hsa05210/hsa:2956%09red/hsa:4436%09red	0.0232558	NA	NA	0.142581
Ferroptosis	KEGG PATHWAY	hsa04216	1	40	0.636431	0.833826	MCU_011784-RA	http://www.genome.jp/kegg-bin/show_pathway?hsa04216/hsa:2495%09red	0.025	28	2	0.686348
Bladder cancer	KEGG PATHWAY	hsa05219	1	41	0.645298	0.840946	MCU_000825-RB	http://www.genome.jp/kegg-bin/show_pathway?hsa05219/hsa:2261%09red	0.0243902	NA	NA	0.142581
NOD-like receptor signaling pathway	KEGG PATHWAY	hsa04621	4	178	0.650084	0.842702	MCU_006978-RB|MCU_005267-RA|MCU_000368-RA|MCU_006579-RA	http://www.genome.jp/kegg-bin/show_pathway?hsa04621/hsa:7158%09red/hsa:7416%09red/hsa:7295%09red/hsa:11345%09red	0.0224719	NA	NA	0.142581
Tryptophan metabolism	KEGG PATHWAY	hsa00380	1	42	0.653948	0.843249	MCU_002538-RA	http://www.genome.jp/kegg-bin/show_pathway?hsa00380/hsa:1738%09red	0.0238095	16	5	0.344937
Type I diabetes mellitus	KEGG PATHWAY	hsa04940	1	43	0.662388	0.844936	MCU_001820-RA	http://www.genome.jp/kegg-bin/show_pathway?hsa04940/hsa:3329%09red	0.0232558	NA	NA	0.142581
Estrogen signaling pathway	KEGG PATHWAY	hsa04915	3	138	0.670853	0.844936	MCU_009785-RA|MCU_002949-RA|MCU_003803-RA	http://www.genome.jp/kegg-bin/show_pathway?hsa04915/hsa:3304%09red/hsa:2289%09red/hsa:51806%09red	0.0217391	NA	NA	0.142581
Small cell lung cancer	KEGG PATHWAY	hsa05222	2	93	0.676541	0.844936	MCOS_0000417101-mRNA-1|MCOS_0000356401-mRNA-1	http://www.genome.jp/kegg-bin/show_pathway?hsa05222/hsa:1164%09red/hsa:1017%09red	0.0215054	NA	NA	0.142581
ABC transporters	KEGG PATHWAY	hsa02010	1	45	0.678657	0.844936	MCU_002014-RB	http://www.genome.jp/kegg-bin/show_pathway?hsa02010/hsa:5244%09red	0.0222222	23	2	0.609921
Basal transcription factors	KEGG PATHWAY	hsa03022	1	45	0.678657	0.844936	MCU_012554-RA	http://www.genome.jp/kegg-bin/show_pathway?hsa03022/hsa:2958%09red	0.0222222	NA	NA	0.142581
Fc gamma R-mediated phagocytosis	KEGG PATHWAY	hsa04666	2	94	0.682096	0.844936	MCU_012368-RA|MCU_004164-RA	http://www.genome.jp/kegg-bin/show_pathway?hsa04666/hsa:85477%09red/hsa:5788%09red	0.0212766	26	3	0.682096
Type II diabetes mellitus	KEGG PATHWAY	hsa04930	1	46	0.686495	0.844936	MCU_004713-RB	http://www.genome.jp/kegg-bin/show_pathway?hsa04930/hsa:5315%09red	0.0217391	NA	NA	0.142581
Ras signaling pathway	KEGG PATHWAY	hsa04014	5	232	0.68748	0.844936	MCU_000825-RB|MCU_003654-RA|MCU_003803-RA|MCU_004010-RA|MCU_013052-RB	http://www.genome.jp/kegg-bin/show_pathway?hsa04014/hsa:4914%09red/hsa:5908%09red/hsa:51806%09red/hsa:2261%09red/hsa:2263%09red	0.0215517	20	4	0.535955
Dilated cardiomyopathy (DCM)	KEGG PATHWAY	hsa05414	2	96	0.692972	0.844936	MCU_002384-RA|MCU_008611-RA	http://www.genome.jp/kegg-bin/show_pathway?hsa05414/hsa:3678%09red/hsa:60%09red	0.0208333	21	40	0.573222
Ether lipid metabolism	KEGG PATHWAY	hsa00565	1	47	0.694142	0.844936	MCU_011756-RA	http://www.genome.jp/kegg-bin/show_pathway?hsa00565/hsa:23646%09red	0.0212766	NA	NA	0.142581
Sphingolipid metabolism	KEGG PATHWAY	hsa00600	1	47	0.694142	0.844936	MCU_011421-RA	http://www.genome.jp/kegg-bin/show_pathway?hsa00600/hsa:123099%09red	0.0212766	NA	NA	0.142581
Circadian entrainment	KEGG PATHWAY	hsa04713	2	97	0.698294	0.844936	MCU_003803-RA|MCU_008747-RA	http://www.genome.jp/kegg-bin/show_pathway?hsa04713/hsa:5593%09red/hsa:51806%09red	0.0206186	21	40	0.573222
Amino sugar and nucleotide sugar metabolism	KEGG PATHWAY	hsa00520	1	48	0.701602	0.844936	MCU_014661-RA	http://www.genome.jp/kegg-bin/show_pathway?hsa00520/hsa:2582%09red	0.0208333	19	5	0.486333
Pancreatic secretion	KEGG PATHWAY	hsa04972	2	98	0.703539	0.844936	MCU_002633-RA|MCU_004010-RA	http://www.genome.jp/kegg-bin/show_pathway?hsa04972/hsa:5908%09red/hsa:6522%09red	0.0204082	29	3	0.822373
Breast cancer	KEGG PATHWAY	hsa05224	3	147	0.710846	0.847419	MCU_006277-RB|MCU_000897-RA|MCU_006785-RA	http://www.genome.jp/kegg-bin/show_pathway?hsa05224/hsa:672%09red/hsa:23462%09red/hsa:675%09red	0.0204082	NA	NA	0.142581
Cholesterol metabolism	KEGG PATHWAY	hsa04979	1	50	0.715983	0.847419	MCU_006978-RB	http://www.genome.jp/kegg-bin/show_pathway?hsa04979/hsa:7416%09red	0.02	NA	NA	0.142581
Vibrio cholerae infection	KEGG PATHWAY	hsa05110	1	50	0.715983	0.847419	MCU_008611-RA	http://www.genome.jp/kegg-bin/show_pathway?hsa05110/hsa:60%09red	0.02	21	40	0.573222
Mineral absorption	KEGG PATHWAY	hsa04978	1	53	0.736266	0.867236	MCU_011784-RA	http://www.genome.jp/kegg-bin/show_pathway?hsa04978/hsa:2495%09red	0.0188679	28	2	0.686348
Parathyroid hormone synthesis, secretion and action	KEGG PATHWAY	hsa04928	2	106	0.742809	0.870757	MCU_002094-RA|MCU_005116-RA	http://www.genome.jp/kegg-bin/show_pathway?hsa04928/hsa:8521%09red/hsa:4666%09red	0.0188679	NA	NA	0.142581
Regulation of lipolysis in adipocytes	KEGG PATHWAY	hsa04923	1	55	0.748977	0.873807	MCU_008747-RA	http://www.genome.jp/kegg-bin/show_pathway?hsa04923/hsa:5593%09red	0.0181818	21	40	0.573222
Hepatitis B	KEGG PATHWAY	hsa05161	3	163	0.77253	0.895046	MCU_007547-RB|MCOS_0000356401-mRNA-1|MCU_002646-RA	http://www.genome.jp/kegg-bin/show_pathway?hsa05161/hsa:5111%09red/hsa:1017%09red/hsa:1642%09red	0.0184049	NA	NA	0.142581
Steroid hormone biosynthesis	KEGG PATHWAY	hsa00140	1	60	0.778142	0.895046	MCU_006171-RA	http://www.genome.jp/kegg-bin/show_pathway?hsa00140/hsa:51144%09red	0.0166667	25	2	0.638499
Viral myocarditis	KEGG PATHWAY	hsa05416	1	60	0.778142	0.895046	MCU_008611-RA	http://www.genome.jp/kegg-bin/show_pathway?hsa05416/hsa:60%09red	0.0166667	21	40	0.573222
Yersinia infection	KEGG PATHWAY	hsa05135	2	121	0.804486	0.921023	MCU_002384-RA|MCU_008611-RA	http://www.genome.jp/kegg-bin/show_pathway?hsa05135/hsa:3678%09red/hsa:60%09red	0.0165289	21	40	0.573222
Retinol metabolism	KEGG PATHWAY	hsa00830	1	67	0.813375	0.924856	MCU_009702-RA	http://www.genome.jp/kegg-bin/show_pathway?hsa00830/hsa:10901%09red	0.0149254	NA	NA	0.142581
Renal cell carcinoma	KEGG PATHWAY	hsa05211	1	69	0.822373	0.924856	MCU_004010-RA	http://www.genome.jp/kegg-bin/show_pathway?hsa05211/hsa:5908%09red	0.0144928	29	3	0.822373
Adipocytokine signaling pathway	KEGG PATHWAY	hsa04920	1	69	0.822373	0.924856	MCU_012076-RA	http://www.genome.jp/kegg-bin/show_pathway?hsa04920/hsa:5565%09red	0.0144928	27	2	0.684173
Tuberculosis	KEGG PATHWAY	hsa05152	3	179	0.823007	0.924856	MCU_001820-RA|MCU_003803-RA|MCU_003323-RA	http://www.genome.jp/kegg-bin/show_pathway?hsa05152/hsa:3329%09red/hsa:3313%09red/hsa:51806%09red	0.0167598	NA	NA	0.142581
RIG-I-like receptor signaling pathway	KEGG PATHWAY	hsa04622	1	70	0.826708	0.924856	MCU_014387-RA	http://www.genome.jp/kegg-bin/show_pathway?hsa04622/hsa:5300%09red	0.0142857	NA	NA	0.142581
Vascular smooth muscle contraction	KEGG PATHWAY	hsa04270	2	132	0.840986	0.933325	MCU_003803-RA|MCU_005637-RA	http://www.genome.jp/kegg-bin/show_pathway?hsa04270/hsa:5500%09red/hsa:51806%09red	0.0151515	21	40	0.573222
Kaposi sarcoma-associated herpesvirus infection	KEGG PATHWAY	hsa05167	3	186	0.841897	0.933325	MCU_003803-RA|MCU_000368-RA|MCU_007641-RA	http://www.genome.jp/kegg-bin/show_pathway?hsa05167/hsa:11345%09red/hsa:7314%09red/hsa:51806%09red	0.016129	15	21	0.294424
Glioma	KEGG PATHWAY	hsa05214	1	75	0.846849	0.934502	MCU_003803-RA	http://www.genome.jp/kegg-bin/show_pathway?hsa05214/hsa:51806%09red	0.0133333	21	40	0.573222
Chronic myeloid leukemia	KEGG PATHWAY	hsa05220	1	76	0.850588	0.934502	MCU_006404-RB	http://www.genome.jp/kegg-bin/show_pathway?hsa05220/hsa:3065%09red	0.0131579	22	2	0.597762
Synaptic vesicle cycle	KEGG PATHWAY	hsa04721	1	78	0.857793	0.935307	MCU_004024-RB	http://www.genome.jp/kegg-bin/show_pathway?hsa04721/hsa:9152%09red	0.0128205	NA	NA	0.142581
Calcium signaling pathway	KEGG PATHWAY	hsa04020	3	193	0.859017	0.935307	MCU_003803-RA|MCU_006978-RB|MCU_006351-RA	http://www.genome.jp/kegg-bin/show_pathway?hsa04020/hsa:7416%09red/hsa:292%09red/hsa:51806%09red	0.015544	21	40	0.573222
Herpes simplex virus 1 infection	KEGG PATHWAY	hsa05168	9	492	0.862773	0.935307	MCU_000250-RA|MCU_009832-RA|MCU_002773-RA|MCU_002384-RA|MCU_005637-RA|MCU_006705-RA|MCU_002960-RA|MCU_011741-RA|MCU_008867-RB	http://www.genome.jp/kegg-bin/show_pathway?hsa05168/hsa:6429%09red/hsa:5500%09red/hsa:3678%09red/hsa:811%09red/hsa:1965%09red/hsa:6432%09red/hsa:6426%09red/hsa:10189%09red	0.0182927	NA	NA	0.142581
Salmonella infection	KEGG PATHWAY	hsa05132	1	83	0.874324	0.943654	MCU_008611-RA	http://www.genome.jp/kegg-bin/show_pathway?hsa05132/hsa:60%09red	0.0120482	21	40	0.573222
Gastric cancer	KEGG PATHWAY	hsa05226	2	149	0.885361	0.95029	MCOS_0000356401-mRNA-1|MCU_013052-RB	http://www.genome.jp/kegg-bin/show_pathway?hsa05226/hsa:1017%09red/hsa:2263%09red	0.0134228	15	21	0.294424
GABAergic synapse	KEGG PATHWAY	hsa04727	1	89	0.891647	0.95029	MCU_000368-RA	http://www.genome.jp/kegg-bin/show_pathway?hsa04727/hsa:11345%09red	0.011236	NA	NA	0.142581
cAMP signaling pathway	KEGG PATHWAY	hsa04024	3	214	0.900984	0.95029	MCU_003803-RA|MCU_004010-RA|MCU_005637-RA	http://www.genome.jp/kegg-bin/show_pathway?hsa04024/hsa:5908%09red/hsa:5500%09red/hsa:51806%09red	0.0140187	21	40	0.573222
GnRH signaling pathway	KEGG PATHWAY	hsa04912	1	93	0.901849	0.95029	MCU_003803-RA	http://www.genome.jp/kegg-bin/show_pathway?hsa04912/hsa:51806%09red	0.0107527	21	40	0.573222
IL-17 signaling pathway	KEGG PATHWAY	hsa04657	1	93	0.901849	0.95029	MCU_011741-RA	http://www.genome.jp/kegg-bin/show_pathway?hsa04657/hsa:6426%09red	0.0107527	NA	NA	0.142581
Wnt signaling pathway	KEGG PATHWAY	hsa04310	2	160	0.907644	0.95029	MCU_009850-RA|MCU_006266-RA	http://www.genome.jp/kegg-bin/show_pathway?hsa04310/hsa:896%09red/hsa:8607%09red	0.0125	30	2	0.944923
Hematopoietic cell lineage	KEGG PATHWAY	hsa04640	1	97	0.911092	0.95029	MCU_002384-RA	http://www.genome.jp/kegg-bin/show_pathway?hsa04640/hsa:3678%09red	0.0103093	21	40	0.573222
Aldosterone synthesis and secretion	KEGG PATHWAY	hsa04925	1	98	0.913263	0.95029	MCU_003803-RA	http://www.genome.jp/kegg-bin/show_pathway?hsa04925/hsa:51806%09red	0.0102041	21	40	0.573222
Phosphatidylinositol signaling system	KEGG PATHWAY	hsa04070	1	99	0.915382	0.95029	MCU_003803-RA	http://www.genome.jp/kegg-bin/show_pathway?hsa04070/hsa:51806%09red	0.010101	21	40	0.573222
Melanogenesis	KEGG PATHWAY	hsa04916	1	101	0.919465	0.950502	MCU_003803-RA	http://www.genome.jp/kegg-bin/show_pathway?hsa04916/hsa:51806%09red	0.00990099	21	40	0.573222
C-type lectin receptor signaling pathway	KEGG PATHWAY	hsa04625	1	104	0.925223	0.952436	MCU_003803-RA	http://www.genome.jp/kegg-bin/show_pathway?hsa04625/hsa:51806%09red	0.00961538	21	40	0.573222
Cholinergic synapse	KEGG PATHWAY	hsa04725	1	112	0.938647	0.962211	MCU_014004-RA	http://www.genome.jp/kegg-bin/show_pathway?hsa04725/hsa:43%09red	0.00892857	NA	NA	0.142581
Cell adhesion molecules (CAMs)	KEGG PATHWAY	hsa04514	1	146	0.973549	0.987682	MCU_012368-RA	http://www.genome.jp/kegg-bin/show_pathway?hsa04514/hsa:5788%09red	0.00684932	26	3	0.682096
Phospholipase D signaling pathway	KEGG PATHWAY	hsa04072	1	148	0.974827	0.987682	MCU_002125-RA	http://www.genome.jp/kegg-bin/show_pathway?hsa04072/hsa:10555%09red	0.00675676	24	2	0.628395
Human cytomegalovirus infection	KEGG PATHWAY	hsa05163	2	225	0.975588	0.987682	MCU_003803-RA|MCU_009832-RA	http://www.genome.jp/kegg-bin/show_pathway?hsa05163/hsa:811%09red/hsa:51806%09red	0.00888889	21	40	0.573222
Jak-STAT signaling pathway	KEGG PATHWAY	hsa04630	1	162	0.982202	0.990286	MCU_009850-RA	http://www.genome.jp/kegg-bin/show_pathway?hsa04630/hsa:896%09red	0.00617284	30	2	0.944923
Chemokine signaling pathway	KEGG PATHWAY	hsa04062	1	190	0.991106	0.995168	MCU_004010-RA	http://www.genome.jp/kegg-bin/show_pathway?hsa04062/hsa:5908%09red	0.00526316	29	3	0.822373
Olfactory transduction	KEGG PATHWAY	hsa04740	2	448	0.999824	0.999824	MCU_003803-RA|MCU_008747-RA	http://www.genome.jp/kegg-bin/show_pathway?hsa04740/hsa:5593%09red/hsa:51806%09red	0.00446429	21	40	0.573222

## Sheet: B) KEGG_Diff_Hsap
Supplementary Table 9B) KOBAS analysis of downregulated genes in purified cells, using KEGG Database en human as reference organism. Shaded rows correspond to terms enriched with a corrected p-value <0.05
##Databases: KEGG PATHWAY
##Statistical test method: hypergeometric test / Fisher's exact test
##FDR correction method: Benjamini and Hochberg
Term	Database	ID	Input number	Background number	P-Value	Corrected P-Value	Input	Hyperlink	Enrich_ratio	Cluster	Cluster_size	Cluster_P-Value_median
cAMP signaling pathway	KEGG PATHWAY	hsa04024	52	214	9.23553e-32	2.34583e-29	MCU_007494-RA|MCU_005678-RA|MCU_003879-RA|MCU_010186-RB|MCU_013613-RA|MCU_003686-RA|MCU_003102-RA|MCU_012729-RA|MCU_010419-RA|MCU_000790-RA|MCU_011314-RA|MCU_001330-RA|MCU_008847-RA|MCU_014377-RA|MCU_010936-RA|MCU_004057-RA|MCU_005679-RA|MCU_014275-RA|MCU_001128-RA|MCU_001722-RC|MCU_000042-RC|MCU_004225-RA|MCU_003959-RA|MCU_005181-RA|MCU_002206-RA|MCU_008006-RA|MCU_013447-RA|MCU_007991-RB|MCU_014…	http://www.genome.jp/kegg-bin/show_pathway?hsa04024/hsa:5144%09red/hsa:153%09red/hsa:5566%09red/hsa:481%09red/hsa:480%09red/hsa:482%09red/hsa:1258%09red/hsa:2902%09red/hsa:801%09red/hsa:4886%09red/hsa:4301%09red/hsa:5058%09red/hsa:3350%09red/hsa:108%09red/hsa:776%09red/hsa:1813%09red/hsa:1261%09red/hsa:1260%09red/hsa:779%09red/hsa:2893%09red/hsa:2891%09red/hsa:2890%09red/hsa:492%09red/hsa:491%09r…	0.242991	2	92	1.3799e-06	0
cGMP-PKG signaling pathway	KEGG PATHWAY	hsa04022	42	167	2.14492e-26	1.84137e-24	MCU_010069-RB|MCU_013613-RA|MCU_010187-RB|MCU_003102-RA|MCU_013573-RA|MCU_010419-RA|MCU_005164-RE|MCU_003708-RA|MCU_011314-RA|MCU_014377-RA|MCU_010936-RA|MCU_006744-RA|MCU_002596-RB|MCU_014275-RA|MCU_001722-RC|MCU_000042-RC|MCU_004225-RA|MCU_003959-RA|MCU_012268-RA|MCU_012729-RA|MCU_013447-RA|MCU_014699-RA|MCU_005469-RC|MCU_008667-RA|MCU_002119-RA|MCU_003317-RA|MCU_007984-RC|MCU_004953-RA|MCU_007…	http://www.genome.jp/kegg-bin/show_pathway?hsa04022/hsa:5581%09red/hsa:8654%09red/hsa:153%09red/hsa:481%09red/hsa:480%09red/hsa:482%09red/hsa:1258%09red/hsa:5592%09red/hsa:801%09red/hsa:4638%09red/hsa:3778%09red/hsa:108%09red/hsa:10242%09red/hsa:776%09red/hsa:779%09red/hsa:492%09red/hsa:491%09red/hsa:51806%09red/hsa:476%09red/hsa:477%09red/hsa:340156%09red/hsa:113%09red/hsa:4625%09red/hsa:4882%09…	0.251497	2	92	1.3799e-06
Salivary secretion	KEGG PATHWAY	hsa04970	34	90	2.17484e-26	1.84137e-24	MCU_013613-RA|MCU_010187-RB|MCU_003102-RA|MCU_012729-RA|MCU_010860-RB|MCU_010419-RA|MCU_010069-RB|MCU_014275-RA|MCU_001288-RB|MCU_001722-RC|MCU_014377-RA|MCU_010936-RA|MCU_002206-RA|MCU_013447-RA|MCU_003959-RA|MCU_014699-RA|MCU_008667-RA|MCU_007984-RC|MCU_004953-RA|MCU_007932-RB|MCU_000315-RA|MCU_011314-RA|MCU_007536-RA|MCU_007989-RB|MCU_005153-RA|MCU_014741-RA|MCU_011245-RB|MCU_006879-RB|MCOS_00…	http://www.genome.jp/kegg-bin/show_pathway?hsa04970/hsa:801%09red/hsa:5579%09red/hsa:5592%09red/hsa:482%09red/hsa:153%09red/hsa:5566%09red/hsa:492%09red/hsa:5567%09red/hsa:491%09red/hsa:481%09red/hsa:3778%09red/hsa:51806%09red/hsa:108%09red/hsa:113%09red/hsa:477%09red/hsa:1131%09red/hsa:476%09red/hsa:480%09red	0.377778	2	92	1.3799e-06
Aldosterone synthesis and secretion	KEGG PATHWAY	hsa04925	32	98	2.5477e-23	1.61779e-21	MCU_013613-RA|MCU_003102-RA|MCU_012729-RA|MCU_010860-RB|MCU_010419-RA|MCU_005164-RE|MCU_011314-RA|MCU_000042-RC|MCU_010069-RB|MCU_014275-RA|MCU_001288-RB|MCU_001722-RC|MCU_014377-RA|MCU_010936-RA|MCU_002206-RA|MCU_013447-RA|MCU_014699-RA|MCU_005469-RC|MCU_008667-RA|MCU_006770-RA|MCU_004953-RA|MCU_007932-RB|MCU_000315-RA|MCU_002321-RA|MCU_002596-RB|MCU_007989-RB|MCU_005153-RA|MCU_014741-RA|MCU_006…	http://www.genome.jp/kegg-bin/show_pathway?hsa04925/hsa:801%09red/hsa:5579%09red/hsa:776%09red/hsa:476%09red/hsa:779%09red/hsa:482%09red/hsa:5566%09red/hsa:4881%09red/hsa:492%09red/hsa:5567%09red/hsa:491%09red/hsa:481%09red/hsa:480%09red/hsa:51806%09red/hsa:108%09red/hsa:113%09red/hsa:477%09red/hsa:3777%09red/hsa:5581%09red	0.326531	2	92	1.3799e-06
Gastric acid secretion	KEGG PATHWAY	hsa04971	29	75	6.13411e-23	3.11613e-21	MCU_013613-RA|MCU_008299-RA|MCU_002206-RA|MCU_013573-RA|MCU_010860-RB|MCU_006879-RB|MCU_010069-RB|MCU_014275-RA|MCU_001288-RB|MCU_014377-RA|MCU_010936-RA|MCU_012268-RA|MCU_003102-RA|MCU_012729-RA|MCU_013447-RA|MCU_014699-RA|MCU_008667-RA|MCU_003317-RA|MCU_007932-RB|MCU_000315-RA|MCU_002321-RA|MCU_007989-RB|MCU_005153-RA|MCU_014741-RA|MCU_011245-RB|MCU_010419-RA|MCOS_0000045001-mRNA-1|MCU_007991-R…	http://www.genome.jp/kegg-bin/show_pathway?hsa04971/hsa:801%09red/hsa:5579%09red/hsa:4638%09red/hsa:482%09red/hsa:340156%09red/hsa:760%09red/hsa:113%09red/hsa:5567%09red/hsa:481%09red/hsa:480%09red/hsa:51806%09red/hsa:108%09red/hsa:476%09red/hsa:477%09red/hsa:1131%09red/hsa:5566%09red	0.386667	2	92	1.3799e-06
Insulin secretion	KEGG PATHWAY	hsa04911	30	86	1.25154e-22	5.29818e-21	MCU_013613-RA|MCU_010187-RB|MCU_002206-RA|MCU_012729-RA|MCU_006879-RB|MCU_005164-RE|MCU_014377-RA|MCU_010936-RA|MCU_014275-RA|MCU_001288-RB|MCU_000042-RC|MCU_010069-RB|MCU_004499-RA|MCU_013447-RA|MCU_009896-RB|MCU_014699-RA|MCU_002119-RA|MCU_007932-RB|MCU_000315-RA|MCU_002321-RA|MCU_007536-RA|MCU_007989-RB|MCU_014741-RA|MCU_011245-RB|MCU_010860-RB|MCU_008167-RA|MCU_007160-RA|MCU_007991-RB|MCU_014…	http://www.genome.jp/kegg-bin/show_pathway?hsa04911/hsa:5579%09red/hsa:5566%09red/hsa:776%09red/hsa:3781%09red/hsa:779%09red/hsa:5567%09red/hsa:27445%09red/hsa:113%09red/hsa:480%09red/hsa:481%09red/hsa:3778%09red/hsa:482%09red/hsa:108%09red/hsa:10242%09red/hsa:477%09red/hsa:1131%09red/hsa:476%09red/hsa:6616%09red	0.348837	2	92	1.3799e-06
Glutamatergic synapse	KEGG PATHWAY	hsa04724	31	114	1.12194e-20	4.07102e-19	MCU_007494-RA|MCU_005678-RA|MCU_006070-RB|MCU_002206-RA|MCU_010860-RB|MCU_000373-RA|MCU_006879-RB|MCU_004092-RA|MCU_012848-RA|MCU_002216-RA|MCU_008847-RA|MCU_010936-RA|MCU_006860-RA|MCU_005679-RA|MCU_008819-RB|MCU_001288-RB|MCU_012385-RA|MCU_006343-RA|MCU_000042-RC|MCU_001714-RA|MCU_001278-RA|MCU_007426-RB|MCU_004882-RA|MCU_000315-RA|MCU_007427-RB|MCU_009148-RA|MCU_000053-RA|MCU_007542-RA|MCU_010…	http://www.genome.jp/kegg-bin/show_pathway?hsa04724/hsa:57084%09red/hsa:157%09red/hsa:156%09red/hsa:50944%09red/hsa:2902%09red/hsa:5579%09red/hsa:5566%09red/hsa:6506%09red/hsa:108%09red/hsa:10681%09red/hsa:2788%09red/hsa:776%09red/hsa:2898%09red/hsa:2783%09red/hsa:2893%09red/hsa:2891%09red/hsa:2890%09red/hsa:85358%09red/hsa:2913%09red/hsa:2915%09red/hsa:57030%09red/hsa:2775%09red/hsa:2752%09red/h…	0.27193	2	92	1.3799e-06
Adrenergic signaling in cardiomyocytes	KEGG PATHWAY	hsa04261	34	149	1.77653e-20	5.64047e-19	MCU_013613-RA|MCU_003102-RA|MCU_012729-RA|MCU_001722-RC|MCU_010419-RA|MCU_005164-RE|MCU_003708-RA|MCU_011314-RA|MCU_007319-RA|MCU_008897-RA|MCU_010069-RB|MCU_014275-RA|MCU_007766-RA|MCU_014377-RA|MCU_010936-RA|MCU_002206-RA|MCU_013447-RA|MCU_003959-RA|MCU_005366-RA|MCU_014699-RA|MCU_008667-RA|MCU_000245-RC|MCU_004953-RA|MCU_007932-RB|MCU_000315-RA|MCU_002321-RA|MCU_007989-RB|MCU_000042-RC|MCU_005…	http://www.genome.jp/kegg-bin/show_pathway?hsa04261/hsa:801%09red/hsa:113%09red/hsa:4625%09red/hsa:776%09red/hsa:55799%09red/hsa:779%09red/hsa:482%09red/hsa:153%09red/hsa:783%09red/hsa:492%09red/hsa:5567%09red/hsa:7171%09red/hsa:491%09red/hsa:481%09red/hsa:480%09red/hsa:51806%09red/hsa:108%09red/hsa:476%09red/hsa:477%09red/hsa:5528%09red/hsa:5566%09red	0.228188	2	92	1.3799e-06
Neuroactive ligand-receptor interaction	KEGG PATHWAY	hsa04080	47	338	8.06152e-20	2.27514e-18	MCU_007494-RA|MCU_001128-RA|MCU_003879-RA|MCU_003686-RA|MCU_001223-RA|MCU_001376-RA|MCU_000790-RA|MCU_009137-RA|MCU_008847-RA|MCU_008505-RA|MCU_007079-RA|MCU_006860-RA|MCU_004694-RA|MCU_008819-RB|MCU_001256-RA|MCU_001714-RA|MCU_001278-RA|MCU_003959-RA|MCU_007426-RB|MCU_008006-RA|MCU_009570-RA|MCU_006242-RA|MCU_007427-RB|MCU_005917-RC|MCU_013560-RA|MCU_011346-RA|MCU_005666-RA|MCU_004738-RA|MCU_000…	http://www.genome.jp/kegg-bin/show_pathway?hsa04080/hsa:153%09red/hsa:5026%09red/hsa:2742%09red/hsa:1137%09red/hsa:1136%09red/hsa:1131%09red/hsa:1132%09red/hsa:1813%09red/hsa:8811%09red/hsa:7201%09red/hsa:3062%09red/hsa:2741%09red/hsa:10886%09red/hsa:3350%09red/hsa:56923%09red/hsa:2902%09red/hsa:2566%09red/hsa:2561%09red/hsa:2898%09red/hsa:8001%09red/hsa:2893%09red/hsa:2891%09red/hsa:2890%09red/h…	0.139053	NA	NA	0.276522
Pancreatic secretion	KEGG PATHWAY	hsa04972	28	98	2.7361e-19	6.94968e-18	MCU_013613-RA|MCU_008299-RA|MCU_010187-RB|MCU_012729-RA|MCU_001722-RC|MCU_006879-RB|MCU_011314-RA|MCU_010069-RB|MCU_014275-RA|MCU_001288-RB|MCU_012364-RA|MCU_014377-RA|MCU_010936-RA|MCU_013447-RA|MCU_014699-RA|MCU_004953-RA|MCU_007932-RB|MCU_000315-RA|MCU_002321-RA|MCU_007536-RA|MCU_007989-RB|MCU_014741-RA|MCU_011245-RB|MCU_008167-RA|MCU_000058-RD|MCU_007160-RA|MCU_007991-RB|MCU_014716-RA	http://www.genome.jp/kegg-bin/show_pathway?hsa04972/hsa:5579%09red/hsa:113%09red/hsa:760%09red/hsa:492%09red/hsa:8671%09red/hsa:491%09red/hsa:481%09red/hsa:3778%09red/hsa:482%09red/hsa:108%09red/hsa:476%09red/hsa:477%09red/hsa:1131%09red/hsa:480%09red	0.285714	2	92	1.3799e-06
Cholinergic synapse	KEGG PATHWAY	hsa04725	29	112	6.11203e-19	1.41132e-17	MCU_001256-RA|MCU_002206-RA|MCU_010860-RB|MCU_000373-RA|MCU_006879-RB|MCU_005164-RE|MCU_011991-RA|MCOS_0000008401-mRNA-1|MCU_010936-RA|MCU_010461-RA|MCU_008252-RA|MCU_001288-RB|MCOS_0000008501-mRNA-1|MCU_006343-RA|MCU_000042-RC|MCU_002530-RA|MCU_007770-RD|MCU_011990-RA|MCU_006411-RA|MCU_002708-RB|MCU_006433-RB|MCU_011346-RA|MCU_014665-RA|MCU_000315-RA|MCU_002681-RC|MCU_009148-RA|MCU_011245-RB|MCU…	http://www.genome.jp/kegg-bin/show_pathway?hsa04725/hsa:5579%09red/hsa:5566%09red/hsa:1136%09red/hsa:2788%09red/hsa:776%09red/hsa:774%09red/hsa:2783%09red/hsa:2534%09red/hsa:779%09red/hsa:1103%09red/hsa:56479%09red/hsa:113%09red/hsa:5567%09red/hsa:2775%09red/hsa:60482%09red/hsa:108%09red/hsa:10681%09red/hsa:1137%09red/hsa:43%09red/hsa:1131%09red/hsa:1132%09red	0.258929	2	92	1.3799e-06
Calcium signaling pathway	KEGG PATHWAY	hsa04020	35	193	2.92059e-18	6.18191e-17	MCU_005678-RA|MCU_003102-RA|MCU_013573-RA|MCU_010860-RB|MCU_001376-RA|MCU_005164-RE|MCU_002905-RA|MCU_010936-RA|MCU_008505-RA|MCU_004422-RB|MCU_005679-RA|MCU_000815-RA|MCU_001288-RB|MCU_001722-RC|MCU_000042-RC|MCU_001714-RA|MCU_003959-RA|MCU_012268-RA|MCU_002206-RA|MCU_006879-RB|MCU_006242-RA|MCU_008856-RA|MCU_008667-RA|MCU_003542-RB|MCU_003317-RA|MCU_004953-RA|MCU_000315-RA|MCU_011314-RA|MCU_001…	http://www.genome.jp/kegg-bin/show_pathway?hsa04020/hsa:153%09red/hsa:5026%09red/hsa:1131%09red/hsa:2902%09red/hsa:801%09red/hsa:4638%09red/hsa:6261%09red/hsa:7201%09red/hsa:5255%09red/hsa:5257%09red/hsa:6786%09red/hsa:108%09red/hsa:5579%09red/hsa:5153%09red/hsa:776%09red/hsa:5137%09red/hsa:774%09red/hsa:779%09red/hsa:492%09red/hsa:491%09red/hsa:51806%09red/hsa:2915%09red/hsa:340156%09red/hsa:113…	0.181347	2	92	1.3799e-06
Dilated cardiomyopathy (DCM)	KEGG PATHWAY	hsa05414	26	96	1.56997e-17	3.06748e-16	MCU_002206-RA|MCU_001213-RA|MCU_012853-RA|MCU_014260-RA|MCU_005164-RE|MCU_003708-RA|MCU_007319-RA|MCU_005531-RD|MCU_008897-RA|MCU_005172-RA|MCU_010936-RA|MCU_001834-RC|MCU_007766-RA|MCU_000042-RC|MCU_003959-RA|MCU_013574-RA|MCU_000245-RC|MCU_000099-RA|MCU_014923-RA|MCU_000315-RA|MCU_006353-RA|MCU_006984-RB|MCU_008308-RA|MCU_010860-RB|MCU_009205-RA|MCU_000223-RA	http://www.genome.jp/kegg-bin/show_pathway?hsa05414/hsa:5566%09red/hsa:8516%09red/hsa:776%09red/hsa:4000%09red/hsa:55799%09red/hsa:153%09red/hsa:779%09red/hsa:3678%09red/hsa:783%09red/hsa:7273%09red/hsa:113%09red/hsa:5567%09red/hsa:7171%09red/hsa:4625%09red/hsa:284217%09red/hsa:108%09red/hsa:3655%09red	0.270833	1	3	2.86702e-14
Endocrine and other factor-regulated calcium reabsorption	KEGG PATHWAY	hsa04961	20	50	1.76263e-16	3.19791e-15	MCU_013613-RA|MCU_014716-RA|MCU_014741-RA|MCU_014699-RA|MCU_002206-RA|MCU_014275-RA|MCU_001288-RB|MCU_010860-RB|MCU_010069-RB|MCU_014377-RA|MCU_012729-RA|MCU_000796-RA|MCU_006879-RB|MCU_007932-RB|MCU_007991-RB|MCU_010485-RA|MCU_007259-RC|MCU_002321-RA|MCU_013447-RA|MCU_007989-RB	http://www.genome.jp/kegg-bin/show_pathway?hsa04961/hsa:5579%09red/hsa:5566%09red/hsa:1173%09red/hsa:161%09red/hsa:1759%09red/hsa:5567%09red/hsa:481%09red/hsa:480%09red/hsa:482%09red/hsa:476%09red/hsa:477%09red	0.4	2	92	1.3799e-06
Proximal tubule bicarbonate reclamation	KEGG PATHWAY	hsa04964	16	23	2.45046e-16	4.14945e-15	MCU_013613-RA|MCU_008299-RA|MCU_014716-RA|MCU_014741-RA|MCU_013447-RA|MCU_014699-RA|MCU_014275-RA|MCU_012364-RA|MCU_014377-RA|MCU_000058-RD|MCU_007932-RB|MCU_007991-RB|MCU_012729-RA|MCU_002321-RA|MCU_010069-RB|MCU_007989-RB	http://www.genome.jp/kegg-bin/show_pathway?hsa04964/hsa:760%09red/hsa:481%09red/hsa:480%09red/hsa:482%09red/hsa:8671%09red/hsa:476%09red/hsa:477%09red	0.695652	2	92	1.3799e-06
Bile secretion	KEGG PATHWAY	hsa04976	22	72	5.76233e-16	9.1477e-15	MCU_013613-RA|MCU_008299-RA|MCU_002206-RA|MCU_012729-RA|MCU_010936-RA|MCU_014275-RA|MCU_012364-RA|MCU_014377-RA|MCU_010069-RB|MCU_013447-RA|MCU_007044-RF|MCU_014699-RA|MCU_007932-RB|MCU_000315-RA|MCU_002321-RA|MCU_007989-RB|MCU_014741-RA|MCU_010860-RB|MCU_000058-RD|MCU_007991-RB|MCU_014716-RA|MCU_007154-RA	http://www.genome.jp/kegg-bin/show_pathway?hsa04976/hsa:760%09red/hsa:5566%09red/hsa:3781%09red/hsa:5567%09red/hsa:113%09red/hsa:8671%09red/hsa:9429%09red/hsa:481%09red/hsa:480%09red/hsa:482%09red/hsa:108%09red/hsa:476%09red/hsa:477%09red	0.305556	2	92	1.3799e-06
Circadian entrainment	KEGG PATHWAY	hsa04713	24	97	1.54003e-15	2.30099e-14	MCU_007494-RA|MCU_001288-RB|MCU_003102-RA|MCU_010860-RB|MCU_000373-RA|MCU_010419-RA|MCU_008847-RA|MCU_008256-RB|MCU_010936-RA|MCU_004422-RB|MCU_000315-RA|MCU_005678-RA|MCU_006343-RA|MCU_000042-RC|MCU_002206-RA|MCU_006879-RB|MCU_008667-RA|MCU_005679-RA|MCU_007984-RC|MCU_005153-RA|MCU_009148-RA|MCU_007542-RA|MCOS_0000045001-mRNA-1|MCU_006513-RA	http://www.genome.jp/kegg-bin/show_pathway?hsa04713/hsa:801%09red/hsa:5579%09red/hsa:2788%09red/hsa:776%09red/hsa:6261%09red/hsa:2783%09red/hsa:2775%09red/hsa:2893%09red/hsa:5566%09red/hsa:2891%09red/hsa:2890%09red/hsa:113%09red/hsa:5567%09red/hsa:9722%09red/hsa:51806%09red/hsa:108%09red/hsa:10681%09red/hsa:2902%09red/hsa:5592%09red	0.247423	2	92	1.3799e-06
Aldosterone-regulated sodium reabsorption	KEGG PATHWAY	hsa04960	17	37	5.27669e-15	7.44599e-14	MCU_013613-RA|MCU_014716-RA|MCU_014741-RA|MCU_014699-RA|MCU_014275-RA|MCU_001288-RB|MCU_000636-RA|MCU_010069-RB|MCU_014377-RA|MCU_006879-RB|MCU_007932-RB|MCU_007991-RB|MCU_012729-RA|MCU_005159-RA|MCU_002321-RA|MCU_013447-RA|MCU_007989-RB	http://www.genome.jp/kegg-bin/show_pathway?hsa04960/hsa:5579%09red/hsa:6340%09red/hsa:481%09red/hsa:480%09red/hsa:482%09red/hsa:476%09red/hsa:477%09red/hsa:5170%09red	0.459459	2	92	1.3799e-06
Oxytocin signaling pathway	KEGG PATHWAY	hsa04921	28	153	5.62998e-15	7.52639e-14	MCU_002206-RA|MCU_013573-RA|MCU_010860-RB|MCU_000373-RA|MCU_006879-RB|MCU_005164-RE|MCU_007319-RA|MCU_008897-RA|MCU_010936-RA|MCU_004422-RB|MCU_008038-RA|MCU_001288-RB|MCU_007766-RA|MCU_000042-RC|MCU_012268-RA|MCU_003102-RA|MCU_005469-RC|MCU_008667-RA|MCU_003317-RA|MCU_005549-RA|MCU_000315-RA|MCU_010419-RA|MCU_008221-RB|MCU_005153-RA|MCU_001960-RB|MCU_012063-RA|MCOS_0000045001-mRNA-1|MCU_008036-RA	http://www.genome.jp/kegg-bin/show_pathway?hsa04921/hsa:801%09red/hsa:5579%09red/hsa:140465%09red/hsa:776%09red/hsa:4638%09red/hsa:1827%09red/hsa:779%09red/hsa:4881%09red/hsa:6261%09red/hsa:340156%09red/hsa:783%09red/hsa:113%09red/hsa:51422%09red/hsa:5567%09red/hsa:4882%09red/hsa:7226%09red/hsa:51806%09red/hsa:108%09red/hsa:55799%09red/hsa:5566%09red/hsa:2775%09red	0.183007	2	92	1.3799e-06
Vascular smooth muscle contraction	KEGG PATHWAY	hsa04270	26	132	1.15175e-14	1.46272e-13	MCU_010187-RB|MCU_003102-RA|MCU_013573-RA|MCU_010860-RB|MCU_006879-RB|MCU_005164-RE|MCU_010936-RA|MCU_001288-RB|MCU_000042-RC|MCU_007536-RA|MCU_012268-RA|MCU_002206-RA|MCU_010419-RA|MCU_005469-RC|MCU_008667-RA|MCU_002119-RA|MCU_003317-RA|MCU_005549-RA|MCU_000315-RA|MCU_007984-RC|MCU_002596-RB|MCU_005153-RA|MCU_012063-RA|MCOS_0000045001-mRNA-1|MCU_008167-RA|MCU_007160-RA	http://www.genome.jp/kegg-bin/show_pathway?hsa04270/hsa:801%09red/hsa:5579%09red/hsa:140465%09red/hsa:776%09red/hsa:4638%09red/hsa:779%09red/hsa:4881%09red/hsa:340156%09red/hsa:113%09red/hsa:5567%09red/hsa:5581%09red/hsa:3778%09red/hsa:51806%09red/hsa:108%09red/hsa:4882%09red/hsa:10242%09red/hsa:5566%09red/hsa:5592%09red	0.19697	2	92	1.3799e-06
Synaptic vesicle cycle	KEGG PATHWAY	hsa04721	21	78	2.18842e-14	2.64695e-13	MCU_003299-RA|MCU_006070-RB|MCU_002681-RC|MCU_008814-RA|MCU_008155-RA|MCU_000796-RA|MCU_007117-RF|MCU_008852-RA|MCU_002592-RB|MCU_005802-RC|MCU_003366-RD|MCU_000929-RA|MCU_004092-RA|MCU_012848-RA|MCU_010485-RA|MCU_002216-RA|MCU_004499-RA|MCU_007259-RC|MCU_001083-RB|MCU_001265-RA|MCU_001102-RA	http://www.genome.jp/kegg-bin/show_pathway?hsa04721/hsa:9152%09red/hsa:1173%09red/hsa:23025%09red/hsa:57030%09red/hsa:57084%09red/hsa:1759%09red/hsa:6506%09red/hsa:774%09red/hsa:112755%09red/hsa:6857%09red/hsa:6540%09red/hsa:535%09red/hsa:10497%09red/hsa:10815%09red/hsa:161%09red/hsa:22999%09red/hsa:6812%09red/hsa:440279%09red/hsa:6616%09red	0.269231	NA	NA	0.276522
Hypertrophic cardiomyopathy (HCM)	KEGG PATHWAY	hsa05410	22	90	2.86702e-14	3.31011e-13	MCU_001213-RA|MCU_012853-RA|MCU_014260-RA|MCU_005164-RE|MCU_003708-RA|MCU_007319-RA|MCU_005531-RD|MCU_008897-RA|MCU_005172-RA|MCU_001834-RC|MCU_007766-RA|MCU_000042-RC|MCU_013574-RA|MCU_000245-RC|MCU_000099-RA|MCU_014923-RA|MCU_006353-RA|MCU_006984-RB|MCU_008308-RA|MCU_001960-RB|MCU_009205-RA|MCU_000223-RA	http://www.genome.jp/kegg-bin/show_pathway?hsa05410/hsa:8516%09red/hsa:776%09red/hsa:4000%09red/hsa:55799%09red/hsa:779%09red/hsa:3678%09red/hsa:783%09red/hsa:7273%09red/hsa:51422%09red/hsa:7171%09red/hsa:4625%09red/hsa:284217%09red/hsa:3655%09red	0.244444	1	3	2.86702e-14
Pathways in cancer	KEGG PATHWAY	hsa05200	49	530	3.78409e-14	4.17895e-13	MCU_009392-RA|MCU_011409-RA|MCU_001648-RB|MCU_005069-RB|MCU_006295-RB|MCU_003102-RA|MCU_011973-RA|MCU_012853-RA|MCU_006343-RA|MCU_010419-RA|MCU_001860-RA|MCU_001844-RA|MCU_005705-RA|MCU_010936-RA|MCU_007542-RA|MCU_006296-RA|MCU_004749-RA|MCU_010966-RB|MCU_008297-RA|MCU_002067-RA|MCU_001288-RB|MCU_005233-RB|MCU_001574-RA|MCU_004983-RA|MCU_002206-RA|MCU_008667-RA|MCU_002919-RC|MCU_006537-RB|MCU_003…	http://www.genome.jp/kegg-bin/show_pathway?hsa05200/hsa:11211%09red/hsa:317%09red/hsa:3728%09red/hsa:238%09red/hsa:10297%09red/hsa:5566%09red/hsa:2535%09red/hsa:8643%09red/hsa:54567%09red/hsa:6932%09red/hsa:28514%09red/hsa:801%09red/hsa:113%09red/hsa:7473%09red/hsa:2947%09red/hsa:2948%09red/hsa:1612%09red/hsa:2335%09red/hsa:1856%09red/hsa:108%09red/hsa:10681%09red/hsa:1495%09red/hsa:4851%09red/hs…	0.0924528	2	92	1.3799e-06
Carbohydrate digestion and absorption	KEGG PATHWAY	hsa04973	17	44	5.13176e-14	5.43111e-13	MCU_011561-RB|MCU_013613-RA|MCU_014716-RA|MCU_014741-RA|MCU_014699-RA|MCU_014275-RA|MCU_001288-RB|MCU_010069-RB|MCU_014377-RA|MCU_006879-RB|MCU_007932-RB|MCU_007991-RB|MCU_012729-RA|MCU_000042-RC|MCU_002321-RA|MCU_013447-RA|MCU_007989-RB	http://www.genome.jp/kegg-bin/show_pathway?hsa04973/hsa:5579%09red/hsa:776%09red/hsa:481%09red/hsa:480%09red/hsa:482%09red/hsa:476%09red/hsa:477%09red/hsa:3099%09red	0.386364	2	92	1.3799e-06
Thyroid hormone synthesis	KEGG PATHWAY	hsa04918	20	74	8.54686e-14	8.68361e-13	MCU_013613-RA|MCU_010936-RA|MCU_014741-RA|MCU_006537-RB|MCU_014699-RA|MCU_002206-RA|MCU_014275-RA|MCU_001288-RB|MCU_010860-RB|MCU_010069-RB|MCU_014377-RA|MCU_006879-RB|MCU_014716-RA|MCU_007932-RB|MCU_007991-RB|MCU_012729-RA|MCU_000315-RA|MCU_002321-RA|MCU_013447-RA|MCU_007989-RB	http://www.genome.jp/kegg-bin/show_pathway?hsa04918/hsa:5579%09red/hsa:5566%09red/hsa:113%09red/hsa:5567%09red/hsa:481%09red/hsa:480%09red/hsa:7849%09red/hsa:482%09red/hsa:108%09red/hsa:476%09red/hsa:477%09red	0.27027	2	92	1.3799e-06
Protein digestion and absorption	KEGG PATHWAY	hsa04974	21	90	2.40112e-13	2.34571e-12	MCU_011202-RA|MCU_013613-RA|MCU_007991-RB|MCU_014741-RA|MCU_006977-RC|MCU_007388-RB|MCU_008593-RA|MCU_014699-RA|MCU_014275-RA|MCU_010069-RB|MCU_014377-RA|MCU_012729-RA|MCU_014716-RA|MCU_007932-RB|MCU_008595-RA|MCU_007489-RA|MCU_005525-RA|MCU_006096-RA|MCU_002321-RA|MCU_013447-RA|MCU_007989-RB	http://www.genome.jp/kegg-bin/show_pathway?hsa04974/hsa:1284%09red/hsa:1803%09red/hsa:1288%09red/hsa:1306%09red/hsa:6519%09red/hsa:481%09red/hsa:480%09red/hsa:255631%09red/hsa:482%09red/hsa:476%09red/hsa:477%09red	0.233333	2	92	1.3799e-06
Focal adhesion	KEGG PATHWAY	hsa04510	29	199	3.27248e-13	3.07856e-12	MCU_001648-RB|MCU_013573-RA|MCU_007489-RA|MCU_012853-RA|MCU_009988-RA|MCU_006879-RB|MCU_011991-RA|MCU_007687-RG|MCU_011977-RA|MCOS_0000008401-mRNA-1|MCU_005172-RA|MCU_007630-RC|MCU_010966-RB|MCU_001288-RB|MCOS_0000008501-mRNA-1|MCU_012268-RA|MCU_003369-RB|MCU_011835-RA|MCU_011990-RA|MCU_000099-RA|MCU_008595-RA|MCU_014665-RA|MCU_005159-RA|MCU_007388-RB|MCU_003317-RA|MCU_008308-RA|MCU_002936-RA|MCU…	http://www.genome.jp/kegg-bin/show_pathway?hsa04510/hsa:5579%09red/hsa:4638%09red/hsa:8516%09red/hsa:1284%09red/hsa:2889%09red/hsa:2932%09red/hsa:5058%09red/hsa:3678%09red/hsa:2534%09red/hsa:340156%09red/hsa:1288%09red/hsa:6655%09red/hsa:2316%09red/hsa:87%09red/hsa:103910%09red/hsa:284217%09red/hsa:5923%09red/hsa:2335%09red/hsa:10451%09red/hsa:5170%09red/hsa:3655%09red	0.145729	4	2	2.48833e-05
Thyroid hormone signaling pathway	KEGG PATHWAY	hsa04919	23	119	5.50418e-13	4.99308e-12	MCU_013613-RA|MCU_001648-RB|MCU_002206-RA|MCU_012729-RA|MCU_006879-RB|MCU_003708-RA|MCU_010069-RB|MCU_014275-RA|MCU_001288-RB|MCU_014377-RA|MCU_008221-RB|MCU_013447-RA|MCU_014699-RA|MCU_004086-RA|MCU_007932-RB|MCU_005159-RA|MCU_002321-RA|MCU_007989-RB|MCU_014741-RA|MCU_010860-RB|MCU_004334-RA|MCU_007991-RB|MCU_014716-RA	http://www.genome.jp/kegg-bin/show_pathway?hsa04919/hsa:5579%09red/hsa:116931%09red/hsa:2932%09red/hsa:1827%09red/hsa:5566%09red/hsa:5567%09red/hsa:4625%09red/hsa:481%09red/hsa:480%09red/hsa:482%09red/hsa:476%09red/hsa:477%09red/hsa:4851%09red/hsa:5170%09red	0.193277	2	92	1.3799e-06
Cardiac muscle contraction	KEGG PATHWAY	hsa04260	20	86	9.37831e-13	8.21411e-12	MCU_013613-RA|MCU_008897-RA|MCU_014716-RA|MCU_014741-RA|MCU_014699-RA|MCU_014275-RA|MCU_007989-RB|MCU_007766-RA|MCU_010069-RB|MCU_014377-RA|MCU_000245-RC|MCU_005164-RE|MCU_007932-RB|MCU_007991-RB|MCU_007319-RA|MCU_012729-RA|MCU_000042-RC|MCU_002321-RA|MCU_013447-RA|MCU_003708-RA	http://www.genome.jp/kegg-bin/show_pathway?hsa04260/hsa:776%09red/hsa:55799%09red/hsa:779%09red/hsa:783%09red/hsa:7171%09red/hsa:4625%09red/hsa:481%09red/hsa:480%09red/hsa:482%09red/hsa:476%09red/hsa:477%09red	0.232558	2	92	1.3799e-06
Axon guidance	KEGG PATHWAY	hsa04360	27	181	1.30707e-12	1.10666e-11	MCU_000074-RA|MCU_000232-RB|MCU_011991-RA|MCOS_0000008401-mRNA-1|MCU_006558-RA|MCU_000914-RA|MCU_000810-RC|MCU_001648-RB|MCOS_0000008501-mRNA-1|MCOS_0000833001-mRNA-1|MCU_003369-RB|MCU_005727-RA|MCU_011990-RA|MCU_005917-RC|MCU_004073-RA|MCU_006132-RD|MCU_006559-RA|MCU_014665-RA|MCU_000041-RA|MCU_005716-RB|MCU_009837-RA|MCU_009870-RA|MCU_007630-RC|MCU_009890-RA|MCU_009806-RC|MCU_005666-RA|MCU_0004…	http://www.genome.jp/kegg-bin/show_pathway?hsa04360/hsa:103910%09red/hsa:54434%09red/hsa:6586%09red/hsa:64101%09red/hsa:2932%09red/hsa:6092%09red/hsa:2047%09red/hsa:2534%09red/hsa:3983%09red/hsa:6585%09red/hsa:7222%09red/hsa:5058%09red/hsa:5998%09red/hsa:56288%09red/hsa:7224%09red/hsa:9423%09red/hsa:8633%09red/hsa:91653%09red/hsa:9353%09red	0.149171	NA	NA	0.276522
Morphine addiction	KEGG PATHWAY	hsa05032	20	91	2.3084e-12	1.8914e-11	MCU_002681-RC|MCU_004057-RA|MCU_009148-RA|MCU_008856-RA|MCU_002206-RA|MCU_001288-RB|MCU_012385-RA|MCU_006343-RA|MCU_007542-RA|MCU_000373-RA|MCU_006879-RB|MCU_000233-RA|MCU_010860-RB|MCU_009570-RA|MCU_005181-RA|MCU_002905-RA|MCU_010582-RA|MCU_000315-RA|MCU_010936-RA|MCU_005793-RA	http://www.genome.jp/kegg-bin/show_pathway?hsa05032/hsa:5579%09red/hsa:2566%09red/hsa:2788%09red/hsa:5153%09red/hsa:2561%09red/hsa:5137%09red/hsa:774%09red/hsa:157%09red/hsa:156%09red/hsa:5567%09red/hsa:5566%09red/hsa:113%09red/hsa:2783%09red/hsa:2775%09red/hsa:50940%09red/hsa:108%09red/hsa:10681%09red/hsa:5144%09red	0.21978	2	92	1.3799e-06
Purine metabolism	KEGG PATHWAY	hsa00230	23	130	2.7519e-12	2.18432e-11	MCU_004877-RB|MCU_008243-RA|MCU_002705-RA|MCU_002905-RA|MCU_010936-RA|MCU_004057-RA|MCU_006197-RA|MCU_005181-RA|MCU_005793-RA|MCU_001804-RA|MCU_008856-RA|MCU_005469-RC|MCU_006744-RA|MCU_010560-RA|MCU_005549-RA|MCU_008039-RA|MCU_000336-RB|MCU_006745-RA|MCU_000315-RA|MCU_006196-RB|MCU_000147-RA|MCU_000334-RD|MCU_003237-RC	http://www.genome.jp/kegg-bin/show_pathway?hsa00230/hsa:5144%09red/hsa:2987%09red/hsa:29922%09red/hsa:4860%09red/hsa:5137%09red/hsa:8654%09red/hsa:50940%09red/hsa:113%09red/hsa:203%09red/hsa:122481%09red/hsa:22978%09red/hsa:4882%09red/hsa:4881%09red/hsa:108%09red/hsa:5153%09red/hsa:53343%09red/hsa:26289%09red/hsa:5313%09red	0.176923	3	2	7.16773e-06
Mineral absorption	KEGG PATHWAY	hsa04978	16	53	6.34016e-12	4.88e-11	MCU_009215-RB|MCU_014741-RA|MCU_010227-RB|MCU_013613-RA|MCU_014699-RA|MCU_014275-RA|MCU_010069-RB|MCU_014377-RA|MCU_014716-RA|MCU_007932-RB|MCU_007991-RB|MCU_012729-RA|MCU_000217-RC|MCU_002321-RA|MCU_013447-RA|MCU_007989-RB	http://www.genome.jp/kegg-bin/show_pathway?hsa04978/hsa:115019%09red/hsa:140803%09red/hsa:481%09red/hsa:480%09red/hsa:482%09red/hsa:476%09red/hsa:477%09red/hsa:54822%09red	0.301887	2	92	1.3799e-06
Insulin signaling pathway	KEGG PATHWAY	hsa04910	23	137	7.11777e-12	5.31739e-11	MCU_003102-RA|MCU_009584-RB|MCU_004666-RA|MCU_001357-RA|MCU_011977-RA|MCU_010966-RB|MCU_001648-RB|MCU_004042-RA|MCU_002206-RA|MCU_000081-RA|MCU_011561-RB|MCU_008667-RA|MCU_011780-RA|MCU_006622-RA|MCU_005159-RA|MCU_010419-RA|MCU_001772-RC|MCU_005153-RA|MCU_001960-RB|MCU_010860-RB|MCOS_0000045001-mRNA-1|MCU_000507-RD|MCU_003237-RC	http://www.genome.jp/kegg-bin/show_pathway?hsa04910/hsa:801%09red/hsa:6655%09red/hsa:5507%09red/hsa:2889%09red/hsa:2932%09red/hsa:5837%09red/hsa:5255%09red/hsa:5257%09red/hsa:5577%09red/hsa:5170%09red/hsa:5566%09red/hsa:51422%09red/hsa:5567%09red/hsa:3099%09red/hsa:51806%09red/hsa:5792%09red/hsa:2319%09red/hsa:5313%09red/hsa:2997%09red	0.167883	2	92	1.3799e-06
Renin secretion	KEGG PATHWAY	hsa04924	17	69	2.16881e-11	1.57394e-10	MCU_002206-RA|MCU_010187-RB|MCU_008856-RA|MCU_003102-RA|MCU_008667-RA|MCU_010860-RB|MCOS_0000045001-mRNA-1|MCU_000042-RC|MCU_010419-RA|MCU_005164-RE|MCU_005153-RA|MCU_003959-RA|MCU_005469-RC|MCU_002905-RA|MCU_008167-RA|MCU_007536-RA|MCU_007160-RA	http://www.genome.jp/kegg-bin/show_pathway?hsa04924/hsa:801%09red/hsa:5153%09red/hsa:776%09red/hsa:5137%09red/hsa:779%09red/hsa:4881%09red/hsa:153%09red/hsa:5566%09red/hsa:5567%09red/hsa:3778%09red/hsa:51806%09red	0.246377	2	92	1.3799e-06
Retrograde endocannabinoid signaling	KEGG PATHWAY	hsa04723	23	148	2.86302e-11	2.02002e-10	MCU_007494-RA|MCU_006070-RB|MCU_002206-RA|MCU_007542-RA|MCU_000373-RA|MCU_006879-RB|MCU_005164-RE|MCU_004092-RA|MCU_012848-RA|MCU_008847-RA|MCU_010936-RA|MCU_001288-RB|MCU_006343-RA|MCU_000042-RC|MCU_001714-RA|MCU_000233-RA|MCU_009570-RA|MCU_001265-RA|MCU_000315-RA|MCU_002681-RC|MCU_009148-RA|MCU_010860-RB|MCU_006513-RA	http://www.genome.jp/kegg-bin/show_pathway?hsa04723/hsa:5579%09red/hsa:2566%09red/hsa:2788%09red/hsa:2561%09red/hsa:776%09red/hsa:57030%09red/hsa:57084%09red/hsa:2783%09red/hsa:779%09red/hsa:774%09red/hsa:2893%09red/hsa:5566%09red/hsa:2891%09red/hsa:2890%09red/hsa:113%09red/hsa:5567%09red/hsa:2775%09red/hsa:22999%09red/hsa:108%09red/hsa:10681%09red/hsa:2915%09red	0.155405	2	92	1.3799e-06
Adherens junction	KEGG PATHWAY	hsa04520	17	72	3.86058e-11	2.65023e-10	MCU_011409-RA|MCU_011990-RA|MCU_000005-RA|MCU_010186-RB|MCU_005917-RC|MCU_005322-RB|MCU_002067-RA|MCU_002936-RA|MCOS_0000008501-mRNA-1|MCU_005666-RA|MCU_009584-RB|MCU_011991-RA|MCU_002707-RB|MCU_014665-RA|MCU_000591-RB|MCOS_0000008401-mRNA-1|MCU_006622-RA	http://www.genome.jp/kegg-bin/show_pathway?hsa04520/hsa:1495%09red/hsa:51701%09red/hsa:4301%09red/hsa:2534%09red/hsa:5792%09red/hsa:87%09red/hsa:56288%09red/hsa:6932%09red/hsa:9855%09red/hsa:5797%09red	0.236111	NA	NA	0.276522
Melanogenesis	KEGG PATHWAY	hsa04916	19	101	8.54188e-11	5.70957e-10	MCU_009392-RA|MCU_000373-RA|MCU_001648-RB|MCU_005153-RA|MCU_005705-RA|MCU_003102-RA|MCU_003032-RB|MCU_001288-RB|MCU_011973-RA|MCU_006879-RB|MCOS_0000045001-mRNA-1|MCU_010860-RB|MCU_008667-RA|MCU_010419-RA|MCU_002206-RA|MCU_001844-RA|MCU_000315-RA|MCU_002067-RA|MCU_010936-RA	http://www.genome.jp/kegg-bin/show_pathway?hsa04916/hsa:801%09red/hsa:5579%09red/hsa:7473%09red/hsa:2932%09red/hsa:11211%09red/hsa:2775%09red/hsa:5566%09red/hsa:8326%09red/hsa:1856%09red/hsa:5567%09red/hsa:51806%09red/hsa:108%09red/hsa:113%09red/hsa:2535%09red/hsa:6932%09red	0.188119	2	92	1.3799e-06
Serotonergic synapse	KEGG PATHWAY	hsa04726	20	115	9.46804e-11	6.16637e-10	MCU_010860-RB|MCU_002681-RC|MCU_001780-RA|MCU_009148-RA|MCU_009185-RA|MCU_000373-RA|MCU_002206-RA|MCU_002669-RA|MCU_001288-RB|MCU_006343-RA|MCU_000042-RC|MCU_005164-RE|MCU_001376-RA|MCU_000790-RA|MCU_002667-RA|MCU_009570-RA|MCU_005914-RA|MCU_006879-RB|MCU_007154-RA|MCU_007542-RA	http://www.genome.jp/kegg-bin/show_pathway?hsa04726/hsa:5579%09red/hsa:2788%09red/hsa:2561%09red/hsa:776%09red/hsa:3751%09red/hsa:774%09red/hsa:2783%09red/hsa:779%09red/hsa:5567%09red/hsa:5566%09red/hsa:3781%09red/hsa:3350%09red/hsa:2775%09red/hsa:3363%09red/hsa:10681%09red/hsa:121278%09red	0.173913	2	92	1.3799e-06
Dopaminergic synapse	KEGG PATHWAY	hsa04728	21	131	1.2387e-10	7.86577e-10	MCU_007494-RA|MCU_002681-RC|MCU_001648-RB|MCU_009148-RA|MCU_005366-RA|MCU_003686-RA|MCU_003102-RA|MCU_008667-RA|MCU_001288-RB|MCU_007542-RA|MCU_006343-RA|MCOS_0000045001-mRNA-1|MCU_000042-RC|MCU_000373-RA|MCU_010419-RA|MCU_010860-RB|MCU_006513-RA|MCU_002206-RA|MCU_008847-RA|MCU_006879-RB|MCU_005153-RA	http://www.genome.jp/kegg-bin/show_pathway?hsa04728/hsa:801%09red/hsa:5579%09red/hsa:2788%09red/hsa:776%09red/hsa:2932%09red/hsa:774%09red/hsa:2783%09red/hsa:5528%09red/hsa:2775%09red/hsa:2893%09red/hsa:2891%09red/hsa:2890%09red/hsa:5566%09red/hsa:5567%09red/hsa:51806%09red/hsa:10681%09red/hsa:1813%09red	0.160305	2	92	1.3799e-06
GABAergic synapse	KEGG PATHWAY	hsa04727	17	89	6.78859e-10	4.20561e-09	MCU_000373-RA|MCU_002681-RC|MCU_001288-RB|MCU_009148-RA|MCU_001083-RB|MCU_000053-RA|MCU_006343-RA|MCU_000042-RC|MCU_005164-RE|MCU_006879-RB|MCU_000233-RA|MCU_010860-RB|MCU_009570-RA|MCU_002206-RA|MCU_000315-RA|MCU_010936-RA|MCU_007542-RA	http://www.genome.jp/kegg-bin/show_pathway?hsa04727/hsa:5579%09red/hsa:2566%09red/hsa:2788%09red/hsa:776%09red/hsa:2561%09red/hsa:774%09red/hsa:2783%09red/hsa:779%09red/hsa:5567%09red/hsa:5566%09red/hsa:2752%09red/hsa:113%09red/hsa:6540%09red/hsa:2775%09red/hsa:108%09red/hsa:10681%09red	0.191011	2	92	1.3799e-06
Amphetamine addiction	KEGG PATHWAY	hsa05031	15	68	1.22362e-09	7.4e-09	MCU_007494-RA|MCU_005678-RA|MCU_005153-RA|MCU_003102-RA|MCU_008667-RA|MCU_001288-RB|MCU_006879-RB|MCOS_0000045001-mRNA-1|MCU_000042-RC|MCU_010419-RA|MCU_010860-RB|MCU_006513-RA|MCU_002206-RA|MCU_008847-RA|MCU_005679-RA	http://www.genome.jp/kegg-bin/show_pathway?hsa05031/hsa:801%09red/hsa:5579%09red/hsa:776%09red/hsa:2893%09red/hsa:2891%09red/hsa:2890%09red/hsa:5566%09red/hsa:5567%09red/hsa:51806%09red/hsa:2902%09red	0.220588	2	92	1.3799e-06
Nicotine addiction	KEGG PATHWAY	hsa05033	12	40	2.94704e-09	1.74081e-08	MCU_007494-RA|MCU_002681-RC|MCU_012848-RA|MCU_006070-RB|MCU_005678-RA|MCU_000233-RA|MCU_004092-RA|MCU_006513-RA|MCU_008847-RA|MCU_005679-RA|MCU_002530-RA|MCU_009570-RA	http://www.genome.jp/kegg-bin/show_pathway?hsa05033/hsa:2566%09red/hsa:2561%09red/hsa:57030%09red/hsa:57084%09red/hsa:774%09red/hsa:2893%09red/hsa:2891%09red/hsa:2890%09red/hsa:1137%09red/hsa:2902%09red	0.3	NA	NA	0.276522
Proteoglycans in cancer	KEGG PATHWAY	hsa05205	23	203	7.42975e-09	4.28899e-08	MCU_009392-RA|MCU_002206-RA|MCU_011973-RA|MCU_005756-RA|MCU_006879-RB|MCU_007687-RG|MCU_001844-RA|MCU_005705-RA|MCU_011031-RA|MCU_010966-RB|MCU_005172-RA|MCU_001288-RB|MCU_011835-RA|MCU_011960-RA|MCU_005159-RA|MCU_005947-RA|MCU_002140-RA|MCU_010860-RB|MCU_008018-RA|MCU_007895-RA|MCU_009971-RA|MCU_000987-RA|MCU_000447-RA	http://www.genome.jp/kegg-bin/show_pathway?hsa05205/hsa:11211%09red/hsa:3549%09red/hsa:2535%09red/hsa:5579%09red/hsa:6382%09red/hsa:7473%09red/hsa:967%09red/hsa:3339%09red/hsa:5058%09red/hsa:2335%09red/hsa:2316%09red/hsa:287%09red/hsa:286%09red/hsa:288%09red/hsa:5170%09red/hsa:3678%09red/hsa:6655%09red/hsa:8326%09red/hsa:2817%09red/hsa:5566%09red/hsa:5567%09red/hsa:10451%09red	0.1133	NA	NA	0.276522
Long-term potentiation	KEGG PATHWAY	hsa04720	14	67	7.96398e-09	4.40225e-08	MCU_007494-RA|MCU_005678-RA|MCU_005153-RA|MCU_003102-RA|MCU_008667-RA|MCU_001288-RB|MCU_001714-RA|MCOS_0000045001-mRNA-1|MCU_010860-RB|MCU_010419-RA|MCU_006513-RA|MCU_002206-RA|MCU_005679-RA|MCU_006879-RB	http://www.genome.jp/kegg-bin/show_pathway?hsa04720/hsa:801%09red/hsa:5579%09red/hsa:2891%09red/hsa:2890%09red/hsa:5566%09red/hsa:5567%09red/hsa:51806%09red/hsa:2902%09red/hsa:2915%09red	0.208955	2	92	1.3799e-06
Apelin signaling pathway	KEGG PATHWAY	hsa04371	19	137	7.97259e-09	4.40225e-08	MCU_004422-RB|MCU_009148-RA|MCU_003102-RA|MCU_013573-RA|MCU_010860-RB|MCU_001960-RB|MCU_006343-RA|MCOS_0000045001-mRNA-1|MCU_007542-RA|MCU_001657-RA|MCU_003317-RA|MCU_010419-RA|MCU_002596-RB|MCU_012268-RA|MCU_002206-RA|MCU_000315-RA|MCU_008667-RA|MCU_010936-RA|MCU_005153-RA	http://www.genome.jp/kegg-bin/show_pathway?hsa04371/hsa:801%09red/hsa:4638%09red/hsa:2788%09red/hsa:5581%09red/hsa:51422%09red/hsa:2783%09red/hsa:5567%09red/hsa:6261%09red/hsa:340156%09red/hsa:113%09red/hsa:9759%09red/hsa:51806%09red/hsa:108%09red/hsa:10681%09red/hsa:5566%09red	0.138686	2	92	1.3799e-06
Tight junction	KEGG PATHWAY	hsa04530	21	170	8.44717e-09	4.56506e-08	MCU_001071-RA|MCU_010186-RB|MCU_005917-RC|MCU_005374-RE|MCU_002206-RA|MCU_002936-RA|MCU_001960-RB|MCU_000928-RA|MCU_012063-RA|MCU_000042-RC|MCU_005666-RA|MCU_007548-RC|MCU_002481-RA|MCU_002304-RB|MCU_010860-RB|MCU_004543-RB|MCU_002460-RA|MCU_003369-RB|MCU_001352-RA|MCU_002596-RB|MCU_007630-RC	http://www.genome.jp/kegg-bin/show_pathway?hsa04530/hsa:1739%09red/hsa:103910%09red/hsa:140465%09red/hsa:776%09red/hsa:87%09red/hsa:3996%09red/hsa:27134%09red/hsa:8777%09red/hsa:4301%09red/hsa:4771%09red/hsa:5566%09red/hsa:51422%09red/hsa:10207%09red/hsa:4622%09red/hsa:5567%09red/hsa:56288%09red/hsa:57826%09red/hsa:4620%09red/hsa:5581%09red	0.123529	NA	NA	0.276522
Hippo signaling pathway	KEGG PATHWAY	hsa04390	20	154	8.88024e-09	4.69913e-08	MCU_009392-RA|MCU_005666-RA|MCU_011409-RA|MCU_005069-RB|MCU_005917-RC|MCU_003940-RB|MCU_003032-RB|MCU_001648-RB|MCU_011973-RA|MCU_000928-RA|MCU_004543-RB|MCU_006375-RA|MCU_009416-RA|MCU_002481-RA|MCU_002304-RB|MCU_001860-RA|MCU_008131-RA|MCU_001844-RA|MCU_005705-RA|MCU_002067-RA	http://www.genome.jp/kegg-bin/show_pathway?hsa04390/hsa:1739%09red/hsa:2736%09red/hsa:7473%09red/hsa:2932%09red/hsa:11211%09red/hsa:10297%09red/hsa:3996%09red/hsa:7159%09red/hsa:4771%09red/hsa:122786%09red/hsa:2535%09red/hsa:1856%09red/hsa:10207%09red/hsa:56288%09red/hsa:650%09red/hsa:6932%09red/hsa:1495%09red/hsa:26524%09red/hsa:8326%09red	0.12987	2	92	1.3799e-06
Arrhythmogenic right ventricular cardiomyopathy (ARVC)	KEGG PATHWAY	hsa05412	14	77	3.7365e-08	1.93688e-07	MCU_011409-RA|MCU_002067-RA|MCU_001213-RA|MCU_007766-RA|MCU_012853-RA|MCU_000042-RC|MCU_005164-RE|MCU_000099-RA|MCU_006008-RB|MCU_009205-RA|MCU_007319-RA|MCU_008897-RA|MCU_005172-RA|MCU_008308-RA	http://www.genome.jp/kegg-bin/show_pathway?hsa05412/hsa:8516%09red/hsa:776%09red/hsa:4000%09red/hsa:55799%09red/hsa:779%09red/hsa:3678%09red/hsa:783%09red/hsa:284217%09red/hsa:6932%09red/hsa:1495%09red/hsa:3728%09red/hsa:3655%09red	0.181818	1	3	2.86702e-14
Inflammatory mediator regulation of TRP channels	KEGG PATHWAY	hsa04750	15	100	1.18141e-07	5.94718e-07	MCU_005153-RA|MCU_002808-RD|MCU_003102-RA|MCU_008667-RA|MCU_001288-RB|MCU_003274-RA|MCOS_0000045001-mRNA-1|MCU_010860-RB|MCU_010419-RA|MCU_004399-RA|MCU_002596-RB|MCU_002206-RA|MCU_006879-RB|MCU_000315-RA|MCU_010936-RA	http://www.genome.jp/kegg-bin/show_pathway?hsa04750/hsa:801%09red/hsa:5579%09red/hsa:5581%09red/hsa:5567%09red/hsa:5566%09red/hsa:113%09red/hsa:40%09red/hsa:51802%09red/hsa:9311%09red/hsa:51806%09red/hsa:108%09red	0.15	2	92	1.3799e-06
Phospholipase D signaling pathway	KEGG PATHWAY	hsa04072	18	148	1.19412e-07	5.94718e-07	MCU_004119-RB|MCU_011990-RA|MCU_011366-RA|MCU_006860-RA|MCU_013185-RA|MCU_011212-RA|MCOS_0000008501-mRNA-1|MCU_009760-RA|MCU_010966-RB|MCU_001714-RA|MCU_011367-RA|MCU_011991-RA|MCU_014665-RA|MCU_007259-RC|MCOS_0000008401-mRNA-1|MCU_000315-RA|MCU_010936-RA|MCU_006314-RB	http://www.genome.jp/kegg-bin/show_pathway?hsa04072/hsa:6655%09red/hsa:1759%09red/hsa:1609%09red/hsa:9162%09red/hsa:2534%09red/hsa:113%09red/hsa:8525%09red/hsa:375%09red/hsa:108%09red/hsa:2913%09red/hsa:2915%09red	0.121622	NA	NA	0.276522
Gap junction	KEGG PATHWAY	hsa04540	14	88	1.62941e-07	7.95903e-07	MCU_010966-RB|MCU_002206-RA|MCU_001288-RB|MCU_006879-RB|MCU_010860-RB|MCU_003686-RA|MCU_001714-RA|MCOS_0000606401-mRNA-1|MCU_003959-RA|MCOS_0000918601-mRNA-1|MCU_000315-RA|MCU_007984-RC|MCU_010936-RA|MCOS_0000026401-mRNA-1	http://www.genome.jp/kegg-bin/show_pathway?hsa04540/hsa:5579%09red/hsa:5566%09red/hsa:5592%09red/hsa:1813%09red/hsa:153%09red/hsa:6655%09red/hsa:113%09red/hsa:5567%09red/hsa:10383%09red/hsa:108%09red/hsa:2915%09red/hsa:347733%09red	0.159091	2	92	1.3799e-06
Human papillomavirus infection	KEGG PATHWAY	hsa05165	27	330	2.03662e-07	9.7604e-07	MCU_009392-RA|MCU_001648-RB|MCU_002206-RA|MCU_011973-RA|MCU_012853-RA|MCU_000928-RA|MCU_001844-RA|MCU_005705-RA|MCU_010966-RB|MCU_005172-RA|MCU_002067-RA|MCU_005366-RA|MCU_002304-RB|MCU_002481-RA|MCU_003366-RD|MCU_005917-RC|MCU_003032-RB|MCU_005666-RA|MCU_000099-RA|MCU_008595-RA|MCU_007489-RA|MCU_007388-RB|MCU_003940-RB|MCU_008308-RA|MCU_010860-RB|MCU_004334-RA|MCU_009971-RA	http://www.genome.jp/kegg-bin/show_pathway?hsa05165/hsa:11211%09red/hsa:10297%09red/hsa:2535%09red/hsa:535%09red/hsa:6932%09red/hsa:7473%09red/hsa:3996%09red/hsa:2335%09red/hsa:1856%09red/hsa:10207%09red/hsa:4851%09red/hsa:3655%09red/hsa:8516%09red/hsa:3678%09red/hsa:6655%09red/hsa:1739%09red/hsa:8326%09red/hsa:1284%09red/hsa:2932%09red/hsa:5528%09red/hsa:1288%09red/hsa:5566%09red/hsa:5567%09red/…	0.0818182	2	92	1.3799e-06
Rap1 signaling pathway	KEGG PATHWAY	hsa04015	21	210	2.27828e-07	1.07163e-06	MCU_011835-RA|MCU_005678-RA|MCU_005153-RA|MCU_010186-RB|MCU_005917-RC|MCU_003686-RA|MCU_003102-RA|MCU_008667-RA|MCU_001288-RB|MCU_006879-RB|MCOS_0000045001-mRNA-1|MCU_005679-RA|MCU_005666-RA|MCU_010419-RA|MCU_005322-RB|MCU_000373-RA|MCU_002707-RB|MCU_011977-RA|MCU_000315-RA|MCU_009621-RA|MCU_010936-RA	http://www.genome.jp/kegg-bin/show_pathway?hsa04015/hsa:801%09red/hsa:5579%09red/hsa:2889%09red/hsa:1813%09red/hsa:4804%09red/hsa:2775%09red/hsa:4301%09red/hsa:113%09red/hsa:56288%09red/hsa:51806%09red/hsa:108%09red/hsa:9855%09red/hsa:10451%09red/hsa:2902%09red	0.1	2	92	1.3799e-06
Ras signaling pathway	KEGG PATHWAY	hsa04014	22	232	2.74502e-07	1.2677e-06	MCU_001288-RB|MCU_010186-RB|MCU_003102-RA|MCU_010860-RB|MCU_009988-RA|MCU_001376-RA|MCU_000906-RD|MCU_010966-RB|MCU_005678-RA|MCU_006343-RA|MCU_002206-RA|MCU_009621-RA|MCU_006879-RB|MCU_006252-RA|MCU_008667-RA|MCU_005679-RA|MCU_010419-RA|MCU_005153-RA|MCU_009148-RA|MCU_007542-RA|MCOS_0000045001-mRNA-1|MCU_000447-RA	http://www.genome.jp/kegg-bin/show_pathway?hsa04014/hsa:801%09red/hsa:5579%09red/hsa:5924%09red/hsa:2788%09red/hsa:5923%09red/hsa:2783%09red/hsa:4804%09red/hsa:4301%09red/hsa:5566%09red/hsa:5567%09red/hsa:5058%09red/hsa:3363%09red/hsa:6655%09red/hsa:51806%09red/hsa:10681%09red/hsa:5863%09red/hsa:2902%09red	0.0948276	2	92	1.3799e-06
Platelet activation	KEGG PATHWAY	hsa04611	16	124	2.89271e-07	1.31205e-06	MCU_003542-RB|MCOS_0000008401-mRNA-1|MCU_007630-RC|MCU_002206-RA|MCU_013573-RA|MCOS_0000008501-mRNA-1|MCU_010860-RB|MCU_003317-RA|MCU_011990-RA|MCU_011991-RA|MCU_012268-RA|MCU_014665-RA|MCU_003369-RB|MCU_000315-RA|MCU_007984-RC|MCU_010936-RA	http://www.genome.jp/kegg-bin/show_pathway?hsa04611/hsa:103910%09red/hsa:4638%09red/hsa:5592%09red/hsa:5567%09red/hsa:2534%09red/hsa:340156%09red/hsa:113%09red/hsa:6786%09red/hsa:108%09red/hsa:5566%09red	0.129032	7	35	0.0951294
GnRH signaling pathway	KEGG PATHWAY	hsa04912	14	93	2.98329e-07	1.3294e-06	MCU_005153-RA|MCU_010966-RB|MCU_003102-RA|MCU_008667-RA|MCU_001288-RB|MCU_006879-RB|MCOS_0000045001-mRNA-1|MCU_000042-RC|MCU_010419-RA|MCU_005164-RE|MCU_010860-RB|MCU_002206-RA|MCU_000315-RA|MCU_010936-RA	http://www.genome.jp/kegg-bin/show_pathway?hsa04912/hsa:801%09red/hsa:5579%09red/hsa:776%09red/hsa:779%09red/hsa:5566%09red/hsa:113%09red/hsa:5567%09red/hsa:6655%09red/hsa:51806%09red/hsa:108%09red	0.150538	2	92	1.3799e-06
Phosphatidylinositol signaling system	KEGG PATHWAY	hsa04070	14	99	5.88937e-07	2.57914e-06	MCU_004119-RB|MCU_000598-RB|MCU_011366-RA|MCU_005153-RA|MCU_013185-RA|MCU_003102-RA|MCU_008667-RA|MCU_001288-RB|MCU_011212-RA|MCU_006879-RB|MCOS_0000045001-mRNA-1|MCU_010419-RA|MCU_011367-RA|MCU_006314-RB	http://www.genome.jp/kegg-bin/show_pathway?hsa04070/hsa:801%09red/hsa:5579%09red/hsa:1609%09red/hsa:9162%09red/hsa:51806%09red/hsa:8525%09red/hsa:22876%09red	0.141414	2	92	1.3799e-06
Prion diseases	KEGG PATHWAY	hsa05020	9	35	8.56081e-07	3.6855e-06	MCU_011990-RA|MCU_002206-RA|MCOS_0000008501-mRNA-1|MCU_010860-RB|MCU_011991-RA|MCU_004334-RA|MCU_014665-RA|MCU_001078-RA|MCOS_0000008401-mRNA-1	http://www.genome.jp/kegg-bin/show_pathway?hsa05020/hsa:5566%09red/hsa:4851%09red/hsa:4684%09red/hsa:2534%09red/hsa:5567%09red	0.257143	7	35	0.0951294
Hedgehog signaling pathway	KEGG PATHWAY	hsa04340	10	47	9.49672e-07	4.02028e-06	MCU_011031-RA|MCU_000903-RB|MCU_005069-RB|MCU_002206-RA|MCU_001648-RB|MCU_012385-RA|MCU_010860-RB|MCU_010582-RA|MCU_003538-RA|MCU_009890-RA	http://www.genome.jp/kegg-bin/show_pathway?hsa04340/hsa:5566%09red/hsa:8643%09red/hsa:2932%09red/hsa:3549%09red/hsa:157%09red/hsa:156%09red/hsa:2736%09red/hsa:5567%09red/hsa:11127%09red/hsa:91653%09red	0.212766	NA	NA	0.276522
Cushing syndrome	KEGG PATHWAY	hsa04934	17	155	9.94147e-07	4.13956e-06	MCU_009392-RA|MCU_003940-RB|MCU_005705-RA|MCU_003032-RB|MCU_001648-RB|MCU_011973-RA|MCU_010860-RB|MCU_000042-RC|MCU_004545-RD|MCU_005164-RE|MCU_002206-RA|MCU_001844-RA|MCU_006770-RA|MCU_000315-RA|MCU_002067-RA|MCU_010936-RA|MCU_005793-RA	http://www.genome.jp/kegg-bin/show_pathway?hsa04934/hsa:113%09red/hsa:776%09red/hsa:2932%09red/hsa:11211%09red/hsa:779%09red/hsa:10297%09red/hsa:5566%09red/hsa:8326%09red/hsa:1856%09red/hsa:5567%09red/hsa:196%09red/hsa:50940%09red/hsa:108%09red/hsa:3777%09red/hsa:2535%09red/hsa:6932%09red/hsa:7473%09red	0.109677	2	92	1.3799e-06
Glucagon signaling pathway	KEGG PATHWAY	hsa04922	14	106	1.23121e-06	5.04398e-06	MCU_001772-RC|MCU_005153-RA|MCU_003102-RA|MCU_008667-RA|MCU_001357-RA|MCU_001960-RB|MCU_010860-RB|MCOS_0000045001-mRNA-1|MCU_002319-RB|MCU_010419-RA|MCU_004666-RA|MCU_000507-RD|MCU_002206-RA|MCU_000315-RA	http://www.genome.jp/kegg-bin/show_pathway?hsa04922/hsa:801%09red/hsa:2997%09red/hsa:5837%09red/hsa:5255%09red/hsa:5257%09red/hsa:5567%09red/hsa:5566%09red/hsa:51422%09red/hsa:5213%09red/hsa:51806%09red/hsa:108%09red	0.132075	2	92	1.3799e-06
Basal cell carcinoma	KEGG PATHWAY	hsa05217	11	63	1.52858e-06	6.16285e-06	MCU_009392-RA|MCU_005069-RB|MCU_003940-RB|MCU_003538-RA|MCU_003032-RB|MCU_001648-RB|MCU_011973-RA|MCU_001860-RA|MCU_001844-RA|MCU_005705-RA|MCU_002067-RA	http://www.genome.jp/kegg-bin/show_pathway?hsa05217/hsa:650%09red/hsa:2736%09red/hsa:8643%09red/hsa:7473%09red/hsa:2932%09red/hsa:11211%09red/hsa:10297%09red/hsa:2535%09red/hsa:1856%09red/hsa:6932%09red/hsa:8326%09red	0.174603	2	92	1.3799e-06
Taste transduction	KEGG PATHWAY	hsa04742	12	83	3.03296e-06	1.2037e-05	MCU_000790-RA|MCU_011245-RB|MCU_008856-RA|MCU_002206-RA|MCU_002669-RA|MCU_000636-RA|MCU_010860-RB|MCU_004399-RA|MCU_005893-RA|MCU_002905-RA|MCU_002667-RA|MCU_009642-RE	http://www.genome.jp/kegg-bin/show_pathway?hsa04742/hsa:29850%09red/hsa:5153%09red/hsa:5137%09red/hsa:5566%09red/hsa:5567%09red/hsa:3350%09red/hsa:6340%09red/hsa:40%09red/hsa:1131%09red/hsa:9033%09red	0.144578	NA	NA	0.276522
Pyrimidine metabolism	KEGG PATHWAY	hsa00240	10	57	4.39195e-06	1.71624e-05	MCU_004877-RB|MCU_008243-RA|MCU_000336-RB|MCU_006197-RA|MCU_002367-RA|MCU_000334-RD|MCU_006196-RB|MCU_011722-RA|MCU_013486-RA|MCU_007229-RA	http://www.genome.jp/kegg-bin/show_pathway?hsa00240/hsa:4860%09red/hsa:1854%09red/hsa:1806%09red/hsa:29922%09red/hsa:22978%09red	0.175439	6	10	0.0473606
Morphine addiction	KEGG PATHWAY	hsa04310	16	160	6.09403e-06	2.34528e-05	MCU_009392-RA|MCU_001648-RB|MCU_000955-RA|MCU_003940-RB|MCU_002206-RA|MCU_003032-RB|MCU_001288-RB|MCU_011973-RA|MCU_010860-RB|MCU_006879-RB|MCU_001407-RA|MCU_003909-RA|MCU_000591-RB|MCU_001844-RA|MCU_005705-RA|MCU_002067-RA	http://www.genome.jp/kegg-bin/show_pathway?hsa04310/hsa:5579%09red/hsa:11211%09red/hsa:81839%09red/hsa:7473%09red/hsa:2932%09red/hsa:51701%09red/hsa:6422%09red/hsa:10297%09red/hsa:4919%09red/hsa:2535%09red/hsa:1856%09red/hsa:5567%09red/hsa:6932%09red/hsa:8326%09red/hsa:5566%09red	0.1	2	92	1.3799e-06
Cell adhesion molecules (CAMs)	KEGG PATHWAY	hsa04514	15	146	8.76796e-06	3.32397e-05	MCU_000108-RC|MCU_006622-RA|MCU_002339-RA|MCU_005636-RB|MCU_006559-RA|MCU_000099-RA|MCU_009584-RB|MCU_000005-RA|MCU_001053-RB|MCU_007895-RA|MCU_001078-RA|MCU_003106-RE|MCU_010041-RA|MCU_000943-RA|MCU_012853-RA	http://www.genome.jp/kegg-bin/show_pathway?hsa04514/hsa:6382%09red/hsa:8516%09red/hsa:64101%09red/hsa:23114%09red/hsa:4684%09red/hsa:9379%09red/hsa:4897%09red/hsa:94030%09red/hsa:5792%09red/hsa:26047%09red/hsa:5797%09red/hsa:3655%09red	0.10274	NA	NA	0.276522
Breast cancer	KEGG PATHWAY	hsa05224	15	147	9.45096e-06	3.53021e-05	MCU_009392-RA|MCU_006719-RA|MCU_001648-RB|MCU_014425-RA|MCU_003940-RB|MCU_003032-RB|MCU_010966-RB|MCU_011973-RA|MCU_004983-RA|MCU_003533-RA|MCU_004334-RA|MCU_001844-RA|MCU_005705-RA|MCU_002067-RA|MCU_004749-RA	http://www.genome.jp/kegg-bin/show_pathway?hsa05224/hsa:6655%09red/hsa:11211%09red/hsa:7473%09red/hsa:2932%09red/hsa:10297%09red/hsa:2535%09red/hsa:3714%09red/hsa:1856%09red/hsa:54567%09red/hsa:6932%09red/hsa:28514%09red/hsa:4851%09red/hsa:8326%09red	0.102041	2	92	1.3799e-06
Chemokine signaling pathway	KEGG PATHWAY	hsa04062	17	190	1.22365e-05	4.50444e-05	MCU_001648-RB|MCU_009148-RA|MCU_005917-RC|MCU_010966-RB|MCU_002206-RA|MCU_001288-RB|MCU_012385-RA|MCU_006343-RA|MCU_007542-RA|MCU_005666-RA|MCU_006879-RB|MCU_010860-RB|MCU_000447-RA|MCU_000315-RA|MCU_011835-RA|MCU_010936-RA|MCU_010582-RA	http://www.genome.jp/kegg-bin/show_pathway?hsa04062/hsa:5579%09red/hsa:5566%09red/hsa:2788%09red/hsa:2932%09red/hsa:5567%09red/hsa:157%09red/hsa:156%09red/hsa:113%09red/hsa:2783%09red/hsa:5058%09red/hsa:56288%09red/hsa:108%09red/hsa:10681%09red/hsa:6655%09red/hsa:10451%09red	0.0894737	2	92	1.3799e-06
Glycerophospholipid metabolism	KEGG PATHWAY	hsa00564	12	97	1.27982e-05	4.64392e-05	MCU_004119-RB|MCU_011366-RA|MCU_010461-RA|MCU_013185-RA|MCU_011212-RA|MCU_012448-RA|MCU_002708-RB|MCU_009586-RB|MCU_004902-RB|MCU_006314-RB|MCU_011367-RA|MCU_003206-RB	http://www.genome.jp/kegg-bin/show_pathway?hsa00564/hsa:1609%09red/hsa:9162%09red/hsa:129642%09red/hsa:1103%09red/hsa:23171%09red/hsa:8525%09red/hsa:79143%09red/hsa:43%09red	0.123711	2	92	1.3799e-06
Metabolic pathways	KEGG PATHWAY	hsa01100	63	1433	1.43355e-05	5.12846e-05	MCU_006196-RB|MCU_003366-RD|MCU_008299-RA|MCU_004877-RB|MCU_000266-RB|MCU_003206-RB|MCU_008243-RA|MCU_002319-RB|MCU_002705-RA|MCU_005914-RA|MCU_004666-RA|MCU_006745-RA|MCU_002905-RA|MCU_011212-RA|MCU_013544-RA|MCU_011994-RA|MCU_009738-RA|MCU_010936-RA|MCU_006744-RA|MCU_004057-RA|MCU_001349-RA|MCU_008297-RA|MCU_011337-RA|MCU_006197-RA|MCU_002750-RA|MCU_006314-RB|MCU_013185-RA|MCU_003456-RB|MCU_005…	http://www.genome.jp/kegg-bin/show_pathway?hsa01100/hsa:5144%09red/hsa:178%09red/hsa:2987%09red/hsa:231%09red/hsa:4860%09red/hsa:8654%09red/hsa:760%09red/hsa:9334%09red/hsa:84706%09red/hsa:535%09red/hsa:50940%09red/hsa:9162%09red/hsa:53343%09red/hsa:9215%09red/hsa:121278%09red/hsa:1806%09red/hsa:290%09red/hsa:2947%09red/hsa:2948%09red/hsa:23729%09red/hsa:5153%09red/hsa:5373%09red/hsa:1854%09red/h…	0.0439637	3	2	7.16773e-06
Choline metabolism in cancer	KEGG PATHWAY	hsa05231	12	99	1.54174e-05	5.43892e-05	MCU_004119-RB|MCU_011367-RA|MCU_006411-RA|MCU_010966-RB|MCU_001288-RB|MCU_011212-RA|MCU_006314-RB|MCU_004133-RA|MCU_006879-RB|MCU_013185-RA|MCU_011366-RA|MCU_005159-RA	http://www.genome.jp/kegg-bin/show_pathway?hsa05231/hsa:5579%09red/hsa:1609%09red/hsa:9162%09red/hsa:6655%09red/hsa:6584%09red/hsa:8525%09red/hsa:5170%09red/hsa:60482%09red	0.121212	2	92	1.3799e-06
Hippo signaling pathway - multiple species	KEGG PATHWAY	hsa04392	7	29	2.05308e-05	7.14361e-05	MCU_007484-RA|MCU_013451-RA|MCU_004543-RB|MCU_006375-RA|MCU_008131-RA|MCU_010355-RA|MCU_000447-RA	http://www.genome.jp/kegg-bin/show_pathway?hsa04392/hsa:8642%09red/hsa:79633%09red/hsa:4771%09red/hsa:122786%09red/hsa:5058%09red/hsa:26524%09red	0.241379	NA	NA	0.276522
ECM-receptor interaction	KEGG PATHWAY	hsa04512	11	86	2.20486e-05	7.56804e-05	MCU_008595-RA|MCU_007388-RB|MCU_002140-RA|MCU_012853-RA|MCU_000099-RA|MCU_011016-RA|MCU_007895-RA|MCU_007489-RA|MCU_009971-RA|MCU_005172-RA|MCU_008308-RA	http://www.genome.jp/kegg-bin/show_pathway?hsa04512/hsa:6382%09red/hsa:8516%09red/hsa:1284%09red/hsa:3678%09red/hsa:3339%09red/hsa:1288%09red/hsa:284217%09red/hsa:2335%09red/hsa:158326%09red/hsa:3655%09red	0.127907	5	5	0.00901707
Alcoholism	KEGG PATHWAY	hsa05034	16	180	2.35452e-05	7.97399e-05	MCU_000373-RA|MCU_009148-RA|MCU_010966-RB|MCU_003102-RA|MCU_008667-RA|MCU_005678-RA|MCU_006343-RA|MCOS_0000045001-mRNA-1|MCU_007542-RA|MCU_001657-RA|MCU_003686-RA|MCU_010419-RA|MCU_010860-RB|MCU_005981-RA|MCU_005679-RA|MCU_005153-RA	http://www.genome.jp/kegg-bin/show_pathway?hsa05034/hsa:801%09red/hsa:6655%09red/hsa:2788%09red/hsa:2030%09red/hsa:1813%09red/hsa:2783%09red/hsa:2775%09red/hsa:5566%09red/hsa:51806%09red/hsa:9759%09red/hsa:10681%09red/hsa:2902%09red	0.0888889	2	92	1.3799e-06
MAPK signaling pathway	KEGG PATHWAY	hsa04010	21	295	3.14337e-05	0.000105055	MCU_002681-RC|MCU_010966-RB|MCU_006252-RA|MCU_007766-RA|MCU_007319-RA|MCU_002206-RA|MCU_001288-RB|MCU_003855-RC|MCU_006879-RB|MCU_000042-RC|MCU_009988-RA|MCU_002618-RA|MCU_005164-RE|MCU_010860-RB|MCU_007687-RG|MCU_004668-RA|MCU_000591-RB|MCU_008897-RA|MCU_004540-RA|MCU_009621-RA|MCU_000447-RA	http://www.genome.jp/kegg-bin/show_pathway?hsa04010/hsa:5579%09red/hsa:1848%09red/hsa:5924%09red/hsa:776%09red/hsa:774%09red/hsa:8491%09red/hsa:4804%09red/hsa:51701%09red/hsa:5058%09red/hsa:783%09red/hsa:5566%09red/hsa:55799%09red/hsa:2316%09red/hsa:5567%09red/hsa:6655%09red/hsa:7786%09red/hsa:9448%09red/hsa:779%09red/hsa:5923%09red	0.0711864	NA	NA	0.276522
Hepatocellular carcinoma	KEGG PATHWAY	hsa05225	15	168	3.99926e-05	0.000131924	MCU_009392-RA|MCU_001648-RB|MCU_001966-RA|MCU_003940-RB|MCU_008297-RA|MCU_003032-RB|MCU_001288-RB|MCU_011973-RA|MCU_011994-RA|MCU_010966-RB|MCU_006879-RB|MCU_008298-RA|MCU_001844-RA|MCU_005705-RA|MCU_002067-RA	http://www.genome.jp/kegg-bin/show_pathway?hsa05225/hsa:5579%09red/hsa:11211%09red/hsa:7473%09red/hsa:2947%09red/hsa:2948%09red/hsa:55274%09red/hsa:10297%09red/hsa:2535%09red/hsa:1856%09red/hsa:6655%09red/hsa:2932%09red/hsa:6932%09red/hsa:8326%09red	0.0892857	2	92	1.3799e-06
Regulation of actin cytoskeleton	KEGG PATHWAY	hsa04810	17	214	4.97665e-05	0.00016206	MCU_000232-RB|MCU_010966-RB|MCU_011245-RB|MCU_003940-RB|MCU_013573-RA|MCU_002936-RA|MCU_012853-RA|MCU_000099-RA|MCU_011346-RA|MCU_012268-RA|MCU_003317-RA|MCU_009971-RA|MCU_003369-RB|MCU_005172-RA|MCU_011835-RA|MCU_000447-RA|MCU_007630-RC	http://www.genome.jp/kegg-bin/show_pathway?hsa04810/hsa:103910%09red/hsa:4638%09red/hsa:8516%09red/hsa:54434%09red/hsa:10451%09red/hsa:10297%09red/hsa:3678%09red/hsa:340156%09red/hsa:2335%09red/hsa:6655%09red/hsa:5058%09red/hsa:87%09red/hsa:1132%09red/hsa:1131%09red/hsa:3655%09red	0.0794393	4	2	2.48833e-05
Cocaine addiction	KEGG PATHWAY	hsa05030	8	49	6.28432e-05	0.000202053	MCU_007494-RA|MCU_006860-RA|MCU_003686-RA|MCU_002206-RA|MCU_005678-RA|MCU_010860-RB|MCU_003111-RA|MCU_005679-RA	http://www.genome.jp/kegg-bin/show_pathway?hsa05030/hsa:1813%09red/hsa:8851%09red/hsa:2891%09red/hsa:5566%09red/hsa:5567%09red/hsa:2913%09red/hsa:2902%09red	0.163265	NA	NA	0.276522
Endocrine resistance	KEGG PATHWAY	hsa01522	11	98	6.55559e-05	0.00020814	MCU_006719-RA|MCU_004749-RA|MCU_010966-RB|MCU_002206-RA|MCU_010860-RB|MCU_004983-RA|MCU_004334-RA|MCU_003533-RA|MCU_000315-RA|MCU_010936-RA|MCU_014425-RA	http://www.genome.jp/kegg-bin/show_pathway?hsa01522/hsa:6655%09red/hsa:5566%09red/hsa:3714%09red/hsa:113%09red/hsa:5567%09red/hsa:54567%09red/hsa:108%09red/hsa:28514%09red/hsa:4851%09red	0.112245	2	92	1.3799e-06
Fluid shear stress and atherosclerosis	KEGG PATHWAY	hsa05418	13	139	8.33268e-05	0.000261296	MCU_005947-RA|MCU_005153-RA|MCU_003102-RA|MCU_008667-RA|MCOS_0000045001-mRNA-1|MCU_011994-RA|MCU_010686-RC|MCU_010419-RA|MCU_008298-RA|MCU_007895-RA|MCU_008297-RA|MCU_006592-RA|MCU_006593-RA	http://www.genome.jp/kegg-bin/show_pathway?hsa05418/hsa:801%09red/hsa:6382%09red/hsa:2947%09red/hsa:2948%09red/hsa:7295%09red/hsa:2817%09red/hsa:90%09red/hsa:51806%09red	0.0935252	2	92	1.3799e-06
Human cytomegalovirus infection	KEGG PATHWAY	hsa05163	17	225	8.84096e-05	0.000273854	MCU_001648-RB|MCU_009148-RA|MCU_010966-RB|MCU_003102-RA|MCU_008667-RA|MCU_001288-RB|MCU_006343-RA|MCOS_0000045001-mRNA-1|MCU_007542-RA|MCU_000373-RA|MCU_010419-RA|MCU_010860-RB|MCU_002206-RA|MCU_006879-RB|MCU_000315-RA|MCU_010936-RA|MCU_005153-RA	http://www.genome.jp/kegg-bin/show_pathway?hsa05163/hsa:801%09red/hsa:5579%09red/hsa:2788%09red/hsa:2932%09red/hsa:2775%09red/hsa:2783%09red/hsa:5566%09red/hsa:113%09red/hsa:5567%09red/hsa:6655%09red/hsa:51806%09red/hsa:108%09red/hsa:10681%09red	0.0755556	2	92	1.3799e-06
T cell receptor signaling pathway	KEGG PATHWAY	hsa04660	11	103	9.86488e-05	0.000301889	MCOS_0000008401-mRNA-1|MCU_010966-RB|MCU_011990-RA|MCU_001648-RB|MCOS_0000008501-mRNA-1|MCU_002304-RB|MCU_011991-RA|MCU_014665-RA|MCU_005159-RA|MCU_011835-RA|MCU_000447-RA	http://www.genome.jp/kegg-bin/show_pathway?hsa04660/hsa:2932%09red/hsa:2534%09red/hsa:6655%09red/hsa:5058%09red/hsa:1739%09red/hsa:10451%09red/hsa:5170%09red	0.106796	7	35	0.0951294
Pathogenic Escherichia coli infection	KEGG PATHWAY	hsa05130	8	55	0.000129773	0.000387791	MCU_011990-RA|MCOS_0000918601-mRNA-1|MCOS_0000008501-mRNA-1|MCOS_0000606401-mRNA-1|MCU_011991-RA|MCU_014665-RA|MCOS_0000008401-mRNA-1|MCOS_0000026401-mRNA-1	http://www.genome.jp/kegg-bin/show_pathway?hsa05130/hsa:2534%09red/hsa:347733%09red/hsa:10383%09red	0.145455	7	35	0.0951294
Regulation of lipolysis in adipocytes	KEGG PATHWAY	hsa04923	8	55	0.000129773	0.000387791	MCU_005469-RC|MCU_001128-RA|MCU_010860-RB|MCU_003959-RA|MCU_002206-RA|MCU_000315-RA|MCU_007984-RC|MCU_010936-RA	http://www.genome.jp/kegg-bin/show_pathway?hsa04923/hsa:4886%09red/hsa:5592%09red/hsa:153%09red/hsa:5566%09red/hsa:113%09red/hsa:5567%09red/hsa:4881%09red/hsa:108%09red	0.145455	2	92	1.3799e-06
Phototransduction	KEGG PATHWAY	hsa04744	6	28	0.000143206	0.000422956	MCU_005153-RA|MCU_003102-RA|MCU_008667-RA|MCOS_0000045001-mRNA-1|MCU_010419-RA|MCU_004225-RA	http://www.genome.jp/kegg-bin/show_pathway?hsa04744/hsa:801%09red/hsa:1258%09red/hsa:51806%09red	0.214286	2	92	1.3799e-06
Insulin resistance	KEGG PATHWAY	hsa04931	11	108	0.000145054	0.000423491	MCU_001648-RB|MCU_001288-RB|MCU_001960-RB|MCU_006879-RB|MCU_009584-RB|MCU_004666-RA|MCU_006622-RA|MCU_001357-RA|MCU_000081-RA|MCU_005159-RA|MCU_002596-RB	http://www.genome.jp/kegg-bin/show_pathway?hsa04931/hsa:5579%09red/hsa:5581%09red/hsa:2932%09red/hsa:5837%09red/hsa:5507%09red/hsa:51422%09red/hsa:5792%09red/hsa:5170%09red/hsa:2997%09red	0.101852	NA	NA	0.276522
Relaxin signaling pathway	KEGG PATHWAY	hsa04926	12	130	0.000173032	0.000499434	MCU_009148-RA|MCU_007388-RB|MCU_010966-RB|MCU_002206-RA|MCU_010860-RB|MCU_006343-RA|MCU_007542-RA|MCU_000373-RA|MCU_008595-RA|MCU_007489-RA|MCU_000315-RA|MCU_010936-RA	http://www.genome.jp/kegg-bin/show_pathway?hsa04926/hsa:6655%09red/hsa:5566%09red/hsa:2788%09red/hsa:2775%09red/hsa:2783%09red/hsa:1288%09red/hsa:113%09red/hsa:5567%09red/hsa:1284%09red/hsa:108%09red/hsa:10681%09red	0.0923077	2	92	1.3799e-06
Long-term depression	KEGG PATHWAY	hsa04730	8	60	0.000222927	0.000635841	MCU_004422-RB|MCU_007494-RA|MCU_001288-RB|MCU_000373-RA|MCU_006879-RB|MCU_006513-RA|MCU_012001-RA|MCU_007984-RC	http://www.genome.jp/kegg-bin/show_pathway?hsa04730/hsa:5579%09red/hsa:5592%09red/hsa:2775%09red/hsa:2781%09red/hsa:2891%09red/hsa:2890%09red/hsa:6261%09red	0.133333	NA	NA	0.276522
Amoebiasis	KEGG PATHWAY	hsa05146	10	95	0.000225298	0.000635841	MCU_001288-RB|MCU_007388-RB|MCU_002206-RA|MCU_008308-RA|MCU_002936-RA|MCU_010860-RB|MCU_006879-RB|MCU_008595-RA|MCU_007489-RA|MCU_009971-RA	http://www.genome.jp/kegg-bin/show_pathway?hsa05146/hsa:5579%09red/hsa:1284%09red/hsa:2335%09red/hsa:5566%09red/hsa:5567%09red/hsa:87%09red/hsa:284217%09red/hsa:1288%09red	0.105263	5	5	0.00901707
Glycerolipid metabolism	KEGG PATHWAY	hsa00561	8	61	0.000246911	0.00068918	MCU_004119-RB|MCU_011367-RA|MCU_003206-RB|MCU_011212-RA|MCU_006314-RB|MCU_013185-RA|MCU_009810-RA|MCU_011366-RA	http://www.genome.jp/kegg-bin/show_pathway?hsa00561/hsa:8525%09red/hsa:1609%09red/hsa:231%09red/hsa:9162%09red/hsa:129642%09red	0.131148	2	92	1.3799e-06
Neurotrophin signaling pathway	KEGG PATHWAY	hsa04722	11	119	0.000315261	0.000861035	MCU_005153-RA|MCU_010966-RB|MCU_003102-RA|MCU_008667-RA|MCU_001648-RB|MCOS_0000045001-mRNA-1|MCU_010419-RA|MCU_008498-RA|MCU_011977-RA|MCU_005159-RA|MCU_009621-RA	http://www.genome.jp/kegg-bin/show_pathway?hsa04722/hsa:801%09red/hsa:6655%09red/hsa:2889%09red/hsa:2932%09red/hsa:4804%09red/hsa:57498%09red/hsa:51806%09red/hsa:5170%09red	0.092437	2	92	1.3799e-06
Sphingolipid signaling pathway	KEGG PATHWAY	hsa04071	11	119	0.000315261	0.000861035	MCOS_0000008401-mRNA-1|MCU_003221-RB|MCU_005366-RA|MCU_001288-RB|MCOS_0000008501-mRNA-1|MCU_006879-RB|MCU_011990-RA|MCU_011991-RA|MCU_014665-RA|MCU_005159-RA|MCU_002596-RB	http://www.genome.jp/kegg-bin/show_pathway?hsa04071/hsa:5579%09red/hsa:5581%09red/hsa:5528%09red/hsa:2534%09red/hsa:4363%09red/hsa:5170%09red	0.092437	7	35	0.0951294
Signaling pathways regulating pluripotency of stem cells	KEGG PATHWAY	hsa04550	12	140	0.000325418	0.000879321	MCU_009392-RA|MCU_011504-RA|MCU_003940-RB|MCU_003032-RB|MCU_001648-RB|MCU_011973-RA|MCU_001925-RA|MCU_010686-RC|MCU_001844-RA|MCU_005705-RA|MCU_002067-RA|MCU_002108-RA	http://www.genome.jp/kegg-bin/show_pathway?hsa04550/hsa:11211%09red/hsa:7473%09red/hsa:2932%09red/hsa:10297%09red/hsa:2535%09red/hsa:3624%09red/hsa:1856%09red/hsa:64211%09red/hsa:90%09red/hsa:4211%09red/hsa:6932%09red/hsa:8326%09red	0.0857143	2	92	1.3799e-06
Notch signaling pathway	KEGG PATHWAY	hsa04330	7	48	0.000336057	0.000898511	MCU_006719-RA|MCU_004749-RA|MCU_014425-RA|MCU_003032-RB|MCU_004983-RA|MCU_003533-RA|MCU_004334-RA	http://www.genome.jp/kegg-bin/show_pathway?hsa04330/hsa:1856%09red/hsa:28514%09red/hsa:4851%09red/hsa:54567%09red/hsa:3714%09red	0.145833	2	92	1.3799e-06
Fc epsilon RI signaling pathway	KEGG PATHWAY	hsa04664	8	68	0.000480621	0.00127164	MCU_005159-RA|MCU_010966-RB|MCOS_0000008501-mRNA-1|MCU_011990-RA|MCU_011991-RA|MCU_014665-RA|MCOS_0000008401-mRNA-1|MCU_011835-RA	http://www.genome.jp/kegg-bin/show_pathway?hsa04664/hsa:6655%09red/hsa:10451%09red/hsa:2534%09red/hsa:5170%09red	0.117647	7	35	0.0951294
Oocyte meiosis	KEGG PATHWAY	hsa04114	11	128	0.000558121	0.00146147	MCU_005153-RA|MCU_005366-RA|MCU_003102-RA|MCU_008667-RA|MCU_010860-RB|MCOS_0000045001-mRNA-1|MCU_012717-RA|MCU_010419-RA|MCU_002206-RA|MCU_000315-RA|MCU_010936-RA	http://www.genome.jp/kegg-bin/show_pathway?hsa04114/hsa:801%09red/hsa:5566%09red/hsa:5528%09red/hsa:22849%09red/hsa:113%09red/hsa:5567%09red/hsa:51806%09red/hsa:108%09red	0.0859375	2	92	1.3799e-06
Glioma	KEGG PATHWAY	hsa05214	8	75	0.000868107	0.00224999	MCU_005153-RA|MCU_010966-RB|MCU_003102-RA|MCU_008667-RA|MCU_001288-RB|MCU_010419-RA|MCOS_0000045001-mRNA-1|MCU_006879-RB	http://www.genome.jp/kegg-bin/show_pathway?hsa05214/hsa:801%09red/hsa:5579%09red/hsa:6655%09red/hsa:51806%09red	0.106667	2	92	1.3799e-06
Estrogen signaling pathway	KEGG PATHWAY	hsa04915	11	138	0.000993767	0.00254966	MCU_005153-RA|MCU_010966-RB|MCU_003102-RA|MCU_008667-RA|MCU_010860-RB|MCOS_0000045001-mRNA-1|MCU_000373-RA|MCU_010419-RA|MCU_002206-RA|MCU_000315-RA|MCU_010936-RA	http://www.genome.jp/kegg-bin/show_pathway?hsa04915/hsa:801%09red/hsa:5566%09red/hsa:2775%09red/hsa:113%09red/hsa:5567%09red/hsa:6655%09red/hsa:51806%09red/hsa:108%09red	0.0797101	2	92	1.3799e-06
Viral myocarditis	KEGG PATHWAY	hsa05416	7	60	0.00112352	0.00285374	MCU_011990-RA|MCU_008308-RA|MCOS_0000008501-mRNA-1|MCU_011991-RA|MCU_003708-RA|MCU_014665-RA|MCOS_0000008401-mRNA-1	http://www.genome.jp/kegg-bin/show_pathway?hsa05416/hsa:284217%09red/hsa:4625%09red/hsa:2534%09red	0.116667	7	35	0.0951294
Drug metabolism - other enzymes	KEGG PATHWAY	hsa00983	8	79	0.00118277	0.00297449	MCU_004877-RB|MCU_008297-RA|MCU_011994-RA|MCU_002367-RA|MCU_008298-RA|MCU_011722-RA|MCU_013486-RA|MCU_007229-RA	http://www.genome.jp/kegg-bin/show_pathway?hsa00983/hsa:2948%09red/hsa:1854%09red/hsa:1806%09red/hsa:29922%09red/hsa:2947%09red	0.101266	6	10	0.0473606
Nicotinate and nicotinamide metabolism	KEGG PATHWAY	hsa00760	5	30	0.00141355	0.00352001	MCU_008243-RA|MCU_006196-RB|MCU_000336-RB|MCU_000334-RD|MCU_006197-RA	http://www.genome.jp/kegg-bin/show_pathway?hsa00760/hsa:22978%09red/hsa:4860%09red	0.166667	6	10	0.0473606
Huntington disease	KEGG PATHWAY	hsa05016	13	193	0.00153896	0.0037951	MCU_004430-RA|MCU_005678-RA|MCU_002919-RC|MCU_001823-RA|MCU_005968-RA|MCU_000849-RA|MCU_001714-RA|MCU_000796-RA|MCU_001574-RA|MCU_010485-RA|MCU_003220-RA|MCU_005679-RA|MCU_000466-RA	http://www.genome.jp/kegg-bin/show_pathway?hsa05016/hsa:7802%09red/hsa:1173%09red/hsa:1767%09red/hsa:2902%09red/hsa:56171%09red/hsa:161%09red/hsa:317%09red/hsa:8632%09red/hsa:25981%09red/hsa:5468%09red/hsa:2915%09red	0.0673575	NA	NA	0.276522
Alzheimer disease	KEGG PATHWAY	hsa05010	12	171	0.00166659	0.00407033	MCU_001648-RB|MCU_005153-RA|MCU_002919-RC|MCU_003102-RA|MCU_008667-RA|MCU_005678-RA|MCOS_0000045001-mRNA-1|MCU_000042-RC|MCU_010419-RA|MCU_005164-RE|MCU_003111-RA|MCU_005679-RA	http://www.genome.jp/kegg-bin/show_pathway?hsa05010/hsa:801%09red/hsa:317%09red/hsa:776%09red/hsa:2932%09red/hsa:8851%09red/hsa:779%09red/hsa:51806%09red/hsa:2902%09red	0.0701754	2	92	1.3799e-06
Cortisol synthesis and secretion	KEGG PATHWAY	hsa04927	7	65	0.00171671	0.00415281	MCU_002206-RA|MCU_010860-RB|MCU_006770-RA|MCU_005164-RE|MCU_000042-RC|MCU_000315-RA|MCU_010936-RA	http://www.genome.jp/kegg-bin/show_pathway?hsa04927/hsa:5566%09red/hsa:776%09red/hsa:779%09red/hsa:113%09red/hsa:5567%09red/hsa:108%09red/hsa:3777%09red	0.107692	2	92	1.3799e-06
Gastric cancer	KEGG PATHWAY	hsa05226	11	149	0.00176418	0.00422737	MCU_009392-RA|MCU_011409-RA|MCU_003940-RB|MCU_003032-RB|MCU_001648-RB|MCU_011973-RA|MCU_010966-RB|MCU_006008-RB|MCU_001844-RA|MCU_005705-RA|MCU_002067-RA	http://www.genome.jp/kegg-bin/show_pathway?hsa05226/hsa:6655%09red/hsa:11211%09red/hsa:7473%09red/hsa:3728%09red/hsa:10297%09red/hsa:2535%09red/hsa:1856%09red/hsa:2932%09red/hsa:6932%09red/hsa:1495%09red/hsa:8326%09red	0.0738255	2	92	1.3799e-06
Fructose and mannose metabolism	KEGG PATHWAY	hsa00051	5	33	0.00205991	0.00488988	MCU_011561-RB|MCU_002319-RB|MCU_002653-RA|MCU_003456-RB|MCU_009810-RA	http://www.genome.jp/kegg-bin/show_pathway?hsa00051/hsa:5373%09red/hsa:29925%09red/hsa:5213%09red/hsa:231%09red/hsa:3099%09red	0.151515	7	35	0.0951294
Natural killer cell mediated cytotoxicity	KEGG PATHWAY	hsa04650	10	131	0.00223495	0.00525627	MCU_011990-RA|MCU_010966-RB|MCU_001288-RB|MCOS_0000008501-mRNA-1|MCU_006879-RB|MCU_011991-RA|MCU_014665-RA|MCOS_0000008401-mRNA-1|MCU_011835-RA|MCU_000447-RA	http://www.genome.jp/kegg-bin/show_pathway?hsa04650/hsa:5579%09red/hsa:10451%09red/hsa:5058%09red/hsa:2534%09red/hsa:6655%09red	0.0763359	7	35	0.0951294
Amyotrophic lateral sclerosis (ALS)	KEGG PATHWAY	hsa05014	6	51	0.00242174	0.00564332	MCU_007494-RA|MCU_002919-RC|MCU_005678-RA|MCU_006513-RA|MCU_002216-RA|MCU_005679-RA	http://www.genome.jp/kegg-bin/show_pathway?hsa05014/hsa:2902%09red/hsa:317%09red/hsa:6506%09red/hsa:2891%09red/hsa:2890%09red	0.117647	NA	NA	0.276522
Starch and sucrose metabolism	KEGG PATHWAY	hsa00500	5	36	0.00289891	0.00669384	MCU_011561-RB|MCU_002750-RA|MCU_001357-RA|MCU_004666-RA|MCU_011789-RA	http://www.genome.jp/kegg-bin/show_pathway?hsa00500/hsa:2992%09red/hsa:178%09red/hsa:2997%09red/hsa:3099%09red/hsa:5837%09red	0.138889	NA	NA	0.276522
Endometrial cancer	KEGG PATHWAY	hsa05213	6	58	0.00434504	0.00994271	MCU_011409-RA|MCU_003940-RB|MCU_002067-RA|MCU_001648-RB|MCU_010966-RB|MCU_005159-RA	http://www.genome.jp/kegg-bin/show_pathway?hsa05213/hsa:2932%09red/hsa:10297%09red/hsa:6655%09red/hsa:6932%09red/hsa:1495%09red/hsa:5170%09red	0.103448	2	92	1.3799e-06
B cell receptor signaling pathway	KEGG PATHWAY	hsa04662	7	82	0.00566475	0.0128468	MCU_001648-RB|MCU_010966-RB|MCU_001288-RB|MCU_006879-RB|MCU_005845-RA|MCU_004520-RA|MCU_011835-RA	http://www.genome.jp/kegg-bin/show_pathway?hsa04662/hsa:5579%09red/hsa:975%09red/hsa:10451%09red/hsa:2932%09red/hsa:6655%09red	0.0853659	7	35	0.0951294
Osteoclast differentiation	KEGG PATHWAY	hsa04380	9	128	0.00600111	0.0134892	MCOS_0000377301-mRNA-1|MCOS_0000008501-mRNA-1|MCU_001574-RA|MCU_011990-RA|MCU_011991-RA|MCU_014665-RA|MCU_004504-RA|MCOS_0000008401-mRNA-1|MCU_009503-RA	http://www.genome.jp/kegg-bin/show_pathway?hsa04380/hsa:1513%09red/hsa:2274%09red/hsa:5468%09red/hsa:2534%09red	0.0703125	7	35	0.0951294
mTOR signaling pathway	KEGG PATHWAY	hsa04150	10	153	0.00625098	0.0139276	MCU_009392-RA|MCU_001648-RB|MCU_010966-RB|MCU_003032-RB|MCU_001288-RB|MCU_011973-RA|MCU_006879-RB|MCU_001844-RA|MCU_005159-RA|MCU_005705-RA	http://www.genome.jp/kegg-bin/show_pathway?hsa04150/hsa:5579%09red/hsa:11211%09red/hsa:7473%09red/hsa:2932%09red/hsa:2535%09red/hsa:5170%09red/hsa:1856%09red/hsa:6655%09red/hsa:8326%09red	0.0653595	2	92	1.3799e-06
Parathyroid hormone synthesis, secretion and action	KEGG PATHWAY	hsa04928	8	106	0.00634997	0.0140251	MCU_004057-RA|MCU_002206-RA|MCU_001288-RB|MCU_010860-RB|MCU_006879-RB|MCU_005181-RA|MCU_000315-RA|MCU_010936-RA	http://www.genome.jp/kegg-bin/show_pathway?hsa04928/hsa:5579%09red/hsa:5566%09red/hsa:5144%09red/hsa:113%09red/hsa:5567%09red/hsa:108%09red	0.0754717	2	92	1.3799e-06
Type II diabetes mellitus	KEGG PATHWAY	hsa04930	5	46	0.00746818	0.0163527	MCU_011561-RB|MCU_002681-RC|MCU_003237-RC|MCU_002596-RB|MCU_000042-RC	http://www.genome.jp/kegg-bin/show_pathway?hsa04930/hsa:3099%09red/hsa:5581%09red/hsa:776%09red/hsa:5313%09red/hsa:774%09red	0.108696	NA	NA	0.276522
Human immunodeficiency virus 1 infection	KEGG PATHWAY	hsa05170	12	212	0.00836918	0.018169	MCU_009148-RA|MCU_003102-RA|MCU_008667-RA|MCU_001288-RB|MCU_006343-RA|MCOS_0000045001-mRNA-1|MCU_007542-RA|MCU_000373-RA|MCU_010419-RA|MCU_006879-RB|MCU_000447-RA|MCU_005153-RA	http://www.genome.jp/kegg-bin/show_pathway?hsa05170/hsa:801%09red/hsa:5579%09red/hsa:2788%09red/hsa:2775%09red/hsa:2783%09red/hsa:5058%09red/hsa:51806%09red/hsa:10681%09red	0.0566038	2	92	1.3799e-06
Leukocyte transendothelial migration	KEGG PATHWAY	hsa04670	8	112	0.00856345	0.0184332	MCU_011409-RA|MCU_002936-RA|MCU_010186-RB|MCU_007630-RC|MCU_001288-RB|MCU_006879-RB|MCU_003369-RB|MCU_011835-RA	http://www.genome.jp/kegg-bin/show_pathway?hsa04670/hsa:5579%09red/hsa:103910%09red/hsa:4301%09red/hsa:87%09red/hsa:1495%09red/hsa:10451%09red	0.0714286	NA	NA	0.276522
PI3K-Akt signaling pathway	KEGG PATHWAY	hsa04151	17	354	0.00901707	0.0192465	MCU_001648-RB|MCU_009148-RA|MCU_007388-RB|MCU_005366-RA|MCU_010966-RB|MCU_008308-RA|MCU_001357-RA|MCU_006343-RA|MCU_012853-RA|MCU_007542-RA|MCU_000099-RA|MCU_008595-RA|MCU_007489-RA|MCU_009971-RA|MCU_005159-RA|MCU_005172-RA|MCU_009621-RA	http://www.genome.jp/kegg-bin/show_pathway?hsa04151/hsa:5528%09red/hsa:8516%09red/hsa:1284%09red/hsa:2997%09red/hsa:2932%09red/hsa:2783%09red/hsa:4804%09red/hsa:3678%09red/hsa:1288%09red/hsa:6655%09red/hsa:2788%09red/hsa:284217%09red/hsa:10681%09red/hsa:2335%09red/hsa:5170%09red/hsa:3655%09red	0.0480226	5	5	0.00901707
Galactose metabolism	KEGG PATHWAY	hsa00052	4	31	0.00959381	0.0203069	MCU_011561-RB|MCU_002319-RB|MCU_012017-RA|MCU_009810-RA	http://www.genome.jp/kegg-bin/show_pathway?hsa00052/hsa:130589%09red/hsa:5213%09red/hsa:231%09red/hsa:3099%09red	0.129032	7	35	0.0951294
Thiamine metabolism	KEGG PATHWAY	hsa00730	3	16	0.0100495	0.0210957	MCU_002705-RA|MCU_010560-RA|MCU_001804-RA	http://www.genome.jp/kegg-bin/show_pathway?hsa00730/hsa:203%09red/hsa:122481%09red/hsa:26289%09red	0.1875	NA	NA	0.276522
Small cell lung cancer	KEGG PATHWAY	hsa05222	7	93	0.0105159	0.0218938	MCU_007388-RB|MCU_002919-RC|MCU_008308-RA|MCU_012853-RA|MCU_008595-RA|MCU_007489-RA|MCU_009971-RA	http://www.genome.jp/kegg-bin/show_pathway?hsa05222/hsa:317%09red/hsa:1284%09red/hsa:2335%09red/hsa:284217%09red/hsa:1288%09red/hsa:3655%09red	0.0752688	5	5	0.00901707
TGF-beta signaling pathway	KEGG PATHWAY	hsa04350	7	94	0.0110715	0.0228632	MCU_005747-RB|MCU_006646-RA|MCU_001925-RA|MCU_010686-RC|MCU_001860-RA|MCU_006727-RA|MCU_010849-RA	http://www.genome.jp/kegg-bin/show_pathway?hsa04350/hsa:650%09red/hsa:9241%09red/hsa:3624%09red/hsa:4091%09red/hsa:90%09red/hsa:10468%09red	0.0744681	13	2	0.470168
Biosynthesis of amino acids	KEGG PATHWAY	hsa01230	6	75	0.0133815	0.0274105	MCU_001349-RA|MCU_002319-RB|MCU_000053-RA|MCU_000459-RA|MCU_003237-RC|MCU_007940-RC	http://www.genome.jp/kegg-bin/show_pathway?hsa01230/hsa:6888%09red/hsa:3420%09red/hsa:2752%09red/hsa:84706%09red/hsa:5213%09red/hsa:5313%09red	0.08	7	35	0.0951294
Pertussis	KEGG PATHWAY	hsa05133	6	76	0.0141532	0.0287592	MCU_005153-RA|MCU_003102-RA|MCU_008667-RA|MCOS_0000045001-mRNA-1|MCU_010419-RA|MCU_005172-RA	http://www.genome.jp/kegg-bin/show_pathway?hsa05133/hsa:801%09red/hsa:3678%09red/hsa:51806%09red	0.0789474	2	92	1.3799e-06
AGE-RAGE signaling pathway in diabetic complications	KEGG PATHWAY	hsa04933	7	100	0.0148603	0.0299566	MCU_007388-RB|MCU_001288-RB|MCU_006879-RB|MCU_008595-RA|MCU_007489-RA|MCU_009971-RA|MCU_002596-RB	http://www.genome.jp/kegg-bin/show_pathway?hsa04933/hsa:5579%09red/hsa:2335%09red/hsa:1284%09red/hsa:5581%09red/hsa:1288%09red	0.07	5	5	0.00901707
Pantothenate and CoA biosynthesis	KEGG PATHWAY	hsa00770	3	19	0.0151435	0.0302871	MCU_011722-RA|MCU_013486-RA|MCU_007229-RA	http://www.genome.jp/kegg-bin/show_pathway?hsa00770/hsa:1806%09red	0.157895	6	10	0.0473606
Olfactory transduction	KEGG PATHWAY	hsa04740	19	448	0.0191208	0.0379429	MCU_009148-RA|MCU_000930-RA|MCU_008856-RA|MCU_003102-RA|MCU_008667-RA|MCU_012385-RA|MCU_010860-RB|MCOS_0000045001-mRNA-1|MCU_010191-RA|MCU_010419-RA|MCU_004225-RA|MCU_010582-RA|MCU_002206-RA|MCU_001330-RA|MCU_002905-RA|MCU_002085-RB|MCU_007984-RC|MCU_000338-RB|MCU_005153-RA	http://www.genome.jp/kegg-bin/show_pathway?hsa04740/hsa:801%09red/hsa:156%09red/hsa:2788%09red/hsa:5153%09red/hsa:5592%09red/hsa:5137%09red/hsa:5567%09red/hsa:1261%09red/hsa:1260%09red/hsa:5566%09red/hsa:157%09red/hsa:83988%09red/hsa:51806%09red/hsa:1258%09red/hsa:123041%09red	0.0424107	NA	NA	0.276522
Kaposi sarcoma-associated herpesvirus infection	KEGG PATHWAY	hsa05167	10	186	0.0207127	0.0404694	MCU_009148-RA|MCU_003102-RA|MCU_008667-RA|MCU_001648-RB|MCU_006343-RA|MCOS_0000045001-mRNA-1|MCU_007542-RA|MCU_010419-RA|MCU_005153-RA|MCU_008221-RB	http://www.genome.jp/kegg-bin/show_pathway?hsa05167/hsa:801%09red/hsa:2788%09red/hsa:2932%09red/hsa:1827%09red/hsa:2783%09red/hsa:51806%09red/hsa:10681%09red	0.0537634	2	92	1.3799e-06
Transcriptional misregulation in cancer	KEGG PATHWAY	hsa05202	10	186	0.0207127	0.0404694	MCU_011504-RA|MCU_006537-RB|MCU_006008-RB|MCU_001350-RB|MCU_001574-RA|MCU_004668-RA|MCU_000055-RA|MCU_002060-RA|MCU_003159-RA|MCU_009621-RA	http://www.genome.jp/kegg-bin/show_pathway?hsa05202/hsa:54738%09red/hsa:1848%09red/hsa:3206%09red/hsa:4211%09red/hsa:3728%09red/hsa:4804%09red/hsa:8013%09red/hsa:7849%09red/hsa:5218%09red/hsa:5468%09red	0.0537634	NA	NA	0.276522
Longevity regulating pathway - multiple species	KEGG PATHWAY	hsa04213	5	62	0.0224968	0.0436198	MCU_001960-RB|MCU_000315-RA|MCU_010860-RB|MCU_010936-RA|MCU_002206-RA	http://www.genome.jp/kegg-bin/show_pathway?hsa04213/hsa:108%09red/hsa:113%09red/hsa:5567%09red/hsa:5566%09red/hsa:51422%09red	0.0806452	2	92	1.3799e-06
Longevity regulating pathway	KEGG PATHWAY	hsa04211	6	89	0.0271427	0.0522292	MCU_002206-RA|MCU_001960-RB|MCU_010860-RB|MCU_001574-RA|MCU_000315-RA|MCU_010936-RA	http://www.genome.jp/kegg-bin/show_pathway?hsa04211/hsa:5566%09red/hsa:51422%09red/hsa:113%09red/hsa:5567%09red/hsa:108%09red/hsa:5468%09red	0.0674157	2	92	1.3799e-06
Non-small cell lung cancer	KEGG PATHWAY	hsa05223	5	66	0.0280763	0.0536194	MCU_010966-RB|MCU_006879-RB|MCU_001288-RB|MCU_005233-RB|MCU_005159-RA	http://www.genome.jp/kegg-bin/show_pathway?hsa05223/hsa:5579%09red/hsa:6655%09red/hsa:238%09red/hsa:5170%09red	0.0757576	7	35	0.0951294
Th1 and Th2 cell differentiation	KEGG PATHWAY	hsa04658	6	92	0.0309835	0.0587299	MCU_006719-RA|MCU_004749-RA|MCU_014425-RA|MCU_003533-RA|MCU_004334-RA|MCU_004983-RA	http://www.genome.jp/kegg-bin/show_pathway?hsa04658/hsa:28514%09red/hsa:4851%09red/hsa:54567%09red/hsa:3714%09red	0.0652174	2	92	1.3799e-06
Ovarian steroidogenesis	KEGG PATHWAY	hsa04913	4	49	0.0383451	0.0721455	MCU_002206-RA|MCU_000315-RA|MCU_010860-RB|MCU_010936-RA	http://www.genome.jp/kegg-bin/show_pathway?hsa04913/hsa:108%09red/hsa:113%09red/hsa:5566%09red/hsa:5567%09red	0.0816327	2	92	1.3799e-06
Platinum drug resistance	KEGG PATHWAY	hsa01524	5	73	0.0397958	0.0743244	MCU_008297-RA|MCU_005159-RA|MCU_008298-RA|MCU_002919-RC|MCU_011994-RA	http://www.genome.jp/kegg-bin/show_pathway?hsa01524/hsa:2948%09red/hsa:317%09red/hsa:5170%09red/hsa:2947%09red	0.0684932	6	10	0.0473606
Vibrio cholerae infection	KEGG PATHWAY	hsa05110	4	50	0.0406541	0.0753733	MCU_003366-RD|MCU_002206-RA|MCU_009760-RA|MCU_010860-RB	http://www.genome.jp/kegg-bin/show_pathway?hsa05110/hsa:5566%09red/hsa:5567%09red/hsa:375%09red/hsa:535%09red	0.08	2	92	1.3799e-06
Endocytosis	KEGG PATHWAY	hsa04144	11	244	0.0454104	0.0835815	MCU_000660-RB|MCU_008378-RB|MCU_005917-RC|MCU_012385-RA|MCU_006337-RB|MCU_009760-RA|MCU_005666-RA|MCU_000796-RA|MCU_010582-RA|MCU_010485-RA|MCU_007259-RC	http://www.genome.jp/kegg-bin/show_pathway?hsa04144/hsa:1173%09red/hsa:157%09red/hsa:156%09red/hsa:1759%09red/hsa:9922%09red/hsa:375%09red/hsa:56288%09red/hsa:161%09red/hsa:55737%09red/hsa:84249%09red	0.045082	NA	NA	0.276522
C-type lectin receptor signaling pathway	KEGG PATHWAY	hsa04625	6	104	0.0498035	0.0910079	MCU_005153-RA|MCU_003102-RA|MCU_008667-RA|MCOS_0000045001-mRNA-1|MCU_010419-RA|MCU_000447-RA	http://www.genome.jp/kegg-bin/show_pathway?hsa04625/hsa:801%09red/hsa:5058%09red/hsa:51806%09red	0.0576923	2	92	1.3799e-06
beta-Alanine metabolism	KEGG PATHWAY	hsa00410	3	33	0.0549254	0.0996504	MCU_011722-RA|MCU_013486-RA|MCU_007229-RA	http://www.genome.jp/kegg-bin/show_pathway?hsa00410/hsa:1806%09red	0.0909091	6	10	0.0473606
Glutathione metabolism	KEGG PATHWAY	hsa00480	4	56	0.0561264	0.101107	MCU_008297-RA|MCU_001152-RA|MCU_008298-RA|MCU_011994-RA	http://www.genome.jp/kegg-bin/show_pathway?hsa00480/hsa:290%09red/hsa:2948%09red/hsa:2947%09red	0.0714286	6	10	0.0473606
ErbB signaling pathway	KEGG PATHWAY	hsa04012	5	85	0.0659045	0.117885	MCU_010966-RB|MCU_006879-RB|MCU_001288-RB|MCU_001648-RB|MCU_000447-RA	http://www.genome.jp/kegg-bin/show_pathway?hsa04012/hsa:5579%09red/hsa:6655%09red/hsa:5058%09red/hsa:2932%09red	0.0588235	7	35	0.0951294
Thermogenesis	KEGG PATHWAY	hsa04714	10	231	0.0672211	0.1194	MCU_010966-RB|MCU_005469-RC|MCU_001960-RB|MCU_010860-RB|MCU_001574-RA|MCU_007177-RA|MCU_002206-RA|MCU_000315-RA|MCU_007984-RC|MCU_010936-RA	http://www.genome.jp/kegg-bin/show_pathway?hsa04714/hsa:6655%09red/hsa:5566%09red/hsa:5592%09red/hsa:5567%09red/hsa:113%09red/hsa:51422%09red/hsa:55818%09red/hsa:4881%09red/hsa:108%09red/hsa:5468%09red	0.04329	2	92	1.3799e-06
Thyroid cancer	KEGG PATHWAY	hsa05216	3	37	0.0709169	0.12509	MCU_001574-RA|MCU_002067-RA|MCU_006537-RB	http://www.genome.jp/kegg-bin/show_pathway?hsa05216/hsa:6932%09red/hsa:5468%09red/hsa:7849%09red	0.0810811	NA	NA	0.276522
Selenocompound metabolism	KEGG PATHWAY	hsa00450	2	17	0.0753085	0.131016	MCU_011337-RA|MCU_013544-RA	http://www.genome.jp/kegg-bin/show_pathway?hsa00450/hsa:51091%09red	0.117647	10	2	0.281897
Nitrogen metabolism	KEGG PATHWAY	hsa00910	2	17	0.0753085	0.131016	MCU_000053-RA|MCU_008299-RA	http://www.genome.jp/kegg-bin/show_pathway?hsa00910/hsa:760%09red/hsa:2752%09red	0.117647	8	4	0.16827
Carbon metabolism	KEGG PATHWAY	hsa01200	6	117	0.076701	0.132531	MCU_011561-RB|MCU_001349-RA|MCU_002319-RB|MCU_000459-RA|MCU_003237-RC|MCU_007940-RC	http://www.genome.jp/kegg-bin/show_pathway?hsa01200/hsa:6888%09red/hsa:3420%09red/hsa:84706%09red/hsa:5213%09red/hsa:3099%09red/hsa:5313%09red	0.0512821	7	35	0.0951294
2-Oxocarboxylic acid metabolism	KEGG PATHWAY	hsa01210	2	18	0.0823856	0.141392	MCU_000459-RA|MCU_001349-RA	http://www.genome.jp/kegg-bin/show_pathway?hsa01210/hsa:3420%09red/hsa:84706%09red	0.111111	11	2	0.30598
AMPK signaling pathway	KEGG PATHWAY	hsa04152	6	120	0.0838784	0.142987	MCU_005366-RA|MCU_001960-RB|MCU_002319-RB|MCU_001574-RA|MCU_001357-RA|MCU_005159-RA	http://www.genome.jp/kegg-bin/show_pathway?hsa04152/hsa:2997%09red/hsa:5528%09red/hsa:51422%09red/hsa:5213%09red/hsa:5468%09red/hsa:5170%09red	0.05	NA	NA	0.276522
Acute myeloid leukemia	KEGG PATHWAY	hsa05221	4	66	0.0879162	0.148871	MCU_010966-RB|MCU_002067-RA|MCU_006008-RB|MCU_004668-RA	http://www.genome.jp/kegg-bin/show_pathway?hsa05221/hsa:6655%09red/hsa:1848%09red/hsa:6932%09red/hsa:3728%09red	0.0606061	NA	NA	0.276522
Fc gamma R-mediated phagocytosis	KEGG PATHWAY	hsa04666	5	94	0.0904778	0.152194	MCU_006879-RB|MCU_001288-RB|MCU_002596-RB|MCU_000447-RA|MCU_011835-RA	http://www.genome.jp/kegg-bin/show_pathway?hsa04666/hsa:5579%09red/hsa:5058%09red/hsa:10451%09red/hsa:5581%09red	0.0531915	7	35	0.0951294
Lysosome	KEGG PATHWAY	hsa04142	6	123	0.0914143	0.152758	MCU_003366-RD|MCU_002475-RA|MCU_004971-RA|MCU_008018-RA|MCU_009503-RA|MCU_005850-RA	http://www.genome.jp/kegg-bin/show_pathway?hsa04142/hsa:4864%09red/hsa:1513%09red/hsa:967%09red/hsa:4125%09red/hsa:535%09red/hsa:9516%09red	0.0487805	NA	NA	0.276522
Glycolysis / Gluconeogenesis	KEGG PATHWAY	hsa00010	4	68	0.0951294	0.157927	MCU_011561-RB|MCU_002319-RB|MCU_003237-RC|MCU_012017-RA	http://www.genome.jp/kegg-bin/show_pathway?hsa00010/hsa:130589%09red/hsa:5213%09red/hsa:3099%09red/hsa:5313%09red	0.0588235	7	35	0.0951294
Prolactin signaling pathway	KEGG PATHWAY	hsa04917	4	70	0.102612	0.169243	MCU_010966-RB|MCU_000066-RA|MCU_001648-RB|MCU_006885-RA	http://www.genome.jp/kegg-bin/show_pathway?hsa04917/hsa:6655%09red/hsa:30837%09red/hsa:2001%09red/hsa:2932%09red	0.0571429	17	3	0.846525
Arginine biosynthesis	KEGG PATHWAY	hsa00220	2	21	0.104727	0.170566	MCU_000459-RA|MCU_000053-RA	http://www.genome.jp/kegg-bin/show_pathway?hsa00220/hsa:84706%09red/hsa:2752%09red	0.0952381	8	4	0.16827
Autophagy - animal	KEGG PATHWAY	hsa04140	6	128	0.104757	0.170566	MCU_006296-RA|MCU_002206-RA|MCU_010860-RB|MCU_006295-RB|MCU_007127-RB|MCU_005159-RA	http://www.genome.jp/kegg-bin/show_pathway?hsa04140/hsa:5566%09red/hsa:5567%09red/hsa:1612%09red/hsa:5170%09red/hsa:55102%09red	0.046875	NA	NA	0.276522
Progesterone-mediated oocyte maturation	KEGG PATHWAY	hsa04914	5	99	0.105906	0.171338	MCU_002206-RA|MCU_000315-RA|MCU_010860-RB|MCU_010936-RA|MCU_012717-RA	http://www.genome.jp/kegg-bin/show_pathway?hsa04914/hsa:108%09red/hsa:113%09red/hsa:5566%09red/hsa:22849%09red/hsa:5567%09red	0.0505051	2	92	1.3799e-06
ABC transporters	KEGG PATHWAY	hsa02010	3	45	0.108219	0.173972	MCU_000611-RE|MCU_007044-RF|MCU_003221-RB	http://www.genome.jp/kegg-bin/show_pathway?hsa02010/hsa:4363%09red/hsa:9619%09red/hsa:9429%09red	0.0666667	9	3	0.187651
Cellular senescence	KEGG PATHWAY	hsa04218	7	160	0.108946	0.17404	MCU_009215-RB|MCU_005153-RA|MCU_003102-RA|MCU_008667-RA|MCOS_0000045001-mRNA-1|MCU_000042-RC|MCU_010419-RA	http://www.genome.jp/kegg-bin/show_pathway?hsa04218/hsa:801%09red/hsa:776%09red/hsa:54822%09red/hsa:51806%09red	0.04375	2	92	1.3799e-06
Bacterial invasion of epithelial cells	KEGG PATHWAY	hsa05100	4	74	0.118349	0.18788	MCU_009971-RA|MCU_011409-RA|MCU_005172-RA|MCU_007259-RC	http://www.genome.jp/kegg-bin/show_pathway?hsa05100/hsa:1759%09red/hsa:1495%09red/hsa:3678%09red/hsa:2335%09red	0.0540541	NA	NA	0.276522
Amino sugar and nucleotide sugar metabolism	KEGG PATHWAY	hsa00520	3	48	0.123812	0.195331	MCU_011561-RB|MCU_002653-RA|MCU_003456-RB	http://www.genome.jp/kegg-bin/show_pathway?hsa00520/hsa:5373%09red/hsa:29925%09red/hsa:3099%09red	0.0625	7	35	0.0951294
Metabolism of xenobiotics by cytochrome P450	KEGG PATHWAY	hsa00980	4	76	0.126587	0.198476	MCU_008297-RA|MCU_003586-RB|MCU_008298-RA|MCU_011994-RA	http://www.genome.jp/kegg-bin/show_pathway?hsa00980/hsa:2948%09red/hsa:1645%09red/hsa:2947%09red	0.0526316	6	10	0.0473606
Apoptosis	KEGG PATHWAY	hsa04210	6	136	0.12807	0.199569	MCU_003473-RA|MCU_002919-RC|MCU_001213-RA|MCU_009205-RA|MCU_005159-RA|MCU_009503-RA	http://www.genome.jp/kegg-bin/show_pathway?hsa04210/hsa:1513%09red/hsa:317%09red/hsa:153090%09red/hsa:5170%09red/hsa:4000%09red	0.0441176	NA	NA	0.276522
Malaria	KEGG PATHWAY	hsa05144	3	49	0.129181	0.200073	MCU_004520-RA|MCU_005845-RA|MCU_007895-RA	http://www.genome.jp/kegg-bin/show_pathway?hsa05144/hsa:6382%09red/hsa:975%09red	0.0612245	NA	NA	0.276522
Neomycin, kanamycin and gentamicin biosynthesis	KEGG PATHWAY	hsa00524	1	5	0.135766	0.208998	MCU_011561-RB	http://www.genome.jp/kegg-bin/show_pathway?hsa00524/hsa:3099%09red	0.2	7	35	0.0951294
EGFR tyrosine kinase inhibitor resistance	KEGG PATHWAY	hsa01521	4	79	0.139378	0.213265	MCU_010966-RB|MCU_006879-RB|MCU_001288-RB|MCU_001648-RB	http://www.genome.jp/kegg-bin/show_pathway?hsa01521/hsa:5579%09red/hsa:6655%09red/hsa:2932%09red	0.0506329	7	35	0.0951294
Maturity onset diabetes of the young	KEGG PATHWAY	hsa04950	2	26	0.14492	0.219105	MCU_003237-RC|MCU_007546-RC	http://www.genome.jp/kegg-bin/show_pathway?hsa04950/hsa:5313%09red/hsa:2494%09red	0.0769231	12	2	0.383517
Folate biosynthesis	KEGG PATHWAY	hsa00790	2	26	0.14492	0.219105	MCU_005914-RA|MCU_009810-RA	http://www.genome.jp/kegg-bin/show_pathway?hsa00790/hsa:231%09red/hsa:121278%09red	0.0769231	14	3	0.573211
Collecting duct acid secretion	KEGG PATHWAY	hsa04966	2	27	0.153302	0.230407	MCU_003366-RD|MCU_008299-RA	http://www.genome.jp/kegg-bin/show_pathway?hsa04966/hsa:760%09red/hsa:535%09red	0.0740741	15	5	0.65762
Tuberculosis	KEGG PATHWAY	hsa05152	7	179	0.162092	0.242184	MCU_003366-RD|MCU_005153-RA|MCU_002919-RC|MCU_003102-RA|MCU_008667-RA|MCOS_0000045001-mRNA-1|MCU_010419-RA	http://www.genome.jp/kegg-bin/show_pathway?hsa05152/hsa:801%09red/hsa:317%09red/hsa:535%09red/hsa:51806%09red	0.0391061	2	92	1.3799e-06
Colorectal cancer	KEGG PATHWAY	hsa05210	4	86	0.171071	0.254105	MCU_003940-RB|MCU_010966-RB|MCU_002067-RA|MCU_001648-RB	http://www.genome.jp/kegg-bin/show_pathway?hsa05210/hsa:6655%09red/hsa:6932%09red/hsa:10297%09red/hsa:2932%09red	0.0465116	2	92	1.3799e-06
Pentose phosphate pathway	KEGG PATHWAY	hsa00030	2	30	0.178959	0.264276	MCU_002319-RB|MCU_007940-RC	http://www.genome.jp/kegg-bin/show_pathway?hsa00030/hsa:6888%09red/hsa:5213%09red	0.0666667	NA	NA	0.276522
Lysine degradation	KEGG PATHWAY	hsa00310	3	59	0.186835	0.273928	MCU_011887-RA|MCU_010767-RA|MCU_000207-RA	http://www.genome.jp/kegg-bin/show_pathway?hsa00310/hsa:5351%09red/hsa:55904%09red/hsa:79709%09red	0.0508475	NA	NA	0.276522
Antifolate resistance	KEGG PATHWAY	hsa01523	2	31	0.187651	0.273928	MCU_007044-RF|MCU_003221-RB	http://www.genome.jp/kegg-bin/show_pathway?hsa01523/hsa:4363%09red/hsa:9429%09red	0.0645161	9	3	0.187651
Apoptosis - multiple species	KEGG PATHWAY	hsa04215	2	33	0.205199	0.297831	MCU_009621-RA|MCU_002919-RC	http://www.genome.jp/kegg-bin/show_pathway?hsa04215/hsa:4804%09red/hsa:317%09red	0.0606061	7	35	0.0951294
MicroRNAs in cancer	KEGG PATHWAY	hsa05206	10	299	0.212015	0.305977	MCU_003221-RB|MCU_003940-RB|MCU_001288-RB|MCU_001657-RA|MCU_010966-RB|MCU_006879-RB|MCU_004334-RA|MCU_001844-RA|MCU_005172-RA|MCU_002596-RB	http://www.genome.jp/kegg-bin/show_pathway?hsa05206/hsa:5579%09red/hsa:7473%09red/hsa:10297%09red/hsa:3678%09red/hsa:6655%09red/hsa:9759%09red/hsa:4363%09red/hsa:4851%09red/hsa:5581%09red	0.0334448	NA	NA	0.276522
SNARE interactions in vesicular transport	KEGG PATHWAY	hsa04130	2	34	0.214038	0.307151	MCU_006667-RA|MCU_008852-RA	http://www.genome.jp/kegg-bin/show_pathway?hsa04130/hsa:112755%09red/hsa:6843%09red	0.0588235	NA	NA	0.276522
Prostate cancer	KEGG PATHWAY	hsa05215	4	97	0.225168	0.321306	MCU_010966-RB|MCU_002067-RA|MCU_005159-RA|MCU_001648-RB	http://www.genome.jp/kegg-bin/show_pathway?hsa05215/hsa:6655%09red/hsa:6932%09red/hsa:5170%09red/hsa:2932%09red	0.0412371	2	92	1.3799e-06
Alanine, aspartate and glutamate metabolism	KEGG PATHWAY	hsa00250	2	36	0.231814	0.328943	MCU_000459-RA|MCU_000053-RA	http://www.genome.jp/kegg-bin/show_pathway?hsa00250/hsa:84706%09red/hsa:2752%09red	0.0555556	8	4	0.16827
African trypanosomiasis	KEGG PATHWAY	hsa05143	2	37	0.240737	0.339707	MCU_006879-RB|MCU_001288-RB	http://www.genome.jp/kegg-bin/show_pathway?hsa05143/hsa:5579%09red	0.0540541	7	35	0.0951294
Renal cell carcinoma	KEGG PATHWAY	hsa05211	3	69	0.249679	0.350378	MCU_011977-RA|MCU_010966-RB|MCU_000447-RA	http://www.genome.jp/kegg-bin/show_pathway?hsa05211/hsa:6655%09red/hsa:5058%09red/hsa:2889%09red	0.0434783	NA	NA	0.276522
Drug metabolism - cytochrome P450	KEGG PATHWAY	hsa00982	3	72	0.269138	0.37561	MCU_008297-RA|MCU_008298-RA|MCU_011994-RA	http://www.genome.jp/kegg-bin/show_pathway?hsa00982/hsa:2948%09red/hsa:2947%09red	0.0416667	6	10	0.0473606
Bladder cancer	KEGG PATHWAY	hsa05219	2	41	0.276522	0.383806	MCU_006296-RA|MCU_006295-RB	http://www.genome.jp/kegg-bin/show_pathway?hsa05219/hsa:1612%09red	0.0487805	NA	NA	0.276522
NOD-like receptor signaling pathway	KEGG PATHWAY	hsa04621	6	178	0.282088	0.389404	MCU_009215-RB|MCU_008038-RA|MCU_002359-RB|MCU_008036-RA|MCU_006592-RA|MCU_006593-RA	http://www.genome.jp/kegg-bin/show_pathway?hsa04621/hsa:22861%09red/hsa:7295%09red/hsa:7226%09red/hsa:54822%09red	0.0337079	NA	NA	0.276522
HIF-1 signaling pathway	KEGG PATHWAY	hsa04066	4	109	0.288271	0.394086	MCU_011561-RB|MCU_002319-RB|MCU_006879-RB|MCU_001288-RB	http://www.genome.jp/kegg-bin/show_pathway?hsa04066/hsa:5579%09red/hsa:5213%09red/hsa:3099%09red	0.0366972	7	35	0.0951294
Non-homologous end-joining	KEGG PATHWAY	hsa03450	1	13	0.288583	0.394086	MCU_001305-RH	http://www.genome.jp/kegg-bin/show_pathway?hsa03450/hsa:5591%09red	0.0769231	NA	NA	0.276522
Vasopressin-regulated water reabsorption	KEGG PATHWAY	hsa04962	2	44	0.303308	0.41198	MCU_002206-RA|MCU_010860-RB	http://www.genome.jp/kegg-bin/show_pathway?hsa04962/hsa:5566%09red/hsa:5567%09red	0.0454545	2	92	1.3799e-06
Toxoplasmosis	KEGG PATHWAY	hsa05145	4	113	0.309868	0.418651	MCU_000373-RA|MCU_008308-RA|MCU_005159-RA|MCU_012853-RA	http://www.genome.jp/kegg-bin/show_pathway?hsa05145/hsa:284217%09red/hsa:2775%09red/hsa:5170%09red/hsa:3655%09red	0.0353982	NA	NA	0.276522
Phagosome	KEGG PATHWAY	hsa04145	5	152	0.326021	0.438144	MCU_003366-RD|MCOS_0000606401-mRNA-1|MCOS_0000026401-mRNA-1|MCU_005172-RA|MCOS_0000918601-mRNA-1	http://www.genome.jp/kegg-bin/show_pathway?hsa04145/hsa:535%09red/hsa:3678%09red/hsa:347733%09red/hsa:10383%09red	0.0328947	NA	NA	0.276522
Chemical carcinogenesis	KEGG PATHWAY	hsa05204	3	82	0.334829	0.447614	MCU_008297-RA|MCU_008298-RA|MCU_011994-RA	http://www.genome.jp/kegg-bin/show_pathway?hsa05204/hsa:2948%09red/hsa:2947%09red	0.0365854	6	10	0.0473606
Hepatitis C	KEGG PATHWAY	hsa05160	5	155	0.340229	0.452451	MCU_010966-RB|MCU_004520-RA|MCU_001648-RB|MCU_005845-RA|MCU_002919-RC	http://www.genome.jp/kegg-bin/show_pathway?hsa05160/hsa:6655%09red/hsa:317%09red/hsa:975%09red/hsa:2932%09red	0.0322581	7	35	0.0951294
Yersinia infection	KEGG PATHWAY	hsa05135	4	121	0.353426	0.467554	MCU_009971-RA|MCU_001648-RB|MCU_005172-RA|MCU_011835-RA	http://www.genome.jp/kegg-bin/show_pathway?hsa05135/hsa:10451%09red/hsa:3678%09red/hsa:2932%09red/hsa:2335%09red	0.0330579	NA	NA	0.276522
Other glycan degradation	KEGG PATHWAY	hsa00511	1	18	0.37006	0.487022	MCU_004971-RA	http://www.genome.jp/kegg-bin/show_pathway?hsa00511/hsa:4125%09red	0.0555556	NA	NA	0.276522
Hepatitis B	KEGG PATHWAY	hsa05161	5	163	0.378279	0.495273	MCU_010966-RB|MCU_002140-RA|MCU_001288-RB|MCU_006879-RB|MCU_002919-RC	http://www.genome.jp/kegg-bin/show_pathway?hsa05161/hsa:5579%09red/hsa:6655%09red/hsa:317%09red/hsa:3339%09red	0.0306748	7	35	0.0951294
mRNA surveillance pathway	KEGG PATHWAY	hsa03015	3	91	0.393763	0.512902	MCU_001214-RB|MCU_002569-RA|MCU_005366-RA	http://www.genome.jp/kegg-bin/show_pathway?hsa03015/hsa:124540%09red/hsa:5528%09red/hsa:4440%09red	0.032967	NA	NA	0.276522
Legionellosis	KEGG PATHWAY	hsa05134	2	55	0.399189	0.517317	MCU_009760-RA|MCU_002919-RC	http://www.genome.jp/kegg-bin/show_pathway?hsa05134/hsa:317%09red/hsa:375%09red	0.0363636	7	35	0.0951294
IL-17 signaling pathway	KEGG PATHWAY	hsa04657	3	93	0.4067	0.524375	MCU_002784-RD|MCU_007939-RA|MCU_001648-RB	http://www.genome.jp/kegg-bin/show_pathway?hsa04657/hsa:225689%09red/hsa:2932%09red	0.0322581	NA	NA	0.276522
FoxO signaling pathway	KEGG PATHWAY	hsa04068	4	132	0.413222	0.530093	MCU_010966-RB|MCU_000591-RB|MCU_005159-RA|MCU_001960-RB	http://www.genome.jp/kegg-bin/show_pathway?hsa04068/hsa:6655%09red/hsa:51422%09red/hsa:5170%09red/hsa:51701%09red	0.030303	NA	NA	0.276522
Other types of O-glycan biosynthesis	KEGG PATHWAY	hsa00514	1	22	0.428476	0.546637	MCU_010767-RA	http://www.genome.jp/kegg-bin/show_pathway?hsa00514/hsa:79709%09red	0.0454545	NA	NA	0.276522
Hematopoietic cell lineage	KEGG PATHWAY	hsa04640	3	97	0.432313	0.546637	MCU_001152-RA|MCU_005172-RA|MCU_012853-RA	http://www.genome.jp/kegg-bin/show_pathway?hsa04640/hsa:290%09red/hsa:3678%09red/hsa:3655%09red	0.0309278	NA	NA	0.276522
VEGF signaling pathway	KEGG PATHWAY	hsa04370	2	59	0.432575	0.546637	MCU_006879-RB|MCU_001288-RB	http://www.genome.jp/kegg-bin/show_pathway?hsa04370/hsa:5579%09red	0.0338983	7	35	0.0951294
Mannose type O-glycan biosynthesis	KEGG PATHWAY	hsa00515	1	23	0.442214	0.5506	MCU_000266-RB	http://www.genome.jp/kegg-bin/show_pathway?hsa00515/hsa:9215%09red	0.0434783	NA	NA	0.276522
Renin-angiotensin system	KEGG PATHWAY	hsa04614	1	23	0.442214	0.5506	MCU_001152-RA	http://www.genome.jp/kegg-bin/show_pathway?hsa04614/hsa:290%09red	0.0434783	NA	NA	0.276522
Histidine metabolism	KEGG PATHWAY	hsa00340	1	23	0.442214	0.5506	MCU_009738-RA	http://www.genome.jp/kegg-bin/show_pathway?hsa00340/hsa:144193%09red	0.0434783	NA	NA	0.276522
Vitamin digestion and absorption	KEGG PATHWAY	hsa04977	1	24	0.455623	0.564528	MCU_003221-RB	http://www.genome.jp/kegg-bin/show_pathway?hsa04977/hsa:4363%09red	0.0416667	9	3	0.187651
Parkinson disease	KEGG PATHWAY	hsa05012	4	142	0.466502	0.575131	MCU_003686-RA|MCU_002206-RA|MCU_010860-RB|MCU_002919-RC	http://www.genome.jp/kegg-bin/show_pathway?hsa05012/hsa:5566%09red/hsa:5567%09red/hsa:317%09red/hsa:1813%09red	0.028169	2	92	1.3799e-06
Glycosylphosphatidylinositol (GPI)-anchor biosynthesis	KEGG PATHWAY	hsa00563	1	25	0.468709	0.575131	MCU_003466-RE	http://www.genome.jp/kegg-bin/show_pathway?hsa00563/hsa:54872%09red	0.04	NA	NA	0.276522
Aminoacyl-tRNA biosynthesis	KEGG PATHWAY	hsa00970	2	66	0.488485	0.596516	MCU_011337-RA|MCU_013544-RA	http://www.genome.jp/kegg-bin/show_pathway?hsa00970/hsa:51091%09red	0.030303	10	2	0.281897
Central carbon metabolism in cancer	KEGG PATHWAY	hsa05230	2	69	0.511369	0.621472	MCU_011561-RB|MCU_002319-RB	http://www.genome.jp/kegg-bin/show_pathway?hsa05230/hsa:5213%09red/hsa:3099%09red	0.0289855	7	35	0.0951294
Epithelial cell signaling in Helicobacter pylori infection	KEGG PATHWAY	hsa05120	2	70	0.518846	0.627556	MCU_003366-RD|MCU_000447-RA	http://www.genome.jp/kegg-bin/show_pathway?hsa05120/hsa:5058%09red/hsa:535%09red	0.0285714	15	5	0.65762
Citrate cycle (TCA cycle)	KEGG PATHWAY	hsa00020	1	30	0.529574	0.63449	MCU_001349-RA	http://www.genome.jp/kegg-bin/show_pathway?hsa00020/hsa:3420%09red	0.0333333	11	2	0.30598
Glyoxylate and dicarboxylate metabolism	KEGG PATHWAY	hsa00630	1	30	0.529574	0.63449	MCU_000053-RA	http://www.genome.jp/kegg-bin/show_pathway?hsa00630/hsa:2752%09red	0.0333333	8	4	0.16827
Circadian rhythm	KEGG PATHWAY	hsa04710	1	31	0.540884	0.641984	MCU_001960-RB	http://www.genome.jp/kegg-bin/show_pathway?hsa04710/hsa:51422%09red	0.0322581	16	2	0.679436
Mucin type O-glycan biosynthesis	KEGG PATHWAY	hsa00512	1	31	0.540884	0.641984	MCU_003427-RB	http://www.genome.jp/kegg-bin/show_pathway?hsa00512/hsa:9334%09red	0.0322581	NA	NA	0.276522
Leishmaniasis	KEGG PATHWAY	hsa05140	2	74	0.54798	0.647257	MCU_006879-RB|MCU_001288-RB	http://www.genome.jp/kegg-bin/show_pathway?hsa05140/hsa:5579%09red	0.027027	7	35	0.0951294
Autophagy - other	KEGG PATHWAY	hsa04136	1	32	0.551923	0.647257	MCU_007127-RB	http://www.genome.jp/kegg-bin/show_pathway?hsa04136/hsa:55102%09red	0.03125	NA	NA	0.276522
Viral carcinogenesis	KEGG PATHWAY	hsa05203	5	201	0.552972	0.647257	MCU_001657-RA|MCU_002206-RA|MCU_002304-RB|MCU_010860-RB|MCU_002936-RA	http://www.genome.jp/kegg-bin/show_pathway?hsa05203/hsa:9759%09red/hsa:5567%09red/hsa:87%09red/hsa:5566%09red/hsa:1739%09red	0.0248756	2	92	1.3799e-06
PPAR signaling pathway	KEGG PATHWAY	hsa03320	2	76	0.562075	0.654895	MCU_001574-RA|MCU_005159-RA	http://www.genome.jp/kegg-bin/show_pathway?hsa03320/hsa:5468%09red/hsa:5170%09red	0.0263158	NA	NA	0.276522
Pentose and glucuronate interconversions	KEGG PATHWAY	hsa00040	1	34	0.573211	0.66482	MCU_009810-RA	http://www.genome.jp/kegg-bin/show_pathway?hsa00040/hsa:231%09red	0.0294118	14	3	0.573211
RNA degradation	KEGG PATHWAY	hsa03018	2	79	0.582621	0.672663	MCU_002319-RB|MCU_008792-RA	http://www.genome.jp/kegg-bin/show_pathway?hsa03018/hsa:10140%09red/hsa:5213%09red	0.0253165	NA	NA	0.276522
Influenza A	KEGG PATHWAY	hsa05164	4	167	0.590361	0.676559	MCU_006879-RB|MCU_001288-RB|MCU_002919-RC|MCU_005627-RA	http://www.genome.jp/kegg-bin/show_pathway?hsa05164/hsa:5579%09red/hsa:317%09red/hsa:64499%09red	0.0239521	7	35	0.0951294
Cell cycle	KEGG PATHWAY	hsa04110	3	124	0.591323	0.676559	MCU_004901-RC|MCU_001648-RB|MCU_001305-RH	http://www.genome.jp/kegg-bin/show_pathway?hsa04110/hsa:8556%09red/hsa:2932%09red/hsa:5591%09red	0.0241935	NA	NA	0.276522
Pyruvate metabolism	KEGG PATHWAY	hsa00620	1	39	0.622114	0.708597	MCU_003237-RC	http://www.genome.jp/kegg-bin/show_pathway?hsa00620/hsa:5313%09red	0.025641	12	2	0.383517
Human T-cell leukemia virus 1 infection	KEGG PATHWAY	hsa05166	5	219	0.627018	0.710993	MCU_002206-RA|MCU_002304-RB|MCU_000315-RA|MCU_010860-RB|MCU_010936-RA	http://www.genome.jp/kegg-bin/show_pathway?hsa05166/hsa:108%09red/hsa:113%09red/hsa:5566%09red/hsa:1739%09red/hsa:5567%09red	0.0228311	2	92	1.3799e-06
Tryptophan metabolism	KEGG PATHWAY	hsa00380	1	42	0.648727	0.73234	MCU_005914-RA	http://www.genome.jp/kegg-bin/show_pathway?hsa00380/hsa:121278%09red	0.0238095	14	3	0.573211
Type I diabetes mellitus	KEGG PATHWAY	hsa04940	1	43	0.657175	0.735839	MCU_007645-RB	http://www.genome.jp/kegg-bin/show_pathway?hsa04940/hsa:5799%09red	0.0232558	NA	NA	0.276522
Rheumatoid arthritis	KEGG PATHWAY	hsa05323	2	91	0.65762	0.735839	MCU_003366-RD|MCU_009503-RA	http://www.genome.jp/kegg-bin/show_pathway?hsa05323/hsa:1513%09red/hsa:535%09red	0.021978	15	5	0.65762
NF-kappa B signaling pathway	KEGG PATHWAY	hsa04064	2	100	0.706487	0.781674	MCU_006879-RB|MCU_001288-RB	http://www.genome.jp/kegg-bin/show_pathway?hsa04064/hsa:5579%09red	0.02	7	35	0.0951294
Non-alcoholic fatty liver disease (NAFLD)	KEGG PATHWAY	hsa04932	3	149	0.710299	0.781674	MCU_003237-RC|MCU_001648-RB|MCU_001960-RB	http://www.genome.jp/kegg-bin/show_pathway?hsa04932/hsa:51422%09red/hsa:2932%09red/hsa:5313%09red	0.0201342	NA	NA	0.276522
N-Glycan biosynthesis	KEGG PATHWAY	hsa00510	1	50	0.710892	0.781674	MCU_008189-RA	http://www.genome.jp/kegg-bin/show_pathway?hsa00510/hsa:4245%09red	0.02	NA	NA	0.276522
Cholesterol metabolism	KEGG PATHWAY	hsa04979	1	50	0.710892	0.781674	MCU_005850-RA	http://www.genome.jp/kegg-bin/show_pathway?hsa04979/hsa:4864%09red	0.02	NA	NA	0.276522
Necroptosis	KEGG PATHWAY	hsa04217	3	162	0.760719	0.832856	MCU_009215-RB|MCU_000053-RA|MCU_004666-RA	http://www.genome.jp/kegg-bin/show_pathway?hsa04217/hsa:54822%09red/hsa:2752%09red/hsa:5837%09red	0.0185185	NA	NA	0.276522
Steroid hormone biosynthesis	KEGG PATHWAY	hsa00140	1	60	0.773377	0.843081	MCU_003586-RB	http://www.genome.jp/kegg-bin/show_pathway?hsa00140/hsa:1645%09red	0.0166667	NA	NA	0.276522
Shigellosis	KEGG PATHWAY	hsa05131	1	68	0.8135	0.883029	MCU_005172-RA	http://www.genome.jp/kegg-bin/show_pathway?hsa05131/hsa:3678%09red	0.0147059	NA	NA	0.276522
Adipocytokine signaling pathway	KEGG PATHWAY	hsa04920	1	69	0.817988	0.884123	MCU_001960-RB	http://www.genome.jp/kegg-bin/show_pathway?hsa04920/hsa:51422%09red	0.0144928	16	2	0.679436
p53 signaling pathway	KEGG PATHWAY	hsa04115	1	72	0.830815	0.894182	MCU_002919-RC	http://www.genome.jp/kegg-bin/show_pathway?hsa04115/hsa:317%09red	0.0138889	7	35	0.0951294
Inositol phosphate metabolism	KEGG PATHWAY	hsa00562	1	74	0.838861	0.899032	MCU_000598-RB	http://www.genome.jp/kegg-bin/show_pathway?hsa00562/hsa:22876%09red	0.0135135	NA	NA	0.276522
Chronic myeloid leukemia	KEGG PATHWAY	hsa05220	1	76	0.846525	0.903434	MCU_010966-RB	http://www.genome.jp/kegg-bin/show_pathway?hsa05220/hsa:6655%09red	0.0131579	17	3	0.846525
Measles	KEGG PATHWAY	hsa05162	2	138	0.852745	0.906264	MCU_001648-RB|MCU_002919-RC	http://www.genome.jp/kegg-bin/show_pathway?hsa05162/hsa:317%09red/hsa:2932%09red	0.0144928	7	35	0.0951294
Complement and coagulation cascades	KEGG PATHWAY	hsa04610	1	79	0.857343	0.907354	MCU_000222-RA	http://www.genome.jp/kegg-bin/show_pathway?hsa04610/hsa:7035%09red	0.0126582	NA	NA	0.276522
Salmonella infection	KEGG PATHWAY	hsa05132	1	83	0.870591	0.917552	MCU_007687-RG	http://www.genome.jp/kegg-bin/show_pathway?hsa05132/hsa:2316%09red	0.0120482	NA	NA	0.276522
PD-L1 expression and PD-1 checkpoint pathway in cancer	KEGG PATHWAY	hsa05235	1	89	0.888195	0.932238	MCU_005233-RB	http://www.genome.jp/kegg-bin/show_pathway?hsa05235/hsa:238%09red	0.011236	NA	NA	0.276522
Jak-STAT signaling pathway	KEGG PATHWAY	hsa04630	2	162	0.907087	0.948148	MCU_010966-RB|MCU_000066-RA	http://www.genome.jp/kegg-bin/show_pathway?hsa04630/hsa:6655%09red/hsa:30837%09red	0.0123457	17	3	0.846525
Chagas disease (American trypanosomiasis)	KEGG PATHWAY	hsa05142	1	103	0.920521	0.955599	MCU_000373-RA	http://www.genome.jp/kegg-bin/show_pathway?hsa05142/hsa:2775%09red	0.00970874	NA	NA	0.276522
Toll-like receptor signaling pathway	KEGG PATHWAY	hsa04620	1	104	0.922436	0.955599	MCU_009503-RA	http://www.genome.jp/kegg-bin/show_pathway?hsa04620/hsa:1513%09red	0.00961538	15	5	0.65762
Th17 cell differentiation	KEGG PATHWAY	hsa04659	1	107	0.927907	0.955599	MCU_004545-RD	http://www.genome.jp/kegg-bin/show_pathway?hsa04659/hsa:196%09red	0.00934579	NA	NA	0.276522
Cytokine-cytokine receptor interaction	KEGG PATHWAY	hsa04060	4	294	0.929264	0.955599	MCU_001925-RA|MCU_010686-RC|MCU_001860-RA|MCU_009621-RA	http://www.genome.jp/kegg-bin/show_pathway?hsa04060/hsa:650%09red/hsa:4804%09red/hsa:90%09red/hsa:3624%09red	0.0136054	13	2	0.470168
TNF signaling pathway	KEGG PATHWAY	hsa04668	1	112	0.936182	0.958832	MCU_003473-RA	http://www.genome.jp/kegg-bin/show_pathway?hsa04668/hsa:153090%09red	0.00892857	NA	NA	0.276522
Systemic lupus erythematosus	KEGG PATHWAY	hsa05322	1	133	0.961764	0.976857	MCU_002936-RA	http://www.genome.jp/kegg-bin/show_pathway?hsa05322/hsa:87%09red	0.0075188	NA	NA	0.276522
Oxidative phosphorylation	KEGG PATHWAY	hsa00190	1	133	0.961764	0.976857	MCU_003366-RD	http://www.genome.jp/kegg-bin/show_pathway?hsa00190/hsa:535%09red	0.0075188	15	5	0.65762
Ubiquitin mediated proteolysis	KEGG PATHWAY	hsa04120	1	137	0.965319	0.976857	MCU_005085-RA	http://www.genome.jp/kegg-bin/show_pathway?hsa04120/hsa:9320%09red	0.00729927	NA	NA	0.276522
Protein processing in endoplasmic reticulum	KEGG PATHWAY	hsa04141	1	165	0.982491	0.990289	MCU_001358-RA	http://www.genome.jp/kegg-bin/show_pathway?hsa04141/hsa:80331%09red	0.00606061	NA	NA	0.276522
Epstein-Barr virus infection	KEGG PATHWAY	hsa05169	1	201	0.992734	0.992849	MCU_002919-RC	http://www.genome.jp/kegg-bin/show_pathway?hsa05169/hsa:317%09red	0.00497512	7	35	0.0951294
Herpes simplex virus 1 infection	KEGG PATHWAY	hsa05168	5	492	0.992849	0.992849	MCU_003713-RA|MCU_008599-RA|MCU_005172-RA|MCU_003345-RA|MCU_002919-RC	http://www.genome.jp/kegg-bin/show_pathway?hsa05168/hsa:7637%09red/hsa:317%09red/hsa:7539%09red/hsa:3678%09red/hsa:7561%09red	0.0101626	NA	NA	0.276522

## Sheet: C) GOSeq_Enrichment_Prol
Supplementary Table 9C) GOSeq enrichment analysis of upregulated genes in purified cells. Shaded rows correspond to terms enriched with a corrected p-value <0.05
ontology	category	over_represented_pvalue	under_represented_pvalue	numDEInCat	numInCat	term	over_represented_FDR	gene_ids
BP	GO:0006412	1.3711e-33	1	72	98	translation	1.43143e-30	MCOS_0000070301, MCOS_0000268401, MCOS_0000365701, MCOS_0000420501, MCOS_0000847401, MCOS_0000986701, MCU_000333, MCU_000398, MCU_000488, MCU_001052, MCU_001498, MCU_001764, MCU_001809, MCU_002088, MCU_002096, MCU_002643, MCU_002644, MCU_002817, MCU_002868, MCU_003454, MCU_003617, MCU_003806, MCU_004408, MCU_004427, MCU_004723, MCU_004777, MCU_004869, MCU_005007, MCU_005266, MCU_005511, MCU_00554…
	GO:0006364	31810.6	1	19	32	rRNA processing	6.64206e+06	MCU_000001, MCU_000059, MCU_000875, MCU_000888, MCU_001010, MCU_001488, MCU_002045, MCU_003396, MCU_004062, MCU_005412, MCU_006126, MCU_007764, MCU_008222, MCU_010154, MCU_010183, MCU_011404, MCU_012048, MCU_012054, MCU_013259
	GO:0006281	4.14631e+06	1	21	46	DNA repair	5.41093e+08	MCU_000030, MCU_000327, MCU_000550, MCU_000668, MCU_001785, MCU_001883, MCU_003284, MCU_003813, MCU_004523, MCU_004747, MCU_004813, MCU_006277, MCU_006397, MCU_006435, MCU_007253, MCU_007547, MCU_007831, MCU_008229, MCU_009611, MCU_009699, MCU_010659
	GO:0042254	4.45701e+06	1	12	17	ribosome biogenesis	5.47426e+07	MCU_000416, MCU_000495, MCU_001047, MCU_001329, MCU_005160, MCU_005476, MCU_006856, MCU_007933, MCU_008112, MCU_009480, MCU_010765, MCU_010881
	GO:0006260	2.11735e+07	1	16	31	DNA replication	2.21051e+09	MCU_001630, MCU_001790, MCU_002238, MCU_002646, MCU_002698, MCU_003284, MCU_003813, MCU_003934, MCU_004210, MCU_005225, MCU_005505, MCU_006191, MCU_006435, MCU_008653, MCU_010659, MCU_012772
	GO:0032508	4.68741e+08	1	6	6	DNA duplex unwinding	0.000425535	MCU_005225, MCU_006326, MCU_006812, MCU_008653, MCU_009622, MCU_010780
	GO:0006334	1.49119e+09	1	5	5	nucleosome assembly	0.00124049	MCU_001757, MCU_006087, MCU_009265, MCU_009565, MCU_011506
	GO:0007049	1.5582e+09	0.999998	12	25	cell cycle	0.00124049	MCOS_0000417101, MCU_001336, MCU_005572, MCU_005657, MCU_005842, MCU_006812, MCU_008499, MCU_008800, MCU_009095, MCU_009519, MCU_009940, MCU_012458
	GO:0051301	1.64095e+09	0.999998	12	25	cell division	0.00124049	MCOS_0000417101, MCU_001109, MCU_001840, MCU_004049, MCU_005842, MCU_008800, MCU_008881, MCU_009095, MCU_009519, MCU_011431, MCU_012332, MCU_012458
	GO:0001732	3.51756e+09	1	5	5	formation of cytoplasmic translation initiation complex	0.00198504	MCU_001119, MCU_002102, MCU_002738, MCU_011281, MCU_011642
	GO:0000398	4.99641e+08	0.99999	14	37	mRNA splicing, via spliceosome	0.00261363	MCU_000382, MCU_000789, MCU_000952, MCU_001340, MCU_001634, MCU_001785, MCU_006182, MCU_006594, MCU_006901, MCU_008883, MCU_010159, MCU_010392, MCU_010445, MCU_012175
	GO:0000387	0.000100979	0.999997	5	7	spliceosomal snRNP assembly	0.00479191	MCU_001862, MCU_002287, MCU_007162, MCU_011495, MCU_011817
	GO:0015986	0.000118316	0.999997	5	6	proton motive force-driven ATP synthesis	0.00537051	MCU_000912, MCU_001163, MCU_002701, MCU_005368, MCU_012820
	GO:0006974	0.000226777	1	4	4	cellular response to DNA damage stimulus	0.00966348	MCU_000039, MCU_004464, MCU_005235, MCU_005859
	GO:0006606	0.000250264	0.999985	6	9	protein import into nucleus	0.0100416	MCU_001179, MCU_002194, MCU_004025, MCU_004494, MCU_005312, MCU_007181
	GO:0051603	0.000250745	0.999983	6	10	proteolysis involved in protein catabolic process	0.0100416	MCU_001164, MCU_001680, MCU_001705, MCU_005443, MCU_008416, MCU_011264
	GO:0006086	0.000278238	1	4	4	acetyl-CoA biosynthetic process from pyruvate	0.0105629	MCU_001706, MCU_002198, MCU_006095, MCU_007418
	GO:0006351	0.000453609	0.999905	11	30	DNA-templated transcription	0.0163299	MCOS_0000899201, MCU_000157, MCU_000822, MCU_001506, MCU_003038, MCU_003525, MCU_003979, MCU_004192, MCU_011160, MCU_012068, MCU_012939
	GO:0006270	0.00060725	0.999971	5	7	DNA replication initiation	0.0214905	MCU_006062, MCU_006326, MCU_006812, MCU_008499, MCU_010780
	GO:0007017	0.000823722	0.999738	16	60	microtubule-based process	0.0277408	MCOS_0000740801, MCU_000559, MCU_001868, MCU_001914, MCU_001994, MCU_001998, MCU_006237, MCU_006238, MCU_009305, MCU_010047, MCU_011631, MCU_011632, MCU_011885, MCU_012902, MCU_013621, MCU_014283
	GO:0006275	0.00123644	1	3	3	regulation of DNA replication	0.0403389	MCOS_0000373901, MCU_002646, MCU_012074
	GO:0006120	0.00161738	1	3	3	mitochondrial electron transport, NADH to ubiquinone	0.0519552	MCU_001478, MCU_004985, MCU_013411
	GO:0051028	0.00187931	0.999776	6	12	mRNA transport	0.0594545	MCU_000651, MCU_001161, MCU_002194, MCU_004938, MCU_008201, MCU_009928
	GO:0000463	0.00201901	1	3	3	maturation of LSU-rRNA from tricistronic rRNA transcript (SSU-rRNA, 5,8S rRNA, LSU-rRNA)	0.0629049	MCU_001794, MCU_005895, MCU_010029
	GO:0006396	0.00204863	0.999619	8	20	RNA processing	0.0629049	MCU_000026, MCU_002955, MCU_003503, MCU_005686, MCU_006603, MCU_007799, MCU_009171, MCU_010895
	GO:0017183	0.00214337	1	3	3	peptidyl-diphthamide biosynthetic process from peptidyl-histidine	0.0632221	MCU_004478, MCU_006830, MCU_012604
	GO:0043161	0.0069021	0.999414	4	7	proteasome-mediated ubiquitin-dependent protein catabolic process	0.186499	MCU_003545, MCU_004875, MCU_005820, MCU_007547
	GO:0001522	0.00696692	0.999061	5	11	pseudouridine synthesis	0.186499	MCU_001488, MCU_004909, MCU_006126, MCU_007799, MCU_010138
	GO:0007076	0.00778714	0.999722	3	4	mitotic chromosome condensation	0.203244	MCU_001109, MCU_001840, MCU_008881
	GO:0008380	0.00909507	0.998271	6	16	RNA splicing	0.229587	MCU_001336, MCU_002811, MCU_004535, MCU_005242, MCU_005448, MCU_006609
	GO:0006596	0.0101087	1	2	2	polyamine biosynthetic process	0.245429	MCU_000034, MCU_013351
	GO:0032259	0.0104383	0.997954	6	16	methylation	0.248727	MCU_002398, MCU_003748, MCU_004478, MCU_009170, MCU_010808, MCU_012048
	GO:0006099	0.0105804	0.99792	6	16	tricarboxylic acid cycle	0.248727	MCU_000521, MCU_001012, MCU_003955, MCU_006023, MCU_006432, MCU_008746
	GO:0031509	0.0106019	1	2	2	subtelomeric heterochromatin formation	0.248727	MCOS_0001059401, MCU_014077
	GO:0008033	0.0122408	0.998017	5	12	tRNA processing	0.27871	MCU_002931, MCU_004031, MCU_004909, MCU_005412, MCU_010138
	GO:2000431	0.0124138	1	2	2	regulation of cytokinesis, actomyosin contractile ring assembly	0.27871	MCU_009549, MCU_009550
	GO:0007062	0.0161628	1	2	2	sister chromatid cohesion	0.280335	MCU_000736, MCU_009742
	GO:0000027	0.0161652	1	2	2	ribosomal large subunit assembly	0.280335	MCU_009281, MCU_012666
	GO:0000245	0.0161766	1	2	2	spliceosomal complex assembly	0.280335	MCU_002287, MCU_006889
	GO:0006457	0.0163667	0.995721	7	23	protein folding	0.280335	MCU_002885, MCU_003288, MCU_003707, MCU_005530, MCU_007183, MCU_009832, MCU_012280
	GO:0009263	0.0164177	1	2	2	deoxyribonucleotide biosynthetic process	0.280335	MCU_002238, MCU_004698
	GO:0008612	0.0165387	1	2	2	peptidyl-lysine modification to peptidyl-hypusine	0.280335	MCU_008263, MCU_010548
	GO:0009408	0.016718	1	2	2	response to heat	0.280335	MCU_007183, MCU_012280
	GO:0009165	0.0167352	1	2	2	nucleotide biosynthetic process	0.280335	MCU_000667, MCU_001069
	GO:0000462	0.0167823	1	2	2	maturation of SSU-rRNA from tricistronic rRNA transcript (SSU-rRNA, 5,8S rRNA, LSU-rRNA)	0.280335	MCU_004094, MCU_011352
	GO:0006431	0.0167825	1	2	2	methionyl-tRNA aminoacylation	0.280335	MCU_001132, MCU_008632
	GO:0015031	0.0246893	0.988571	15	72	protein transport	0.381861	MCU_000418, MCU_000651, MCU_001161, MCU_004431, MCU_004549, MCU_004938, MCU_005249, MCU_006660, MCU_007052, MCU_008201, MCU_009496, MCU_009928, MCU_011279, MCU_012014, MCU_012426
	GO:0006298	0.0307701	0.996801	3	6	mismatch repair	0.453276	MCU_002237, MCU_007726, MCU_009515
	GO:0006434	0.0310433	0.998827	2	3	seryl-tRNA aminoacylation	0.453276	MCU_008205, MCU_011380
	GO:0006122	0.0392081	0.997646	2	4	mitochondrial electron transport, ubiquinol to cytochrome c	0.549439	MCOS_0000210301, MCU_011893
	GO:0006913	0.0427245	0.998067	2	3	nucleocytoplasmic transport	0.589301	MCU_000418, MCU_004131
	GO:0000077	0.0452825	0.997882	2	3	DNA damage checkpoint signaling	0.589301	MCU_001828, MCU_007253
	GO:0006083	0.0459995	0.997828	2	3	acetate metabolic process	0.589301	MCU_000730, MCU_005195
	GO:0045292	0.0460039	0.997828	2	3	mRNA cis splicing, via spliceosome	0.589301	MCU_000579, MCU_005272
ontology	category	over_represented_pvalue	under_represented_pvalue	numDEInCat	numInCat	term	over_represented_FDR	gene_ids
CC	GO:0005840	4.13009e-30	1	67	92	ribosome	2.87455e-27	MCOS_0000070301, MCOS_0000268401, MCOS_0000365701, MCOS_0000420501, MCOS_0000847401, MCOS_0000986701, MCU_000333, MCU_000398, MCU_000416, MCU_000488, MCU_001809, MCU_002088, MCU_002096, MCU_002635, MCU_002643, MCU_002644, MCU_002817, MCU_002868, MCU_003454, MCU_003617, MCU_003712, MCU_004408, MCU_004427, MCU_004723, MCU_004777, MCU_004869, MCU_005007, MCU_005266, MCU_005434, MCU_005546, MCU_00560…
	GO:1990904	1.58488e-26	1	68	101	ribonucleoprotein complex	8.27307e-24	MCOS_0000268401, MCOS_0000365701, MCOS_0000420501, MCOS_0000847401, MCOS_0000986701, MCU_000333, MCU_000416, MCU_000488, MCU_001488, MCU_001809, MCU_002088, MCU_002096, MCU_002635, MCU_002643, MCU_002644, MCU_002817, MCU_002868, MCU_002955, MCU_003454, MCU_003617, MCU_003712, MCU_004287, MCU_004408, MCU_004427, MCU_004723, MCU_004777, MCU_004869, MCU_005007, MCU_005266, MCU_005434, MCU_005546, MC…
	GO:0005730	0.664486	1	29	49	nucleolus	231.241	MCOS_0000899201, MCU_000495, MCU_000888, MCU_001488, MCU_001828, MCU_002045, MCU_002331, MCU_002959, MCU_003816, MCU_004287, MCU_005160, MCU_005412, MCU_005433, MCU_005878, MCU_006106, MCU_007764, MCU_007933, MCU_008218, MCU_009281, MCU_010029, MCU_010154, MCU_010183, MCU_011160, MCU_012068, MCU_012172, MCU_012666, MCU_012939, MCU_013259, MCU_013500
	GO:0005634	21.0411	1	127	546	nucleus	6276.27	MCOS_0000326901, MCOS_0000373901, MCOS_0000420501, MCOS_0001059401, MCU_000039, MCU_000059, MCU_000161, MCU_000249, MCU_000285, MCU_000345, MCU_000386, MCU_000418, MCU_000457, MCU_000479, MCU_000481, MCU_000483, MCU_000550, MCU_000731, MCU_000952, MCU_001010, MCU_001017, MCU_001164, MCU_001243, MCU_001276, MCU_001336, MCU_001426, MCU_001506, MCU_001680, MCU_001705, MCU_001745, MCU_001757, MCU_002…
	GO:0005852	90475.9	1	10	10	eukaryotic translation initiation factor 3 complex	1.7174e+07	MCU_000635, MCU_001119, MCU_002102, MCU_004455, MCU_005902, MCU_005985, MCU_006202, MCU_008772, MCU_011281, MCU_011642
	GO:0005643	110952	1	14	19	nuclear pore	1.93057e+07	MCU_000651, MCU_001161, MCU_001584, MCU_004131, MCU_004663, MCU_004938, MCU_006765, MCU_007052, MCU_007181, MCU_007942, MCU_008389, MCU_009928, MCU_010509, MCU_010510
	GO:0005737	3.91456e+06	1	75	329	cytoplasm	5.41093e+08	MCOS_0000420501, MCU_000010, MCU_000027, MCU_000345, MCU_000436, MCU_000841, MCU_000909, MCU_001109, MCU_001179, MCU_001329, MCU_001336, MCU_001721, MCU_001840, MCU_001861, MCU_001862, MCU_001868, MCU_001914, MCU_002149, MCU_002154, MCU_002194, MCU_002422, MCU_003222, MCU_003487, MCU_003545, MCU_003706, MCU_004025, MCU_004408, MCU_004431, MCU_004494, MCU_004508, MCU_005312, MCU_005621, MCU_005663…
	GO:0005681	5.30018e+06	1	15	28	spliceosomal complex	6.14821e+08	MCU_000579, MCU_000789, MCU_001785, MCU_001862, MCU_002287, MCU_004535, MCU_005272, MCU_005448, MCU_006182, MCU_006889, MCU_006901, MCU_007734, MCU_010445, MCU_011495, MCU_011817
	GO:0000428	1.1285e+08	1	11	18	DNA-directed RNA polymerase complex	0.000112205	MCOS_0000899201, MCU_000157, MCU_000822, MCU_001506, MCU_003859, MCU_006644, MCU_008879, MCU_008891, MCU_011377, MCU_012068, MCU_012939
	GO:0022625	2.6617e+08	1	6	6	cytosolic large ribosomal subunit	0.00025262	MCU_001702, MCU_001794, MCU_004678, MCU_005895, MCU_009682, MCU_010881
	GO:0000786	1.66349e+09	0.999998	9	19	nucleosome	0.00124049	MCU_000483, MCU_006087, MCU_008780, MCU_009565, MCU_011506, MCU_012803, MCU_013245, MCU_013973, MCU_014656
	GO:0015935	2.05162e+09	0.999999	7	10	small ribosomal subunit	0.00142793	MCU_001052, MCU_001498, MCU_003481, MCU_005511, MCU_006465, MCU_008538, MCU_008952
	GO:0016282	3.51756e+09	1	5	5	eukaryotic 43S preinitiation complex	0.00198504	MCU_001119, MCU_002102, MCU_002738, MCU_011281, MCU_011642
	GO:0033290	3.51756e+09	1	5	5	eukaryotic 48S preinitiation complex	0.00198504	MCU_001119, MCU_002102, MCU_002738, MCU_011281, MCU_011642
	GO:0042555	3.62969e+09	1	5	5	MCM complex	0.00199442	MCU_006062, MCU_006326, MCU_006812, MCU_008499, MCU_010780
	GO:0005743	9.16084e+09	0.999979	15	44	mitochondrial inner membrane	0.00444833	MCU_000434, MCU_000639, MCU_002680, MCU_004549, MCU_005929, MCU_006023, MCU_006351, MCU_006432, MCU_006660, MCU_008990, MCU_009050, MCU_010805, MCU_012014, MCU_013411, MCU_013602
	GO:0032040	0.000176761	0.999985	7	12	small-subunit processome	0.0076891	MCU_000495, MCU_000888, MCU_002045, MCU_004062, MCU_006373, MCU_007458, MCU_010154
	GO:0045261	0.000259696	1	4	4	proton-transporting ATP synthase complex, catalytic core F(1)	0.0100416	MCU_000803, MCU_001793, MCU_004085, MCU_005399
	GO:0015934	0.000364928	0.999984	5	7	large ribosomal subunit	0.0136066	MCU_001764, MCU_003806, MCU_005658, MCU_007474, MCU_010100
	GO:0005654	0.000372446	0.999962	7	13	nucleoplasm	0.0136433	MCU_000579, MCU_001785, MCU_002959, MCU_004875, MCU_005160, MCU_009939, MCU_010029
	GO:0000276	0.000779033	0.99998	4	5	mitochondrial proton-transporting ATP synthase complex, coupling factor F(o)	0.0266659	MCU_000912, MCU_002701, MCU_005368, MCU_012820
	GO:0031428	0.00214417	1	3	3	box C/D RNP complex	0.0632221	MCU_000495, MCU_006373, MCU_007458
	GO:0000796	0.00214979	1	3	3	condensin complex	0.0632221	MCU_001109, MCU_001840, MCU_008881
	GO:0000781	0.00251061	0.999868	4	6	chromosome, telomeric region	0.0728078	MCOS_0001059401, MCU_005505, MCU_005767, MCU_014077
	GO:0019773	0.00276277	0.999851	4	6	proteasome core complex, alpha-subunit complex	0.0790229	MCU_003487, MCU_003545, MCU_008452, MCU_011264
	GO:0005839	0.00330737	0.999774	4	7	proteasome core complex	0.0933215	MCU_001164, MCU_001680, MCU_001705, MCU_005443
	GO:0005686	0.0087323	1	2	2	U2 snRNP	0.225099	MCU_001862, MCU_008883
	GO:0005739	0.00935316	0.996668	12	48	mitochondrion	0.232493	MCOS_0000760001, MCU_002959, MCU_003059, MCU_003712, MCU_004927, MCU_005434, MCU_009230, MCU_009367, MCU_009923, MCU_011740, MCU_011753, MCU_012529
	GO:0061617	0.0119188	1	2	2	MICOS complex	0.276517	MCU_005348, MCU_005426
	GO:0045263	0.0127033	1	2	2	proton-transporting ATP synthase complex, coupling factor F(o)	0.280203	MCU_001163, MCU_011740
	GO:0031390	0.0132816	1	2	2	Ctf18 RFC-like complex	0.280335	MCU_002891, MCU_006191
	GO:0005838	0.0138551	1	2	2	proteasome regulatory particle	0.280335	MCU_002697, MCU_003056
	GO:0005874	0.0141127	0.993567	17	80	microtubule	0.280335	MCOS_0000740801, MCU_000559, MCU_001868, MCU_001914, MCU_003498, MCU_005580, MCU_006238, MCU_006953, MCU_009305, MCU_009440, MCU_009468, MCU_009514, MCU_010047, MCU_012458, MCU_012902, MCU_013621, MCU_014283
	GO:0005732	0.01565	1	2	2	sno(s)RNA-containing ribonucleoprotein complex	0.280335	MCU_006126, MCU_011404
	GO:0008278	0.0161628	1	2	2	cohesin complex	0.280335	MCU_000736, MCU_009742
	GO:0048476	0.0163559	1	2	2	Holliday junction resolvase complex	0.280335	MCU_000550, MCU_007640
	GO:0045254	0.0166582	1	2	2	pyruvate dehydrogenase complex	0.280335	MCU_002198, MCU_006095
	GO:0005832	0.0167825	1	2	2	chaperonin-containing T-complex	0.280335	MCU_006459, MCU_007920
	GO:0000974	0.0167825	1	2	2	Prp19 complex	0.280335	MCU_001785, MCU_006901
	GO:0005741	0.0225435	0.996573	4	10	mitochondrial outer membrane	0.353915	MCU_003117, MCU_004977, MCU_006978, MCU_007048
	GO:0005747	0.0328527	0.998719	2	3	mitochondrial respiratory chain complex I	0.476364	MCU_001478, MCU_005752
	GO:0071011	0.0346904	0.998605	2	3	precatalytic spliceosome	0.499542	MCU_008883, MCU_010392
	GO:0005665	0.035624	0.998546	2	3	RNA polymerase II, core complex	0.506007	MCU_004192, MCU_011160
	GO:0005750	0.0392081	0.997646	2	4	mitochondrial respiratory chain complex III	0.549439	MCOS_0000210301, MCU_011893
	GO:0000776	0.0431603	0.998036	2	3	kinetochore	0.589301	MCU_004049, MCU_005505
	GO:0000502	0.0434749	0.991535	4	11	proteasome complex	0.589301	MCU_003090, MCU_003222, MCU_007897, MCU_008044
	GO:0046540	0.0443595	0.993785	3	8	U4/U6 x U5 tri-snRNP complex	0.589301	MCU_000789, MCU_001862, MCU_008390
	GO:0030286	0.047579	0.97709	13	69	dynein complex	0.605762	MCU_001868, MCU_001914, MCU_001994, MCU_001998, MCU_004462, MCU_006237, MCU_006238, MCU_010047, MCU_011631, MCU_011632, MCU_011885, MCU_013621, MCU_014283
	GO:0005758	0.0497728	0.992688	3	8	mitochondrial intermembrane space	0.626057	MCU_000400, MCU_004985, MCU_010776
ontology	category	over_represented_pvalue	under_represented_pvalue	numDEInCat	numInCat	term	over_represented_FDR	gene_ids
MF	GO:0003735	1.30738e-38	1	81	112	structural constituent of ribosome	2.72981e-35	MCOS_0000070301, MCOS_0000268401, MCOS_0000365701, MCOS_0000420501, MCOS_0000847401, MCOS_0000986701, MCU_000333, MCU_000398, MCU_000488, MCU_001052, MCU_001498, MCU_001702, MCU_001764, MCU_001809, MCU_002088, MCU_002096, MCU_002635, MCU_002643, MCU_002644, MCU_002817, MCU_002868, MCU_003454, MCU_003617, MCU_003806, MCU_004408, MCU_004427, MCU_004678, MCU_004723, MCU_004726, MCU_004777, MCU_00486…
	GO:0003723	0.00237127	1	82	254	RNA binding	0.990242	MCU_000250, MCU_000398, MCU_000423, MCU_000545, MCU_000579, MCU_000635, MCU_000655, MCU_000789, MCU_001119, MCU_001173, MCU_001370, MCU_001488, MCU_001498, MCU_001702, MCU_001855, MCU_001862, MCU_002102, MCU_002331, MCU_002770, MCU_002773, MCU_002955, MCU_002960, MCU_003454, MCU_003503, MCU_003728, MCU_003975, MCU_003976, MCU_004033, MCU_004236, MCU_004429, MCU_004762, MCU_004909, MCU_004931, MCU…
	GO:0003743	65.1725	1	20	28	translation initiation factor activity	17010	MCU_000137, MCU_000635, MCU_001119, MCU_002102, MCU_002738, MCU_002960, MCU_003535, MCU_004455, MCU_004670, MCU_004799, MCU_005621, MCU_005902, MCU_005985, MCU_006202, MCU_006753, MCU_008258, MCU_008772, MCU_011281, MCU_011642, MCU_012172
	GO:0005524	29045.3	1	140	679	ATP binding	6.64206e+06	MCOS_0000356401, MCU_000039, MCU_000423, MCU_000667, MCU_000668, MCU_000704, MCU_000731, MCU_000786, MCU_000825, MCU_000841, MCU_001021, MCU_001055, MCU_001132, MCU_001264, MCU_001534, MCU_001630, MCU_001790, MCU_001820, MCU_001985, MCU_002014, MCU_002022, MCU_002189, MCU_002200, MCU_002237, MCU_002238, MCU_002248, MCU_002268, MCU_002650, MCU_002871, MCU_002881, MCU_002931, MCU_002949, MCU_003211…
	GO:0003677	509733	1	62	244	DNA binding	8.1871e+07	MCU_000011, MCU_000039, MCU_000157, MCU_000457, MCU_000481, MCU_000483, MCU_000668, MCU_000822, MCU_000897, MCU_001017, MCU_001506, MCU_001630, MCU_001745, MCU_001790, MCU_001883, MCU_002094, MCU_002200, MCU_002646, MCU_002698, MCU_002959, MCU_002970, MCU_003025, MCU_003038, MCU_003284, MCU_003525, MCU_003813, MCU_003934, MCU_004192, MCU_004523, MCU_004703, MCU_004747, MCU_004813, MCU_005225, MCU…
	GO:0019843	308062	1	9	10	rRNA binding	4.59453e+08	MCU_001052, MCU_002644, MCU_003396, MCU_007068, MCU_007840, MCU_008222, MCU_008387, MCU_012529, MCU_012666
	GO:0051082	8.62036e+06	1	15	27	unfolded protein binding	9.47332e+08	MCU_002022, MCU_002885, MCU_003288, MCU_003323, MCU_005530, MCU_006459, MCU_006951, MCU_007183, MCU_007920, MCU_008025, MCU_008031, MCU_009832, MCU_010250, MCU_010786, MCU_012280
	GO:0140662	1.16092e+09	0.999998	14	32	ATP-dependent protein folding chaperone	0.00101	MCU_000704, MCU_001264, MCU_001820, MCU_002022, MCU_002949, MCU_003323, MCU_006459, MCU_006951, MCU_007544, MCU_007920, MCU_008025, MCU_008031, MCU_010250, MCU_010786
	GO:0046933	1.81682e+08	1	6	7	proton-transporting ATP synthase activity, rotational mechanism	0.00130811	MCU_000803, MCU_001793, MCU_004085, MCU_005399, MCU_006528, MCU_010805
	GO:0003746	2.37782e+09	1	6	7	translation elongation factor activity	0.00160158	MCU_001802, MCU_002505, MCU_005769, MCU_008660, MCU_009367, MCU_011338
	GO:0003899	2.47232e+09	0.999998	9	16	DNA-directed 5'-3' RNA polymerase activity	0.00161319	MCOS_0000899201, MCU_000157, MCU_000822, MCU_001506, MCU_003038, MCU_003525, MCU_004192, MCU_011160, MCU_012068
	GO:0030527	2.65023e+09	0.999997	9	20	structural constituent of chromatin	0.00167687	MCU_000483, MCU_006087, MCU_008780, MCU_009565, MCU_011506, MCU_012803, MCU_013245, MCU_013973, MCU_014656
	GO:0016887	2.86646e+09	0.99999	28	99	ATP hydrolysis activity	0.00176034	MCU_000731, MCU_001630, MCU_002014, MCU_002022, MCU_002248, MCU_002650, MCU_004033, MCU_005005, MCU_005287, MCU_005471, MCU_006266, MCU_006326, MCU_006435, MCU_006459, MCU_006585, MCU_006951, MCU_007351, MCU_007725, MCU_007726, MCU_007920, MCU_007968, MCU_008025, MCU_008031, MCU_008044, MCU_008499, MCU_009699, MCU_010250, MCU_010786
	GO:0017056	5.00695e+09	0.999997	7	10	structural constituent of nuclear pore	0.00261363	MCU_001161, MCU_001584, MCU_004938, MCU_007052, MCU_007942, MCU_008201, MCU_009928
	GO:0004386	6.96699e+09	0.999988	12	28	helicase activity	0.00354807	MCU_000731, MCU_002038, MCU_002871, MCU_005225, MCU_006124, MCU_006266, MCU_006326, MCU_006812, MCU_007046, MCU_008653, MCU_010780, MCU_013522
	GO:0003676	8.81788e+09	0.999968	27	102	nucleic acid binding	0.00438375	MCOS_0000293001, MCOS_0000899201, MCU_000133, MCU_000249, MCU_000839, MCU_000841, MCU_000875, MCU_001010, MCU_001021, MCU_001161, MCU_001329, MCU_002871, MCU_002967, MCU_004122, MCU_004535, MCU_006273, MCU_006609, MCU_006963, MCU_007547, MCU_008046, MCU_008891, MCU_010200, MCU_010621, MCU_011160, MCU_011515, MCU_012068, MCU_013522
	GO:0015078	0.000118316	0.999997	5	6	proton transmembrane transporter activity	0.00537051	MCU_000912, MCU_001163, MCU_002701, MCU_005368, MCU_012820
	GO:0051539	0.000130788	0.999984	9	18	4 iron, 4 sulfur cluster binding	0.00581034	MCU_000011, MCU_000400, MCU_003994, MCU_004747, MCU_006023, MCU_006830, MCU_008746, MCU_009230, MCU_010508
	GO:0008237	0.00024027	0.999979	7	12	metallopeptidase activity	0.0100337	MCU_001660, MCU_003056, MCU_004455, MCU_004468, MCU_005902, MCU_008710, MCU_010445
	GO:0140664	0.000258941	0.999984	6	9	ATP-dependent DNA damage sensor activity	0.0100416	MCU_000668, MCU_002237, MCU_004523, MCU_007726, MCU_007831, MCU_009515
	GO:0044183	0.00069049	1	3	3	protein folding chaperone	0.0240291	MCOS_0000576601, MCU_011221, MCU_011222
	GO:0030515	0.000933252	0.999975	4	5	snoRNA binding	0.0309306	MCU_000495, MCU_006373, MCU_007458, MCU_011352
	GO:0016787	0.00386517	0.998358	20	84	hydrolase activity	0.107606	MCU_000423, MCU_000559, MCU_001021, MCU_002871, MCU_003976, MCU_005906, MCU_006062, MCU_006124, MCU_006609, MCU_006812, MCU_006963, MCU_007046, MCU_008046, MCU_009267, MCU_009305, MCU_010780, MCU_011515, MCU_012902, MCU_013230, MCU_013522
	GO:0004519	0.00463665	0.999465	5	10	endonuclease activity	0.127386	MCU_000001, MCU_000345, MCU_001883, MCU_004813, MCU_007752
	GO:0031369	0.00741887	0.99974	3	4	translation initiation factor binding	0.196084	MCU_001119, MCU_002102, MCU_005902
	GO:0004364	0.00912632	0.998231	6	17	glutathione transferase activity	0.229587	MCU_001802, MCU_003277, MCU_003508, MCU_005249, MCU_013234, MCU_014450
	GO:0003896	0.00992524	1	2	2	DNA primase activity	0.243811	MCU_011377, MCU_011379
	GO:0004298	0.0123359	1	2	2	threonine-type endopeptidase activity	0.27871	MCU_001680, MCU_001705
	GO:0003678	0.0127487	0.998554	4	8	DNA helicase activity	0.280203	MCU_000039, MCU_006062, MCU_008499, MCU_009699
	GO:0043022	0.0129491	0.999186	3	5	ribosome binding	0.280335	MCU_002149, MCU_008307, MCU_008660
	GO:0004784	0.0143079	1	2	2	superoxide dismutase activity	0.280335	MCU_000816, MCU_005729
	GO:0008094	0.0143915	1	2	2	ATP-dependent activity, acting on DNA	0.280335	MCU_000731, MCU_006266
	GO:0003883	0.0153496	1	2	2	CTP synthase activity	0.280335	MCU_007975, MCU_011438
	GO:0000179	0.0165292	1	2	2	rRNA (adenine-N6,N6-)-dimethyltransferase activity	0.280335	MCU_001370, MCU_010500
	GO:0090560	0.0165639	1	2	2	2-(3-amino-3-carboxypropyl)histidine synthase activity	0.280335	MCU_006830, MCU_012604
	GO:0017108	0.016665	1	2	2	5'-flap endonuclease activity	0.280335	MCU_002959, MCU_004747
	GO:0004749	0.0167352	1	2	2	ribose phosphate diphosphokinase activity	0.280335	MCU_000667, MCU_001069
	GO:0004739	0.0167494	1	2	2	pyruvate dehydrogenase (acetyl-transferring) activity	0.280335	MCU_001706, MCU_007418
	GO:0003688	0.0167812	1	2	2	DNA replication origin binding	0.280335	MCU_004210, MCU_006812
	GO:0004825	0.0167825	1	2	2	methionine-tRNA ligase activity	0.280335	MCU_001132, MCU_008632
	GO:0003724	0.0170799	0.994515	9	32	RNA helicase activity	0.283039	MCU_000423, MCU_001021, MCU_003976, MCU_004033, MCU_005906, MCU_006609, MCU_006963, MCU_008046, MCU_011515
	GO:0002161	0.0174167	0.998771	3	5	aminoacyl-tRNA editing activity	0.284664	MCU_003211, MCU_003277, MCU_005487
	GO:0016274	0.0176266	0.99875	3	5	protein-arginine N-methyltransferase activity	0.284664	MCU_000513, MCU_002694, MCU_003227
	GO:0004177	0.0177233	0.998741	3	5	aminopeptidase activity	0.284664	MCU_004468, MCU_008710, MCU_012520
	GO:0030983	0.0177233	0.998741	3	5	mismatched DNA binding	0.284664	MCU_002237, MCU_007726, MCU_009515
	GO:0046982	0.0187179	0.99479	7	28	protein heterodimerization activity	0.298344	MCU_000483, MCU_007629, MCU_008780, MCU_012803, MCU_013245, MCU_013973, MCU_014656
	GO:0046983	0.0202201	0.993218	9	35	protein dimerization activity	0.319846	MCU_000897, MCU_000971, MCU_002394, MCU_003352, MCU_003859, MCU_004508, MCU_005268, MCU_007071, MCU_010882
	GO:0051537	0.0231391	0.997854	3	6	2 iron, 2 sulfur cluster binding	0.360555	MCU_000400, MCU_006023, MCU_009160
	GO:0009055	0.0260349	0.997469	3	6	electron transfer activity	0.399713	MCU_000400, MCU_006023, MCU_009050
	GO:0000287	0.0264048	0.991423	8	30	magnesium ion binding	0.402433	MCU_000010, MCU_000667, MCU_001069, MCU_002959, MCU_004182, MCU_004713, MCU_009528, MCU_010513
	GO:0090729	0.0272949	0.997296	3	6	toxin activity	0.412984	MCU_003994, MCU_006023, MCU_008082
	GO:0003777	0.0292653	0.992279	6	20	microtubule motor activity	0.439611	MCU_003498, MCU_005580, MCU_008800, MCU_009440, MCU_009468, MCU_012256
	GO:0004176	0.0307375	0.996806	3	6	ATP-dependent peptidase activity	0.453276	MCU_002650, MCU_005287, MCU_011897
	GO:0004828	0.0310433	0.998827	2	3	serine-tRNA ligase activity	0.453276	MCU_008205, MCU_011380
	GO:0003755	0.0349617	0.991791	5	16	peptidyl-prolyl cis-trans isomerase activity	0.5	MCU_001317, MCU_003707, MCU_006145, MCU_009785, MCU_014387
	GO:0030544	0.0430877	0.998041	2	3	Hsp70 protein binding	0.589301	MCU_002149, MCU_007183
	GO:0043023	0.0448535	0.997913	2	3	ribosomal large subunit binding	0.589301	MCU_004431, MCU_012172
	GO:0004822	0.0450958	0.997895	2	3	isoleucine-tRNA ligase activity	0.589301	MCU_003211, MCU_013161
	GO:0003986	0.0459995	0.997828	2	3	acetyl-CoA hydrolase activity	0.589301	MCU_000730, MCU_005195
	GO:0008775	0.0459995	0.997828	2	3	acetate CoA-transferase activity	0.589301	MCU_000730, MCU_005195
	GO:0004540	0.0460039	0.997828	2	3	ribonuclease activity	0.589301	MCU_004429, MCU_006387
	GO:0032549	0.0460039	0.997828	2	3	ribonucleoside binding	0.589301	MCU_000822, MCU_001506
	GO:0046872	0.0491393	0.964235	59	382	metal ion binding	0.621835	MCOS_0000326901, MCU_000011, MCU_000121, MCU_000249, MCU_000345, MCU_000400, MCU_000500, MCU_000655, MCU_000816, MCU_000822, MCU_001012, MCU_001883, MCU_002129, MCU_002382, MCU_002511, MCU_002644, MCU_002771, MCU_003503, MCU_004031, MCU_004634, MCU_004698, MCU_004747, MCU_004813, MCU_005227, MCU_005767, MCU_006023, MCU_006031, MCU_006289, MCU_006404, MCU_006432, MCU_006493, MCU_006594, MCU_006688…

## Sheet: D) GOSeq_Enrichment_Diff
Supplementary Table 9D) GOSeq enrichment analysis of downregulated genes in purified cells. Shaded rows correspond to terms enriched with a corrected p-value <0.05
ontology	category	over_represented_pvalue	under_represented_pvalue	numDEInCat	numInCat	term	over_represented_FDR	gene_ids
BP	GO:0007156	2.36211e-14	1	33	47	homophilic cell adhesion via plasma membrane adhesion molecules	1.64403e-11	MCU_000037, MCU_000885, MCU_001189, MCU_001632, MCU_001775, MCU_001776, MCU_002335, MCU_002355, MCU_002453, MCU_002464, MCU_003160, MCU_003830, MCU_004712, MCU_004865, MCU_004982, MCU_005167, MCU_005206, MCU_006424, MCU_006653, MCU_007223, MCU_007484, MCU_007613, MCU_008277, MCU_009721, MCU_009869, MCU_010024, MCU_010070, MCU_010086, MCU_010355, MCU_010661, MCU_010861, MCU_011153, MCU_013451
	GO:0007205	0.000395913	1	4	4	protein kinase C-activating G protein-coupled receptor signaling pathway	0.0688889	MCU_004119, MCU_011366, MCU_011367, MCU_013185
	GO:0006813	0.00138168	0.99989	5	9	potassium ion transport	0.139943	MCU_002321, MCU_007932, MCU_010069, MCU_012729, MCU_013976
	GO:0006814	0.00138168	0.99989	5	9	sodium ion transport	0.139943	MCU_002321, MCU_007932, MCU_010069, MCU_012729, MCU_013976
	GO:0006811	0.00140747	0.999808	7	14	monoatomic ion transport	0.139943	MCU_000857, MCU_000991, MCU_001581, MCU_001676, MCU_001974, MCU_005836, MCU_007597
	GO:0007165	0.0048213	0.997866	22	75	signal transduction	0.345855	MCU_001071, MCU_001380, MCU_002320, MCU_002351, MCU_004057, MCU_004322, MCU_004987, MCU_005181, MCU_005366, MCU_005495, MCU_005756, MCU_006314, MCU_006343, MCU_006744, MCU_006775, MCU_007542, MCU_008856, MCU_009146, MCU_009154, MCU_009621, MCU_010186, MCU_010582
	GO:0007399	0.0050417	0.999781	4	5	nervous system development	0.345855	MCU_000041, MCU_001738, MCU_007431, MCU_007800
	GO:0007186	0.00528774	0.999179	6	13	G protein-coupled receptor signaling pathway	0.345855	MCU_000373, MCU_007393, MCU_008545, MCU_008843, MCU_009148, MCU_012001
	GO:0009968	0.00530046	1	3	3	negative regulation of signal transduction	0.345855	MCU_000066, MCU_001941, MCU_008843
	GO:0007268	0.00575591	1	3	3	chemical synaptic transmission	0.353481	MCU_005802, MCU_007117, MCU_008814
	GO:0007411	0.00950656	0.998777	5	9	axon guidance	0.536478	MCU_002576, MCU_005518, MCU_008685, MCU_009109, MCU_012283
	GO:0007154	0.0136553	0.997921	5	10	cell communication	0.663078	MCU_003533, MCU_004548, MCU_004749, MCU_004983, MCU_014425
	GO:0035556	0.0144829	0.996237	8	19	intracellular signal transduction	0.687278	MCU_000066, MCU_000315, MCU_001941, MCU_003032, MCU_005549, MCU_008843, MCU_010936, MCU_012027
	GO:0006816	0.0155568	0.999272	3	4	calcium ion transport	0.721838	MCU_003542, MCU_007057, MCU_008897
	GO:0005977	0.025062	0.998577	3	4	glycogen metabolic process	1	MCU_000507, MCU_001772, MCU_004666
	GO:0007166	0.0293629	0.995654	4	8	cell surface receptor signaling pathway	1	MCU_002241, MCU_005705, MCU_009392, MCU_011973
	GO:0019236	0.0294894	1	2	2	response to pheromone	1	MCU_007393, MCU_008545
	GO:0007155	0.02964	0.989074	10	31	cell adhesion	1	MCU_000099, MCU_002576, MCU_005172, MCU_005518, MCU_006008, MCU_008685, MCU_009109, MCU_010186, MCU_011409, MCU_012283
	GO:0034765	0.0346948	0.992818	5	11	regulation of monoatomic ion transmembrane transport	1	MCU_001780, MCU_002681, MCU_005164, MCU_009185, MCU_012997
	GO:0098609	0.0384869	1	2	2	cell-cell adhesion	1	MCU_001253, MCU_002805
	GO:0030514	0.0387105	0.998344	2	3	negative regulation of BMP signaling pathway	1	MCU_006646, MCU_006727
	GO:0045596	0.0387105	0.998344	2	3	negative regulation of cell differentiation	1	MCU_006646, MCU_006727
	GO:0051216	0.0387105	0.998344	2	3	cartilage development	1	MCU_006646, MCU_006727
	GO:0003341	0.0496692	0.997549	2	3	cilium movement	1	MCU_002577, MCU_003571
	GO:0009190	0.0499949	0.994564	3	5	cyclic nucleotide biosynthetic process	1	MCU_000315, MCU_005549, MCU_010936
ontology	category	over_represented_pvalue	under_represented_pvalue	numDEInCat	numInCat	term	over_represented_FDR	gene_ids
CC	GO:0005886	1.05933e-21	1	76	150	plasma membrane	2.21188e-18	MCOS_0000585701, MCU_000037, MCU_000507, MCU_000815, MCU_000857, MCU_000885, MCU_000955, MCU_000991, MCU_001189, MCU_001223, MCU_001581, MCU_001632, MCU_001676, MCU_001714, MCU_001772, MCU_001775, MCU_001974, MCU_002335, MCU_002355, MCU_002453, MCU_002464, MCU_002576, MCU_002830, MCU_003160, MCU_003828, MCU_003830, MCU_004073, MCU_004276, MCU_004543, MCU_004712, MCU_004833, MCU_004865, MCU_004976…
	GO:0016020	2.93036e-19	1	349	1591	membrane	3.05929e-16	MCOS_0000008401, MCOS_0000320001, MCOS_0000426901, MCOS_0000502601, MCOS_0000505201, MCOS_0000533301, MCOS_0000734001, MCOS_0001028301, MCOS_0001052901, MCU_000042, MCU_000058, MCU_000073, MCU_000074, MCU_000080, MCU_000108, MCU_000128, MCU_000131, MCU_000155, MCU_000217, MCU_000233, MCU_000247, MCU_000278, MCU_000293, MCU_000307, MCU_000308, MCU_000315, MCU_000322, MCU_000338, MCU_000342, MCU_00…
	GO:0045211	5.70362e-06	1	9	11	postsynaptic membrane	0.00170131	MCU_001256, MCU_001278, MCU_002530, MCU_006513, MCU_007079, MCU_007426, MCU_007494, MCU_008252, MCU_008819
	GO:0045202	0.000155929	0.999996	6	7	synapse	0.0406976	MCU_001265, MCU_002804, MCU_004499, MCU_007117, MCU_008814, MCU_011346
	GO:0005921	0.000194971	0.99998	8	14	gap junction	0.0452332	MCOS_0000585701, MCU_000857, MCU_000991, MCU_001581, MCU_001676, MCU_001974, MCU_005836, MCU_007597
	GO:0005856	0.000461312	0.999845	21	56	cytoskeleton	0.0740938	MCU_001076, MCU_001693, MCU_001738, MCU_002707, MCU_003180, MCU_004335, MCU_004485, MCU_004543, MCU_004987, MCU_005192, MCU_005259, MCU_005322, MCU_005717, MCU_005756, MCU_005881, MCU_007926, MCU_008127, MCU_008131, MCU_009710, MCU_011055, MCU_011488
	GO:0005576	0.000956405	0.999697	16	53	extracellular region	0.124811	MCU_000041, MCU_001844, MCU_001860, MCU_001925, MCU_001972, MCU_005624, MCU_005727, MCU_006646, MCU_006727, MCU_006832, MCU_007582, MCU_011548, MCU_012483, MCU_012876, MCU_013545, MCU_014710
	GO:0005890	0.00138168	0.99989	5	9	sodium:potassium-exchanging ATPase complex	0.139943	MCU_002321, MCU_007932, MCU_010069, MCU_012729, MCU_013976
	GO:0005861	0.00159549	1	3	3	troponin complex	0.151427	MCU_002024, MCU_006425, MCU_014819
	GO:0005615	0.00218308	0.999827	5	8	extracellular space	0.189928	MCU_000530, MCU_002251, MCU_006349, MCU_014046, MCU_014530
	GO:0005930	0.0091645	1	3	3	axoneme	0.532258	MCU_000849, MCU_003220, MCU_003571
	GO:0005581	0.0117139	1	3	3	collagen trimer	0.596553	MCU_007388, MCU_007489, MCU_008595
	GO:0005604	0.0117139	1	3	3	basement membrane	0.596553	MCU_007388, MCU_007489, MCU_008595
	GO:0005891	0.0180731	0.998262	4	6	voltage-gated calcium channel complex	0.802908	MCU_002681, MCU_005164, MCU_007319, MCU_007766
	GO:0030016	0.033454	0.997856	3	4	myofibril	1	MCU_002460, MCU_003708, MCU_007548
	GO:0031514	0.0410144	0.992427	4	10	motile cilium	1	MCU_000246, MCU_001076, MCU_005899, MCU_011488
	GO:0030314	0.0436868	1	2	2	junctional membrane complex	1	MCU_005444, MCU_009925
ontology	category	over_represented_pvalue	under_represented_pvalue	numDEInCat	numInCat	term	over_represented_FDR	gene_ids
MF	GO:0004930	3.11044e-13	1	26	40	G protein-coupled receptor activity	1.62365e-10	MCU_000497, MCU_000790, MCU_001128, MCU_001376, MCU_001714, MCU_002241, MCU_002667, MCU_002669, MCU_002830, MCU_002918, MCU_002998, MCU_003686, MCU_003879, MCU_003903, MCU_003959, MCU_004694, MCU_005933, MCU_006655, MCU_006860, MCU_008006, MCU_009137, MCU_009695, MCU_011245, MCU_011458, MCU_011910, MCU_013560
	GO:0005509	4.73657e-12	1	67	180	calcium ion binding	1.97799e-09	MCOS_0000045001, MCOS_0000063301, MCU_000037, MCU_000041, MCU_000090, MCU_000411, MCU_000885, MCU_000902, MCU_000930, MCU_001189, MCU_001237, MCU_001632, MCU_001775, MCU_001776, MCU_002335, MCU_002355, MCU_002453, MCU_002464, MCU_002681, MCU_002936, MCU_003102, MCU_003160, MCU_003369, MCU_003533, MCU_003830, MCU_004136, MCU_004422, MCU_004712, MCU_004749, MCU_004865, MCU_004982, MCU_005153, MCU_0…
	GO:0004888	5.07647e-07	1	14	22	transmembrane signaling receptor activity	0.000176661	MCU_000233, MCU_000247, MCU_001223, MCU_001256, MCU_002530, MCU_005543, MCU_005705, MCU_007079, MCU_007736, MCU_007770, MCU_008252, MCU_009392, MCU_009570, MCU_011973
	GO:0005216	0.000294314	0.999956	10	18	monoatomic ion channel activity	0.0614528	MCU_000042, MCU_001330, MCU_002085, MCU_004225, MCU_007480, MCU_008039, MCU_008167, MCU_009215, MCU_009570, MCU_009642
	GO:0004970	0.000378081	0.99998	6	8	ionotropic glutamate receptor activity	0.0688889	MCU_001278, MCU_005678, MCU_006513, MCU_007426, MCU_007494, MCU_008819
	GO:0005230	0.000526087	0.999946	7	12	extracellular ligand-gated monoatomic ion channel activity	0.078462	MCU_000233, MCU_000247, MCU_001223, MCU_005543, MCU_007736, MCU_007770, MCU_009805
	GO:0000981	0.000898063	0.999783	12	31	DNA-binding transcription factor activity, RNA polymerase II-specific	0.124811	MCU_000055, MCU_000259, MCU_000665, MCU_001133, MCU_001267, MCU_001366, MCU_003078, MCU_004547, MCU_004591, MCU_007661, MCU_009865, MCU_010793
	GO:0005249	0.00117275	0.999786	9	20	voltage-gated potassium channel activity	0.139943	MCU_000307, MCU_000308, MCU_001780, MCU_002234, MCU_004329, MCU_006433, MCU_006598, MCU_009185, MCU_012997
	GO:0004143	0.00171487	0.999946	4	5	diacylglycerol kinase activity	0.15568	MCU_004119, MCU_011366, MCU_011367, MCU_013185
	GO:0008509	0.00251107	0.999723	6	10	monoatomic anion transmembrane transporter activity	0.209725	MCU_000058, MCU_003529, MCU_008544, MCU_010227, MCU_012364, MCU_013453
	GO:0005179	0.00328035	0.999915	3	4	hormone activity	0.263437	MCU_006832, MCU_011548, MCU_013545
	GO:0005267	0.00509119	0.999249	6	12	potassium channel activity	0.345855	MCU_001166, MCU_006770, MCU_007160, MCU_010187, MCU_011353, MCU_012411
	GO:0005272	0.00512165	0.999438	5	9	sodium channel activity	0.345855	MCU_000636, MCU_002808, MCU_003274, MCU_004399, MCU_006949
	GO:0019992	0.00575591	1	3	3	diacylglycerol binding	0.353481	MCU_005802, MCU_007117, MCU_008814
	GO:0022848	0.00917686	0.999289	4	6	acetylcholine-gated monoatomic cation-selective channel activity	0.532258	MCU_001256, MCU_002530, MCU_007079, MCU_008252
	GO:0008092	0.0107492	1	3	3	cytoskeletal protein binding	0.590638	MCU_002707, MCU_005192, MCU_005322
	GO:0015297	0.0114267	0.998869	4	7	antiporter activity	0.596553	MCU_000338, MCU_003266, MCU_003267, MCU_007057
	GO:0005262	0.0126112	0.99892	4	6	calcium channel activity	0.626956	MCU_000810, MCU_002106, MCU_006132, MCU_006558
	GO:0005245	0.0180731	0.998262	4	6	voltage-gated calcium channel activity	0.802908	MCU_002681, MCU_005164, MCU_007319, MCU_007766
	GO:0047975	0.0185449	0.998658	3	5	guanosine phosphorylase activity	0.806283	MCU_006196, MCU_006197, MCU_008243
	GO:0004698	0.0189214	0.999042	3	4	calcium-dependent protein kinase C activity	0.806283	MCU_001288, MCU_002596, MCU_006879
	GO:0004866	0.0198242	0.998527	3	5	endopeptidase inhibitor activity	0.82786	MCU_006349, MCU_013787, MCU_014466
	GO:0004104	0.0240425	0.998071	3	5	cholinesterase activity	0.984328	MCU_005649, MCU_006980, MCU_009586
	GO:0004114	0.0268916	0.995871	4	9	3',5'-cyclic-nucleotide phosphodiesterase activity	1	MCU_004057, MCU_005181, MCU_006744, MCU_008856
	GO:0015269	0.037699	0.998411	2	3	calcium-activated potassium channel activity	1	MCU_002119, MCU_005690
	GO:0008556	0.0429849	1	2	2	P-type potassium transmembrane transporter activity	1	MCU_007989, MCU_007991
	GO:0004731	0.0444581	0.994118	3	7	purine-nucleoside phosphorylase activity	1	MCU_006196, MCU_006197, MCU_008243
	GO:0015204	0.0447291	0.997922	2	3	urea transmembrane transporter activity	1	MCU_003626, MCU_003627
	GO:0005516	0.0468156	0.987109	6	15	calmodulin binding	1	MCU_000308, MCU_000507, MCU_001772, MCU_006433, MCU_007154, MCU_008711

## Sheet: E) GOSeq_Depleted_Prol
Supplementary Table 9E) GOSeq enrichment analysis of upregulated genes in purified cells. Shaded rows correspond to terms depleted with a corrected p-value <0.05
ontology	category	over_represented_pvalue	under_represented_pvalue	numDEInCat	numInCat	term	over_represented_FDR	under_represented_FDR
BP	GO:0005975	1	0.00262339	0	45	carbohydrate metabolic process	1	1
	GO:0016192	0.999241	0.00661053	1	54	vesicle-mediated transport	1	1
	GO:0007165	0.997242	0.0108632	3	75	signal transduction	1	1
	GO:0006357	0.996041	0.0274595	1	41	regulation of transcription by RNA polymerase II	1	1
	GO:0006886	0.993712	0.0275192	2	54	intracellular protein transport	1	1
	GO:0007264	1	0.0281797	0	27	small GTPase mediated signal transduction	1	1
	GO:0006468	0.982846	0.0290597	20	236	protein phosphorylation	1	1
	GO:0007156	0.987507	0.0495248	2	47	homophilic cell adhesion via plasma membrane adhesion molecules	1	1
ontology	category	over_represented_pvalue	under_represented_pvalue	numDEInCat	numInCat	term	over_represented_FDR	under_represented_FDR
CC	GO:0016020	1	0	76	1591	membrane	1	0
	GO:0005886	0.999723	0.000884655	7	150	plasma membrane	1	0.61572
	GO:0000139	0.999472	0.004798	1	57	Golgi membrane	1	1
ontology	category	over_represented_pvalue	under_represented_pvalue	numDEInCat	numInCat	term	over_represented_FDR	under_represented_FDR
MF	GO:0003700	0.999982	0.000230515	1	83	DNA-binding transcription factor activity	1	0.240657
	GO:0005509	0.998055	0.00454909	11	180	calcium ion binding	1	1
	GO:0004930	1	0.00476757	0	40	G protein-coupled receptor activity	1	1
	GO:0043565	0.99741	0.0191253	1	45	sequence-specific DNA binding	1	1
	GO:0004842	1	0.0379523	0	24	ubiquitin-protein transferase activity	1	1
	GO:0004888	1	0.0481619	0	22	transmembrane signaling receptor activity	1	1

## Sheet: F) GOSeq_Depleted_Diff
Supplementary Table 9F) GOSeq enrichment analysis of downregulated genes in purified cells. Shaded rows correspond to terms depleted with a corrected p-value <0.05
ontology	category	over_represented_pvalue	under_represented_pvalue	numDEInCat	numInCat	term	over_represented_FDR	under_represented_FDR
BP	GO:0006412	0.999997	3.76075e-05	1	98	translation	1	0.0107177
	GO:0006281	1	9.11664e-05	0	46	DNA repair	1	0.0211506
	GO:0015031	0.999992	0.000111195	1	72	protein transport	1	0.0232174
	GO:0006260	1	0.00222016	0	31	DNA replication	1	0.272688
	GO:0006397	1	0.0024363	0	34	mRNA processing	1	0.282611
	GO:0000398	1	0.00257608	0	37	mRNA splicing, via spliceosome	1	0.283098
	GO:0006364	1	0.00418583	0	32	rRNA processing	1	0.416192
	GO:0006486	0.999322	0.00602458	1	49	protein glycosylation	1	0.505371
	GO:0006396	1	0.022728	0	20	RNA processing	1	1
	GO:0006457	1	0.0378046	0	23	protein folding	1	1
	GO:0006886	0.984235	0.0450246	4	54	intracellular protein transport	1	1
	GO:0006351	0.992933	0.0451852	1	30	DNA-templated transcription	1	1
	GO:0006511	0.985806	0.0465926	3	43	ubiquitin-dependent protein catabolic process	1	1
	GO:0016579	0.992262	0.0495075	1	24	protein deubiquitination	1	1
ontology	category	over_represented_pvalue	under_represented_pvalue	numDEInCat	numInCat	term	over_represented_FDR	under_represented_FDR
CC	GO:0005840	1	6.15989e-06	0	92	ribosome	1	0.00321546
	GO:0005634	0.999996	8.11411e-06	54	546	nucleus	1	0.00338845
	GO:0005737	0.999981	4.10641e-05	28	329	cytoplasm	1	0.0107177
	GO:1990904	0.999983	0.000133851	2	101	ribonucleoprotein complex	1	0.0232901
	GO:0005730	1	0.000368093	0	49	nucleolus	1	0.0591215
	GO:0000139	0.99989	0.00120312	1	57	Golgi membrane	1	0.179437
	GO:0005743	1	0.00198045	0	44	mitochondrial inner membrane	1	0.258449
	GO:0005739	0.99932	0.00605089	1	48	mitochondrion	1	0.505371
	GO:0005789	0.997311	0.00933061	4	74	endoplasmic reticulum membrane	1	0.715535
	GO:0005681	1	0.018548	0	28	spliceosomal complex	1	1
	GO:0005794	1	0.0227239	0	25	Golgi apparatus	1	1
	GO:0005643	1	0.0251677	0	19	nuclear pore	1	1
	GO:0005815	1	0.0289178	0	19	microtubule organizing center	1	1
	GO:0005694	1	0.0425253	0	16	chromosome	1	1
	GO:0000428	1	0.048575	0	18	DNA-directed RNA polymerase complex	1	1
ontology	category	over_represented_pvalue	under_represented_pvalue	numDEInCat	numInCat	term	over_represented_FDR	under_represented_FDR
MF	GO:0003723	1	2.59008e-07	14	254	RNA binding	1	0.000508491
	GO:0003735	1	4.87061e-07	0	112	structural constituent of ribosome	1	0.000508491
	GO:0003676	1	2.43333e-06	2	102	nucleic acid binding	1	0.00169359
	GO:0005524	0.999979	3.3913e-05	79	679	ATP binding	1	0.0107177
	GO:0016787	0.999979	0.000128089	3	84	hydrolase activity	1	0.0232901
	GO:0003724	1	0.00170699	0	32	RNA helicase activity	1	0.237613
	GO:0004386	1	0.00410903	0	28	helicase activity	1	0.416192
	GO:0140662	1	0.0047534	0	32	ATP-dependent protein folding chaperone	1	0.451141
	GO:0016887	0.997951	0.00546763	8	99	ATP hydrolysis activity	1	0.496366
	GO:0016740	0.998474	0.0080301	2	58	transferase activity	1	0.644879
	GO:0003743	1	0.0095953	0	28	translation initiation factor activity	1	0.715535
	GO:0046872	0.990927	0.0135732	46	382	metal ion binding	1	0.977269
	GO:0051082	1	0.0166496	0	27	unfolded protein binding	1	1
	GO:0004843	0.997257	0.0206607	1	30	cysteine-type deubiquitinase activity	1	1
	GO:0003824	0.992663	0.0316569	2	46	catalytic activity	1	1
	GO:0008168	1	0.0333219	0	20	methyltransferase activity	1	1
	GO:0016491	0.989599	0.0427377	2	42	oxidoreductase activity	1	1

## Sheet: G) Reactome_Hsap_Prol
Supplementary Table 9G) KOBAS analysis of upregulated genes in purified cells, using Reactome Database and human as reference organism. Shaded rows correspond to terms enriched with a corrected p-value <0.05
##Databases: Reactome
##Statistical test method: hypergeometric test / Fisher's exact test
##FDR correction method: Benjamini and Hochberg
#Term	Database	ID	Input number	Background number	P-Value	Corrected P-Value	Input	Hyperlink
Metabolism of RNA	Reactome	R-HSA-8953854	242	667	3.84026e-183	4.01691e-180	MCU_002811-RA|MCU_000250-RA|MCU_007764-RA|MCU_001702-RA|MCU_006594-RA|MCU_008966-RA|MCU_008194-RA|MCU_012978-RA|MCU_011608-RB|MCU_010304-RA|MCU_012175-RA|MCU_000673-RA|MCU_009480-RA|MCU_005621-RA|MCU_005658-RA|MCOS_0000986701-mRNA-1|MCU_004122-RA|MCU_002871-RA|MCU_001317-RA|MCU_001164-RB|MCU_008883-RA|MCU_000161-RB|MCU_000382-RA|MCU_007338-RA|MCU_007052-RA|MCU_001680-RA|MCU_010397-RA|MCU_005448-R…	http://www.reactome.org/cgi-bin/eventbrowser_st_id?ST_ID=R-HSA-8953854
Translation	Reactome	R-HSA-72766	141	291	3.03482e-118	1.58721e-115	MCU_003481-RA|MCU_001702-RA|MCU_008194-RA|MCU_012978-RA|MCU_010304-RA|MCU_002738-RA|MCU_000673-RA|MCU_005658-RA|MCU_006202-RB|MCOS_0000268401-mRNA-1|MCU_006465-RA|MCU_014564-RA|MCU_008204-RB|MCU_007338-RA|MCU_010397-RA|MCU_010881-RA|MCU_004455-RA|MCU_013184-RA|MCU_008161-RA|MCU_010627-RA|MCU_007523-RA|MCU_005621-RA|MCU_002088-RA|MCU_006235-RB|MCU_013161-RA|MCU_005029-RA|MCU_000333-RA|MCU_005989-R…	http://www.reactome.org/cgi-bin/eventbrowser_st_id?ST_ID=R-HSA-72766
Metabolism of proteins	Reactome	R-HSA-392499	271	2012	8.0501e-112	2.8068e-109	MCU_007346-RB|MCU_014656-RA|MCU_010808-RC|MCU_003481-RA|MCU_012689-RA|MCU_001702-RA|MCU_008194-RA|MCU_012978-RA|MCU_009367-RB|MCU_010304-RA|MCU_002738-RA|MCU_012426-RA|MCU_000673-RA|MCU_005621-RA|MCU_005658-RA|MCU_006202-RB|MCU_000682-RA|MCU_000285-RB|MCOS_0000268401-mRNA-1|MCU_002829-RA|MCU_006538-RC|MCU_001164-RB|MCU_004634-RA|MCU_003996-RA|MCU_014564-RA|MCU_008204-RB|MCU_007338-RA|MCU_006266-R…	http://www.reactome.org/cgi-bin/eventbrowser_st_id?ST_ID=R-HSA-392499
rRNA processing in the nucleus and cytosol	Reactome	R-HSA-8868773	120	193	3.43538e-110	8.98353e-108	MCU_007764-RA|MCU_001702-RA|MCU_008194-RA|MCU_012978-RA|MCU_011608-RB|MCU_010304-RA|MCU_000673-RA|MCU_005658-RA|MCU_006465-RA|MCU_007338-RA|MCU_010397-RA|MCU_008387-RA|MCU_013184-RA|MCU_007523-RA|MCU_013522-RA|MCU_004062-RB|MCU_000495-RA|MCU_002088-RA|MCU_012110-RC|MCU_006235-RB|MCU_003741-RB|MCU_008878-RB|MCU_010881-RA|MCU_008112-RA|MCU_000333-RA|MCU_005989-RA|MCU_004723-RA|MCOS_0000365701-mRNA-…	http://www.reactome.org/cgi-bin/eventbrowser_st_id?ST_ID=R-HSA-8868773
rRNA processing	Reactome	R-HSA-72312	121	203	1.80746e-109	3.78121e-107	MCU_007764-RA|MCU_001702-RA|MCU_008194-RA|MCU_012978-RA|MCU_011608-RB|MCU_010304-RA|MCU_000673-RA|MCU_005658-RA|MCU_006465-RA|MCU_007338-RA|MCU_010397-RA|MCU_008387-RA|MCU_013184-RA|MCU_007523-RA|MCU_013522-RA|MCU_004062-RB|MCU_000495-RA|MCU_002088-RA|MCU_012110-RC|MCU_006235-RB|MCU_003741-RB|MCU_008878-RB|MCU_010881-RA|MCU_008112-RA|MCU_000333-RA|MCU_005989-RA|MCU_004723-RA|MCOS_0000365701-mRNA-…	http://www.reactome.org/cgi-bin/eventbrowser_st_id?ST_ID=R-HSA-72312
Major pathway of rRNA processing in the nucleolus and cytosol	Reactome	R-HSA-6791226	115	183	6.07143e-106	1.05845e-103	MCU_000673-RA|MCU_001702-RA|MCU_008194-RA|MCU_012978-RA|MCU_011608-RB|MCU_010304-RA|MCU_005658-RA|MCU_006465-RA|MCU_007338-RA|MCU_010397-RA|MCU_008387-RA|MCU_013184-RA|MCU_007523-RA|MCU_013522-RA|MCU_004062-RB|MCU_000495-RA|MCU_002088-RA|MCU_012110-RC|MCU_006235-RB|MCU_003741-RB|MCU_008878-RB|MCU_010881-RA|MCU_008112-RA|MCU_000333-RA|MCU_005989-RA|MCU_004723-RA|MCOS_0000365701-mRNA-1|MCU_013565-R…	http://www.reactome.org/cgi-bin/eventbrowser_st_id?ST_ID=R-HSA-6791226
Infectious disease	Reactome	R-HSA-5663205	134	372	9.39414e-99	1.40375e-96	MCU_000673-RA|MCU_001702-RA|MCU_008194-RA|MCU_012978-RA|MCU_010304-RA|MCU_005658-RA|MCOS_0000986701-mRNA-1|MCU_003284-RC|MCU_006351-RA|MCU_003056-RA|MCU_001164-RB|MCU_007338-RA|MCU_007052-RA|MCU_001680-RA|MCU_010397-RA|MCU_010881-RA|MCU_002697-RA|MCU_013184-RA|MCU_003707-RA|MCU_008891-RA|MCU_007523-RA|MCU_004663-RD|MCU_002959-RA|MCU_005443-RA|MCU_000481-RA|MCU_002088-RA|MCU_004131-RB|MCU_006235-R…	http://www.reactome.org/cgi-bin/eventbrowser_st_id?ST_ID=R-HSA-5663205
Influenza Infection	Reactome	R-HSA-168254	103	152	2.76609e-97	3.61667e-95	MCU_000673-RA|MCU_001702-RA|MCU_008194-RA|MCU_012978-RA|MCU_010304-RA|MCU_005658-RA|MCU_006465-RA|MCU_007338-RA|MCU_007052-RA|MCU_010397-RA|MCU_008387-RA|MCU_013184-RA|MCU_008891-RA|MCU_007523-RA|MCU_004663-RD|MCU_002088-RA|MCU_004131-RB|MCU_006235-RB|MCU_010881-RA|MCU_000333-RA|MCU_009993-RA|MCU_005989-RA|MCU_004723-RA|MCOS_0000365701-mRNA-1|MCU_000651-RA|MCU_013565-RA|MCU_011217-RA|MCU_013384-R…	http://www.reactome.org/cgi-bin/eventbrowser_st_id?ST_ID=R-HSA-168254
Influenza Life Cycle	Reactome	R-HSA-168255	101	141	3.75124e-97	4.35977e-95	MCU_000673-RA|MCU_001702-RA|MCU_008194-RA|MCU_012978-RA|MCU_010304-RA|MCU_005658-RA|MCU_006465-RA|MCU_007338-RA|MCU_007052-RA|MCU_010397-RA|MCU_008387-RA|MCU_013184-RA|MCU_008891-RA|MCU_007523-RA|MCU_004663-RD|MCU_002088-RA|MCU_004131-RB|MCU_006235-RB|MCU_010881-RA|MCU_000333-RA|MCU_009993-RA|MCU_005989-RA|MCU_004723-RA|MCOS_0000365701-mRNA-1|MCU_000651-RA|MCU_013565-RA|MCU_011217-RA|MCU_013384-R…	http://www.reactome.org/cgi-bin/eventbrowser_st_id?ST_ID=R-HSA-168255
L13a-mediated translational silencing of Ceruloplasmin expression	Reactome	R-HSA-156827	93	111	6.31782e-94	6.60844e-92	MCU_000673-RA|MCU_001702-RA|MCU_008194-RA|MCU_012978-RA|MCU_010304-RA|MCU_002738-RA|MCU_005658-RA|MCU_006202-RB|MCU_006465-RA|MCU_007338-RA|MCU_010397-RA|MCU_010881-RA|MCU_004455-RA|MCU_013184-RA|MCU_007523-RA|MCU_005621-RA|MCU_002088-RA|MCU_006235-RB|MCU_005029-RA|MCU_000333-RA|MCU_005989-RA|MCU_004723-RA|MCOS_0000365701-mRNA-1|MCU_013565-RA|MCU_011281-RA|MCU_011217-RA|MCU_006753-RA|MCU_013384-R…	http://www.reactome.org/cgi-bin/eventbrowser_st_id?ST_ID=R-HSA-156827
Influenza Viral RNA Transcription and Replication	Reactome	R-HSA-168273	96	131	5.20654e-93	4.95095e-91	MCU_000673-RA|MCU_001702-RA|MCU_008194-RA|MCU_012978-RA|MCU_010304-RA|MCU_005658-RA|MCU_006465-RA|MCU_007338-RA|MCU_007052-RA|MCU_010397-RA|MCU_008387-RA|MCU_013184-RA|MCU_008891-RA|MCU_007523-RA|MCU_004663-RD|MCU_002088-RA|MCU_004131-RB|MCU_006235-RB|MCU_010881-RA|MCU_000333-RA|MCU_009993-RA|MCU_005989-RA|MCU_004723-RA|MCOS_0000365701-mRNA-1|MCU_000651-RA|MCU_013565-RA|MCU_011217-RA|MCU_013384-R…	http://www.reactome.org/cgi-bin/eventbrowser_st_id?ST_ID=R-HSA-168273
GTP hydrolysis and joining of the 60S ribosomal subunit	Reactome	R-HSA-72706	92	112	2.3132e-92	2.01634e-90	MCU_000673-RA|MCU_001702-RA|MCU_008194-RA|MCU_012978-RA|MCU_010304-RA|MCU_002738-RA|MCU_005658-RA|MCU_006202-RB|MCU_006465-RA|MCU_007338-RA|MCU_010397-RA|MCU_010881-RA|MCU_004455-RA|MCU_013184-RA|MCU_007523-RA|MCU_005621-RA|MCU_002088-RA|MCU_006235-RB|MCU_005029-RA|MCU_000333-RA|MCU_005989-RA|MCU_004723-RA|MCOS_0000365701-mRNA-1|MCU_013565-RA|MCU_011281-RA|MCU_011217-RA|MCU_006753-RA|MCU_013384-R…	http://www.reactome.org/cgi-bin/eventbrowser_st_id?ST_ID=R-HSA-72706
Cap-dependent Translation Initiation	Reactome	R-HSA-72737	93	119	5.97337e-92	4.46296e-90	MCU_000673-RA|MCU_001702-RA|MCU_008194-RA|MCU_012978-RA|MCU_010304-RA|MCU_002738-RA|MCU_005658-RA|MCU_006202-RB|MCU_006465-RA|MCU_007338-RA|MCU_010397-RA|MCU_010881-RA|MCU_004455-RA|MCU_013184-RA|MCU_007523-RA|MCU_005621-RA|MCU_002088-RA|MCU_006235-RB|MCU_005029-RA|MCU_000333-RA|MCU_005989-RA|MCU_004723-RA|MCOS_0000365701-mRNA-1|MCU_013565-RA|MCU_011281-RA|MCU_011217-RA|MCU_006753-RA|MCU_013384-R…	http://www.reactome.org/cgi-bin/eventbrowser_st_id?ST_ID=R-HSA-72737
Eukaryotic Translation Initiation	Reactome	R-HSA-72613	93	119	5.97337e-92	4.46296e-90	MCU_000673-RA|MCU_001702-RA|MCU_008194-RA|MCU_012978-RA|MCU_010304-RA|MCU_002738-RA|MCU_005658-RA|MCU_006202-RB|MCU_006465-RA|MCU_007338-RA|MCU_010397-RA|MCU_010881-RA|MCU_004455-RA|MCU_013184-RA|MCU_007523-RA|MCU_005621-RA|MCU_002088-RA|MCU_006235-RB|MCU_005029-RA|MCU_000333-RA|MCU_005989-RA|MCU_004723-RA|MCOS_0000365701-mRNA-1|MCU_013565-RA|MCU_011281-RA|MCU_011217-RA|MCU_006753-RA|MCU_013384-R…	http://www.reactome.org/cgi-bin/eventbrowser_st_id?ST_ID=R-HSA-72613
Formation of a pool of free 40S subunits	Reactome	R-HSA-72689	87	101	1.36092e-88	9.49012e-87	MCU_000673-RA|MCU_001702-RA|MCU_008194-RA|MCU_012978-RA|MCU_010304-RA|MCU_002738-RA|MCU_005658-RA|MCU_006202-RB|MCU_006465-RA|MCU_007338-RA|MCU_010397-RA|MCU_010881-RA|MCU_004455-RA|MCU_013184-RA|MCU_007523-RA|MCU_002088-RA|MCU_006235-RB|MCU_005029-RA|MCU_000333-RA|MCU_005989-RA|MCU_004723-RA|MCOS_0000365701-mRNA-1|MCU_013565-RA|MCU_011281-RA|MCU_011217-RA|MCU_006753-RA|MCU_013384-RA|MCU_007232-R…	http://www.reactome.org/cgi-bin/eventbrowser_st_id?ST_ID=R-HSA-72689
Regulation of expression of SLITs and ROBOs	Reactome	R-HSA-9010553	98	169	1.2135e-87	7.93329e-86	MCU_000673-RA|MCU_001702-RA|MCU_008194-RA|MCU_012978-RA|MCU_010304-RA|MCU_005658-RA|MCU_002871-RA|MCU_003056-RA|MCU_001164-RB|MCU_007338-RA|MCU_001680-RA|MCU_010397-RA|MCU_010881-RA|MCU_002697-RA|MCU_013184-RA|MCU_008161-RA|MCU_007523-RA|MCU_005443-RA|MCU_002088-RA|MCU_006235-RB|MCU_002868-RA|MCU_003545-RA|MCU_008452-RB|MCU_000333-RA|MCU_005989-RA|MCU_004723-RA|MCOS_0000365701-mRNA-1|MCU_013565-R…	http://www.reactome.org/cgi-bin/eventbrowser_st_id?ST_ID=R-HSA-9010553
Cell Cycle	Reactome	R-HSA-1640170	146	629	2.06113e-85	1.2682e-83	MCU_014656-RA|MCU_002698-RC|MCU_001808-RA|MCU_000039-RB|MCU_004813-RC|MCU_004070-RA|MCU_002398-RA|MCU_003284-RC|MCU_000285-RB|MCU_010811-RA|MCU_001828-RA|MCU_003056-RA|MCU_001164-RB|MCU_012332-RA|MCU_000011-RA|MCU_009354-RA|MCU_000048-RA|MCU_001680-RA|MCU_005580-RA|MCU_002697-RA|MCU_004698-RA|MCU_006585-RB|MCU_007831-RA|MCOS_0000740801-mRNA-1|MCU_007752-RA|MCU_001055-RB|MCU_002959-RA|MCU_005443-R…	http://www.reactome.org/cgi-bin/eventbrowser_st_id?ST_ID=R-HSA-1640170
Selenoamino acid metabolism	Reactome	R-HSA-2408522	86	117	2.12498e-83	1.23485e-81	MCU_000673-RA|MCU_001702-RA|MCU_008194-RA|MCU_012978-RA|MCU_010304-RA|MCU_005658-RA|MCU_006465-RA|MCU_007338-RA|MCU_010397-RA|MCU_008387-RA|MCU_013184-RA|MCU_007523-RA|MCU_002088-RA|MCU_006235-RB|MCU_013161-RA|MCU_010881-RA|MCU_000841-RA|MCU_005989-RA|MCU_004723-RA|MCOS_0000365701-mRNA-1|MCU_013565-RA|MCU_007314-RD|MCU_011217-RA|MCU_013384-RA|MCU_007232-RA|MCU_008964-RA|MCU_013777-RB|MCU_003806-R…	http://www.reactome.org/cgi-bin/eventbrowser_st_id?ST_ID=R-HSA-2408522
Metabolism	Reactome	R-HSA-1430728	235	2075	8.60508e-82	4.73732e-80	MCU_003662-RA|MCU_000673-RA|MCU_001702-RA|MCU_002698-RC|MCU_008194-RA|MCU_012978-RA|MCU_000039-RB|MCU_010304-RA|MCU_002125-RA|MCU_009160-RA|MCU_006161-RA|MCU_011438-RC|MCU_002398-RA|MCOS_0000986701-mRNA-1|MCU_010805-RA|MCU_006103-RB|MCU_012804-RB|MCU_002829-RA|MCU_008205-RA|MCU_003508-RA|MCU_011036-RA|MCU_007418-RA|MCU_014450-RA|MCU_001164-RB|MCU_006611-RA|MCU_007338-RA|MCU_007052-RA|MCU_001680-R…	http://www.reactome.org/cgi-bin/eventbrowser_st_id?ST_ID=R-HSA-1430728
Signaling by ROBO receptors	Reactome	R-HSA-376176	98	216	1.10471e-79	5.77764e-78	MCU_000673-RA|MCU_001702-RA|MCU_008194-RA|MCU_012978-RA|MCU_010304-RA|MCU_005658-RA|MCU_002871-RA|MCU_003056-RA|MCU_001164-RB|MCU_007338-RA|MCU_001680-RA|MCU_010397-RA|MCU_010881-RA|MCU_002697-RA|MCU_013184-RA|MCU_008161-RA|MCU_007523-RA|MCU_005443-RA|MCU_002088-RA|MCU_006235-RB|MCU_002868-RA|MCU_003545-RA|MCU_008452-RB|MCU_000333-RA|MCU_005989-RA|MCU_004723-RA|MCOS_0000365701-mRNA-1|MCU_013565-R…	http://www.reactome.org/cgi-bin/eventbrowser_st_id?ST_ID=R-HSA-376176
Metabolism of amino acids and derivatives	Reactome	R-HSA-71291	115	367	5.09164e-79	2.53612e-77	MCU_003662-RA|MCU_000673-RA|MCU_001702-RA|MCU_008194-RA|MCU_012978-RA|MCU_010304-RA|MCU_005658-RA|MCU_003056-RA|MCU_007418-RA|MCU_001164-RB|MCU_007338-RA|MCU_001680-RA|MCU_010397-RA|MCU_010881-RA|MCU_005600-RA|MCU_005137-RB|MCU_002697-RA|MCU_013184-RA|MCU_002538-RA|MCU_007523-RA|MCU_002198-RA|MCU_005443-RA|MCU_002088-RA|MCU_006235-RB|MCU_003545-RA|MCU_013161-RA|MCU_008452-RB|MCU_000333-RA|MCU_005…	http://www.reactome.org/cgi-bin/eventbrowser_st_id?ST_ID=R-HSA-71291
Eukaryotic Translation Elongation	Reactome	R-HSA-156842	78	93	7.95165e-79	3.78065e-77	MCU_004427-RA|MCU_008439-RA|MCU_001702-RA|MCU_011217-RA|MCU_008194-RA|MCU_012978-RA|MCU_007474-RA|MCU_008952-RB|MCU_009682-RA|MCU_003617-RA|MCU_005511-RA|MCU_011009-RB|MCU_013384-RA|MCU_007232-RA|MCU_005266-RA|MCU_004678-RA|MCU_007579-RA|MCOS_0000986701-mRNA-1|MCU_008964-RA|MCU_003806-RA|MCU_005007-RA|MCU_001802-RA|MCU_008115-RA|MCU_013777-RB|MCU_002096-RA|MCU_006465-RA|MCU_007007-RA|MCU_007258-R…	http://www.reactome.org/cgi-bin/eventbrowser_st_id?ST_ID=R-HSA-156842
Nonsense Mediated Decay (NMD) enhanced by the EJC	Reactome	R-HSA-975957	82	115	9.41736e-79	4.1044e-77	MCU_004427-RA|MCU_000673-RA|MCU_001702-RA|MCU_011217-RA|MCU_008194-RA|MCU_012978-RA|MCU_007474-RA|MCU_002811-RA|MCU_010304-RA|MCU_009682-RA|MCU_003617-RA|MCU_005511-RA|MCU_011009-RB|MCU_013384-RA|MCU_007232-RA|MCU_005266-RA|MCU_004678-RA|MCU_007579-RA|MCOS_0000986701-mRNA-1|MCU_008964-RA|MCU_003806-RA|MCU_005007-RA|MCU_008115-RA|MCU_013777-RB|MCU_002096-RA|MCU_009030-RA|MCU_007007-RA|MCU_007258-R…	http://www.reactome.org/cgi-bin/eventbrowser_st_id?ST_ID=R-HSA-975957
Nonsense-Mediated Decay (NMD)	Reactome	R-HSA-927802	82	115	9.41736e-79	4.1044e-77	MCU_004427-RA|MCU_000673-RA|MCU_001702-RA|MCU_011217-RA|MCU_008194-RA|MCU_012978-RA|MCU_007474-RA|MCU_002811-RA|MCU_010304-RA|MCU_009682-RA|MCU_003617-RA|MCU_005511-RA|MCU_011009-RB|MCU_013384-RA|MCU_007232-RA|MCU_005266-RA|MCU_004678-RA|MCU_007579-RA|MCOS_0000986701-mRNA-1|MCU_008964-RA|MCU_003806-RA|MCU_005007-RA|MCU_008115-RA|MCU_013777-RB|MCU_002096-RA|MCU_009030-RA|MCU_007007-RA|MCU_007258-R…	http://www.reactome.org/cgi-bin/eventbrowser_st_id?ST_ID=R-HSA-927802
Peptide chain elongation	Reactome	R-HSA-156902	76	89	3.14801e-77	1.31713e-75	MCU_004427-RA|MCU_008439-RA|MCU_001702-RA|MCU_011217-RA|MCU_008194-RA|MCU_012978-RA|MCU_007474-RA|MCU_010304-RA|MCU_009682-RA|MCU_003617-RA|MCU_005511-RA|MCU_011009-RB|MCU_013384-RA|MCU_007232-RA|MCU_005266-RA|MCU_004678-RA|MCU_007579-RA|MCOS_0000986701-mRNA-1|MCU_008964-RA|MCU_003806-RA|MCU_005007-RA|MCU_008115-RA|MCU_013777-RB|MCU_002096-RA|MCU_006465-RA|MCU_007007-RA|MCU_007258-RA|MCU_000673-R…	http://www.reactome.org/cgi-bin/eventbrowser_st_id?ST_ID=R-HSA-156902
Nonsense Mediated Decay (NMD) independent of the EJC	Reactome	R-HSA-975956	77	95	5.06773e-77	2.03879e-75	MCU_004427-RA|MCU_000673-RA|MCU_001702-RA|MCU_011217-RA|MCU_008194-RA|MCU_012978-RA|MCU_007474-RA|MCU_010304-RA|MCU_009682-RA|MCU_003617-RA|MCU_005511-RA|MCU_011009-RB|MCU_013384-RA|MCU_007232-RA|MCU_005266-RA|MCU_004678-RA|MCU_007579-RA|MCOS_0000986701-mRNA-1|MCU_008964-RA|MCU_003806-RA|MCU_005007-RA|MCU_008115-RA|MCU_013777-RB|MCU_002096-RA|MCU_009030-RA|MCU_007007-RA|MCU_007258-RA|MCOS_0000420…	http://www.reactome.org/cgi-bin/eventbrowser_st_id?ST_ID=R-HSA-975956
Selenocysteine synthesis	Reactome	R-HSA-2408557	76	93	3.23136e-76	1.25185e-74	MCU_004427-RA|MCU_000673-RA|MCU_001702-RA|MCU_011217-RA|MCU_008194-RA|MCU_012978-RA|MCU_007474-RA|MCU_010304-RA|MCU_009682-RA|MCU_003617-RA|MCU_005511-RA|MCU_011009-RB|MCU_013384-RA|MCU_007232-RA|MCU_005266-RA|MCU_004678-RA|MCU_007579-RA|MCOS_0000986701-mRNA-1|MCU_008964-RA|MCU_003806-RA|MCU_005007-RA|MCU_008115-RA|MCU_013777-RB|MCU_002096-RA|MCU_002088-RA|MCU_006465-RA|MCU_007007-RA|MCU_007258-R…	http://www.reactome.org/cgi-bin/eventbrowser_st_id?ST_ID=R-HSA-2408557
Eukaryotic Translation Termination	Reactome	R-HSA-72764	75	93	6.43442e-75	2.40371e-73	MCU_004427-RA|MCU_000673-RA|MCU_001702-RA|MCU_011217-RA|MCU_008194-RA|MCU_012978-RA|MCU_007474-RA|MCU_010304-RA|MCU_009682-RA|MCU_003617-RA|MCU_005511-RA|MCU_011009-RB|MCU_013384-RA|MCU_007232-RA|MCU_005266-RA|MCU_004678-RA|MCU_007579-RA|MCOS_0000986701-mRNA-1|MCU_008964-RA|MCU_003806-RA|MCU_005007-RA|MCU_008115-RA|MCU_013777-RB|MCU_002096-RA|MCU_006465-RA|MCU_007007-RA|MCU_007258-RA|MCOS_0000420…	http://www.reactome.org/cgi-bin/eventbrowser_st_id?ST_ID=R-HSA-72764
Viral mRNA Translation	Reactome	R-HSA-192823	74	89	1.29892e-74	4.68508e-73	MCU_004427-RA|MCU_000673-RA|MCU_001702-RA|MCU_011217-RA|MCU_008194-RA|MCU_012978-RA|MCU_007474-RA|MCU_010304-RA|MCU_009682-RA|MCU_003617-RA|MCU_005511-RA|MCU_011009-RB|MCU_013384-RA|MCU_007232-RA|MCU_005266-RA|MCU_004678-RA|MCU_007579-RA|MCOS_0000986701-mRNA-1|MCU_008964-RA|MCU_003806-RA|MCU_005007-RA|MCU_008115-RA|MCU_013777-RB|MCU_002096-RA|MCU_006465-RA|MCU_007007-RA|MCU_007258-RA|MCOS_0000420…	http://www.reactome.org/cgi-bin/eventbrowser_st_id?ST_ID=R-HSA-192823
Cell Cycle, Mitotic	Reactome	R-HSA-69278	122	525	3.66722e-71	1.27864e-69	MCU_014656-RA|MCU_002698-RC|MCU_001808-RA|MCU_008881-RA|MCU_004070-RA|MCU_002398-RA|MCU_003284-RC|MCU_010811-RA|MCU_003056-RA|MCU_001164-RB|MCU_012332-RA|MCU_000011-RA|MCU_009354-RA|MCU_001680-RA|MCU_005580-RA|MCU_002697-RA|MCU_004698-RA|MCU_006585-RB|MCOS_0000740801-mRNA-1|MCU_005842-RB|MCU_002959-RA|MCU_005443-RA|MCU_000481-RA|MCU_004131-RB|MCU_006062-RA|MCU_003545-RA|MCU_002646-RA|MCU_009850-R…	http://www.reactome.org/cgi-bin/eventbrowser_st_id?ST_ID=R-HSA-69278
SRP-dependent cotranslational protein targeting to membrane	Reactome	R-HSA-1799339	75	112	1.39428e-70	4.70458e-69	MCU_004427-RA|MCU_000673-RA|MCU_001702-RA|MCU_011217-RA|MCU_008194-RA|MCU_012978-RA|MCU_007474-RA|MCU_010304-RA|MCU_009682-RA|MCU_003617-RA|MCU_005511-RA|MCU_011009-RB|MCU_013384-RA|MCU_007232-RA|MCU_005266-RA|MCU_004678-RA|MCU_007579-RA|MCOS_0000986701-mRNA-1|MCU_008964-RA|MCU_003806-RA|MCU_005007-RA|MCU_008115-RA|MCU_013777-RB|MCU_002096-RA|MCU_006465-RA|MCU_007007-RA|MCU_007258-RA|MCOS_0000420…	http://www.reactome.org/cgi-bin/eventbrowser_st_id?ST_ID=R-HSA-1799339
Disease	Reactome	R-HSA-1643685	159	1049	1.23715e-69	4.04394e-68	MCU_000673-RA|MCU_001702-RA|MCU_008194-RA|MCU_012978-RA|MCU_010304-RA|MCU_005658-RA|MCOS_0000986701-mRNA-1|MCU_003284-RC|MCU_006351-RA|MCU_003056-RA|MCU_001164-RB|MCU_007338-RA|MCU_007052-RA|MCU_001680-RA|MCU_010397-RA|MCU_013052-RB|MCU_001808-RA|MCU_002697-RA|MCU_013184-RA|MCU_003707-RA|MCU_008891-RA|MCU_007523-RA|MCU_004663-RD|MCU_000639-RB|MCU_005842-RB|MCU_002959-RA|MCU_005443-RA|MCU_000481-R…	http://www.reactome.org/cgi-bin/eventbrowser_st_id?ST_ID=R-HSA-1643685
Processing of Capped Intron-Containing Pre-mRNA	Reactome	R-HSA-72203	83	241	1.03082e-59	3.26737e-58	MCU_000250-RA|MCU_008390-RA|MCU_003197-RA|MCU_002189-RB|MCU_006594-RA|MCU_007962-RB|MCU_001584-RA|MCU_005270-RD|MCU_006275-RA|MCU_011160-RA|MCU_011741-RA|MCU_000952-RA|MCU_008389-RA|MCU_000161-RB|MCU_004762-RA|MCU_000026-RB|MCU_003979-RA|MCU_004535-RA|MCU_010392-RA|MCU_002811-RA|MCU_012175-RA|MCU_002773-RA|MCU_006889-RA|MCU_001317-RA|MCU_005272-RA|MCU_001785-RA|MCU_006901-RA|MCU_008883-RA|MCU_011…	http://www.reactome.org/cgi-bin/eventbrowser_st_id?ST_ID=R-HSA-72203
Axon guidance	Reactome	R-HSA-422475	109	549	1.57889e-57	4.8574e-56	MCU_000673-RA|MCU_001702-RA|MCU_008194-RA|MCU_012978-RA|MCU_010304-RA|MCU_005658-RA|MCU_002871-RA|MCU_003056-RA|MCU_001164-RB|MCU_007338-RA|MCU_001680-RA|MCU_010397-RA|MCU_010881-RA|MCU_002697-RA|MCU_013184-RA|MCU_008161-RA|MCU_007523-RA|MCOS_0000740801-mRNA-1|MCU_005443-RA|MCU_002088-RA|MCU_002811-RA|MCU_006235-RB|MCU_003545-RA|MCU_008452-RB|MCU_000333-RA|MCU_005989-RA|MCU_012902-RA|MCU_004723-R…	http://www.reactome.org/cgi-bin/eventbrowser_st_id?ST_ID=R-HSA-422475
Gene expression (Transcription)	Reactome	R-HSA-74160	155	1448	9.87917e-50	2.95246e-48	MCU_014656-RA|MCU_002871-RA|MCU_006594-RA|MCU_001808-RA|MCU_000039-RB|MCU_004813-RC|MCU_001506-RD|MCU_000157-RB|MCU_001828-RA|MCU_003056-RA|MCU_001164-RB|MCU_004634-RA|MCU_000161-RB|MCU_001680-RA|MCU_000668-RA|MCU_002697-RA|MCU_004698-RA|MCU_008891-RA|MCU_007831-RA|MCU_007752-RA|MCU_001055-RB|MCU_005443-RA|MCU_007253-RB|MCU_004131-RB|MCU_011829-RA|MCU_003545-RA|MCU_001243-RA|MCU_000327-RC|MCU_009…	http://www.reactome.org/cgi-bin/eventbrowser_st_id?ST_ID=R-HSA-74160
Cell Cycle Checkpoints	Reactome	R-HSA-69620	78	289	1.45401e-49	4.2247e-48	MCU_014656-RA|MCU_012458-RB|MCU_011475-RA|MCU_001868-RA|MCU_009455-RA|MCU_001808-RA|MCU_010867-RA|MCU_000039-RB|MCU_002430-RB|MCU_011431-RB|MCU_001790-RB|MCU_004813-RC|MCU_002697-RA|MCU_005267-RA|MCU_008483-RA|MCU_003487-RA|MCU_004210-RA|MCU_005225-RA|MCU_003056-RA|MCU_000285-RB|MCU_001828-RA|MCU_004418-RA|MCU_000030-RB|MCU_001164-RB|MCU_006326-RA|MCU_012332-RA|MCU_000662-RC|MCU_009095-RA|MCU_001…	http://www.reactome.org/cgi-bin/eventbrowser_st_id?ST_ID=R-HSA-69620
Developmental Biology	Reactome	R-HSA-1266738	131	1082	3.85152e-47	1.08884e-45	MCU_014656-RA|MCOS_0000733701-mRNA-1|MCU_001702-RA|MCU_008194-RA|MCU_012978-RA|MCU_010304-RA|MCU_000673-RA|MCU_005658-RA|MCU_012803-RA|MCU_002871-RA|MCU_003056-RA|MCU_001164-RB|MCU_004634-RA|MCU_007338-RA|MCU_001680-RA|MCU_006691-RA|MCU_010397-RA|MCU_010881-RA|MCU_002697-RA|MCU_013184-RA|MCU_008161-RA|MCU_008891-RA|MCU_007523-RA|MCOS_0000740801-mRNA-1|MCU_005443-RA|MCU_002088-RA|MCU_002811-RA|MCU…	http://www.reactome.org/cgi-bin/eventbrowser_st_id?ST_ID=R-HSA-1266738
Translation initiation complex formation	Reactome	R-HSA-72649	46	58	4.53343e-46	1.24789e-44	MCU_004670-RB|MCU_005902-RA|MCU_011281-RA|MCU_011217-RA|MCU_006753-RA|MCU_010304-RA|MCU_002738-RA|MCU_005511-RA|MCU_011009-RB|MCU_002960-RA|MCU_008964-RA|MCU_006202-RB|MCU_008772-RA|MCU_000333-RA|MCU_002096-RA|MCU_006465-RA|MCU_009030-RA|MCU_010213-RA|MCU_000488-RA|MCU_002102-RA|MCU_005985-RA|MCU_002868-RA|MCU_002817-RA|MCU_004455-RA|MCU_008538-RA|MCOS_0000847401-mRNA-1|MCU_006691-RA|MCU_007258-R…	http://www.reactome.org/cgi-bin/eventbrowser_st_id?ST_ID=R-HSA-72649
Activation of the mRNA*	Reactome	R-HSA-72662	46	59	7.88426e-46	2.1146e-44	MCU_004670-RB|MCU_005902-RA|MCU_011281-RA|MCU_011217-RA|MCU_006753-RA|MCU_010304-RA|MCU_002738-RA|MCU_005511-RA|MCU_011009-RB|MCU_002960-RA|MCU_008964-RA|MCU_006202-RB|MCU_008772-RA|MCU_000333-RA|MCU_002096-RA|MCU_006465-RA|MCU_009030-RA|MCU_010213-RA|MCU_000488-RA|MCU_002102-RA|MCU_005985-RA|MCU_002868-RA|MCU_002817-RA|MCU_004455-RA|MCU_008538-RA|MCOS_0000847401-mRNA-1|MCU_006691-RA|MCU_007258-R…	http://www.reactome.org/cgi-bin/eventbrowser_st_id?ST_ID=R-HSA-72662
mRNA Splicing	Reactome	R-HSA-72172	64	191	1.34004e-45	3.5042e-44	MCU_000250-RA|MCU_008390-RA|MCU_006182-RB|MCU_002189-RB|MCU_006594-RA|MCU_007962-RB|MCU_005270-RD|MCU_006275-RA|MCU_011160-RA|MCU_011741-RA|MCU_000952-RA|MCU_006603-RA|MCU_004762-RA|MCU_000026-RB|MCU_003979-RA|MCU_004535-RA|MCU_010392-RA|MCU_002811-RA|MCU_012175-RA|MCU_002773-RA|MCU_006889-RA|MCU_001317-RA|MCU_005272-RA|MCU_001785-RA|MCU_006901-RA|MCU_008883-RA|MCU_009235-RA|MCU_005188-RA|MCU_000…	http://www.reactome.org/cgi-bin/eventbrowser_st_id?ST_ID=R-HSA-72172
mRNA Splicing - Major Pathway	Reactome	R-HSA-72163	63	183	1.7352e-45	4.42688e-44	MCU_000250-RA|MCU_008390-RA|MCU_006182-RB|MCU_002189-RB|MCU_006594-RA|MCU_007962-RB|MCU_005270-RD|MCU_006275-RA|MCU_011741-RA|MCU_000952-RA|MCU_006603-RA|MCU_004762-RA|MCU_000026-RB|MCU_003979-RA|MCU_004535-RA|MCU_010392-RA|MCU_002811-RA|MCU_012175-RA|MCU_011160-RA|MCU_006889-RA|MCU_001317-RA|MCU_005272-RA|MCU_001785-RA|MCU_006901-RA|MCU_008883-RA|MCU_009235-RA|MCU_005188-RA|MCU_000161-RB|MCU_000…	http://www.reactome.org/cgi-bin/eventbrowser_st_id?ST_ID=R-HSA-72163
DNA Repair	Reactome	R-HSA-73894	77	331	5.87461e-45	1.46306e-43	MCU_007346-RB|MCU_014656-RA|MCU_009515-RA|MCU_008229-RA|MCU_007726-RF|MCU_006406-RA|MCU_006397-RA|MCU_004523-RA|MCU_000039-RB|MCU_000952-RA|MCU_004813-RC|MCU_002374-RA|MCU_001883-RA|MCU_004933-RA|MCU_010867-RA|MCU_001284-RA|MCU_004875-RB|MCU_003979-RA|MCU_003284-RC|MCU_000285-RB|MCU_000249-RA|MCU_007253-RB|MCU_008305-RD|MCU_002237-RA|MCU_005267-RA|MCU_006435-RA|MCU_006785-RA|MCU_001785-RA|MCU_006…	http://www.reactome.org/cgi-bin/eventbrowser_st_id?ST_ID=R-HSA-73894
Ribosomal scanning and start codon recognition	Reactome	R-HSA-72702	45	58	8.61016e-45	2.09447e-43	MCU_004670-RB|MCU_005902-RA|MCU_011281-RA|MCU_011217-RA|MCU_006753-RA|MCU_010304-RA|MCU_002738-RA|MCU_005511-RA|MCU_011009-RB|MCU_002960-RA|MCU_008964-RA|MCU_006202-RB|MCU_008772-RA|MCU_000333-RA|MCU_002096-RA|MCU_006465-RA|MCU_009030-RA|MCU_010213-RA|MCU_000488-RA|MCU_002102-RA|MCU_005985-RA|MCU_002868-RA|MCU_002817-RA|MCU_004455-RA|MCU_008538-RA|MCOS_0000847401-mRNA-1|MCU_007258-RA|MCU_007840-R…	http://www.reactome.org/cgi-bin/eventbrowser_st_id?ST_ID=R-HSA-72702
Cellular responses to external stimuli	Reactome	R-HSA-8953897	91	516	2.64939e-44	6.29832e-43	MCU_014656-RA|MCU_001808-RA|MCU_003056-RA|MCU_001164-RB|MCU_004634-RA|MCU_001680-RA|MCU_002697-RA|MCU_002949-RA|MCOS_0000740801-mRNA-1|MCU_007752-RA|MCU_005443-RA|MCU_004131-RB|MCU_003545-RA|MCU_006978-RB|MCU_004354-RA|MCU_004473-RB|MCU_009993-RA|MCU_012902-RA|MCU_000651-RA|MCU_004508-RA|MCU_003117-RA|MCU_004418-RA|MCU_012803-RA|MCU_000048-RA|MCU_010509-RA|MCU_000368-RA|MCU_004663-RD|MCU_010047-R…	http://www.reactome.org/cgi-bin/eventbrowser_st_id?ST_ID=R-HSA-8953897
Formation of the ternary complex, and the 43S complex	Reactome	R-HSA-72695	43	51	6.12839e-44	1.42451e-42	MCU_004670-RB|MCU_005902-RA|MCU_011281-RA|MCU_011217-RA|MCU_006753-RA|MCU_010304-RA|MCU_002738-RA|MCU_005511-RA|MCU_011009-RB|MCU_002960-RA|MCU_008964-RA|MCU_006202-RB|MCU_008772-RA|MCU_000333-RA|MCU_002096-RA|MCU_006465-RA|MCU_009030-RA|MCU_010213-RA|MCU_000488-RA|MCU_002102-RA|MCU_005985-RA|MCU_002868-RA|MCU_002817-RA|MCU_004455-RA|MCU_008538-RA|MCOS_0000847401-mRNA-1|MCU_007258-RA|MCU_007840-R…	http://www.reactome.org/cgi-bin/eventbrowser_st_id?ST_ID=R-HSA-72695
M Phase	Reactome	R-HSA-68886	80	384	1.28274e-43	2.91684e-42	MCU_014656-RA|MCU_012458-RB|MCU_011475-RA|MCU_009742-RA|MCU_006765-RA|MCU_001829-RB|MCU_001808-RA|MCU_002430-RB|MCU_011431-RB|MCU_008881-RA|MCU_002697-RA|MCU_009305-RA|MCU_008483-RA|MCU_010867-RA|MCU_009265-RA|MCU_003487-RA|MCU_007287-RA|MCU_002967-RA|MCU_009519-RA|MCU_004418-RA|MCU_003056-RA|MCU_003262-RA|MCU_001164-RB|MCU_012332-RA|MCU_011936-RA|MCU_009095-RA|MCU_009354-RA|MCU_000559-RA|MCU_012…	http://www.reactome.org/cgi-bin/eventbrowser_st_id?ST_ID=R-HSA-68886
S Phase	Reactome	R-HSA-69242	57	160	6.41086e-42	1.42676e-40	MCU_009742-RA|MCU_001705-RA|MCU_011379-RA|MCU_009455-RA|MCU_004356-RA|MCU_004070-RA|MCU_008452-RB|MCU_010867-RA|MCU_004210-RA|MCU_005225-RA|MCU_003284-RC|MCU_002698-RC|MCU_010811-RA|MCU_009940-RA|MCU_004418-RA|MCU_009219-RB|MCU_006435-RA|MCU_001164-RB|MCU_009095-RA|MCU_000011-RA|MCU_010213-RA|MCU_000048-RA|MCU_001680-RA|MCU_007641-RA|MCU_008653-RB|MCU_008416-RA|MCU_007897-RD|MCU_005005-RB|MCU_002…	http://www.reactome.org/cgi-bin/eventbrowser_st_id?ST_ID=R-HSA-69242
Cellular responses to stress	Reactome	R-HSA-2262752	81	422	7.41044e-42	1.61486e-40	MCU_014656-RA|MCU_006087-RA|MCU_006765-RA|MCU_004938-RB|MCU_001736-RB|MCU_001808-RA|MCU_007942-RA|MCU_003323-RA|MCU_009219-RB|MCU_009170-RB|MCU_002697-RA|MCU_009305-RA|MCU_000559-RA|MCU_010867-RA|MCU_004508-RA|MCU_003487-RA|MCU_012689-RA|MCU_001110-RA|MCU_005729-RA|MCU_009785-RA|MCU_004418-RA|MCU_000030-RB|MCU_004503-RA|MCU_001164-RB|MCU_004634-RA|MCU_009095-RA|MCU_001914-RA|MCU_007183-RA|MCU_012…	http://www.reactome.org/cgi-bin/eventbrowser_st_id?ST_ID=R-HSA-2262752
G2/M Checkpoints	Reactome	R-HSA-69481	55	167	5.28771e-39	1.12876e-37	MCU_014656-RA|MCU_001705-RA|MCU_005267-RA|MCU_001808-RA|MCU_003487-RA|MCU_004813-RC|MCU_008452-RB|MCU_010867-RA|MCU_004210-RA|MCU_005225-RA|MCU_000285-RB|MCU_001828-RA|MCU_004418-RA|MCU_000030-RB|MCU_001164-RB|MCU_006326-RA|MCU_012332-RA|MCU_000662-RC|MCU_009455-RA|MCU_010213-RA|MCU_000048-RA|MCU_001680-RA|MCU_007641-RA|MCU_008653-RB|MCU_008416-RA|MCU_007897-RD|MCU_005005-RB|MCU_002697-RA|MCU_001…	http://www.reactome.org/cgi-bin/eventbrowser_st_id?ST_ID=R-HSA-69481
DNA Replication	Reactome	R-HSA-69306	50	126	9.52421e-39	1.99246e-37	MCU_001705-RA|MCU_011379-RA|MCU_009455-RA|MCU_004356-RA|MCU_008452-RB|MCU_010867-RA|MCU_004210-RA|MCU_005225-RA|MCU_003284-RC|MCU_002698-RC|MCU_010811-RA|MCU_004418-RA|MCU_003056-RA|MCU_006435-RA|MCU_001164-RB|MCU_002881-RC|MCU_009095-RA|MCU_000011-RA|MCU_010213-RA|MCU_000048-RA|MCU_001680-RA|MCU_007641-RA|MCU_008653-RB|MCU_008416-RA|MCU_012074-RA|MCU_007897-RD|MCU_005005-RB|MCU_002697-RA|MCU_004…	http://www.reactome.org/cgi-bin/eventbrowser_st_id?ST_ID=R-HSA-69306
Synthesis of DNA	Reactome	R-HSA-69239	48	118	1.19795e-37	2.45697e-36	MCU_001705-RA|MCU_011379-RA|MCU_009455-RA|MCU_004356-RA|MCU_008452-RB|MCU_010867-RA|MCU_004210-RA|MCU_005225-RA|MCU_003284-RC|MCU_002698-RC|MCU_010811-RA|MCU_004418-RA|MCU_003056-RA|MCU_006435-RA|MCU_001164-RB|MCU_009095-RA|MCU_000011-RA|MCU_010213-RA|MCU_000048-RA|MCU_001680-RA|MCU_007641-RA|MCU_008653-RB|MCU_008416-RA|MCU_007897-RD|MCU_005005-RB|MCU_002697-RA|MCU_004747-RB|MCOS_0000356401-mRNA-…	http://www.reactome.org/cgi-bin/eventbrowser_st_id?ST_ID=R-HSA-69239
Mitotic G1-G1/S phases	Reactome	R-HSA-453279	51	147	3.67527e-37	7.39294e-36	MCU_001705-RA|MCU_011379-RA|MCU_006404-RB|MCU_004070-RA|MCU_009850-RA|MCU_010867-RA|MCU_004210-RA|MCU_005225-RA|MCU_010811-RA|MCU_004418-RA|MCU_003056-RA|MCU_001164-RB|MCU_006326-RA|MCU_009455-RA|MCU_000011-RA|MCU_010213-RA|MCU_000048-RA|MCU_001680-RA|MCU_007641-RA|MCU_008653-RB|MCU_008416-RA|MCU_012074-RA|MCU_007897-RD|MCU_002697-RA|MCU_004698-RA|MCOS_0000356401-mRNA-1|MCU_007629-RA|MCU_000979-R…	http://www.reactome.org/cgi-bin/eventbrowser_st_id?ST_ID=R-HSA-453279
G1/S Transition	Reactome	R-HSA-69206	49	130	3.87016e-37	7.63808e-36	MCU_001705-RA|MCU_011379-RA|MCU_006404-RB|MCU_004070-RA|MCU_008452-RB|MCU_010867-RA|MCU_004210-RA|MCU_005225-RA|MCU_010811-RA|MCU_004418-RA|MCU_003056-RA|MCU_001164-RB|MCU_002881-RC|MCU_009455-RA|MCU_000011-RA|MCU_010213-RA|MCU_000048-RA|MCU_001680-RA|MCU_007641-RA|MCU_008653-RB|MCU_008416-RA|MCU_012074-RA|MCU_007897-RD|MCU_002697-RA|MCU_004698-RA|MCOS_0000356401-mRNA-1|MCU_007629-RA|MCU_000979-R…	http://www.reactome.org/cgi-bin/eventbrowser_st_id?ST_ID=R-HSA-69206
RNA Polymerase II Transcription	Reactome	R-HSA-73857	127	1316	2.37528e-36	4.60101e-35	MCU_014656-RA|MCU_002871-RA|MCU_006594-RA|MCU_001808-RA|MCU_000039-RB|MCU_004813-RC|MCU_001828-RA|MCU_003056-RA|MCU_001164-RB|MCU_004634-RA|MCU_000161-RB|MCU_001680-RA|MCU_000668-RA|MCU_002697-RA|MCU_004698-RA|MCU_008891-RA|MCU_007831-RA|MCU_007752-RA|MCU_001055-RB|MCU_005443-RA|MCU_007253-RB|MCU_011829-RA|MCU_003545-RA|MCU_001243-RA|MCU_000327-RC|MCU_002646-RA|MCU_008452-RB|MCU_006927-RA|MCU_006…	http://www.reactome.org/cgi-bin/eventbrowser_st_id?ST_ID=R-HSA-73857
HIV Infection	Reactome	R-HSA-162906	56	227	4.30192e-34	8.18146e-33	MCU_001179-RA|MCU_004938-RB|MCU_001584-RA|MCU_003813-RA|MCU_008389-RA|MCU_008452-RB|MCU_010867-RA|MCU_003487-RA|MCU_003979-RA|MCU_009774-RA|MCU_004418-RA|MCU_003056-RA|MCU_001164-RB|MCU_003284-RC|MCU_007287-RA|MCU_011160-RA|MCU_010213-RA|MCU_000048-RA|MCU_001680-RA|MCU_007641-RA|MCU_010659-RB|MCU_003090-RA|MCU_008416-RA|MCU_010509-RA|MCU_000418-RA|MCU_007897-RD|MCU_002697-RA|MCU_004663-RD|MCU_003…	http://www.reactome.org/cgi-bin/eventbrowser_st_id?ST_ID=R-HSA-162906
Mitotic Anaphase	Reactome	R-HSA-68882	52	194	3.09172e-33	5.77489e-32	MCU_009742-RA|MCU_012458-RB|MCU_011475-RA|MCU_001584-RA|MCU_002430-RB|MCU_011431-RB|MCU_002697-RA|MCU_008483-RA|MCU_010867-RA|MCU_003487-RA|MCU_002967-RA|MCU_004418-RA|MCU_003056-RA|MCU_001164-RB|MCU_009095-RA|MCU_001914-RA|MCU_000559-RA|MCU_007287-RA|MCU_010213-RA|MCU_000048-RA|MCU_001680-RA|MCU_007641-RA|MCU_005012-RC|MCU_008416-RA|MCU_007897-RD|MCU_007922-RD|MCU_014283-RA|MCU_003262-RA|MCU_001…	http://www.reactome.org/cgi-bin/eventbrowser_st_id?ST_ID=R-HSA-68882
Mitotic Metaphase and Anaphase	Reactome	R-HSA-2555396	52	195	3.82715e-33	7.02316e-32	MCU_009742-RA|MCU_012458-RB|MCU_011475-RA|MCU_001584-RA|MCU_002430-RB|MCU_011431-RB|MCU_002697-RA|MCU_008483-RA|MCU_010867-RA|MCU_003487-RA|MCU_002967-RA|MCU_004418-RA|MCU_003056-RA|MCU_001164-RB|MCU_009095-RA|MCU_001914-RA|MCU_000559-RA|MCU_007287-RA|MCU_010213-RA|MCU_000048-RA|MCU_001680-RA|MCU_007641-RA|MCU_005012-RC|MCU_008416-RA|MCU_007897-RD|MCU_007922-RD|MCU_014283-RA|MCU_003262-RA|MCU_001…	http://www.reactome.org/cgi-bin/eventbrowser_st_id?ST_ID=R-HSA-2555396
Separation of Sister Chromatids	Reactome	R-HSA-2467813	50	186	4.70636e-32	8.48768e-31	MCU_009742-RA|MCU_012458-RB|MCU_011475-RA|MCU_001584-RA|MCU_002430-RB|MCU_011431-RB|MCU_002697-RA|MCU_008483-RA|MCU_010867-RA|MCU_003487-RA|MCU_004418-RA|MCU_003056-RA|MCU_001164-RB|MCU_009095-RA|MCU_001914-RA|MCU_000559-RA|MCU_007287-RA|MCU_010213-RA|MCU_000048-RA|MCU_001680-RA|MCU_007641-RA|MCU_005012-RC|MCU_008416-RA|MCU_007897-RD|MCU_007922-RD|MCU_014283-RA|MCU_003262-RA|MCU_001868-RA|MCU_010…	http://www.reactome.org/cgi-bin/eventbrowser_st_id?ST_ID=R-HSA-2467813
DNA Double-Strand Break Repair	Reactome	R-HSA-5693532	48	166	4.94438e-32	8.76579e-31	MCU_014656-RA|MCU_008229-RA|MCU_006406-RA|MCU_002698-RC|MCU_004523-RA|MCU_000039-RB|MCU_004813-RC|MCU_004933-RA|MCU_010867-RA|MCU_001284-RA|MCU_001276-RC|MCU_000285-RB|MCU_008305-RD|MCU_005267-RA|MCU_006435-RA|MCU_006785-RA|MCU_002646-RA|MCU_006147-RA|MCU_007114-RA|MCU_004025-RA|MCU_010213-RA|MCU_007640-RB|MCU_000668-RA|MCU_007641-RA|MCU_001828-RA|MCU_005005-RB|MCU_001630-RA|MCU_000662-RC|MCOS_00…	http://www.reactome.org/cgi-bin/eventbrowser_st_id?ST_ID=R-HSA-5693532
DNA Replication Pre-Initiation	Reactome	R-HSA-69002	38	84	1.99807e-31	3.4833e-30	MCU_001705-RA|MCU_011379-RA|MCU_008452-RB|MCU_010867-RA|MCU_004210-RA|MCU_005225-RA|MCU_010811-RA|MCU_004418-RA|MCU_003056-RA|MCU_001164-RB|MCU_002881-RC|MCU_009455-RA|MCU_000011-RA|MCU_010213-RA|MCU_000048-RA|MCU_001680-RA|MCU_007641-RA|MCU_008653-RB|MCU_008416-RA|MCU_012074-RA|MCU_007897-RD|MCU_002697-RA|MCOS_0000356401-mRNA-1|MCU_007629-RA|MCU_008499-RB|MCU_011377-RA|MCU_011264-RA|MCU_005443-R…	http://www.reactome.org/cgi-bin/eventbrowser_st_id?ST_ID=R-HSA-69002
rRNA modification in the nucleus and cytosol	Reactome	R-HSA-6790901	34	60	8.85041e-31	1.51763e-29	MCU_007458-RB|MCU_007764-RA|MCU_005686-RA|MCU_008046-RA|MCU_009480-RA|MCU_010895-RA|MCU_000888-RA|MCU_007258-RA|MCU_010183-RA|MCU_012048-RA|MCU_004094-RB|MCU_006856-RA|MCU_002868-RA|MCU_006124-RA|MCU_001488-RA|MCU_005878-RB|MCU_003816-RA|MCU_011352-RB|MCU_007799-RA|MCU_007523-RA|MCU_011404-RA|MCU_010154-RC|MCU_013522-RA|MCU_001010-RA|MCU_004062-RB|MCU_000495-RA|MCU_010500-RA|MCU_012110-RC|MCU_005…	http://www.reactome.org/cgi-bin/eventbrowser_st_id?ST_ID=R-HSA-6790901
Host Interactions of HIV factors	Reactome	R-HSA-162909	42	123	1.36337e-30	2.30013e-29	MCU_001179-RA|MCU_004938-RB|MCU_001584-RA|MCU_008389-RA|MCU_008452-RB|MCU_010867-RA|MCU_003487-RA|MCU_009774-RA|MCU_004418-RA|MCU_003056-RA|MCU_001164-RB|MCU_007287-RA|MCU_010213-RA|MCU_000048-RA|MCU_001680-RA|MCU_007641-RA|MCU_008416-RA|MCU_010509-RA|MCU_000418-RA|MCU_007897-RD|MCU_002697-RA|MCU_004663-RD|MCU_003707-RA|MCU_006351-RA|MCU_001985-RC|MCU_005443-RA|MCU_000481-RA|MCU_010510-RA|MCU_004…	http://www.reactome.org/cgi-bin/eventbrowser_st_id?ST_ID=R-HSA-162909
Homology Directed Repair	Reactome	R-HSA-5693538	43	138	6.17027e-30	1.02446e-28	MCU_014656-RA|MCU_008229-RA|MCU_002698-RC|MCU_004523-RA|MCU_000039-RB|MCU_004813-RC|MCU_004933-RA|MCU_010867-RA|MCU_001284-RA|MCU_001276-RC|MCU_000285-RB|MCU_008305-RD|MCU_005267-RA|MCU_006435-RA|MCU_006785-RA|MCU_002646-RA|MCU_006147-RA|MCU_007114-RA|MCU_010213-RA|MCU_007640-RB|MCU_000668-RA|MCU_007641-RA|MCU_001828-RA|MCU_005005-RB|MCU_001630-RA|MCU_000662-RC|MCOS_0000356401-mRNA-1|MCU_007629-R…	http://www.reactome.org/cgi-bin/eventbrowser_st_id?ST_ID=R-HSA-5693538
G2/M Transition	Reactome	R-HSA-69275	46	193	1.1392e-27	1.86187e-26	MCU_012458-RB|MCU_011475-RA|MCU_009305-RA|MCU_001808-RA|MCU_010330-RA|MCU_008452-RB|MCU_010867-RA|MCU_004070-RA|MCU_003487-RA|MCU_009514-RB|MCU_004418-RA|MCU_003056-RA|MCU_001164-RB|MCU_012332-RA|MCU_001868-RA|MCU_009354-RA|MCU_000559-RA|MCU_007287-RA|MCU_010213-RA|MCU_000048-RA|MCU_001680-RA|MCU_007641-RA|MCU_008416-RA|MCU_007897-RD|MCU_002697-RA|MCU_014283-RA|MCOS_0000356401-mRNA-1|MCU_003262-R…	http://www.reactome.org/cgi-bin/eventbrowser_st_id?ST_ID=R-HSA-69275
HDR through Homologous Recombination (HRR) or Single Strand Annealing (SSA)	Reactome	R-HSA-5693567	40	132	1.48753e-27	2.39377e-26	MCU_014656-RA|MCU_008229-RA|MCU_002698-RC|MCU_004523-RA|MCU_000039-RB|MCU_004813-RC|MCU_004933-RA|MCU_010867-RA|MCU_001284-RA|MCU_000285-RB|MCU_008305-RD|MCU_005267-RA|MCU_006435-RA|MCU_006785-RA|MCU_002646-RA|MCU_006147-RA|MCU_010213-RA|MCU_007640-RB|MCU_000668-RA|MCU_007641-RA|MCU_001828-RA|MCU_005005-RB|MCU_001630-RA|MCU_000662-RC|MCOS_0000356401-mRNA-1|MCU_007629-RA|MCU_007831-RA|MCU_010716-R…	http://www.reactome.org/cgi-bin/eventbrowser_st_id?ST_ID=R-HSA-5693567
Mitotic G2-G2/M phases	Reactome	R-HSA-453274	46	195	1.66322e-27	2.63596e-26	MCU_012458-RB|MCU_011475-RA|MCU_009305-RA|MCU_001808-RA|MCU_010330-RA|MCU_008452-RB|MCU_010867-RA|MCU_004070-RA|MCU_003487-RA|MCU_009514-RB|MCU_004418-RA|MCU_003056-RA|MCU_001164-RB|MCU_012332-RA|MCU_001868-RA|MCU_009354-RA|MCU_000559-RA|MCU_007287-RA|MCU_010213-RA|MCU_000048-RA|MCU_001680-RA|MCU_007641-RA|MCU_008416-RA|MCU_007897-RD|MCU_002697-RA|MCU_014283-RA|MCOS_0000356401-mRNA-1|MCU_003262-R…	http://www.reactome.org/cgi-bin/eventbrowser_st_id?ST_ID=R-HSA-453274
Transcriptional Regulation by TP53	Reactome	R-HSA-3700989	58	359	8.35539e-27	1.30444e-25	MCU_009515-RA|MCU_007726-RF|MCU_006397-RA|MCU_006404-RB|MCU_003813-RA|MCU_010330-RA|MCU_009219-RB|MCU_004813-RC|MCU_010659-RB|MCU_010867-RA|MCU_014387-RA|MCU_003979-RA|MCU_006579-RA|MCU_001828-RA|MCU_011050-RA|MCU_002646-RA|MCU_006926-RA|MCU_011160-RA|MCU_010213-RA|MCU_012076-RA|MCU_007641-RA|MCU_007198-RA|MCU_002931-RB|MCU_000668-RA|MCU_001808-RA|MCU_003227-RB|MCU_005005-RB|MCU_001630-RA|MCU_004…	http://www.reactome.org/cgi-bin/eventbrowser_st_id?ST_ID=R-HSA-3700989
Assembly of the pre-replicative complex	Reactome	R-HSA-68867	31	67	4.07235e-26	6.26423e-25	MCU_001705-RA|MCU_008452-RB|MCU_010867-RA|MCU_004210-RA|MCU_005225-RA|MCU_010811-RA|MCU_004418-RA|MCU_003056-RA|MCU_001164-RB|MCU_009455-RA|MCU_010213-RA|MCU_000048-RA|MCU_001680-RA|MCU_007641-RA|MCU_008653-RB|MCU_008416-RA|MCU_012074-RA|MCU_007897-RD|MCU_002697-RA|MCU_008499-RB|MCU_005443-RA|MCU_006326-RA|MCU_003487-RA|MCU_006062-RA|MCU_003545-RA|MCU_010780-RA|MCU_008044-RB|MCOS_0000420501-mRNA-…	http://www.reactome.org/cgi-bin/eventbrowser_st_id?ST_ID=R-HSA-68867
Generic Transcription Pathway	Reactome	R-HSA-212436	103	1193	5.99223e-26	9.08387e-25	MCU_014656-RA|MCU_001808-RA|MCU_000039-RB|MCU_004813-RC|MCU_001828-RA|MCU_003056-RA|MCU_001164-RB|MCU_004634-RA|MCU_001680-RA|MCU_000668-RA|MCU_002697-RA|MCU_004698-RA|MCU_008891-RA|MCU_007831-RA|MCU_007752-RA|MCU_001055-RB|MCU_005443-RA|MCU_007253-RB|MCU_011829-RA|MCU_003545-RA|MCU_001243-RA|MCU_000327-RC|MCU_002646-RA|MCU_008452-RB|MCU_006927-RA|MCU_006926-RA|MCU_003813-RA|MCU_010330-RA|MCU_000…	http://www.reactome.org/cgi-bin/eventbrowser_st_id?ST_ID=R-HSA-212436
Nucleotide Excision Repair	Reactome	R-HSA-5696398	36	111	8.96399e-26	1.33948e-24	MCU_004875-RB|MCU_008229-RA|MCU_002698-RC|MCU_008611-RA|MCU_000952-RA|MCU_002374-RA|MCU_004933-RA|MCU_010867-RA|MCU_003979-RA|MCU_003284-RC|MCU_001276-RC|MCU_006435-RA|MCU_001785-RA|MCU_006147-RA|MCU_007114-RA|MCU_011160-RA|MCU_010213-RA|MCU_006266-RA|MCU_007641-RA|MCU_007547-RB|MCU_005005-RB|MCU_001630-RA|MCU_001284-RA|MCU_007629-RA|MCU_008891-RA|MCU_001660-RA|MCU_003038-RA|MCU_006701-RA|MCU_003…	http://www.reactome.org/cgi-bin/eventbrowser_st_id?ST_ID=R-HSA-5696398
Orc1 removal from chromatin	Reactome	R-HSA-68949	31	70	1.15664e-25	1.70401e-24	MCU_001705-RA|MCU_008452-RB|MCU_010867-RA|MCU_004210-RA|MCU_005225-RA|MCU_010811-RA|MCU_004418-RA|MCU_003056-RA|MCU_001164-RB|MCU_009455-RA|MCU_010213-RA|MCU_000048-RA|MCU_001680-RA|MCU_007641-RA|MCU_008653-RB|MCU_008416-RA|MCU_007897-RD|MCU_002697-RA|MCOS_0000356401-mRNA-1|MCU_008499-RB|MCU_005443-RA|MCU_006326-RA|MCU_003487-RA|MCU_006062-RA|MCU_003545-RA|MCU_010780-RA|MCU_008044-RB|MCOS_0000420…	http://www.reactome.org/cgi-bin/eventbrowser_st_id?ST_ID=R-HSA-68949
The citric acid (TCA) cycle and respiratory electron transport	Reactome	R-HSA-1428517	42	173	1.20833e-25	1.75543e-24	MCU_006432-RA|MCU_006528-RA|MCU_006978-RB|MCU_000521-RA|MCU_009160-RA|MCU_005368-RA|MCU_005752-RA|MCU_003955-RB|MCU_010805-RA|MCU_013411-RA|MCOS_0000210301-mRNA-1|MCU_011050-RA|MCU_007418-RA|MCU_009050-RB|MCU_001793-RA|MCU_008746-RA|MCU_006611-RA|MCU_002771-RA|MCU_003958-RA|MCU_002701-RB|MCU_005600-RA|MCU_002538-RA|MCU_011893-RA|MCU_010250-RA|MCU_011740-RA|MCU_001706-RA|MCU_002198-RA|MCU_006095-R…	http://www.reactome.org/cgi-bin/eventbrowser_st_id?ST_ID=R-HSA-1428517
Post-translational protein modification	Reactome	R-HSA-597592	112	1412	2.42881e-25	3.48018e-24	MCU_007346-RB|MCU_014656-RA|MCU_012426-RA|MCU_000682-RA|MCU_000285-RB|MCU_002829-RA|MCU_005443-RA|MCU_001164-RB|MCU_004634-RA|MCU_003996-RA|MCU_006266-RA|MCU_001680-RA|MCU_012604-RB|MCU_002697-RA|MCU_001660-RA|MCOS_0000740801-mRNA-1|MCU_006701-RA|MCU_000672-RA|MCU_000495-RA|MCU_006538-RC|MCU_004131-RB|MCU_011829-RA|MCU_003545-RA|MCU_006978-RB|MCU_004473-RB|MCU_002646-RA|MCU_009993-RA|MCU_012902-R…	http://www.reactome.org/cgi-bin/eventbrowser_st_id?ST_ID=R-HSA-597592
Switching of origins to a post-replicative state	Reactome	R-HSA-69052	33	89	2.98779e-25	4.22328e-24	MCU_001705-RA|MCU_009455-RA|MCU_008452-RB|MCU_010867-RA|MCU_004210-RA|MCU_005225-RA|MCU_010811-RA|MCU_004418-RA|MCU_003056-RA|MCU_001164-RB|MCU_009095-RA|MCU_010213-RA|MCU_000048-RA|MCU_001680-RA|MCU_007641-RA|MCU_008653-RB|MCU_008416-RA|MCU_007897-RD|MCU_002697-RA|MCOS_0000356401-mRNA-1|MCU_008499-RB|MCU_005443-RA|MCU_006326-RA|MCU_003487-RA|MCU_006062-RA|MCU_003545-RA|MCU_010780-RA|MCU_008044-R…	http://www.reactome.org/cgi-bin/eventbrowser_st_id?ST_ID=R-HSA-69052
HDR through Homologous Recombination (HRR)	Reactome	R-HSA-5685942	30	67	5.45083e-25	7.60209e-24	MCU_002698-RC|MCU_004523-RA|MCU_000039-RB|MCU_004813-RC|MCU_010867-RA|MCU_001828-RA|MCU_006435-RA|MCU_006785-RA|MCU_002646-RA|MCU_000662-RC|MCU_010213-RA|MCU_007641-RA|MCU_000668-RA|MCU_007640-RB|MCU_005005-RB|MCU_001630-RA|MCU_004747-RB|MCU_007629-RA|MCU_007831-RA|MCU_010716-RA|MCU_007752-RA|MCU_006277-RB|MCU_000030-RB|MCU_011829-RA|MCU_007253-RB|MCU_001790-RB|MCU_004503-RA|MCOS_0000420501-mRNA-…	http://www.reactome.org/cgi-bin/eventbrowser_st_id?ST_ID=R-HSA-5685942
HIV Life Cycle	Reactome	R-HSA-162587	38	149	5.615e-24	7.72801e-23	MCU_004938-RB|MCU_001584-RA|MCU_003813-RA|MCU_008389-RA|MCU_010867-RA|MCU_003979-RA|MCU_009774-RA|MCU_003284-RC|MCU_007287-RA|MCU_011160-RA|MCU_010213-RA|MCU_007052-RA|MCU_010509-RA|MCU_007641-RA|MCU_000418-RA|MCU_010659-RB|MCU_004663-RD|MCU_003707-RA|MCU_008891-RA|MCU_003038-RA|MCU_012554-RA|MCU_002959-RA|MCU_000481-RA|MCU_010510-RA|MCU_004131-RB|MCU_007942-RA|MCU_006644-RA|MCU_001985-RC|MCU_006…	http://www.reactome.org/cgi-bin/eventbrowser_st_id?ST_ID=R-HSA-162587
mRNA Splicing - Minor Pathway	Reactome	R-HSA-72165	27	52	5.95166e-24	8.08498e-23	MCU_000250-RA|MCU_006705-RA|MCU_003979-RA|MCU_004122-RA|MCU_000382-RA|MCU_006889-RA|MCU_008883-RA|MCU_009235-RA|MCU_011160-RA|MCU_010445-RB|MCU_011817-RA|MCU_006856-RA|MCU_001862-RA|MCU_011495-RA|MCU_001855-RA|MCU_008891-RA|MCU_003038-RA|MCU_000133-RA|MCU_006466-RB|MCU_011741-RA|MCU_003525-RA|MCU_006644-RA|MCU_005134-RA|MCU_005242-RB|MCU_004192-RA|MCU_007162-RA|MCU_006963-RA	http://www.reactome.org/cgi-bin/eventbrowser_st_id?ST_ID=R-HSA-72165
Transport of Mature Transcript to Cytoplasm	Reactome	R-HSA-72202	30	81	4.546e-23	6.0963e-22	MCU_000250-RA|MCU_003197-RA|MCU_002871-RA|MCU_006594-RA|MCU_004938-RB|MCU_001584-RA|MCU_006705-RA|MCU_008389-RA|MCU_000161-RB|MCU_002811-RA|MCU_005008-RA|MCU_007052-RA|MCU_010509-RA|MCU_005964-RA|MCU_004663-RD|MCU_011515-RA|MCU_005621-RA|MCU_011741-RA|MCU_010510-RA|MCU_004131-RB|MCU_007942-RA|MCU_006765-RA|MCU_002773-RA|MCU_001161-RA|MCU_005242-RB|MCU_009993-RA|MCU_008201-RC|MCU_000545-RA|MCU_000…	http://www.reactome.org/cgi-bin/eventbrowser_st_id?ST_ID=R-HSA-72202
Cytosolic tRNA aminoacylation	Reactome	R-HSA-379716	21	24	2.32737e-22	3.08155e-21	MCU_003211-RA|MCU_007314-RD|MCU_005853-RA|MCU_005088-RA|MCU_008775-RB|MCU_003277-RA|MCU_013161-RA|MCU_005487-RA|MCU_011299-RA|MCU_008205-RA|MCU_014564-RA|MCU_000010-RC|MCU_012399-RA|MCU_008632-RC|MCU_000841-RA|MCU_008767-RA|MCU_002268-RA|MCU_012269-RA|MCU_010513-RA|MCU_011380-RA|MCU_006059-RA	http://www.reactome.org/cgi-bin/eventbrowser_st_id?ST_ID=R-HSA-379716
Regulation of TP53 Activity	Reactome	R-HSA-5633007	37	159	3.30093e-22	4.31597e-21	MCU_006404-RB|MCU_003813-RA|MCU_010330-RA|MCU_009219-RB|MCU_004813-RC|MCU_010659-RB|MCU_010867-RA|MCU_014387-RA|MCU_001828-RA|MCU_006926-RA|MCU_010213-RA|MCU_012076-RA|MCU_007641-RA|MCU_007198-RA|MCU_002931-RB|MCU_005005-RB|MCU_001630-RA|MCU_004747-RB|MCOS_0000356401-mRNA-1|MCU_002694-RA|MCU_000662-RC|MCU_000039-RB|MCU_000979-RA|MCU_010716-RA|MCU_001426-RC|MCU_007752-RA|MCU_001055-RB|MCU_006277-R…	http://www.reactome.org/cgi-bin/eventbrowser_st_id?ST_ID=R-HSA-5633007
Late Phase of HIV Life Cycle	Reactome	R-HSA-162599	34	136	2.31432e-21	2.98861e-20	MCU_004938-RB|MCU_001584-RA|MCU_003813-RA|MCU_008389-RA|MCU_010867-RA|MCU_003979-RA|MCU_009774-RA|MCU_007287-RA|MCU_011160-RA|MCU_010213-RA|MCU_007052-RA|MCU_010509-RA|MCU_007641-RA|MCU_000418-RA|MCU_010659-RB|MCU_004663-RD|MCU_003707-RA|MCU_008891-RA|MCU_003038-RA|MCU_012554-RA|MCU_010510-RA|MCU_004131-RB|MCU_007942-RA|MCU_006644-RA|MCU_001985-RC|MCU_006765-RA|MCU_001161-RA|MCU_005242-RB|MCU_004…	http://www.reactome.org/cgi-bin/eventbrowser_st_id?ST_ID=R-HSA-162599
Transport of Mature mRNA derived from an Intron-Containing Transcript	Reactome	R-HSA-159236	27	72	5.15076e-21	6.57036e-20	MCU_000250-RA|MCU_003197-RA|MCU_002871-RA|MCU_006594-RA|MCU_004938-RB|MCU_001584-RA|MCU_006705-RA|MCU_008389-RA|MCU_002811-RA|MCU_005008-RA|MCU_007052-RA|MCU_010509-RA|MCU_004663-RD|MCU_011515-RA|MCU_011741-RA|MCU_010510-RA|MCU_004131-RB|MCU_007942-RA|MCU_006765-RA|MCU_002773-RA|MCU_001161-RA|MCU_005242-RB|MCU_009993-RA|MCU_008201-RC|MCU_000545-RA|MCU_000651-RA|MCU_008867-RB	http://www.reactome.org/cgi-bin/eventbrowser_st_id?ST_ID=R-HSA-159236
tRNA Aminoacylation	Reactome	R-HSA-379724	23	42	5.24989e-21	6.61613e-20	MCU_007314-RD|MCU_011299-RA|MCU_008632-RC|MCU_010621-RB|MCU_010513-RA|MCU_008775-RB|MCU_014564-RA|MCU_008767-RA|MCU_003277-RA|MCU_012269-RA|MCU_001132-RA|MCU_000010-RC|MCU_012399-RA|MCU_002268-RA|MCU_011380-RA|MCU_003211-RA|MCU_005853-RA|MCU_005088-RA|MCU_005487-RA|MCU_013161-RA|MCU_008205-RA|MCU_000841-RA|MCU_006059-RA	http://www.reactome.org/cgi-bin/eventbrowser_st_id?ST_ID=R-HSA-379724
Regulation of TP53 Activity through Phosphorylation	Reactome	R-HSA-6804756	29	92	9.56673e-21	1.19129e-19	MCU_003813-RA|MCU_010330-RA|MCU_004813-RC|MCU_010659-RB|MCU_010867-RA|MCU_014387-RA|MCU_001828-RA|MCU_010213-RA|MCU_012076-RA|MCU_007641-RA|MCU_007198-RA|MCU_002931-RB|MCU_005005-RB|MCU_001630-RA|MCU_004747-RB|MCOS_0000356401-mRNA-1|MCU_000662-RC|MCU_000039-RB|MCU_010716-RA|MCU_007752-RA|MCU_001055-RB|MCU_006277-RB|MCU_000030-RB|MCU_011829-RA|MCU_007253-RB|MCU_001790-RB|MCU_004503-RA|MCOS_0000420…	http://www.reactome.org/cgi-bin/eventbrowser_st_id?ST_ID=R-HSA-6804756
CDT1 association with the CDC6:ORC:origin complex	Reactome	R-HSA-68827	25	58	9.77478e-21	1.20287e-19	MCU_003487-RA|MCU_008452-RB|MCU_010867-RA|MCU_004210-RA|MCU_005225-RA|MCU_010811-RA|MCU_004418-RA|MCU_003056-RA|MCU_001164-RB|MCU_009455-RA|MCU_010213-RA|MCU_000048-RA|MCU_001680-RA|MCU_007641-RA|MCU_008416-RA|MCU_012074-RA|MCU_007897-RD|MCU_002697-RA|MCU_005443-RA|MCU_001705-RA|MCU_003545-RA|MCU_008044-RB|MCOS_0000420501-mRNA-1|MCU_011264-RA|MCU_003090-RA	http://www.reactome.org/cgi-bin/eventbrowser_st_id?ST_ID=R-HSA-68827
The role of GTSE1 in G2/M progression after G2 checkpoint	Reactome	R-HSA-8852276	27	76	1.61826e-20	1.96136e-19	MCU_012458-RB|MCU_011475-RA|MCU_009305-RA|MCU_008452-RB|MCU_010867-RA|MCU_003487-RA|MCU_004418-RA|MCU_003056-RA|MCU_001164-RB|MCU_012332-RA|MCU_000559-RA|MCU_010213-RA|MCU_000048-RA|MCU_001680-RA|MCU_007641-RA|MCU_008416-RA|MCU_007897-RD|MCU_002697-RA|MCOS_0000740801-mRNA-1|MCU_005443-RA|MCU_001705-RA|MCU_003545-RA|MCU_008044-RB|MCOS_0000420501-mRNA-1|MCU_012902-RA|MCU_011264-RA|MCU_003090-RA	http://www.reactome.org/cgi-bin/eventbrowser_st_id?ST_ID=R-HSA-8852276
DNA strand elongation	Reactome	R-HSA-69190	21	32	1.63134e-20	1.96136e-19	MCU_006062-RA|MCU_005005-RB|MCU_001630-RA|MCU_004747-RB|MCU_010780-RA|MCU_002646-RA|MCU_011379-RA|MCU_003284-RC|MCU_012772-RA|MCU_002698-RC|MCU_001790-RB|MCU_008499-RB|MCU_000011-RA|MCU_008653-RB|MCU_000457-RC|MCU_002959-RA|MCU_005225-RA|MCU_011377-RA|MCU_006326-RA|MCU_006812-RA|MCU_006435-RA	http://www.reactome.org/cgi-bin/eventbrowser_st_id?ST_ID=R-HSA-69190
Antiviral mechanism by IFN-stimulated genes	Reactome	R-HSA-1169410	27	77	2.13576e-20	2.52228e-19	MCU_002871-RA|MCU_004938-RB|MCU_001584-RA|MCU_008389-RA|MCU_010867-RA|MCU_014387-RA|MCU_006147-RA|MCU_004025-RA|MCU_010213-RA|MCU_007052-RA|MCU_010509-RA|MCU_007641-RA|MCU_001179-RA|MCU_004663-RD|MCU_011515-RA|MCU_005621-RA|MCU_010510-RA|MCU_004131-RB|MCU_003358-RA|MCU_007942-RA|MCU_006765-RA|MCU_001161-RA|MCU_008082-RA|MCOS_0000420501-mRNA-1|MCU_009993-RA|MCU_008201-RC|MCU_000651-RA	http://www.reactome.org/cgi-bin/eventbrowser_st_id?ST_ID=R-HSA-1169410
Immune System	Reactome	R-HSA-168256	130	2096	2.14611e-20	2.52228e-19	MCU_012689-RA|MCU_002871-RA|MCU_004713-RB|MCU_003803-RA|MCU_004025-RA|MCU_011591-RA|MCU_002829-RA|MCU_003056-RA|MCU_011036-RA|MCU_001164-RB|MCU_001680-RA|MCU_005580-RA|MCU_002697-RA|MCU_003707-RA|MCU_002949-RA|MCU_007920-RB|MCU_004663-RD|MCOS_0000740801-mRNA-1|MCU_000639-RB|MCU_001173-RA|MCU_005621-RA|MCU_005443-RA|MCU_004131-RB|MCU_003545-RA|MCU_011761-RA|MCU_009106-RB|MCU_008082-RA|MCU_006927-R…	http://www.reactome.org/cgi-bin/eventbrowser_st_id?ST_ID=R-HSA-168256
Regulation of mRNA stability by proteins that bind AU-rich elements	Reactome	R-HSA-450531	28	86	2.17229e-20	2.52469e-19	MCU_008452-RB|MCU_010867-RA|MCU_003487-RA|MCU_004418-RA|MCU_003056-RA|MCU_001164-RB|MCU_007287-RA|MCU_010213-RA|MCU_000048-RA|MCU_001680-RA|MCU_007641-RA|MCU_008416-RA|MCU_007897-RD|MCU_002697-RA|MCU_006691-RA|MCU_004663-RD|MCU_002949-RA|MCU_007404-RA|MCU_009265-RA|MCU_005443-RA|MCU_001705-RA|MCU_003545-RA|MCU_009398-RA|MCU_008044-RB|MCOS_0000420501-mRNA-1|MCU_011264-RA|MCU_003090-RA|MCU_009269-RB	http://www.reactome.org/cgi-bin/eventbrowser_st_id?ST_ID=R-HSA-450531
Disorders of transmembrane transporters	Reactome	R-HSA-5619115	36	172	2.51958e-20	2.89613e-19	MCU_004938-RB|MCU_001584-RA|MCU_008389-RA|MCU_008452-RB|MCU_010867-RA|MCU_003487-RA|MCU_004418-RA|MCU_003056-RA|MCU_001164-RB|MCU_010213-RA|MCU_000048-RA|MCU_001680-RA|MCU_007641-RA|MCU_008416-RA|MCU_010509-RA|MCU_002014-RB|MCU_007897-RD|MCU_002697-RA|MCU_004663-RD|MCU_005443-RA|MCU_010510-RA|MCU_004131-RB|MCU_001705-RA|MCU_007942-RA|MCU_003545-RA|MCU_006765-RA|MCU_001161-RA|MCU_008044-RB|MCU_004…	http://www.reactome.org/cgi-bin/eventbrowser_st_id?ST_ID=R-HSA-5619115
Processing of DNA double-strand break ends	Reactome	R-HSA-5693607	29	98	4.08945e-20	4.64953e-19	MCU_014656-RA|MCU_000039-RB|MCU_004813-RC|MCU_004933-RA|MCU_010867-RA|MCU_004747-RB|MCU_000285-RB|MCU_008305-RD|MCU_005267-RA|MCU_006147-RA|MCU_010213-RA|MCU_007641-RA|MCU_001828-RA|MCU_005005-RB|MCU_001630-RA|MCU_001284-RA|MCOS_0000356401-mRNA-1|MCU_000662-RC|MCU_010716-RA|MCU_007752-RA|MCU_006277-RB|MCU_000030-RB|MCU_011829-RA|MCU_006701-RA|MCU_007253-RB|MCU_001790-RB|MCU_004503-RA|MCOS_0000420…	http://www.reactome.org/cgi-bin/eventbrowser_st_id?ST_ID=R-HSA-5693607
Respiratory electron transport, ATP synthesis by chemiosmotic coupling, and heat production by uncoupling proteins.	Reactome	R-HSA-163200	31	123	1.09694e-19	1.23376e-18	MCU_006432-RA|MCU_006528-RA|MCU_009160-RA|MCU_005752-RA|MCU_010805-RA|MCOS_0000210301-mRNA-1|MCU_011050-RA|MCU_005368-RA|MCU_009050-RB|MCU_001793-RA|MCU_002771-RA|MCU_003958-RA|MCU_002701-RB|MCU_005600-RA|MCU_013411-RA|MCU_011893-RA|MCU_010250-RA|MCU_011740-RA|MCU_002258-RA|MCU_006023-RA|MCU_004985-RA|MCU_004085-RA|MCU_010508-RA|MCU_003059-RA|MCU_005491-RB|MCU_005399-RA|MCU_012820-RA|MCU_001163-R…	http://www.reactome.org/cgi-bin/eventbrowser_st_id?ST_ID=R-HSA-163200
Regulation of HSF1-mediated heat shock response	Reactome	R-HSA-3371453	25	66	1.20241e-19	1.33801e-18	MCU_004938-RB|MCU_001584-RA|MCU_001808-RA|MCU_003323-RA|MCU_008389-RA|MCU_004503-RA|MCU_007052-RA|MCU_010509-RA|MCU_005681-RA|MCU_001264-RA|MCU_004663-RD|MCU_002949-RA|MCU_010716-RA|MCU_007544-RE|MCU_000030-RB|MCU_010510-RA|MCU_004131-RB|MCU_007942-RA|MCU_010882-RA|MCU_006765-RA|MCU_001161-RA|MCU_002149-RA|MCU_009993-RA|MCU_008201-RC|MCU_000651-RA	http://www.reactome.org/cgi-bin/eventbrowser_st_id?ST_ID=R-HSA-3371453
Cyclin A:Cdk2-associated events at S phase entry	Reactome	R-HSA-69656	27	84	1.36228e-19	1.49995e-18	MCU_008452-RB|MCU_010867-RA|MCU_004070-RA|MCU_003487-RA|MCU_004418-RA|MCU_003056-RA|MCU_001164-RB|MCU_010213-RA|MCU_000048-RA|MCU_001680-RA|MCU_007641-RA|MCU_008416-RA|MCU_007897-RD|MCU_002697-RA|MCOS_0000356401-mRNA-1|MCU_005935-RB|MCU_001426-RC|MCU_005842-RB|MCU_011358-RA|MCU_005443-RA|MCU_001705-RA|MCU_003545-RA|MCU_008044-RB|MCU_009219-RB|MCOS_0000420501-mRNA-1|MCU_011264-RA|MCU_003090-RA	http://www.reactome.org/cgi-bin/eventbrowser_st_id?ST_ID=R-HSA-69656
Organelle biogenesis and maintenance	Reactome	R-HSA-1852241	44	294	1.7011e-19	1.85349e-18	MCU_006528-RA|MCU_011475-RA|MCU_001808-RA|MCU_010786-RB|MCU_003323-RA|MCU_006951-RA|MCU_001891-RA|MCU_012458-RB|MCU_006459-RA|MCU_002022-RA|MCU_010805-RA|MCU_005368-RA|MCU_001793-RA|MCU_001868-RA|MCU_000559-RA|MCU_009354-RA|MCU_012076-RA|MCU_008454-RA|MCU_002701-RB|MCU_001914-RA|MCU_014283-RA|MCU_003262-RA|MCU_005348-RA|MCU_010047-RA|MCU_007920-RB|MCU_012902-RA|MCU_000816-RA|MCU_005249-RA|MCOS_00…	http://www.reactome.org/cgi-bin/eventbrowser_st_id?ST_ID=R-HSA-1852241
Cellular response to heat stress	Reactome	R-HSA-3371556	27	86	2.25202e-19	2.42847e-18	MCU_004938-RB|MCU_001736-RB|MCU_001808-RA|MCU_003323-RA|MCU_008389-RA|MCU_004503-RA|MCU_007052-RA|MCU_010509-RA|MCU_005681-RA|MCU_001264-RA|MCU_001584-RA|MCU_004663-RD|MCU_002949-RA|MCU_010716-RA|MCU_007544-RE|MCU_000030-RB|MCU_010510-RA|MCU_004131-RB|MCU_007942-RA|MCU_010882-RA|MCU_011338-RA|MCU_006765-RA|MCU_001161-RA|MCU_002149-RA|MCU_009993-RA|MCU_008201-RC|MCU_000651-RA	http://www.reactome.org/cgi-bin/eventbrowser_st_id?ST_ID=R-HSA-3371556
ISG15 antiviral mechanism	Reactome	R-HSA-1169408	25	69	2.87038e-19	3.06369e-18	MCU_002871-RA|MCU_004938-RB|MCU_001584-RA|MCU_008389-RA|MCU_010867-RA|MCU_014387-RA|MCU_006147-RA|MCU_004025-RA|MCU_010213-RA|MCU_007052-RA|MCU_010509-RA|MCU_007641-RA|MCU_001179-RA|MCU_004663-RD|MCU_011515-RA|MCU_005621-RA|MCU_010510-RA|MCU_004131-RB|MCU_007942-RA|MCU_006765-RA|MCU_001161-RA|MCOS_0000420501-mRNA-1|MCU_009993-RA|MCU_008201-RC|MCU_000651-RA	http://www.reactome.org/cgi-bin/eventbrowser_st_id?ST_ID=R-HSA-1169408
Transcription-Coupled Nucleotide Excision Repair (TC-NER)	Reactome	R-HSA-6781827	26	79	3.95659e-19	4.18039e-18	MCU_008229-RA|MCU_002698-RC|MCU_000952-RA|MCU_002374-RA|MCU_010867-RA|MCU_003979-RA|MCU_003284-RC|MCU_006435-RA|MCU_001785-RA|MCU_011160-RA|MCU_010213-RA|MCU_007641-RA|MCU_007547-RB|MCU_005005-RB|MCU_001630-RA|MCU_007629-RA|MCU_008891-RA|MCU_001660-RA|MCU_003038-RA|MCU_003525-RA|MCU_006644-RA|MCU_006378-RA|MCU_001790-RB|MCU_004192-RA|MCU_002646-RA|MCOS_0000420501-mRNA-1	http://www.reactome.org/cgi-bin/eventbrowser_st_id?ST_ID=R-HSA-6781827
Viral Messenger RNA Synthesis	Reactome	R-HSA-168325	21	40	5.19639e-19	5.43543e-18	MCU_007942-RA|MCU_006644-RA|MCU_003979-RA|MCU_006765-RA|MCU_004663-RD|MCU_001161-RA|MCU_008891-RA|MCU_010510-RA|MCU_004192-RA|MCU_011160-RA|MCU_008389-RA|MCU_004938-RB|MCU_007052-RA|MCU_010509-RA|MCU_009993-RA|MCU_001584-RA|MCU_008201-RC|MCU_003525-RA|MCU_000651-RA|MCU_003038-RA|MCU_004131-RB	http://www.reactome.org/cgi-bin/eventbrowser_st_id?ST_ID=R-HSA-168325
Cyclin E associated events during G1/S transition	Reactome	R-HSA-69202	26	82	8.51039e-19	8.81373e-18	MCU_008452-RB|MCU_010867-RA|MCU_004070-RA|MCU_003487-RA|MCU_004418-RA|MCU_003056-RA|MCU_001164-RB|MCU_010213-RA|MCU_000048-RA|MCU_001680-RA|MCU_007641-RA|MCU_008416-RA|MCU_007897-RD|MCU_002697-RA|MCOS_0000356401-mRNA-1|MCU_005935-RB|MCU_001426-RC|MCU_011358-RA|MCU_005443-RA|MCU_001705-RA|MCU_003545-RA|MCU_008044-RB|MCU_009219-RB|MCOS_0000420501-mRNA-1|MCU_011264-RA|MCU_003090-RA	http://www.reactome.org/cgi-bin/eventbrowser_st_id?ST_ID=R-HSA-69202
Mitotic Prometaphase	Reactome	R-HSA-68877	36	196	1.04767e-18	1.07437e-17	MCU_009742-RA|MCU_012458-RB|MCU_011475-RA|MCU_001584-RA|MCU_001808-RA|MCU_002430-RB|MCU_011431-RB|MCU_006238-RA|MCU_008483-RA|MCU_009514-RB|MCU_012332-RA|MCU_001868-RA|MCU_000559-RA|MCU_007287-RA|MCU_009354-RA|MCU_005012-RC|MCU_014283-RA|MCU_003262-RA|MCU_010047-RA|MCU_006585-RB|MCU_000979-RA|MCU_001840-RB|MCOS_0000740801-mRNA-1|MCU_013621-RA|MCU_008881-RA|MCU_003498-RA|MCU_004131-RB|MCU_001914-R…	http://www.reactome.org/cgi-bin/eventbrowser_st_id?ST_ID=R-HSA-68877
Apoptosis	Reactome	R-HSA-109581	34	172	1.33068e-18	1.35135e-17	MCU_006087-RA|MCU_001179-RA|MCU_001808-RA|MCU_008452-RB|MCU_010867-RA|MCU_003487-RA|MCU_000285-RB|MCU_004418-RA|MCU_003056-RA|MCU_001164-RB|MCU_001868-RA|MCU_001914-RA|MCU_001017-RA|MCU_010213-RA|MCU_000048-RA|MCU_001680-RA|MCU_007641-RA|MCU_009565-RA|MCU_007897-RD|MCU_002697-RA|MCU_014283-RA|MCU_010047-RA|MCU_005935-RB|MCU_008416-RA|MCU_006238-RA|MCU_005443-RA|MCU_001705-RA|MCU_003545-RA|MCU_006…	http://www.reactome.org/cgi-bin/eventbrowser_st_id?ST_ID=R-HSA-109581
Global Genome Nucleotide Excision Repair (GG-NER)	Reactome	R-HSA-5696399	26	84	1.39749e-18	1.40555e-17	MCU_004875-RB|MCU_008229-RA|MCU_002698-RC|MCU_008611-RA|MCU_002374-RA|MCU_004933-RA|MCU_010867-RA|MCU_001276-RC|MCU_003284-RC|MCU_006435-RA|MCU_006147-RA|MCU_010213-RA|MCU_007114-RA|MCU_006266-RA|MCU_007641-RA|MCU_007547-RB|MCU_005005-RB|MCU_001630-RA|MCU_001284-RA|MCU_007629-RA|MCU_001660-RA|MCU_006701-RA|MCU_001790-RB|MCU_002646-RA|MCOS_0000420501-mRNA-1|MCU_014076-RA	http://www.reactome.org/cgi-bin/eventbrowser_st_id?ST_ID=R-HSA-5696399
snRNP Assembly	Reactome	R-HSA-191859	22	50	1.44679e-18	1.42768e-17	MCU_004938-RB|MCU_001584-RA|MCU_008389-RA|MCU_002287-RA|MCU_002694-RA|MCU_011495-RA|MCU_007052-RA|MCU_010509-RA|MCU_011817-RA|MCU_001862-RA|MCU_004663-RD|MCU_010510-RA|MCU_004131-RB|MCU_007942-RA|MCU_000651-RA|MCU_006765-RA|MCU_001161-RA|MCU_005242-RB|MCU_007162-RA|MCU_009993-RA|MCU_008201-RC|MCU_009421-RA	http://www.reactome.org/cgi-bin/eventbrowser_st_id?ST_ID=R-HSA-191859
Metabolism of non-coding RNA	Reactome	R-HSA-194441	22	50	1.44679e-18	1.42768e-17	MCU_004938-RB|MCU_001584-RA|MCU_008389-RA|MCU_002287-RA|MCU_002694-RA|MCU_011495-RA|MCU_007052-RA|MCU_010509-RA|MCU_011817-RA|MCU_001862-RA|MCU_004663-RD|MCU_010510-RA|MCU_004131-RB|MCU_007942-RA|MCU_000651-RA|MCU_006765-RA|MCU_001161-RA|MCU_005242-RB|MCU_007162-RA|MCU_009993-RA|MCU_008201-RC|MCU_009421-RA	http://www.reactome.org/cgi-bin/eventbrowser_st_id?ST_ID=R-HSA-194441
APC/C-mediated degradation of cell cycle proteins	Reactome	R-HSA-174143	26	85	1.78329e-18	1.72715e-17	MCU_011475-RA|MCU_002430-RB|MCU_010330-RA|MCU_008452-RB|MCU_010867-RA|MCU_003487-RA|MCU_004418-RA|MCU_003056-RA|MCU_001164-RB|MCU_009095-RA|MCU_010213-RA|MCU_000048-RA|MCU_001680-RA|MCU_007641-RA|MCU_008416-RA|MCU_007897-RD|MCU_002697-RA|MCOS_0000356401-mRNA-1|MCU_005443-RA|MCU_001705-RA|MCU_003545-RA|MCU_008044-RB|MCU_004356-RA|MCOS_0000420501-mRNA-1|MCU_011264-RA|MCU_003090-RA	http://www.reactome.org/cgi-bin/eventbrowser_st_id?ST_ID=R-HSA-174143
Regulation of mitotic cell cycle	Reactome	R-HSA-453276	26	85	1.78329e-18	1.72715e-17	MCU_011475-RA|MCU_002430-RB|MCU_010330-RA|MCU_008452-RB|MCU_010867-RA|MCU_003487-RA|MCU_004418-RA|MCU_003056-RA|MCU_001164-RB|MCU_009095-RA|MCU_010213-RA|MCU_000048-RA|MCU_001680-RA|MCU_007641-RA|MCU_008416-RA|MCU_007897-RD|MCU_002697-RA|MCOS_0000356401-mRNA-1|MCU_005443-RA|MCU_001705-RA|MCU_003545-RA|MCU_008044-RB|MCU_004356-RA|MCOS_0000420501-mRNA-1|MCU_011264-RA|MCU_003090-RA	http://www.reactome.org/cgi-bin/eventbrowser_st_id?ST_ID=R-HSA-453276
Programmed Cell Death	Reactome	R-HSA-5357801	34	175	2.12065e-18	2.03505e-17	MCU_006087-RA|MCU_001179-RA|MCU_001808-RA|MCU_008452-RB|MCU_010867-RA|MCU_003487-RA|MCU_000285-RB|MCU_004418-RA|MCU_003056-RA|MCU_001164-RB|MCU_001868-RA|MCU_001914-RA|MCU_001017-RA|MCU_010213-RA|MCU_000048-RA|MCU_001680-RA|MCU_007641-RA|MCU_009565-RA|MCU_007897-RD|MCU_002697-RA|MCU_014283-RA|MCU_010047-RA|MCU_005935-RB|MCU_008416-RA|MCU_006238-RA|MCU_005443-RA|MCU_001705-RA|MCU_003545-RA|MCU_006…	http://www.reactome.org/cgi-bin/eventbrowser_st_id?ST_ID=R-HSA-5357801
Regulation of APC/C activators between G1/S and early anaphase	Reactome	R-HSA-176408	25	79	4.12827e-18	3.92561e-17	MCU_011475-RA|MCU_002430-RB|MCU_008452-RB|MCU_010867-RA|MCU_003487-RA|MCU_004418-RA|MCU_003056-RA|MCU_001164-RB|MCU_009095-RA|MCU_010213-RA|MCU_000048-RA|MCU_001680-RA|MCU_007641-RA|MCU_008416-RA|MCU_007897-RD|MCU_002697-RA|MCOS_0000356401-mRNA-1|MCU_005443-RA|MCU_001705-RA|MCU_003545-RA|MCU_008044-RB|MCU_004356-RA|MCOS_0000420501-mRNA-1|MCU_011264-RA|MCU_003090-RA	http://www.reactome.org/cgi-bin/eventbrowser_st_id?ST_ID=R-HSA-176408
Presynaptic phase of homologous DNA pairing and strand exchange	Reactome	R-HSA-5693616	20	39	5.11707e-18	4.82203e-17	MCU_011829-RA|MCU_001828-RA|MCU_005005-RB|MCU_001630-RA|MCU_004747-RB|MCU_006785-RA|MCU_007831-RA|MCU_000030-RB|MCU_000662-RC|MCU_000039-RB|MCU_001790-RB|MCU_010716-RA|MCU_004813-RC|MCU_007752-RA|MCU_004503-RA|MCU_013230-RA|MCU_004523-RA|MCU_006277-RB|MCU_000668-RA|MCU_007253-RB	http://www.reactome.org/cgi-bin/eventbrowser_st_id?ST_ID=R-HSA-5693616
AUF1 (hnRNP D0) binds and destabilizes mRNA	Reactome	R-HSA-450408	22	54	5.35284e-18	4.99917e-17	MCU_008452-RB|MCU_010867-RA|MCU_003487-RA|MCU_004418-RA|MCU_003056-RA|MCU_001164-RB|MCU_010213-RA|MCU_000048-RA|MCU_001680-RA|MCU_007641-RA|MCU_008416-RA|MCU_007897-RD|MCU_002697-RA|MCU_006691-RA|MCU_002949-RA|MCU_005443-RA|MCU_001705-RA|MCU_003545-RA|MCU_008044-RB|MCOS_0000420501-mRNA-1|MCU_011264-RA|MCU_003090-RA	http://www.reactome.org/cgi-bin/eventbrowser_st_id?ST_ID=R-HSA-450408
CDK-mediated phosphorylation and removal of Cdc6	Reactome	R-HSA-69017	24	71	5.51385e-18	5.0592e-17	MCU_009455-RA|MCU_008452-RB|MCU_010867-RA|MCU_003487-RA|MCU_004418-RA|MCU_003056-RA|MCU_001164-RB|MCU_009095-RA|MCU_010213-RA|MCU_000048-RA|MCU_001680-RA|MCU_007641-RA|MCU_008416-RA|MCU_007897-RD|MCU_002697-RA|MCOS_0000356401-mRNA-1|MCU_005443-RA|MCU_001705-RA|MCU_003545-RA|MCU_008044-RB|MCU_004356-RA|MCOS_0000420501-mRNA-1|MCU_011264-RA|MCU_003090-RA	http://www.reactome.org/cgi-bin/eventbrowser_st_id?ST_ID=R-HSA-69017
APC/C:Cdh1 mediated degradation of Cdc20 and other APC/C:Cdh1 targeted proteins in late mitosis/early G1	Reactome	R-HSA-174178	24	71	5.51385e-18	5.0592e-17	MCU_011475-RA|MCU_010330-RA|MCU_008452-RB|MCU_010867-RA|MCU_003487-RA|MCU_004418-RA|MCU_003056-RA|MCU_001164-RB|MCU_009095-RA|MCU_010213-RA|MCU_000048-RA|MCU_001680-RA|MCU_007641-RA|MCU_008416-RA|MCU_007897-RD|MCU_002697-RA|MCU_005443-RA|MCU_001705-RA|MCU_003545-RA|MCU_008044-RB|MCU_004356-RA|MCOS_0000420501-mRNA-1|MCU_011264-RA|MCU_003090-RA	http://www.reactome.org/cgi-bin/eventbrowser_st_id?ST_ID=R-HSA-174178
Stabilization of p53	Reactome	R-HSA-69541	22	55	7.32337e-18	6.66109e-17	MCU_008452-RB|MCU_010867-RA|MCU_003487-RA|MCU_004418-RA|MCU_003056-RA|MCU_005443-RA|MCU_001164-RB|MCU_010213-RA|MCU_000048-RA|MCU_001680-RA|MCU_007641-RA|MCU_008416-RA|MCU_007897-RD|MCU_002697-RA|MCU_001055-RB|MCU_000030-RB|MCU_001705-RA|MCU_003545-RA|MCU_008044-RB|MCOS_0000420501-mRNA-1|MCU_011264-RA|MCU_003090-RA	http://www.reactome.org/cgi-bin/eventbrowser_st_id?ST_ID=R-HSA-69541
p53-Dependent G1/S DNA damage checkpoint	Reactome	R-HSA-69580	23	64	8.94594e-18	7.99782e-17	MCU_008452-RB|MCU_010867-RA|MCU_003487-RA|MCU_004418-RA|MCU_003056-RA|MCU_005443-RA|MCU_001164-RB|MCU_010213-RA|MCU_000048-RA|MCU_001680-RA|MCU_007641-RA|MCU_008416-RA|MCU_007897-RD|MCU_002697-RA|MCOS_0000356401-mRNA-1|MCU_001055-RB|MCU_000030-RB|MCU_001705-RA|MCU_003545-RA|MCU_008044-RB|MCOS_0000420501-mRNA-1|MCU_011264-RA|MCU_003090-RA	http://www.reactome.org/cgi-bin/eventbrowser_st_id?ST_ID=R-HSA-69580
p53-Dependent G1 DNA Damage Response	Reactome	R-HSA-69563	23	64	8.94594e-18	7.99782e-17	MCU_008452-RB|MCU_010867-RA|MCU_003487-RA|MCU_004418-RA|MCU_003056-RA|MCU_005443-RA|MCU_001164-RB|MCU_010213-RA|MCU_000048-RA|MCU_001680-RA|MCU_007641-RA|MCU_008416-RA|MCU_007897-RD|MCU_002697-RA|MCOS_0000356401-mRNA-1|MCU_001055-RB|MCU_000030-RB|MCU_001705-RA|MCU_003545-RA|MCU_008044-RB|MCOS_0000420501-mRNA-1|MCU_011264-RA|MCU_003090-RA	http://www.reactome.org/cgi-bin/eventbrowser_st_id?ST_ID=R-HSA-69563
Gap-filling DNA repair synthesis and ligation in TC-NER	Reactome	R-HSA-6782210	23	65	1.18355e-17	1.04914e-16	MCU_002698-RC|MCU_000952-RA|MCU_010867-RA|MCU_003979-RA|MCU_003284-RC|MCU_006435-RA|MCU_001785-RA|MCU_011160-RA|MCU_010213-RA|MCU_007641-RA|MCU_007547-RB|MCU_005005-RB|MCU_001630-RA|MCU_007629-RA|MCU_008891-RA|MCU_003038-RA|MCU_003525-RA|MCU_006644-RA|MCU_006378-RA|MCU_001790-RB|MCU_004192-RA|MCU_002646-RA|MCOS_0000420501-mRNA-1	http://www.reactome.org/cgi-bin/eventbrowser_st_id?ST_ID=R-HSA-6782210
Activation of APC/C and APC/C:Cdc20 mediated degradation of mitotic proteins	Reactome	R-HSA-176814	24	75	1.55718e-17	1.34824e-16	MCU_011475-RA|MCU_002430-RB|MCU_008452-RB|MCU_010867-RA|MCU_003487-RA|MCU_004418-RA|MCU_003056-RA|MCU_001164-RB|MCU_009095-RA|MCU_010213-RA|MCU_000048-RA|MCU_001680-RA|MCU_007641-RA|MCU_008416-RA|MCU_007897-RD|MCU_002697-RA|MCU_005443-RA|MCU_001705-RA|MCU_003545-RA|MCU_008044-RB|MCU_004356-RA|MCOS_0000420501-mRNA-1|MCU_011264-RA|MCU_003090-RA	http://www.reactome.org/cgi-bin/eventbrowser_st_id?ST_ID=R-HSA-176814
G1/S DNA Damage Checkpoints	Reactome	R-HSA-69615	23	66	1.55963e-17	1.34824e-16	MCU_008452-RB|MCU_010867-RA|MCU_003487-RA|MCU_004418-RA|MCU_003056-RA|MCU_005443-RA|MCU_001164-RB|MCU_010213-RA|MCU_000048-RA|MCU_001680-RA|MCU_007641-RA|MCU_008416-RA|MCU_007897-RD|MCU_002697-RA|MCOS_0000356401-mRNA-1|MCU_001055-RB|MCU_000030-RB|MCU_001705-RA|MCU_003545-RA|MCU_008044-RB|MCOS_0000420501-mRNA-1|MCU_011264-RA|MCU_003090-RA	http://www.reactome.org/cgi-bin/eventbrowser_st_id?ST_ID=R-HSA-69615
Dual incision in TC-NER	Reactome	R-HSA-6782135	23	66	1.55963e-17	1.34824e-16	MCU_008229-RA|MCU_002698-RC|MCU_000952-RA|MCU_010867-RA|MCU_003979-RA|MCU_006435-RA|MCU_001785-RA|MCU_011160-RA|MCU_010213-RA|MCU_007641-RA|MCU_007547-RB|MCU_005005-RB|MCU_001630-RA|MCU_007629-RA|MCU_008891-RA|MCU_003038-RA|MCU_003525-RA|MCU_006644-RA|MCU_006378-RA|MCU_001790-RB|MCU_004192-RA|MCU_002646-RA|MCOS_0000420501-mRNA-1	http://www.reactome.org/cgi-bin/eventbrowser_st_id?ST_ID=R-HSA-6782135
Homologous DNA Pairing and Strand Exchange	Reactome	R-HSA-5693579	20	42	1.5735e-17	1.34909e-16	MCU_011829-RA|MCU_001828-RA|MCU_005005-RB|MCU_001630-RA|MCU_004747-RB|MCU_006785-RA|MCU_007831-RA|MCU_000030-RB|MCU_000662-RC|MCU_000039-RB|MCU_001790-RB|MCU_010716-RA|MCU_004813-RC|MCU_007752-RA|MCU_004503-RA|MCU_013230-RA|MCU_004523-RA|MCU_006277-RB|MCU_000668-RA|MCU_007253-RB	http://www.reactome.org/cgi-bin/eventbrowser_st_id?ST_ID=R-HSA-5693579
p53-Independent DNA Damage Response	Reactome	R-HSA-69610	21	51	2.56031e-17	2.12547e-16	MCU_001705-RA|MCU_007897-RD|MCU_004418-RA|MCU_002697-RA|MCU_003545-RA|MCU_001164-RB|MCU_008044-RB|MCU_008452-RB|MCOS_0000420501-mRNA-1|MCU_011264-RA|MCU_003056-RA|MCU_010213-RA|MCU_001055-RB|MCU_001680-RA|MCU_000048-RA|MCU_010867-RA|MCU_008416-RA|MCU_003487-RA|MCU_005443-RA|MCU_003090-RA|MCU_007641-RA	http://www.reactome.org/cgi-bin/eventbrowser_st_id?ST_ID=R-HSA-69610
Ubiquitin Mediated Degradation of Phosphorylated Cdc25A	Reactome	R-HSA-69601	21	51	2.56031e-17	2.12547e-16	MCU_001705-RA|MCU_007897-RD|MCU_004418-RA|MCU_002697-RA|MCU_003545-RA|MCU_001164-RB|MCU_008044-RB|MCU_008452-RB|MCOS_0000420501-mRNA-1|MCU_011264-RA|MCU_003056-RA|MCU_010213-RA|MCU_001055-RB|MCU_001680-RA|MCU_000048-RA|MCU_010867-RA|MCU_008416-RA|MCU_003487-RA|MCU_005443-RA|MCU_003090-RA|MCU_007641-RA	http://www.reactome.org/cgi-bin/eventbrowser_st_id?ST_ID=R-HSA-69601
p53-Independent G1/S DNA damage checkpoint	Reactome	R-HSA-69613	21	51	2.56031e-17	2.12547e-16	MCU_001705-RA|MCU_007897-RD|MCU_004418-RA|MCU_002697-RA|MCU_003545-RA|MCU_001164-RB|MCU_008044-RB|MCU_008452-RB|MCOS_0000420501-mRNA-1|MCU_011264-RA|MCU_003056-RA|MCU_010213-RA|MCU_001055-RB|MCU_001680-RA|MCU_000048-RA|MCU_010867-RA|MCU_008416-RA|MCU_003487-RA|MCU_005443-RA|MCU_003090-RA|MCU_007641-RA	http://www.reactome.org/cgi-bin/eventbrowser_st_id?ST_ID=R-HSA-69613
Autodegradation of the E3 ubiquitin ligase COP1	Reactome	R-HSA-349425	21	51	2.56031e-17	2.12547e-16	MCU_001705-RA|MCU_007897-RD|MCU_004418-RA|MCU_002697-RA|MCU_003545-RA|MCU_001164-RB|MCU_008044-RB|MCU_000030-RB|MCU_008452-RB|MCOS_0000420501-mRNA-1|MCU_011264-RA|MCU_003056-RA|MCU_010213-RA|MCU_000048-RA|MCU_001680-RA|MCU_007641-RA|MCU_010867-RA|MCU_008416-RA|MCU_003487-RA|MCU_005443-RA|MCU_003090-RA	http://www.reactome.org/cgi-bin/eventbrowser_st_id?ST_ID=R-HSA-349425
Activation of ATR in response to replication stress	Reactome	R-HSA-176187	19	37	3.41076e-17	2.80918e-16	MCU_001828-RA|MCU_006062-RA|MCU_005005-RB|MCU_001630-RA|MCOS_0000356401-mRNA-1|MCU_007253-RB|MCU_006326-RA|MCU_009455-RA|MCU_001790-RB|MCU_010716-RA|MCU_004503-RA|MCU_008499-RB|MCU_008653-RB|MCU_004210-RA|MCU_005225-RA|MCU_002881-RC|MCU_000285-RB|MCU_006812-RA|MCU_010780-RA	http://www.reactome.org/cgi-bin/eventbrowser_st_id?ST_ID=R-HSA-176187
Negative regulation of NOTCH4 signaling	Reactome	R-HSA-9604323	21	52	3.51256e-17	2.87042e-16	MCU_001705-RA|MCU_007897-RD|MCU_004418-RA|MCU_002697-RA|MCU_003545-RA|MCU_001164-RB|MCU_008044-RB|MCU_010867-RA|MCU_008452-RB|MCOS_0000420501-mRNA-1|MCU_011264-RA|MCU_003056-RA|MCU_010213-RA|MCU_000048-RA|MCU_001680-RA|MCU_007641-RA|MCU_000909-RA|MCU_008416-RA|MCU_003487-RA|MCU_005443-RA|MCU_003090-RA	http://www.reactome.org/cgi-bin/eventbrowser_st_id?ST_ID=R-HSA-9604323
FBXL7 down-regulates AURKA during mitotic entry and in early mitosis	Reactome	R-HSA-8854050	21	53	4.79281e-17	3.88627e-16	MCU_001705-RA|MCU_007897-RD|MCU_004418-RA|MCU_002697-RA|MCU_003545-RA|MCU_001164-RB|MCU_008044-RB|MCU_008452-RB|MCOS_0000420501-mRNA-1|MCU_010330-RA|MCU_011264-RA|MCU_003056-RA|MCU_010213-RA|MCU_000048-RA|MCU_001680-RA|MCU_007641-RA|MCU_010867-RA|MCU_008416-RA|MCU_003487-RA|MCU_005443-RA|MCU_003090-RA	http://www.reactome.org/cgi-bin/eventbrowser_st_id?ST_ID=R-HSA-8854050
Autodegradation of Cdh1 by Cdh1:APC/C	Reactome	R-HSA-174084	22	62	5.74066e-17	4.61902e-16	MCU_008452-RB|MCU_010867-RA|MCU_003487-RA|MCU_004418-RA|MCU_003056-RA|MCU_001164-RB|MCU_009095-RA|MCU_010213-RA|MCU_000048-RA|MCU_001680-RA|MCU_007641-RA|MCU_008416-RA|MCU_007897-RD|MCU_002697-RA|MCU_005443-RA|MCU_001705-RA|MCU_003545-RA|MCU_008044-RB|MCU_004356-RA|MCOS_0000420501-mRNA-1|MCU_011264-RA|MCU_003090-RA	http://www.reactome.org/cgi-bin/eventbrowser_st_id?ST_ID=R-HSA-174084
Cdc20:Phospho-APC/C mediated degradation of Cyclin A	Reactome	R-HSA-174184	23	71	5.85961e-17	4.67874e-16	MCU_002430-RB|MCU_008452-RB|MCU_010867-RA|MCU_003487-RA|MCU_004418-RA|MCU_003056-RA|MCU_001164-RB|MCU_009095-RA|MCU_010213-RA|MCU_000048-RA|MCU_001680-RA|MCU_007641-RA|MCU_008416-RA|MCU_007897-RD|MCU_002697-RA|MCU_005443-RA|MCU_001705-RA|MCU_003545-RA|MCU_008044-RB|MCU_004356-RA|MCOS_0000420501-mRNA-1|MCU_011264-RA|MCU_003090-RA	http://www.reactome.org/cgi-bin/eventbrowser_st_id?ST_ID=R-HSA-174184
Resolution of Sister Chromatid Cohesion	Reactome	R-HSA-2500257	28	123	6.24785e-17	4.95e-16	MCU_009742-RA|MCU_012458-RB|MCU_011475-RA|MCU_001584-RA|MCU_002430-RB|MCU_011431-RB|MCU_008483-RA|MCU_012332-RA|MCU_001868-RA|MCU_000559-RA|MCU_007287-RA|MCU_005012-RC|MCU_014283-RA|MCU_003262-RA|MCU_010047-RA|MCU_000979-RA|MCOS_0000740801-mRNA-1|MCU_008201-RC|MCU_006238-RA|MCU_003498-RA|MCU_004131-RB|MCU_001914-RA|MCU_006237-RA|MCU_001475-RA|MCU_000736-RA|MCU_009305-RA|MCU_012902-RA|MCU_013621-RA	http://www.reactome.org/cgi-bin/eventbrowser_st_id?ST_ID=R-HSA-2500257
UCH proteinases	Reactome	R-HSA-5689603	26	101	6.29397e-17	4.95e-16	MCU_001705-RA|MCU_003222-RA|MCU_008611-RA|MCU_008452-RB|MCU_010867-RA|MCU_003487-RA|MCU_004418-RA|MCU_003056-RA|MCU_001164-RB|MCU_010213-RA|MCU_006266-RA|MCU_001680-RA|MCU_007641-RA|MCU_008416-RA|MCOS_0000650701-mRNA-1|MCU_007897-RD|MCU_002697-RA|MCU_005443-RA|MCU_011829-RA|MCU_003545-RA|MCU_008044-RB|MCU_008780-RA|MCOS_0000420501-mRNA-1|MCU_000048-RA|MCU_011264-RA|MCU_003090-RA	http://www.reactome.org/cgi-bin/eventbrowser_st_id?ST_ID=R-HSA-5689603
FCERI mediated NF-kB activation	Reactome	R-HSA-2871837	24	81	6.72383e-17	5.2486e-16	MCU_008452-RB|MCU_010867-RA|MCU_003487-RA|MCU_012689-RA|MCU_004418-RA|MCU_003056-RA|MCU_001164-RB|MCU_010213-RA|MCU_000048-RA|MCU_001680-RA|MCU_007641-RA|MCU_008416-RA|MCU_007897-RD|MCU_002697-RA|MCU_006147-RA|MCU_005443-RA|MCU_001705-RA|MCU_003545-RA|MCU_008044-RB|MCOS_0000420501-mRNA-1|MCU_006927-RA|MCU_006926-RA|MCU_011264-RA|MCU_003090-RA	http://www.reactome.org/cgi-bin/eventbrowser_st_id?ST_ID=R-HSA-2871837
Transport of the SLBP Dependant Mature mRNA	Reactome	R-HSA-159230	18	32	6.80621e-17	5.27355e-16	MCU_007942-RA|MCU_006765-RA|MCU_002773-RA|MCU_004663-RD|MCU_001161-RA|MCU_005242-RB|MCU_005964-RA|MCU_008389-RA|MCU_004938-RB|MCU_007052-RA|MCU_010509-RA|MCU_009993-RA|MCU_001584-RA|MCU_008201-RC|MCU_005621-RA|MCU_000651-RA|MCU_010510-RA|MCU_004131-RB	http://www.reactome.org/cgi-bin/eventbrowser_st_id?ST_ID=R-HSA-159230
Transport of Mature mRNAs Derived from Intronless Transcripts	Reactome	R-HSA-159234	19	39	7.26747e-17	5.58954e-16	MCU_007942-RA|MCU_006765-RA|MCU_002773-RA|MCU_004663-RD|MCU_001161-RA|MCU_005242-RB|MCU_005964-RA|MCU_000161-RB|MCU_008389-RA|MCU_004938-RB|MCU_007052-RA|MCU_010509-RA|MCU_009993-RA|MCU_001584-RA|MCU_008201-RC|MCU_005621-RA|MCU_000651-RA|MCU_010510-RA|MCU_004131-RB	http://www.reactome.org/cgi-bin/eventbrowser_st_id?ST_ID=R-HSA-159234
APC:Cdc20 mediated degradation of cell cycle proteins prior to satisfation of the cell cycle checkpoint	Reactome	R-HSA-179419	23	72	7.55529e-17	5.7685e-16	MCU_002430-RB|MCU_008452-RB|MCU_010867-RA|MCU_003487-RA|MCU_004418-RA|MCU_003056-RA|MCU_001164-RB|MCU_009095-RA|MCU_010213-RA|MCU_000048-RA|MCU_001680-RA|MCU_007641-RA|MCU_008416-RA|MCU_007897-RD|MCU_002697-RA|MCU_005443-RA|MCU_001705-RA|MCU_003545-RA|MCU_008044-RB|MCU_004356-RA|MCOS_0000420501-mRNA-1|MCU_011264-RA|MCU_003090-RA	http://www.reactome.org/cgi-bin/eventbrowser_st_id?ST_ID=R-HSA-179419
Interactions of Rev with host cellular proteins	Reactome	R-HSA-177243	18	33	1.02806e-16	7.73632e-16	MCU_001179-RA|MCU_000418-RA|MCU_006765-RA|MCU_004663-RD|MCU_001161-RA|MCU_001584-RA|MCU_007942-RA|MCU_007287-RA|MCU_008389-RA|MCU_004938-RB|MCU_007052-RA|MCU_010509-RA|MCU_009993-RA|MCU_008201-RC|MCU_000651-RA|MCU_009774-RA|MCU_010510-RA|MCU_004131-RB	http://www.reactome.org/cgi-bin/eventbrowser_st_id?ST_ID=R-HSA-177243
Activation of the pre-replicative complex	Reactome	R-HSA-68962	18	33	1.02806e-16	7.73632e-16	MCU_006062-RA|MCOS_0000356401-mRNA-1|MCU_007629-RA|MCU_011379-RA|MCU_006326-RA|MCU_009455-RA|MCU_008499-RB|MCU_000011-RA|MCU_010811-RA|MCU_008653-RB|MCU_000457-RC|MCU_004210-RA|MCU_005225-RA|MCU_012074-RA|MCU_011377-RA|MCU_002881-RC|MCU_006812-RA|MCU_010780-RA	http://www.reactome.org/cgi-bin/eventbrowser_st_id?ST_ID=R-HSA-68962
SUMOylation	Reactome	R-HSA-2990846	32	176	1.13709e-16	8.4957e-16	MCU_009742-RA|MCU_004938-RB|MCU_001584-RA|MCU_006404-RB|MCU_010330-RA|MCU_008389-RA|MCU_008162-RA|MCU_004933-RA|MCU_005267-RA|MCU_004634-RA|MCU_003996-RA|MCU_007114-RA|MCU_007052-RA|MCU_010509-RA|MCU_009456-RA|MCU_004663-RD|MCU_011051-RB|MCU_002200-RB|MCU_000495-RA|MCU_006277-RB|MCU_010510-RA|MCU_004131-RB|MCU_007942-RA|MCU_006701-RA|MCU_006765-RA|MCU_001161-RA|MCU_000736-RA|MCU_002646-RA|MCU_009…	http://www.reactome.org/cgi-bin/eventbrowser_st_id?ST_ID=R-HSA-2990846
APC/C:Cdc20 mediated degradation of mitotic proteins	Reactome	R-HSA-176409	23	74	1.24372e-16	9.22648e-16	MCU_002430-RB|MCU_008452-RB|MCU_010867-RA|MCU_003487-RA|MCU_004418-RA|MCU_003056-RA|MCU_001164-RB|MCU_009095-RA|MCU_010213-RA|MCU_000048-RA|MCU_001680-RA|MCU_007641-RA|MCU_008416-RA|MCU_007897-RD|MCU_002697-RA|MCU_005443-RA|MCU_001705-RA|MCU_003545-RA|MCU_008044-RB|MCU_004356-RA|MCOS_0000420501-mRNA-1|MCU_011264-RA|MCU_003090-RA	http://www.reactome.org/cgi-bin/eventbrowser_st_id?ST_ID=R-HSA-176409
Regulation of activated PAK-2p34 by proteasome mediated degradation	Reactome	R-HSA-211733	20	49	1.68275e-16	1.23909e-15	MCU_001705-RA|MCU_007897-RD|MCU_004418-RA|MCU_002697-RA|MCU_003545-RA|MCU_001164-RB|MCU_008044-RB|MCU_008452-RB|MCOS_0000420501-mRNA-1|MCU_011264-RA|MCU_003056-RA|MCU_010213-RA|MCU_000048-RA|MCU_001680-RA|MCU_007641-RA|MCU_010867-RA|MCU_008416-RA|MCU_003487-RA|MCU_005443-RA|MCU_003090-RA	http://www.reactome.org/cgi-bin/eventbrowser_st_id?ST_ID=R-HSA-211733
APC/C:Cdc20 mediated degradation of Securin	Reactome	R-HSA-174154	22	66	1.69398e-16	1.23909e-15	MCU_008452-RB|MCU_010867-RA|MCU_003487-RA|MCU_004418-RA|MCU_003056-RA|MCU_001164-RB|MCU_009095-RA|MCU_010213-RA|MCU_000048-RA|MCU_001680-RA|MCU_007641-RA|MCU_008416-RA|MCU_007897-RD|MCU_002697-RA|MCU_005443-RA|MCU_001705-RA|MCU_003545-RA|MCU_008044-RB|MCU_004356-RA|MCOS_0000420501-mRNA-1|MCU_011264-RA|MCU_003090-RA	http://www.reactome.org/cgi-bin/eventbrowser_st_id?ST_ID=R-HSA-174154
SUMOylation of DNA replication proteins	Reactome	R-HSA-4615885	19	42	2.12687e-16	1.54494e-15	MCU_008389-RA|MCU_007942-RA|MCU_006701-RA|MCU_006765-RA|MCU_004663-RD|MCU_001161-RA|MCU_001584-RA|MCU_010330-RA|MCU_002646-RA|MCU_002200-RB|MCU_004938-RB|MCU_007052-RA|MCU_010509-RA|MCU_009993-RA|MCU_004933-RA|MCU_008201-RC|MCU_000651-RA|MCU_010510-RA|MCU_004131-RB	http://www.reactome.org/cgi-bin/eventbrowser_st_id?ST_ID=R-HSA-4615885
RNA Polymerase II Transcription Termination	Reactome	R-HSA-73856	22	67	2.199e-16	1.58631e-15	MCU_000250-RA|MCU_003197-RA|MCU_002871-RA|MCU_002042-RA|MCU_006705-RA|MCU_000161-RB|MCU_002189-RB|MCU_002811-RA|MCU_006594-RA|MCU_005008-RA|MCU_000545-RA|MCU_011817-RA|MCU_005964-RA|MCU_001862-RA|MCU_011495-RA|MCU_011515-RA|MCU_006275-RA|MCU_011741-RA|MCU_002773-RA|MCU_005242-RB|MCU_001455-RB|MCU_008867-RB	http://www.reactome.org/cgi-bin/eventbrowser_st_id?ST_ID=R-HSA-73856
SCF(Skp2)-mediated degradation of p27/p21	Reactome	R-HSA-187577	21	59	2.78446e-16	1.9949e-15	MCU_001705-RA|MCU_007897-RD|MCU_004418-RA|MCU_002697-RA|MCU_003545-RA|MCOS_0000356401-mRNA-1|MCU_001164-RB|MCU_008044-RB|MCU_008452-RB|MCOS_0000420501-mRNA-1|MCU_011264-RA|MCU_003056-RA|MCU_010213-RA|MCU_000048-RA|MCU_001680-RA|MCU_007641-RA|MCU_010867-RA|MCU_008416-RA|MCU_003487-RA|MCU_005443-RA|MCU_003090-RA	http://www.reactome.org/cgi-bin/eventbrowser_st_id?ST_ID=R-HSA-187577
Ubiquitin-dependent degradation of Cyclin D	Reactome	R-HSA-75815	20	51	3.13247e-16	2.2139e-15	MCU_001705-RA|MCU_007897-RD|MCU_004418-RA|MCU_002697-RA|MCU_003545-RA|MCU_001164-RB|MCU_008044-RB|MCU_008452-RB|MCOS_0000420501-mRNA-1|MCU_011264-RA|MCU_003056-RA|MCU_010213-RA|MCU_000048-RA|MCU_001680-RA|MCU_007641-RA|MCU_010867-RA|MCU_008416-RA|MCU_003487-RA|MCU_005443-RA|MCU_003090-RA	http://www.reactome.org/cgi-bin/eventbrowser_st_id?ST_ID=R-HSA-75815
Vpu mediated degradation of CD4	Reactome	R-HSA-180534	20	51	3.13247e-16	2.2139e-15	MCU_001705-RA|MCU_007897-RD|MCU_004418-RA|MCU_002697-RA|MCU_003545-RA|MCU_001164-RB|MCU_008044-RB|MCU_008452-RB|MCOS_0000420501-mRNA-1|MCU_011264-RA|MCU_003056-RA|MCU_010213-RA|MCU_000048-RA|MCU_001680-RA|MCU_007641-RA|MCU_010867-RA|MCU_008416-RA|MCU_003487-RA|MCU_005443-RA|MCU_003090-RA	http://www.reactome.org/cgi-bin/eventbrowser_st_id?ST_ID=R-HSA-180534
Mitotic Prophase	Reactome	R-HSA-68875	28	134	4.20915e-16	2.93628e-15	MCU_014656-RA|MCU_011475-RA|MCU_004938-RB|MCU_001584-RA|MCU_008389-RA|MCU_002967-RA|MCU_009519-RA|MCU_012332-RA|MCU_011936-RA|MCU_012803-RA|MCU_007052-RA|MCU_010509-RA|MCU_004663-RD|MCU_006585-RB|MCU_000979-RA|MCU_009265-RA|MCU_000481-RA|MCU_010510-RA|MCU_004131-RB|MCU_007942-RA|MCU_006765-RA|MCU_001161-RA|MCU_001475-RA|MCU_001829-RB|MCU_000483-RA|MCU_009993-RA|MCU_008201-RC|MCU_000651-RA	http://www.reactome.org/cgi-bin/eventbrowser_st_id?ST_ID=R-HSA-68875
Regulation of Apoptosis	Reactome	R-HSA-169911	20	52	4.23879e-16	2.93628e-15	MCU_001705-RA|MCU_007897-RD|MCU_004418-RA|MCU_002697-RA|MCU_003545-RA|MCU_001164-RB|MCU_008044-RB|MCU_008452-RB|MCOS_0000420501-mRNA-1|MCU_011264-RA|MCU_003056-RA|MCU_010213-RA|MCU_000048-RA|MCU_001680-RA|MCU_007641-RA|MCU_010867-RA|MCU_008416-RA|MCU_003487-RA|MCU_005443-RA|MCU_003090-RA	http://www.reactome.org/cgi-bin/eventbrowser_st_id?ST_ID=R-HSA-169911
Vif-mediated degradation of APOBEC3G	Reactome	R-HSA-180585	20	52	4.23879e-16	2.93628e-15	MCU_001705-RA|MCU_007897-RD|MCU_004418-RA|MCU_002697-RA|MCU_003545-RA|MCU_001164-RB|MCU_008044-RB|MCU_008452-RB|MCOS_0000420501-mRNA-1|MCU_011264-RA|MCU_003056-RA|MCU_010213-RA|MCU_000048-RA|MCU_001680-RA|MCU_007641-RA|MCU_010867-RA|MCU_008416-RA|MCU_003487-RA|MCU_005443-RA|MCU_003090-RA	http://www.reactome.org/cgi-bin/eventbrowser_st_id?ST_ID=R-HSA-180585
Nuclear import of Rev protein	Reactome	R-HSA-180746	17	30	4.52382e-16	3.07268e-15	MCU_001179-RA|MCU_000418-RA|MCU_006765-RA|MCU_004663-RD|MCU_001161-RA|MCU_001584-RA|MCU_007942-RA|MCU_008389-RA|MCU_004938-RB|MCU_007052-RA|MCU_010509-RA|MCU_009993-RA|MCU_008201-RC|MCU_000651-RA|MCU_009774-RA|MCU_010510-RA|MCU_004131-RB	http://www.reactome.org/cgi-bin/eventbrowser_st_id?ST_ID=R-HSA-180746
Export of Viral Ribonucleoproteins from Nucleus	Reactome	R-HSA-168274	17	30	4.52382e-16	3.07268e-15	MCU_007942-RA|MCU_000418-RA|MCU_006765-RA|MCU_004663-RD|MCU_001161-RA|MCU_002949-RA|MCU_007287-RA|MCU_008389-RA|MCU_004938-RB|MCU_007052-RA|MCU_010509-RA|MCU_009993-RA|MCU_001584-RA|MCU_008201-RC|MCU_000651-RA|MCU_010510-RA|MCU_004131-RB	http://www.reactome.org/cgi-bin/eventbrowser_st_id?ST_ID=R-HSA-168274
Extension of Telomeres	Reactome	R-HSA-180786	17	30	4.52382e-16	3.07268e-15	MCU_002698-RC|MCU_005005-RB|MCU_001630-RA|MCU_004747-RB|MCU_006435-RA|MCU_007629-RA|MCU_011379-RA|MCU_007799-RA|MCU_001790-RB|MCU_000011-RA|MCU_006266-RA|MCU_011377-RA|MCU_002959-RA|MCU_000457-RC|MCU_000731-RA|MCU_003284-RC|MCU_002646-RA	http://www.reactome.org/cgi-bin/eventbrowser_st_id?ST_ID=R-HSA-180786
HDR through Single Strand Annealing (SSA)	Reactome	R-HSA-5685938	18	37	4.84431e-16	3.26913e-15	MCU_011829-RA|MCU_001828-RA|MCU_005005-RB|MCU_001630-RA|MCU_004747-RB|MCU_000662-RC|MCU_007831-RA|MCU_004503-RA|MCU_000039-RB|MCU_001790-RB|MCU_010716-RA|MCU_004813-RC|MCU_007752-RA|MCU_013230-RA|MCU_008229-RA|MCU_006277-RB|MCU_000030-RB|MCU_007253-RB	http://www.reactome.org/cgi-bin/eventbrowser_st_id?ST_ID=R-HSA-5685938
Signaling by NOTCH4	Reactome	R-HSA-9013694	23	80	5.15374e-16	3.45565e-15	MCU_008452-RB|MCU_000897-RA|MCU_010867-RA|MCU_003487-RA|MCU_004418-RA|MCU_003056-RA|MCU_001164-RB|MCU_010213-RA|MCU_000048-RA|MCU_001680-RA|MCU_007641-RA|MCU_008416-RA|MCU_007897-RD|MCU_002697-RA|MCU_005443-RA|MCU_001705-RA|MCU_003545-RA|MCU_006182-RB|MCU_008044-RB|MCOS_0000420501-mRNA-1|MCU_000909-RA|MCU_011264-RA|MCU_003090-RA	http://www.reactome.org/cgi-bin/eventbrowser_st_id?ST_ID=R-HSA-9013694
Regulation of RUNX3 expression and activity	Reactome	R-HSA-8941858	20	53	5.70579e-16	3.80144e-15	MCU_001705-RA|MCU_007897-RD|MCU_004418-RA|MCU_002697-RA|MCU_003545-RA|MCU_001164-RB|MCU_008044-RB|MCU_008452-RB|MCOS_0000420501-mRNA-1|MCU_011264-RA|MCU_003056-RA|MCU_010213-RA|MCU_000048-RA|MCU_001680-RA|MCU_007641-RA|MCU_010867-RA|MCU_008416-RA|MCU_003487-RA|MCU_005443-RA|MCU_003090-RA	http://www.reactome.org/cgi-bin/eventbrowser_st_id?ST_ID=R-HSA-8941858
Degradation of beta-catenin by the destruction complex	Reactome	R-HSA-195253	23	81	6.46643e-16	4.28094e-15	MCU_006404-RB|MCU_008452-RB|MCU_010867-RA|MCU_003487-RA|MCU_004418-RA|MCU_003056-RA|MCU_001164-RB|MCU_010213-RA|MCU_000048-RA|MCU_001680-RA|MCU_007641-RA|MCU_008416-RA|MCU_007897-RD|MCU_002697-RA|MCU_000979-RA|MCU_005443-RA|MCU_001705-RA|MCU_003545-RA|MCU_001475-RA|MCU_008044-RB|MCOS_0000420501-mRNA-1|MCU_011264-RA|MCU_003090-RA	http://www.reactome.org/cgi-bin/eventbrowser_st_id?ST_ID=R-HSA-195253
Transport of the SLBP independent Mature mRNA	Reactome	R-HSA-159227	17	31	6.84642e-16	4.47416e-15	MCU_007942-RA|MCU_006765-RA|MCU_002773-RA|MCU_004663-RD|MCU_001161-RA|MCU_005242-RB|MCU_008389-RA|MCU_004938-RB|MCU_007052-RA|MCU_010509-RA|MCU_009993-RA|MCU_001584-RA|MCU_008201-RC|MCU_005621-RA|MCU_000651-RA|MCU_010510-RA|MCU_004131-RB	http://www.reactome.org/cgi-bin/eventbrowser_st_id?ST_ID=R-HSA-159227
Rev-mediated nuclear export of HIV RNA	Reactome	R-HSA-165054	17	31	6.84642e-16	4.47416e-15	MCU_007942-RA|MCU_000418-RA|MCU_006765-RA|MCU_004663-RD|MCU_001161-RA|MCU_001584-RA|MCU_007287-RA|MCU_008389-RA|MCU_004938-RB|MCU_007052-RA|MCU_010509-RA|MCU_009993-RA|MCU_008201-RC|MCU_000651-RA|MCU_009774-RA|MCU_010510-RA|MCU_004131-RB	http://www.reactome.org/cgi-bin/eventbrowser_st_id?ST_ID=R-HSA-165054
PTEN Regulation	Reactome	R-HSA-6807070	28	137	6.88662e-16	4.47416e-15	MCU_006404-RB|MCU_009170-RB|MCU_008452-RB|MCU_010867-RA|MCU_003487-RA|MCU_013978-RA|MCU_004418-RA|MCU_003056-RA|MCU_001164-RB|MCU_004634-RA|MCU_013361-RA|MCU_010213-RA|MCU_000048-RA|MCU_001680-RA|MCU_007641-RA|MCU_008416-RA|MCU_007897-RD|MCU_002697-RA|MCU_001426-RC|MCU_005443-RA|MCU_001705-RA|MCU_003545-RA|MCU_001242-RA|MCU_008044-RB|MCU_009219-RB|MCOS_0000420501-mRNA-1|MCU_011264-RA|MCU_003090-RA	http://www.reactome.org/cgi-bin/eventbrowser_st_id?ST_ID=R-HSA-6807070
Transport of Mature mRNA Derived from an Intronless Transcript	Reactome	R-HSA-159231	18	38	6.97742e-16	4.50517e-15	MCU_007942-RA|MCU_006765-RA|MCU_002773-RA|MCU_004663-RD|MCU_001161-RA|MCU_005242-RB|MCU_000161-RB|MCU_008389-RA|MCU_004938-RB|MCU_007052-RA|MCU_010509-RA|MCU_009993-RA|MCU_001584-RA|MCU_008201-RC|MCU_005621-RA|MCU_000651-RA|MCU_010510-RA|MCU_004131-RB	http://www.reactome.org/cgi-bin/eventbrowser_st_id?ST_ID=R-HSA-159231
SCF-beta-TrCP mediated degradation of Emi1	Reactome	R-HSA-174113	20	54	7.64153e-16	4.87381e-15	MCU_001705-RA|MCU_007897-RD|MCU_004418-RA|MCU_002697-RA|MCU_003545-RA|MCU_001164-RB|MCU_008044-RB|MCU_008452-RB|MCOS_0000420501-mRNA-1|MCU_011264-RA|MCU_003056-RA|MCU_010213-RA|MCU_000048-RA|MCU_001680-RA|MCU_007641-RA|MCU_010867-RA|MCU_008416-RA|MCU_003487-RA|MCU_005443-RA|MCU_003090-RA	http://www.reactome.org/cgi-bin/eventbrowser_st_id?ST_ID=R-HSA-174113
Degradation of AXIN	Reactome	R-HSA-4641257	20	54	7.64153e-16	4.87381e-15	MCU_001705-RA|MCU_007897-RD|MCU_004418-RA|MCU_002697-RA|MCU_003545-RA|MCU_001164-RB|MCU_008044-RB|MCU_008452-RB|MCOS_0000420501-mRNA-1|MCU_011264-RA|MCU_003056-RA|MCU_010213-RA|MCU_000048-RA|MCU_001680-RA|MCU_007641-RA|MCU_010867-RA|MCU_008416-RA|MCU_003487-RA|MCU_005443-RA|MCU_003090-RA	http://www.reactome.org/cgi-bin/eventbrowser_st_id?ST_ID=R-HSA-4641257
Transcriptional regulation by small RNAs	Reactome	R-HSA-5578749	25	103	8.0251e-16	5.05678e-15	MCU_014656-RA|MCU_004938-RB|MCU_001584-RA|MCU_008389-RA|MCU_003979-RA|MCU_012803-RA|MCU_011160-RA|MCU_007052-RA|MCU_010509-RA|MCU_003525-RA|MCU_000418-RA|MCU_004663-RD|MCU_008891-RA|MCU_003038-RA|MCU_010510-RA|MCU_004131-RB|MCU_007942-RA|MCU_006644-RA|MCU_006765-RA|MCU_001161-RA|MCU_000483-RA|MCU_004192-RA|MCU_009993-RA|MCU_008201-RC|MCU_000651-RA	http://www.reactome.org/cgi-bin/eventbrowser_st_id?ST_ID=R-HSA-5578749
tRNA processing	Reactome	R-HSA-72306	25	103	8.0251e-16	5.05678e-15	MCU_008966-RA|MCU_001584-RA|MCU_008389-RA|MCU_002189-RB|MCU_008775-RB|MCU_004031-RA|MCU_005837-RB|MCU_004938-RB|MCU_007052-RA|MCU_010509-RA|MCU_002931-RB|MCU_000418-RA|MCU_004663-RD|MCU_004909-RA|MCU_000479-RB|MCU_010510-RA|MCU_004131-RB|MCU_007942-RA|MCU_006765-RA|MCU_010428-RA|MCU_001161-RA|MCU_010200-RA|MCU_009993-RA|MCU_008201-RC|MCU_000651-RA	http://www.reactome.org/cgi-bin/eventbrowser_st_id?ST_ID=R-HSA-72306
Hh mutants that don't undergo autocatalytic processing are degraded by ERAD	Reactome	R-HSA-5362768	20	55	1.01837e-15	6.37854e-15	MCU_001705-RA|MCU_007897-RD|MCU_004418-RA|MCU_002697-RA|MCU_003545-RA|MCU_001164-RB|MCU_008044-RB|MCU_008452-RB|MCOS_0000420501-mRNA-1|MCU_011264-RA|MCU_003056-RA|MCU_010213-RA|MCU_000048-RA|MCU_001680-RA|MCU_007641-RA|MCU_010867-RA|MCU_008416-RA|MCU_003487-RA|MCU_005443-RA|MCU_003090-RA	http://www.reactome.org/cgi-bin/eventbrowser_st_id?ST_ID=R-HSA-5362768
Mitochondrial protein import	Reactome	R-HSA-1268020	21	64	1.06781e-15	6.64837e-15	MCU_004085-RA|MCOS_0000760001-mRNA-1|MCU_001408-RA|MCU_008304-RA|MCU_007048-RA|MCU_006978-RB|MCU_012014-RA|MCU_008746-RA|MCU_004473-RB|MCU_005249-RA|MCU_001820-RA|MCU_004549-RA|MCU_003323-RA|MCU_008454-RA|MCU_009050-RB|MCU_009983-RA|MCU_003117-RA|MCU_008393-RA|MCU_005399-RA|MCU_006660-RA|MCU_011279-RA	http://www.reactome.org/cgi-bin/eventbrowser_st_id?ST_ID=R-HSA-1268020
Degradation of DVL	Reactome	R-HSA-4641258	20	56	1.3507e-15	8.35996e-15	MCU_001705-RA|MCU_007897-RD|MCU_004418-RA|MCU_002697-RA|MCU_003545-RA|MCU_001164-RB|MCU_008044-RB|MCU_008452-RB|MCOS_0000420501-mRNA-1|MCU_011264-RA|MCU_003056-RA|MCU_010213-RA|MCU_000048-RA|MCU_001680-RA|MCU_007641-RA|MCU_010867-RA|MCU_008416-RA|MCU_003487-RA|MCU_005443-RA|MCU_003090-RA	http://www.reactome.org/cgi-bin/eventbrowser_st_id?ST_ID=R-HSA-4641258
Oxygen-dependent proline hydroxylation of Hypoxia-inducible Factor Alpha	Reactome	R-HSA-1234176	21	65	1.38068e-15	8.49524e-15	MCU_001705-RA|MCU_007897-RD|MCU_004418-RA|MCU_002697-RA|MCU_003545-RA|MCU_001164-RB|MCU_008044-RB|MCU_008452-RB|MCOS_0000420501-mRNA-1|MCU_012689-RA|MCU_011264-RA|MCU_003056-RA|MCU_010213-RA|MCU_000048-RA|MCU_001680-RA|MCU_007641-RA|MCU_010867-RA|MCU_008416-RA|MCU_003487-RA|MCU_005443-RA|MCU_003090-RA	http://www.reactome.org/cgi-bin/eventbrowser_st_id?ST_ID=R-HSA-1234176
Downstream TCR signaling	Reactome	R-HSA-202424	24	96	1.72045e-15	1.05239e-14	MCU_008452-RB|MCU_010867-RA|MCU_003487-RA|MCU_012689-RA|MCU_004418-RA|MCU_003056-RA|MCU_001164-RB|MCU_010213-RA|MCU_000048-RA|MCU_001680-RA|MCU_007641-RA|MCU_008416-RA|MCU_007897-RD|MCU_002697-RA|MCU_006147-RA|MCU_005443-RA|MCU_001705-RA|MCU_003545-RA|MCU_008044-RB|MCOS_0000420501-mRNA-1|MCU_006927-RA|MCU_006926-RA|MCU_011264-RA|MCU_003090-RA	http://www.reactome.org/cgi-bin/eventbrowser_st_id?ST_ID=R-HSA-202424
Protein localization	Reactome	R-HSA-9609507	29	156	1.84683e-15	1.12313e-14	MCU_003323-RA|MCU_010867-RA|MCU_003117-RA|MCOS_0000760001-mRNA-1|MCU_012689-RA|MCU_008304-RA|MCU_007048-RA|MCU_012014-RA|MCU_008746-RA|MCU_010213-RA|MCU_004549-RA|MCU_007641-RA|MCU_008454-RA|MCU_009983-RA|MCU_009702-RA|MCU_000221-RA|MCU_008393-RA|MCU_005158-RB|MCU_001820-RA|MCU_005249-RA|MCU_006660-RA|MCU_004085-RA|MCU_006978-RB|MCU_004473-RB|MCU_009050-RB|MCOS_0000420501-mRNA-1|MCU_001408-RA|MCU…	http://www.reactome.org/cgi-bin/eventbrowser_st_id?ST_ID=R-HSA-9609507
SUMO E3 ligases SUMOylate target proteins	Reactome	R-HSA-3108232	30	170	2.07335e-15	1.2536e-14	MCU_009742-RA|MCU_004938-RB|MCU_001584-RA|MCU_006404-RB|MCU_010330-RA|MCU_008389-RA|MCU_008162-RA|MCU_004933-RA|MCU_005267-RA|MCU_004634-RA|MCU_007114-RA|MCU_007052-RA|MCU_010509-RA|MCU_009456-RA|MCU_004663-RD|MCU_002200-RB|MCU_000495-RA|MCU_006277-RB|MCU_010510-RA|MCU_004131-RB|MCU_007942-RA|MCU_006701-RA|MCU_006765-RA|MCU_001161-RA|MCU_000736-RA|MCU_002646-RA|MCU_009993-RA|MCU_008201-RC|MCU_000…	http://www.reactome.org/cgi-bin/eventbrowser_st_id?ST_ID=R-HSA-3108232
Hh mutants abrogate ligand secretion	Reactome	R-HSA-5387390	20	58	2.34368e-15	1.40085e-14	MCU_001705-RA|MCU_007897-RD|MCU_004418-RA|MCU_002697-RA|MCU_003545-RA|MCU_001164-RB|MCU_008044-RB|MCU_008452-RB|MCOS_0000420501-mRNA-1|MCU_011264-RA|MCU_003056-RA|MCU_010213-RA|MCU_000048-RA|MCU_001680-RA|MCU_007641-RA|MCU_010867-RA|MCU_008416-RA|MCU_003487-RA|MCU_005443-RA|MCU_003090-RA	http://www.reactome.org/cgi-bin/eventbrowser_st_id?ST_ID=R-HSA-5387390
NIK-->noncanonical NF-kB signaling	Reactome	R-HSA-5676590	20	58	2.34368e-15	1.40085e-14	MCU_001705-RA|MCU_007897-RD|MCU_004418-RA|MCU_002697-RA|MCU_003545-RA|MCU_001164-RB|MCU_008044-RB|MCU_008452-RB|MCOS_0000420501-mRNA-1|MCU_011264-RA|MCU_003056-RA|MCU_010213-RA|MCU_000048-RA|MCU_001680-RA|MCU_007641-RA|MCU_010867-RA|MCU_008416-RA|MCU_003487-RA|MCU_005443-RA|MCU_003090-RA	http://www.reactome.org/cgi-bin/eventbrowser_st_id?ST_ID=R-HSA-5676590
Diseases of signal transduction	Reactome	R-HSA-5663202	43	374	2.46758e-15	1.46653e-14	MCU_007897-RD|MCU_006404-RB|MCU_008611-RA|MCU_008452-RB|MCU_000897-RA|MCU_010867-RA|MCU_003487-RA|MCU_003979-RA|MCU_004418-RA|MCU_003056-RA|MCU_001164-RB|MCU_006625-RA|MCU_011160-RA|MCU_010213-RA|MCU_000048-RA|MCU_001680-RA|MCU_007641-RA|MCU_006145-RA|MCU_008416-RA|MCU_000825-RB|MCU_002697-RA|MCU_008891-RA|MCU_000979-RA|MCU_003038-RA|MCU_000639-RB|MCU_005443-RA|MCU_003525-RA|MCU_013052-RB|MCU_001…	http://www.reactome.org/cgi-bin/eventbrowser_st_id?ST_ID=R-HSA-5663202
NEP/NS2 Interacts with the Cellular Export Machinery	Reactome	R-HSA-168333	16	28	3.00752e-15	1.77237e-14	MCU_007942-RA|MCU_000418-RA|MCU_006765-RA|MCU_004663-RD|MCU_001161-RA|MCU_001584-RA|MCU_007287-RA|MCU_008389-RA|MCU_004938-RB|MCU_007052-RA|MCU_010509-RA|MCU_009993-RA|MCU_008201-RC|MCU_000651-RA|MCU_010510-RA|MCU_004131-RB	http://www.reactome.org/cgi-bin/eventbrowser_st_id?ST_ID=R-HSA-168333
Degradation of GLI2 by the proteasome	Reactome	R-HSA-5610783	20	59	3.06691e-15	1.77237e-14	MCU_001705-RA|MCU_007897-RD|MCU_004418-RA|MCU_002697-RA|MCU_003545-RA|MCU_001164-RB|MCU_008044-RB|MCU_008452-RB|MCOS_0000420501-mRNA-1|MCU_011264-RA|MCU_003056-RA|MCU_010213-RA|MCU_000048-RA|MCU_001680-RA|MCU_007641-RA|MCU_010867-RA|MCU_008416-RA|MCU_003487-RA|MCU_005443-RA|MCU_003090-RA	http://www.reactome.org/cgi-bin/eventbrowser_st_id?ST_ID=R-HSA-5610783
GLI3 is processed to GLI3R by the proteasome	Reactome	R-HSA-5610785	20	59	3.06691e-15	1.77237e-14	MCU_001705-RA|MCU_007897-RD|MCU_004418-RA|MCU_002697-RA|MCU_003545-RA|MCU_001164-RB|MCU_008044-RB|MCU_008452-RB|MCOS_0000420501-mRNA-1|MCU_011264-RA|MCU_003056-RA|MCU_010213-RA|MCU_000048-RA|MCU_001680-RA|MCU_007641-RA|MCU_010867-RA|MCU_008416-RA|MCU_003487-RA|MCU_005443-RA|MCU_003090-RA	http://www.reactome.org/cgi-bin/eventbrowser_st_id?ST_ID=R-HSA-5610785
Dectin-1 mediated noncanonical NF-kB signaling	Reactome	R-HSA-5607761	20	59	3.06691e-15	1.77237e-14	MCU_001705-RA|MCU_007897-RD|MCU_004418-RA|MCU_002697-RA|MCU_003545-RA|MCU_001164-RB|MCU_008044-RB|MCU_008452-RB|MCOS_0000420501-mRNA-1|MCU_011264-RA|MCU_003056-RA|MCU_010213-RA|MCU_000048-RA|MCU_001680-RA|MCU_007641-RA|MCU_010867-RA|MCU_008416-RA|MCU_003487-RA|MCU_005443-RA|MCU_003090-RA	http://www.reactome.org/cgi-bin/eventbrowser_st_id?ST_ID=R-HSA-5607761
Degradation of GLI1 by the proteasome	Reactome	R-HSA-5610780	20	59	3.06691e-15	1.77237e-14	MCU_001705-RA|MCU_007897-RD|MCU_004418-RA|MCU_002697-RA|MCU_003545-RA|MCU_001164-RB|MCU_008044-RB|MCU_008452-RB|MCOS_0000420501-mRNA-1|MCU_011264-RA|MCU_003056-RA|MCU_010213-RA|MCU_000048-RA|MCU_001680-RA|MCU_007641-RA|MCU_010867-RA|MCU_008416-RA|MCU_003487-RA|MCU_005443-RA|MCU_003090-RA	http://www.reactome.org/cgi-bin/eventbrowser_st_id?ST_ID=R-HSA-5610780
CLEC7A (Dectin-1) signaling	Reactome	R-HSA-5607764	24	99	3.09757e-15	1.78025e-14	MCU_008452-RB|MCU_010867-RA|MCU_003487-RA|MCU_012689-RA|MCU_004418-RA|MCU_003056-RA|MCU_001164-RB|MCU_010213-RA|MCU_000048-RA|MCU_001680-RA|MCU_007641-RA|MCU_008416-RA|MCU_007897-RD|MCU_002697-RA|MCU_006147-RA|MCU_005443-RA|MCU_001705-RA|MCU_003545-RA|MCU_008044-RB|MCOS_0000420501-mRNA-1|MCU_006927-RA|MCU_006926-RA|MCU_011264-RA|MCU_003090-RA	http://www.reactome.org/cgi-bin/eventbrowser_st_id?ST_ID=R-HSA-5607764
Defective CFTR causes cystic fibrosis	Reactome	R-HSA-5678895	20	60	3.9964e-15	2.28428e-14	MCU_001705-RA|MCU_007897-RD|MCU_004418-RA|MCU_002697-RA|MCU_003545-RA|MCU_001164-RB|MCU_008044-RB|MCU_008452-RB|MCOS_0000420501-mRNA-1|MCU_011264-RA|MCU_003056-RA|MCU_010213-RA|MCU_000048-RA|MCU_001680-RA|MCU_007641-RA|MCU_010867-RA|MCU_008416-RA|MCU_003487-RA|MCU_005443-RA|MCU_003090-RA	http://www.reactome.org/cgi-bin/eventbrowser_st_id?ST_ID=R-HSA-5678895
RHO GTPases Activate Formins	Reactome	R-HSA-5663220	27	136	4.21943e-15	2.39865e-14	MCU_012458-RB|MCU_011475-RA|MCU_001584-RA|MCU_002430-RB|MCU_011431-RB|MCU_008483-RA|MCU_008611-RA|MCU_001868-RA|MCU_000559-RA|MCU_007287-RA|MCU_005012-RC|MCU_005193-RA|MCU_014283-RA|MCU_003262-RA|MCU_010047-RA|MCU_000979-RA|MCOS_0000740801-mRNA-1|MCU_008201-RC|MCU_006238-RA|MCU_003498-RA|MCU_004131-RB|MCU_001914-RA|MCU_006237-RA|MCU_001475-RA|MCU_009305-RA|MCU_012902-RA|MCU_013621-RA	http://www.reactome.org/cgi-bin/eventbrowser_st_id?ST_ID=R-HSA-5663220
Regulation of RUNX2 expression and activity	Reactome	R-HSA-8939902	21	70	4.72904e-15	2.67382e-14	MCU_001705-RA|MCU_007897-RD|MCU_004418-RA|MCU_002697-RA|MCU_003545-RA|MCU_001164-RB|MCU_008044-RB|MCU_008452-RB|MCOS_0000420501-mRNA-1|MCU_011264-RA|MCU_003056-RA|MCU_010213-RA|MCU_000048-RA|MCU_001680-RA|MCU_007641-RA|MCU_010867-RA|MCU_008416-RA|MCU_003487-RA|MCU_005443-RA|MCU_003090-RA|MCU_008558-RA	http://www.reactome.org/cgi-bin/eventbrowser_st_id?ST_ID=R-HSA-8939902
ABC-family proteins mediated transport	Reactome	R-HSA-382556	24	102	5.4798e-15	3.08165e-14	MCU_004670-RB|MCU_008452-RB|MCU_010867-RA|MCU_002960-RA|MCU_003487-RA|MCU_004418-RA|MCU_003056-RA|MCU_001164-RB|MCU_010213-RA|MCU_000048-RA|MCU_001680-RA|MCU_007641-RA|MCU_008416-RA|MCU_002014-RB|MCU_007897-RD|MCU_002697-RA|MCU_005443-RA|MCU_001705-RA|MCU_003545-RA|MCU_000137-RB|MCU_008044-RB|MCOS_0000420501-mRNA-1|MCU_011264-RA|MCU_003090-RA	http://www.reactome.org/cgi-bin/eventbrowser_st_id?ST_ID=R-HSA-382556
SUMOylation of DNA damage response and repair proteins	Reactome	R-HSA-3108214	21	71	5.98851e-15	3.34972e-14	MCU_009742-RA|MCU_006701-RA|MCU_006765-RA|MCU_004663-RD|MCU_001161-RA|MCU_001584-RA|MCU_000736-RA|MCU_007942-RA|MCU_008389-RA|MCU_007114-RA|MCU_007052-RA|MCU_010509-RA|MCU_009993-RA|MCU_004933-RA|MCU_008201-RC|MCU_004938-RB|MCU_006277-RB|MCU_000651-RA|MCU_014076-RA|MCU_010510-RA|MCU_004131-RB	http://www.reactome.org/cgi-bin/eventbrowser_st_id?ST_ID=R-HSA-3108214
NS1 Mediated Effects on Host Pathways	Reactome	R-HSA-168276	17	37	6.63193e-15	3.6899e-14	MCU_001179-RA|MCU_006765-RA|MCU_004663-RD|MCU_001161-RA|MCU_001584-RA|MCU_007942-RA|MCU_004025-RA|MCU_008389-RA|MCU_004938-RB|MCU_007052-RA|MCU_010509-RA|MCU_009993-RA|MCU_006275-RA|MCU_008201-RC|MCU_000651-RA|MCU_010510-RA|MCU_004131-RB	http://www.reactome.org/cgi-bin/eventbrowser_st_id?ST_ID=R-HSA-168276
Downstream signaling events of B Cell Receptor (BCR)	Reactome	R-HSA-1168372	22	82	7.45264e-15	4.12458e-14	MCU_008452-RB|MCU_010867-RA|MCU_003487-RA|MCU_004418-RA|MCU_003056-RA|MCU_001164-RB|MCU_010213-RA|MCU_000048-RA|MCU_001680-RA|MCU_007641-RA|MCU_008416-RA|MCU_007897-RD|MCU_002697-RA|MCU_003707-RA|MCU_006145-RA|MCU_005443-RA|MCU_001705-RA|MCU_003545-RA|MCU_008044-RB|MCOS_0000420501-mRNA-1|MCU_011264-RA|MCU_003090-RA	http://www.reactome.org/cgi-bin/eventbrowser_st_id?ST_ID=R-HSA-1168372
Asymmetric localization of PCP proteins	Reactome	R-HSA-4608870	20	63	8.63124e-15	4.75172e-14	MCU_001705-RA|MCU_007897-RD|MCU_004418-RA|MCU_002697-RA|MCU_003545-RA|MCU_001164-RB|MCU_008044-RB|MCU_008452-RB|MCOS_0000420501-mRNA-1|MCU_011264-RA|MCU_003056-RA|MCU_010213-RA|MCU_000048-RA|MCU_001680-RA|MCU_007641-RA|MCU_010867-RA|MCU_008416-RA|MCU_003487-RA|MCU_005443-RA|MCU_003090-RA	http://www.reactome.org/cgi-bin/eventbrowser_st_id?ST_ID=R-HSA-4608870
RHO GTPase Effectors	Reactome	R-HSA-195258	39	321	9.84019e-15	5.3692e-14	MCU_014656-RA|MCU_012458-RB|MCU_011475-RA|MCU_001584-RA|MCU_001808-RA|MCU_002430-RB|MCU_011431-RB|MCU_000483-RA|MCU_008483-RA|MCU_008611-RA|MCU_014387-RA|MCU_007287-RA|MCU_001868-RA|MCU_000559-RA|MCU_012803-RA|MCU_005012-RC|MCU_000634-RA|MCU_005193-RA|MCU_014283-RA|MCU_009941-RB|MCU_003262-RA|MCU_010047-RA|MCU_000979-RA|MCOS_0000740801-mRNA-1|MCU_013621-RA|MCU_006238-RA|MCU_003498-RA|MCU_004131-R…	http://www.reactome.org/cgi-bin/eventbrowser_st_id?ST_ID=R-HSA-195258
Nuclear Envelope Breakdown	Reactome	R-HSA-2980766	18	46	9.85551e-15	5.3692e-14	MCU_007942-RA|MCU_011475-RA|MCU_004663-RD|MCU_001161-RA|MCU_001584-RA|MCU_012332-RA|MCU_006765-RA|MCU_008389-RA|MCU_004938-RB|MCU_007052-RA|MCU_010509-RA|MCU_009993-RA|MCU_008201-RC|MCU_000651-RA|MCU_000481-RA|MCU_002967-RA|MCU_010510-RA|MCU_004131-RB	http://www.reactome.org/cgi-bin/eventbrowser_st_id?ST_ID=R-HSA-2980766
TCR signaling	Reactome	R-HSA-202403	25	117	1.013e-14	5.46312e-14	MCU_012368-RA|MCU_008452-RB|MCU_010867-RA|MCU_003487-RA|MCU_012689-RA|MCU_004418-RA|MCU_003056-RA|MCU_001164-RB|MCU_010213-RA|MCU_000048-RA|MCU_001680-RA|MCU_007641-RA|MCU_008416-RA|MCU_007897-RD|MCU_002697-RA|MCU_006147-RA|MCU_005443-RA|MCU_001705-RA|MCU_003545-RA|MCU_008044-RB|MCOS_0000420501-mRNA-1|MCU_006927-RA|MCU_006926-RA|MCU_011264-RA|MCU_003090-RA	http://www.reactome.org/cgi-bin/eventbrowser_st_id?ST_ID=R-HSA-202403
SUMOylation of SUMOylation proteins	Reactome	R-HSA-4085377	16	31	1.01324e-14	5.46312e-14	MCU_007942-RA|MCU_006701-RA|MCU_006765-RA|MCU_004663-RD|MCU_001161-RA|MCU_001584-RA|MCU_008389-RA|MCU_004938-RB|MCU_007052-RA|MCU_010509-RA|MCU_009993-RA|MCU_004933-RA|MCU_008201-RC|MCU_000651-RA|MCU_010510-RA|MCU_004131-RB	http://www.reactome.org/cgi-bin/eventbrowser_st_id?ST_ID=R-HSA-4085377
Hedgehog ligand biogenesis	Reactome	R-HSA-5358346	20	64	1.10714e-14	5.93882e-14	MCU_001705-RA|MCU_007897-RD|MCU_004418-RA|MCU_002697-RA|MCU_003545-RA|MCU_001164-RB|MCU_008044-RB|MCU_008452-RB|MCOS_0000420501-mRNA-1|MCU_011264-RA|MCU_003056-RA|MCU_010213-RA|MCU_000048-RA|MCU_001680-RA|MCU_007641-RA|MCU_010867-RA|MCU_008416-RA|MCU_003487-RA|MCU_005443-RA|MCU_003090-RA	http://www.reactome.org/cgi-bin/eventbrowser_st_id?ST_ID=R-HSA-5358346
Cellular response to hypoxia	Reactome	R-HSA-1234174	21	74	1.19349e-14	6.36933e-14	MCU_001705-RA|MCU_007897-RD|MCU_004418-RA|MCU_002697-RA|MCU_003545-RA|MCU_001164-RB|MCU_008044-RB|MCU_008452-RB|MCOS_0000420501-mRNA-1|MCU_012689-RA|MCU_011264-RA|MCU_003056-RA|MCU_010213-RA|MCU_000048-RA|MCU_001680-RA|MCU_007641-RA|MCU_010867-RA|MCU_008416-RA|MCU_003487-RA|MCU_005443-RA|MCU_003090-RA	http://www.reactome.org/cgi-bin/eventbrowser_st_id?ST_ID=R-HSA-1234174
Host Interactions with Influenza Factors	Reactome	R-HSA-168253	17	39	1.31676e-14	6.99155e-14	MCU_001179-RA|MCU_006765-RA|MCU_004663-RD|MCU_001161-RA|MCU_001584-RA|MCU_007942-RA|MCU_004025-RA|MCU_008389-RA|MCU_004938-RB|MCU_007052-RA|MCU_010509-RA|MCU_009993-RA|MCU_006275-RA|MCU_008201-RC|MCU_000651-RA|MCU_010510-RA|MCU_004131-RB	http://www.reactome.org/cgi-bin/eventbrowser_st_id?ST_ID=R-HSA-168253
Activation of NF-kappaB in B cells	Reactome	R-HSA-1169091	20	66	1.80188e-14	9.519e-14	MCU_001705-RA|MCU_007897-RD|MCU_004418-RA|MCU_002697-RA|MCU_003545-RA|MCU_001164-RB|MCU_008044-RB|MCU_008452-RB|MCOS_0000420501-mRNA-1|MCU_011264-RA|MCU_003056-RA|MCU_010213-RA|MCU_000048-RA|MCU_001680-RA|MCU_007641-RA|MCU_010867-RA|MCU_008416-RA|MCU_003487-RA|MCU_005443-RA|MCU_003090-RA	http://www.reactome.org/cgi-bin/eventbrowser_st_id?ST_ID=R-HSA-1169091
ABC transporter disorders	Reactome	R-HSA-5619084	21	76	1.86219e-14	9.74752e-14	MCU_001705-RA|MCU_007897-RD|MCU_004418-RA|MCU_002697-RA|MCU_003545-RA|MCU_001164-RB|MCU_008044-RB|MCU_008452-RB|MCOS_0000420501-mRNA-1|MCU_011264-RA|MCU_003056-RA|MCU_010213-RA|MCU_000048-RA|MCU_001680-RA|MCU_007641-RA|MCU_010867-RA|MCU_008416-RA|MCU_003487-RA|MCU_005443-RA|MCU_003090-RA|MCU_002014-RB	http://www.reactome.org/cgi-bin/eventbrowser_st_id?ST_ID=R-HSA-5619084
Gene Silencing by RNA	Reactome	R-HSA-211000	26	133	1.86377e-14	9.74752e-14	MCU_014656-RA|MCU_004938-RB|MCU_001584-RA|MCU_008389-RA|MCU_003979-RA|MCU_012803-RA|MCU_011160-RA|MCU_007052-RA|MCU_010509-RA|MCU_003525-RA|MCU_000418-RA|MCU_004663-RD|MCU_008891-RA|MCU_003038-RA|MCU_010510-RA|MCU_004131-RB|MCU_007942-RA|MCU_006644-RA|MCU_006765-RA|MCU_001161-RA|MCU_000483-RA|MCU_004192-RA|MCU_009993-RA|MCU_008201-RC|MCU_013731-RA|MCU_000651-RA	http://www.reactome.org/cgi-bin/eventbrowser_st_id?ST_ID=R-HSA-211000
Interactions of Vpr with host cellular proteins	Reactome	R-HSA-176033	16	33	2.15624e-14	1.12211e-13	MCU_007942-RA|MCU_006351-RA|MCU_006765-RA|MCU_004663-RD|MCU_001161-RA|MCU_001584-RA|MCU_008389-RA|MCU_004938-RB|MCU_007052-RA|MCU_010509-RA|MCU_009993-RA|MCU_008201-RC|MCU_000651-RA|MCU_000481-RA|MCU_010510-RA|MCU_004131-RB	http://www.reactome.org/cgi-bin/eventbrowser_st_id?ST_ID=R-HSA-176033
Regulation of RAS by GAPs	Reactome	R-HSA-5658442	20	67	2.28666e-14	1.18408e-13	MCU_001705-RA|MCU_007897-RD|MCU_004418-RA|MCU_002697-RA|MCU_003545-RA|MCU_001164-RB|MCU_008044-RB|MCU_008452-RB|MCOS_0000420501-mRNA-1|MCU_011264-RA|MCU_003056-RA|MCU_010213-RA|MCU_000048-RA|MCU_001680-RA|MCU_007641-RA|MCU_010867-RA|MCU_008416-RA|MCU_003487-RA|MCU_005443-RA|MCU_003090-RA	http://www.reactome.org/cgi-bin/eventbrowser_st_id?ST_ID=R-HSA-5658442
MAPK6/MAPK4 signaling	Reactome	R-HSA-5687128	22	88	2.56565e-14	1.322e-13	MCU_008452-RB|MCU_010867-RA|MCU_003487-RA|MCU_004418-RA|MCU_003056-RA|MCU_001164-RB|MCU_007287-RA|MCU_010213-RA|MCU_000048-RA|MCU_001680-RA|MCU_007641-RA|MCU_008416-RA|MCU_007897-RD|MCU_002697-RA|MCU_005443-RA|MCU_001705-RA|MCU_003545-RA|MCU_008044-RB|MCOS_0000420501-mRNA-1|MCU_009850-RA|MCU_011264-RA|MCU_003090-RA	http://www.reactome.org/cgi-bin/eventbrowser_st_id?ST_ID=R-HSA-5687128
Regulation of PTEN stability and activity	Reactome	R-HSA-8948751	20	68	2.89206e-14	1.48289e-13	MCU_001705-RA|MCU_007897-RD|MCU_004418-RA|MCU_002697-RA|MCU_003545-RA|MCU_001164-RB|MCU_008044-RB|MCU_008452-RB|MCOS_0000420501-mRNA-1|MCU_011264-RA|MCU_003056-RA|MCU_010213-RA|MCU_000048-RA|MCU_001680-RA|MCU_007641-RA|MCU_010867-RA|MCU_008416-RA|MCU_003487-RA|MCU_005443-RA|MCU_003090-RA	http://www.reactome.org/cgi-bin/eventbrowser_st_id?ST_ID=R-HSA-8948751
Hedgehog 'off' state	Reactome	R-HSA-5610787	24	112	3.26845e-14	1.66771e-13	MCU_009305-RA|MCU_008452-RB|MCU_010867-RA|MCU_003487-RA|MCU_004418-RA|MCU_003056-RA|MCU_001164-RB|MCU_000559-RA|MCU_010213-RA|MCU_000048-RA|MCU_001680-RA|MCU_007641-RA|MCU_008416-RA|MCU_007897-RD|MCU_002697-RA|MCOS_0000740801-mRNA-1|MCU_005443-RA|MCU_001705-RA|MCU_003545-RA|MCU_008044-RB|MCOS_0000420501-mRNA-1|MCU_012902-RA|MCU_011264-RA|MCU_003090-RA	http://www.reactome.org/cgi-bin/eventbrowser_st_id?ST_ID=R-HSA-5610787
Cytokine Signaling in Immune system	Reactome	R-HSA-1280215	64	836	3.33139e-14	1.69157e-13	MCU_006493-RA|MCU_001705-RA|MCU_006406-RA|MCU_004938-RB|MCU_001584-RA|MCU_008611-RA|MCU_003323-RA|MCU_008389-RA|MCU_008452-RB|MCU_004010-RA|MCU_010867-RA|MCU_014387-RA|MCU_003487-RA|MCU_005729-RA|MCU_002871-RA|MCU_002022-RA|MCU_004418-RA|MCU_003056-RA|MCU_008082-RA|MCU_001164-RB|MCU_006147-RA|MCU_001017-RA|MCU_012803-RA|MCU_010213-RA|MCU_000048-RA|MCU_001680-RA|MCU_007641-RA|MCU_008416-RA|MCU_010…	http://www.reactome.org/cgi-bin/eventbrowser_st_id?ST_ID=R-HSA-1280215
Innate Immune System	Reactome	R-HSA-168249	73	1043	3.44229e-14	1.73944e-13	MCU_012368-RA|MCU_008439-RA|MCU_012689-RA|MCU_011784-RA|MCU_001179-RA|MCU_003803-RA|MCU_008611-RA|MCU_010786-RB|MCU_011591-RA|MCU_014283-RA|MCU_002382-RA|MCU_002860-RA|MCU_010867-RA|MCU_014387-RA|MCU_003487-RA|MCU_003979-RA|MCU_006579-RA|MCU_002829-RA|MCU_004418-RA|MCU_011756-RA|MCU_011036-RA|MCU_001164-RB|MCU_002125-RA|MCU_001868-RA|MCU_006926-RA|MCU_001017-RA|MCU_010213-RA|MCU_000048-RA|MCU_001…	http://www.reactome.org/cgi-bin/eventbrowser_st_id?ST_ID=R-HSA-168249
Prefoldin mediated transfer of substrate to CCT/TriC	Reactome	R-HSA-389957	15	28	4.56588e-14	2.28512e-13	MCU_002022-RA|MCU_008025-RA|MCU_009305-RA|MCU_002885-RA|MCU_008611-RA|MCU_010786-RB|MCU_000559-RA|MCOS_0000740801-mRNA-1|MCU_006951-RA|MCU_012902-RA|MCU_000704-RA|MCU_006459-RA|MCU_007920-RB|MCU_005530-RA|MCU_008031-RA	http://www.reactome.org/cgi-bin/eventbrowser_st_id?ST_ID=R-HSA-389957
Transport of Ribonucleoproteins into the Host Nucleus	Reactome	R-HSA-168271	15	28	4.56588e-14	2.28512e-13	MCU_001179-RA|MCU_006765-RA|MCU_004663-RD|MCU_001161-RA|MCU_001584-RA|MCU_007942-RA|MCU_008389-RA|MCU_004938-RB|MCU_007052-RA|MCU_010509-RA|MCU_009993-RA|MCU_008201-RC|MCU_000651-RA|MCU_010510-RA|MCU_004131-RB	http://www.reactome.org/cgi-bin/eventbrowser_st_id?ST_ID=R-HSA-168271
SUMOylation of RNA binding proteins	Reactome	R-HSA-4570464	17	43	4.74886e-14	2.36538e-13	MCU_007942-RA|MCU_006701-RA|MCU_006765-RA|MCU_004663-RD|MCU_001161-RA|MCU_001584-RA|MCU_008389-RA|MCU_004938-RB|MCU_007052-RA|MCU_010509-RA|MCU_009993-RA|MCU_004933-RA|MCU_008201-RC|MCU_000495-RA|MCU_000651-RA|MCU_010510-RA|MCU_004131-RB	http://www.reactome.org/cgi-bin/eventbrowser_st_id?ST_ID=R-HSA-4570464
ER-Phagosome pathway	Reactome	R-HSA-1236974	21	82	6.62459e-14	3.28404e-13	MCU_001705-RA|MCU_007897-RD|MCU_004418-RA|MCU_002697-RA|MCU_003545-RA|MCU_009832-RA|MCU_001164-RB|MCU_008044-RB|MCU_008452-RB|MCOS_0000420501-mRNA-1|MCU_011264-RA|MCU_003056-RA|MCU_010213-RA|MCU_000048-RA|MCU_001680-RA|MCU_007641-RA|MCU_010867-RA|MCU_008416-RA|MCU_003487-RA|MCU_005443-RA|MCU_003090-RA	http://www.reactome.org/cgi-bin/eventbrowser_st_id?ST_ID=R-HSA-1236974
G2/M DNA damage checkpoint	Reactome	R-HSA-69473	22	95	9.80231e-14	4.83642e-13	MCU_014656-RA|MCU_001808-RA|MCU_000039-RB|MCU_004813-RC|MCU_004747-RB|MCU_001828-RA|MCU_005267-RA|MCU_000662-RC|MCU_005005-RB|MCU_001630-RA|MCU_001284-RA|MCU_006147-RA|MCU_010716-RA|MCU_007752-RA|MCU_001055-RB|MCU_006277-RB|MCU_000030-RB|MCU_011829-RA|MCU_007253-RB|MCU_001790-RB|MCU_004503-RA|MCU_013230-RA	http://www.reactome.org/cgi-bin/eventbrowser_st_id?ST_ID=R-HSA-69473
Vpr-mediated nuclear import of PICs	Reactome	R-HSA-180910	15	30	9.92987e-14	4.87636e-13	MCU_007942-RA|MCU_006765-RA|MCU_004663-RD|MCU_001161-RA|MCU_001584-RA|MCU_008389-RA|MCU_004938-RB|MCU_007052-RA|MCU_010509-RA|MCU_009993-RA|MCU_008201-RC|MCU_000651-RA|MCU_000481-RA|MCU_010510-RA|MCU_004131-RB	http://www.reactome.org/cgi-bin/eventbrowser_st_id?ST_ID=R-HSA-180910
Telomere C-strand (Lagging Strand) Synthesis	Reactome	R-HSA-174417	14	24	1.33076e-13	6.50457e-13	MCU_002698-RC|MCU_005005-RB|MCU_001630-RA|MCU_004747-RB|MCU_006435-RA|MCU_007629-RA|MCU_011379-RA|MCU_001790-RB|MCU_000011-RA|MCU_011377-RA|MCU_002959-RA|MCU_000457-RC|MCU_003284-RC|MCU_002646-RA	http://www.reactome.org/cgi-bin/eventbrowser_st_id?ST_ID=R-HSA-174417
TP53 Regulates Transcription of DNA Repair Genes	Reactome	R-HSA-6796648	19	65	1.39638e-13	6.79354e-13	MCU_006644-RA|MCU_003979-RA|MCU_007726-RF|MCU_000327-RC|MCU_006397-RA|MCU_008891-RA|MCU_000030-RB|MCU_009515-RA|MCU_003813-RA|MCU_010716-RA|MCU_004192-RA|MCU_011160-RA|MCU_004503-RA|MCU_010659-RB|MCU_003525-RA|MCU_001985-RC|MCU_006277-RB|MCU_000668-RA|MCU_003038-RA	http://www.reactome.org/cgi-bin/eventbrowser_st_id?ST_ID=R-HSA-6796648
Cristae formation	Reactome	R-HSA-8949613	15	31	1.44038e-13	6.97519e-13	MCU_004085-RA|MCU_006528-RA|MCU_005368-RA|MCU_005348-RA|MCU_000803-RA|MCU_001793-RA|MCU_011740-RA|MCU_003323-RA|MCU_005249-RA|MCU_008454-RA|MCU_012820-RA|MCU_001163-RA|MCU_010805-RA|MCU_002701-RB|MCU_005399-RA	http://www.reactome.org/cgi-bin/eventbrowser_st_id?ST_ID=R-HSA-8949613
Mitotic Spindle Checkpoint	Reactome	R-HSA-69618	23	110	1.74773e-13	8.42455e-13	MCU_012458-RB|MCU_011475-RA|MCU_009095-RA|MCU_002430-RB|MCU_011431-RB|MCU_008483-RA|MCU_001868-RA|MCU_007287-RA|MCU_005012-RC|MCU_001584-RA|MCU_014283-RA|MCU_003262-RA|MCU_010047-RA|MCU_000979-RA|MCU_008201-RC|MCU_006238-RA|MCU_003498-RA|MCU_004131-RB|MCU_001914-RA|MCU_006237-RA|MCU_001475-RA|MCU_004356-RA|MCU_013621-RA	http://www.reactome.org/cgi-bin/eventbrowser_st_id?ST_ID=R-HSA-69618
SUMOylation of chromatin organization proteins	Reactome	R-HSA-4551638	19	66	1.75763e-13	8.4334e-13	MCU_007942-RA|MCU_006701-RA|MCU_006765-RA|MCU_004663-RD|MCU_001161-RA|MCU_001584-RA|MCU_006404-RB|MCU_009456-RA|MCU_008389-RA|MCU_004938-RB|MCU_007052-RA|MCU_010509-RA|MCU_009993-RA|MCU_004933-RA|MCU_008201-RC|MCU_000651-RA|MCU_004634-RA|MCU_010510-RA|MCU_004131-RB	http://www.reactome.org/cgi-bin/eventbrowser_st_id?ST_ID=R-HSA-4551638
Signaling by Rho GTPases	Reactome	R-HSA-194315	44	449	1.99096e-13	9.50932e-13	MCU_014656-RA|MCU_012458-RB|MCU_011475-RA|MCU_001584-RA|MCU_001808-RA|MCU_002430-RB|MCU_011431-RB|MCU_005637-RA|MCU_008483-RA|MCU_008611-RA|MCU_014387-RA|MCU_006527-RA|MCU_007287-RA|MCU_001868-RA|MCU_000559-RA|MCU_012803-RA|MCU_009549-RC|MCU_008091-RA|MCU_005012-RC|MCU_000634-RA|MCU_005193-RA|MCU_014283-RA|MCU_009550-RA|MCU_009941-RB|MCU_003262-RA|MCU_010047-RA|MCU_000979-RA|MCOS_0000740801-mRNA-…	http://www.reactome.org/cgi-bin/eventbrowser_st_id?ST_ID=R-HSA-194315
Metabolism of polyamines	Reactome	R-HSA-351202	18	57	2.03431e-13	9.67223e-13	MCU_001705-RA|MCU_007897-RD|MCU_004418-RA|MCU_002697-RA|MCU_013351-RA|MCU_001164-RB|MCU_008044-RB|MCU_008452-RB|MCU_000034-RB|MCU_003545-RA|MCU_000048-RA|MCU_001680-RA|MCU_011264-RA|MCU_008416-RA|MCU_003487-RA|MCU_005443-RA|MCU_003090-RA|MCU_003056-RA	http://www.reactome.org/cgi-bin/eventbrowser_st_id?ST_ID=R-HSA-351202
Nuclear Pore Complex (NPC) Disassembly	Reactome	R-HSA-3301854	15	32	2.06807e-13	9.74413e-13	MCU_007942-RA|MCU_006765-RA|MCU_004663-RD|MCU_001161-RA|MCU_001584-RA|MCU_012332-RA|MCU_008389-RA|MCU_004938-RB|MCU_007052-RA|MCU_010509-RA|MCU_009993-RA|MCU_008201-RC|MCU_000651-RA|MCU_010510-RA|MCU_004131-RB	http://www.reactome.org/cgi-bin/eventbrowser_st_id?ST_ID=R-HSA-3301854
Cooperation of Prefoldin and TriC/CCT in actin and tubulin folding	Reactome	R-HSA-389958	15	32	2.06807e-13	9.74413e-13	MCU_002022-RA|MCU_008025-RA|MCU_009305-RA|MCU_002885-RA|MCU_008611-RA|MCU_010786-RB|MCU_000559-RA|MCOS_0000740801-mRNA-1|MCU_006951-RA|MCU_012902-RA|MCU_000704-RA|MCU_006459-RA|MCU_007920-RB|MCU_005530-RA|MCU_008031-RA	http://www.reactome.org/cgi-bin/eventbrowser_st_id?ST_ID=R-HSA-389958
Macroautophagy	Reactome	R-HSA-1632852	21	89	2.60495e-13	1.22187e-12	MCU_001914-RA|MCU_014283-RA|MCU_000368-RA|MCU_006237-RA|MCU_001242-RA|MCU_011451-RA|MCU_007048-RA|MCU_010047-RA|MCU_006978-RB|MCU_004354-RA|MCU_001868-RA|MCOS_0000420501-mRNA-1|MCU_004473-RB|MCU_013621-RA|MCU_010213-RA|MCU_012076-RA|MCU_007641-RA|MCU_010867-RA|MCU_006238-RA|MCU_003117-RA|MCU_008393-RA	http://www.reactome.org/cgi-bin/eventbrowser_st_id?ST_ID=R-HSA-1632852
Interleukin-1 signaling	Reactome	R-HSA-9020702	22	101	2.86304e-13	1.33694e-12	MCU_008452-RB|MCU_010867-RA|MCU_003487-RA|MCU_004418-RA|MCU_003056-RA|MCU_001164-RB|MCU_001017-RA|MCU_010213-RA|MCU_000048-RA|MCU_001680-RA|MCU_007641-RA|MCU_008416-RA|MCU_007897-RD|MCU_002697-RA|MCU_006147-RA|MCU_005443-RA|MCU_001705-RA|MCU_003545-RA|MCU_008044-RB|MCOS_0000420501-mRNA-1|MCU_011264-RA|MCU_003090-RA	http://www.reactome.org/cgi-bin/eventbrowser_st_id?ST_ID=R-HSA-9020702
Adaptive Immune System	Reactome	R-HSA-1280218	58	748	3.35033e-13	1.55753e-12	MCU_012368-RA|MCU_008710-RA|MCU_005580-RA|MCU_009305-RA|MCU_009832-RA|MCU_012254-RA|MCU_006238-RA|MCU_014283-RA|MCU_010867-RA|MCU_003487-RA|MCU_004468-RB|MCU_012689-RA|MCU_004418-RA|MCU_012304-RA|MCU_001164-RB|MCU_009095-RA|MCU_001914-RA|MCU_000559-RA|MCU_001868-RA|MCU_008091-RA|MCU_010213-RA|MCU_000048-RA|MCU_001680-RA|MCU_007641-RA|MCU_006145-RA|MCU_012950-RA|MCU_004817-RA|MCU_007897-RD|MCU_002…	http://www.reactome.org/cgi-bin/eventbrowser_st_id?ST_ID=R-HSA-1280218
Lagging Strand Synthesis	Reactome	R-HSA-69186	13	20	3.59801e-13	1.66527e-12	MCU_002698-RC|MCU_005005-RB|MCU_001630-RA|MCU_004747-RB|MCU_006435-RA|MCU_002646-RA|MCU_011379-RA|MCU_001790-RB|MCU_000011-RA|MCU_011377-RA|MCU_002959-RA|MCU_000457-RC|MCU_003284-RC	http://www.reactome.org/cgi-bin/eventbrowser_st_id?ST_ID=R-HSA-69186
SUMOylation of ubiquitinylation proteins	Reactome	R-HSA-3232142	15	34	4.14275e-13	1.90895e-12	MCU_007942-RA|MCU_006765-RA|MCU_004663-RD|MCU_001161-RA|MCU_001584-RA|MCU_008389-RA|MCU_004938-RB|MCU_007052-RA|MCU_010509-RA|MCU_009993-RA|MCU_004933-RA|MCU_008201-RC|MCU_000651-RA|MCU_010510-RA|MCU_004131-RB	http://www.reactome.org/cgi-bin/eventbrowser_st_id?ST_ID=R-HSA-3232142
Deubiquitination	Reactome	R-HSA-5688426	35	296	4.69369e-13	2.15333e-12	MCU_004875-RB|MCU_014656-RA|MCU_001705-RA|MCU_003222-RA|MCU_008611-RA|MCU_008452-RB|MCU_004473-RB|MCU_010867-RA|MCU_003487-RA|MCU_000285-RB|MCU_004418-RA|MCU_003056-RA|MCU_001164-RB|MCU_010213-RA|MCU_006266-RA|MCU_001680-RA|MCU_007641-RA|MCU_008416-RA|MCOS_0000650701-mRNA-1|MCU_007897-RD|MCU_002697-RA|MCU_005820-RA|MCU_008393-RA|MCU_006277-RB|MCU_005443-RA|MCU_011829-RA|MCU_003545-RA|MCU_006978-R…	http://www.reactome.org/cgi-bin/eventbrowser_st_id?ST_ID=R-HSA-5688426
RUNX1 regulates transcription of genes involved in differentiation of HSCs	Reactome	R-HSA-8939236	24	129	4.80786e-13	2.19608e-12	MCU_014656-RA|MCU_008452-RB|MCU_010867-RA|MCU_003487-RA|MCU_004418-RA|MCU_003056-RA|MCU_001164-RB|MCU_012803-RA|MCU_010213-RA|MCU_000048-RA|MCU_001680-RA|MCU_007641-RA|MCU_008416-RA|MCU_007071-RB|MCU_007897-RD|MCU_002697-RA|MCU_005443-RA|MCU_001705-RA|MCU_003545-RA|MCU_008044-RB|MCU_000483-RA|MCOS_0000420501-mRNA-1|MCU_011264-RA|MCU_003090-RA	http://www.reactome.org/cgi-bin/eventbrowser_st_id?ST_ID=R-HSA-8939236
PIP3 activates AKT signaling	Reactome	R-HSA-1257604	32	247	5.16632e-13	2.34693e-12	MCU_006404-RB|MCU_009170-RB|MCU_008452-RB|MCU_010867-RA|MCU_003487-RA|MCU_013978-RA|MCU_004418-RA|MCU_003056-RA|MCU_001164-RB|MCU_004634-RA|MCU_013361-RA|MCU_010213-RA|MCU_000048-RA|MCU_001680-RA|MCU_007641-RA|MCU_008416-RA|MCU_007897-RD|MCU_002697-RA|MCU_000979-RA|MCU_001426-RC|MCU_005443-RA|MCU_001705-RA|MCU_003545-RA|MCU_001242-RA|MCU_001475-RA|MCU_008044-RB|MCU_009219-RB|MCOS_0000420501-mRNA-…	http://www.reactome.org/cgi-bin/eventbrowser_st_id?ST_ID=R-HSA-1257604
Signaling by NOTCH	Reactome	R-HSA-157118	31	231	5.183e-13	2.34693e-12	MCU_014656-RA|MCU_002449-RB|MCU_006404-RB|MCU_008452-RB|MCU_000897-RA|MCU_010867-RA|MCU_003487-RA|MCU_009121-RA|MCU_004418-RA|MCU_003056-RA|MCU_001164-RB|MCU_012803-RA|MCU_010213-RA|MCU_000048-RA|MCU_001680-RA|MCU_007641-RA|MCU_008416-RA|MCU_007897-RD|MCU_002697-RA|MCU_005935-RB|MCU_000133-RA|MCU_005443-RA|MCU_001705-RA|MCU_003545-RA|MCU_006182-RB|MCU_008044-RB|MCU_000483-RA|MCOS_0000420501-mRNA-…	http://www.reactome.org/cgi-bin/eventbrowser_st_id?ST_ID=R-HSA-157118
Transcriptional regulation by RUNX3	Reactome	R-HSA-8878159	21	93	5.43079e-13	2.44854e-12	MCU_001705-RA|MCU_007897-RD|MCU_004418-RA|MCU_002697-RA|MCU_003545-RA|MCU_001164-RB|MCU_008044-RB|MCU_006182-RB|MCU_008452-RB|MCOS_0000420501-mRNA-1|MCU_011264-RA|MCU_003056-RA|MCU_010213-RA|MCU_000048-RA|MCU_001680-RA|MCU_007641-RA|MCU_010867-RA|MCU_008416-RA|MCU_003487-RA|MCU_005443-RA|MCU_003090-RA	http://www.reactome.org/cgi-bin/eventbrowser_st_id?ST_ID=R-HSA-8878159
Fc epsilon receptor (FCERI) signaling	Reactome	R-HSA-2454202	24	130	5.56575e-13	2.49861e-12	MCU_008452-RB|MCU_010867-RA|MCU_003487-RA|MCU_012689-RA|MCU_004418-RA|MCU_003056-RA|MCU_001164-RB|MCU_010213-RA|MCU_000048-RA|MCU_001680-RA|MCU_007641-RA|MCU_008416-RA|MCU_007897-RD|MCU_002697-RA|MCU_006147-RA|MCU_005443-RA|MCU_001705-RA|MCU_003545-RA|MCU_008044-RB|MCOS_0000420501-mRNA-1|MCU_006927-RA|MCU_006926-RA|MCU_011264-RA|MCU_003090-RA	http://www.reactome.org/cgi-bin/eventbrowser_st_id?ST_ID=R-HSA-2454202
Neddylation	Reactome	R-HSA-8951664	31	232	5.74126e-13	2.56639e-12	MCU_007346-RB|MCU_008452-RB|MCU_010867-RA|MCU_003487-RA|MCU_012689-RA|MCU_004418-RA|MCU_005443-RA|MCU_001164-RB|MCU_010213-RA|MCU_000048-RA|MCU_001680-RA|MCU_007641-RA|MCU_008416-RA|MCU_007547-RB|MCOS_0000650701-mRNA-1|MCU_007897-RD|MCU_002697-RA|MCU_003816-RA|MCU_001660-RA|MCU_003056-RA|MCU_012217-RA|MCU_001689-RA|MCU_001705-RA|MCU_003545-RA|MCU_008044-RB|MCU_006207-RA|MCU_004265-RA|MCOS_0000420…	http://www.reactome.org/cgi-bin/eventbrowser_st_id?ST_ID=R-HSA-8951664
Transcriptional regulation by RUNX2	Reactome	R-HSA-8878166	23	118	6.29045e-13	2.79992e-12	MCU_008452-RB|MCU_000897-RA|MCU_010867-RA|MCU_003487-RA|MCU_004418-RA|MCU_003056-RA|MCU_001164-RB|MCU_010213-RA|MCU_000048-RA|MCU_001680-RA|MCU_008558-RA|MCU_008416-RA|MCU_007641-RA|MCU_007897-RD|MCU_002697-RA|MCU_005443-RA|MCU_001705-RA|MCU_003545-RA|MCU_008044-RB|MCU_002384-RA|MCOS_0000420501-mRNA-1|MCU_011264-RA|MCU_003090-RA	http://www.reactome.org/cgi-bin/eventbrowser_st_id?ST_ID=R-HSA-8878166
Amplification of signal from unattached kinetochores via a MAD2 inhibitory signal	Reactome	R-HSA-141444	21	94	6.49318e-13	2.86576e-12	MCU_001914-RA|MCU_013621-RA|MCU_014283-RA|MCU_012458-RB|MCU_006237-RA|MCU_003262-RA|MCU_000979-RA|MCU_010047-RA|MCU_001475-RA|MCU_001868-RA|MCU_002430-RB|MCU_011431-RB|MCU_007287-RA|MCU_008201-RC|MCU_008483-RA|MCU_005012-RC|MCU_006238-RA|MCU_003498-RA|MCU_004131-RB|MCU_001584-RA|MCU_011475-RA	http://www.reactome.org/cgi-bin/eventbrowser_st_id?ST_ID=R-HSA-141444
Amplification of signal from the kinetochores	Reactome	R-HSA-141424	21	94	6.49318e-13	2.86576e-12	MCU_001914-RA|MCU_013621-RA|MCU_014283-RA|MCU_012458-RB|MCU_006237-RA|MCU_003262-RA|MCU_000979-RA|MCU_010047-RA|MCU_001475-RA|MCU_001868-RA|MCU_002430-RB|MCU_011431-RB|MCU_007287-RA|MCU_008201-RC|MCU_008483-RA|MCU_005012-RC|MCU_006238-RA|MCU_003498-RA|MCU_004131-RB|MCU_001584-RA|MCU_011475-RA	http://www.reactome.org/cgi-bin/eventbrowser_st_id?ST_ID=R-HSA-141424
Defective TPR may confer susceptibility towards thyroid papillary carcinoma (TPC)	Reactome	R-HSA-5619107	14	28	6.64527e-13	2.90835e-12	MCU_007942-RA|MCU_006765-RA|MCU_004663-RD|MCU_001161-RA|MCU_001584-RA|MCU_008389-RA|MCU_004938-RB|MCU_007052-RA|MCU_010509-RA|MCU_009993-RA|MCU_008201-RC|MCU_000651-RA|MCU_010510-RA|MCU_004131-RB	http://www.reactome.org/cgi-bin/eventbrowser_st_id?ST_ID=R-HSA-5619107
Regulation of Glucokinase by Glucokinase Regulatory Protein	Reactome	R-HSA-170822	14	28	6.64527e-13	2.90835e-12	MCU_007942-RA|MCU_006765-RA|MCU_004663-RD|MCU_001161-RA|MCU_001584-RA|MCU_008389-RA|MCU_004938-RB|MCU_007052-RA|MCU_010509-RA|MCU_009993-RA|MCU_008201-RC|MCU_000651-RA|MCU_010510-RA|MCU_004131-RB	http://www.reactome.org/cgi-bin/eventbrowser_st_id?ST_ID=R-HSA-170822
Ub-specific processing proteases	Reactome	R-HSA-5689880	30	219	7.65562e-13	3.33658e-12	MCU_014656-RA|MCU_003222-RA|MCU_008452-RB|MCU_008780-RA|MCU_010867-RA|MCU_003487-RA|MCU_000285-RB|MCU_004418-RA|MCU_003056-RA|MCU_001164-RB|MCU_010213-RA|MCU_006266-RA|MCU_001680-RA|MCU_007641-RA|MCU_008416-RA|MCU_007897-RD|MCU_002697-RA|MCU_005820-RA|MCU_008393-RA|MCU_005443-RA|MCU_001705-RA|MCU_003545-RA|MCU_006978-RB|MCU_008044-RB|MCU_004473-RB|MCOS_0000420501-mRNA-1|MCU_000048-RA|MCU_011264-R…	http://www.reactome.org/cgi-bin/eventbrowser_st_id?ST_ID=R-HSA-5689880
Hedgehog 'on' state	Reactome	R-HSA-5632684	20	84	8.32407e-13	3.61285e-12	MCU_001705-RA|MCU_007897-RD|MCU_004418-RA|MCU_002697-RA|MCU_003545-RA|MCU_001164-RB|MCU_008044-RB|MCU_008452-RB|MCOS_0000420501-mRNA-1|MCU_011264-RA|MCU_003056-RA|MCU_010213-RA|MCU_000048-RA|MCU_001680-RA|MCU_007641-RA|MCU_010867-RA|MCU_008416-RA|MCU_003487-RA|MCU_005443-RA|MCU_003090-RA	http://www.reactome.org/cgi-bin/eventbrowser_st_id?ST_ID=R-HSA-5632684
Autophagy	Reactome	R-HSA-9612973	22	108	9.23406e-13	3.99125e-12	MCU_010867-RA|MCU_003117-RA|MCU_011451-RA|MCU_007048-RA|MCU_001868-RA|MCU_010213-RA|MCU_012076-RA|MCU_007641-RA|MCU_014283-RA|MCU_000368-RA|MCU_010047-RA|MCU_008393-RA|MCU_006238-RA|MCU_001914-RA|MCU_011338-RA|MCU_006237-RA|MCU_001242-RA|MCU_006978-RB|MCU_004354-RA|MCU_004473-RB|MCOS_0000420501-mRNA-1|MCU_013621-RA	http://www.reactome.org/cgi-bin/eventbrowser_st_id?ST_ID=R-HSA-9612973
Formation of TC-NER Pre-Incision Complex	Reactome	R-HSA-6781823	17	54	9.88278e-13	4.25407e-12	MCU_000952-RA|MCU_006644-RA|MCU_001785-RA|MCU_008891-RA|MCU_001660-RA|MCU_006378-RA|MCOS_0000420501-mRNA-1|MCU_004192-RA|MCU_011160-RA|MCU_010213-RA|MCU_002374-RA|MCU_007641-RA|MCU_010867-RA|MCU_007547-RB|MCU_003525-RA|MCU_003979-RA|MCU_003038-RA	http://www.reactome.org/cgi-bin/eventbrowser_st_id?ST_ID=R-HSA-6781823
Signaling by the B Cell Receptor (BCR)	Reactome	R-HSA-983705	22	110	1.27188e-12	5.45241e-12	MCU_008452-RB|MCU_010867-RA|MCU_003487-RA|MCU_004418-RA|MCU_003056-RA|MCU_001164-RB|MCU_010213-RA|MCU_000048-RA|MCU_001680-RA|MCU_007641-RA|MCU_008416-RA|MCU_007897-RD|MCU_002697-RA|MCU_003707-RA|MCU_006145-RA|MCU_005443-RA|MCU_001705-RA|MCU_003545-RA|MCU_008044-RB|MCOS_0000420501-mRNA-1|MCU_011264-RA|MCU_003090-RA	http://www.reactome.org/cgi-bin/eventbrowser_st_id?ST_ID=R-HSA-983705
Antigen processing-Cross presentation	Reactome	R-HSA-1236975	21	98	1.30208e-12	5.5591e-12	MCU_001705-RA|MCU_007897-RD|MCU_004418-RA|MCU_002697-RA|MCU_003545-RA|MCU_009832-RA|MCU_001164-RB|MCU_008044-RB|MCU_008452-RB|MCOS_0000420501-mRNA-1|MCU_011264-RA|MCU_003056-RA|MCU_010213-RA|MCU_000048-RA|MCU_001680-RA|MCU_007641-RA|MCU_010867-RA|MCU_008416-RA|MCU_003487-RA|MCU_005443-RA|MCU_003090-RA	http://www.reactome.org/cgi-bin/eventbrowser_st_id?ST_ID=R-HSA-1236975
Interferon Signaling	Reactome	R-HSA-913531	28	194	1.43788e-12	6.11389e-12	MCU_006493-RA|MCU_002871-RA|MCU_004938-RB|MCU_001584-RA|MCU_008389-RA|MCU_010867-RA|MCU_014387-RA|MCU_006147-RA|MCU_004025-RA|MCU_010213-RA|MCU_007052-RA|MCU_010509-RA|MCU_007641-RA|MCU_001179-RA|MCU_004663-RD|MCU_011515-RA|MCU_005621-RA|MCU_010510-RA|MCU_004131-RB|MCU_003358-RA|MCU_007942-RA|MCU_006765-RA|MCU_001161-RA|MCU_008082-RA|MCOS_0000420501-mRNA-1|MCU_009993-RA|MCU_008201-RC|MCU_000651-RA	http://www.reactome.org/cgi-bin/eventbrowser_st_id?ST_ID=R-HSA-913531
C-type lectin receptors (CLRs)	Reactome	R-HSA-5621481	24	140	2.25924e-12	9.56749e-12	MCU_008452-RB|MCU_010867-RA|MCU_003487-RA|MCU_012689-RA|MCU_004418-RA|MCU_003056-RA|MCU_001164-RB|MCU_010213-RA|MCU_000048-RA|MCU_001680-RA|MCU_007641-RA|MCU_008416-RA|MCU_007897-RD|MCU_002697-RA|MCU_006147-RA|MCU_005443-RA|MCU_001705-RA|MCU_003545-RA|MCU_008044-RB|MCOS_0000420501-mRNA-1|MCU_006927-RA|MCU_006926-RA|MCU_011264-RA|MCU_003090-RA	http://www.reactome.org/cgi-bin/eventbrowser_st_id?ST_ID=R-HSA-5621481
Signaling by Nuclear Receptors	Reactome	R-HSA-9006931	32	264	2.58414e-12	1.08562e-11	MCU_014656-RA|MCU_007287-RA|MCU_006406-RA|MCU_001736-RB|MCU_006404-RB|MCU_003979-RA|MCU_009742-RA|MCU_009785-RA|MCU_007418-RA|MCU_004025-RA|MCU_012803-RA|MCU_011160-RA|MCU_008513-RA|MCU_008516-RA|MCU_009702-RA|MCU_003227-RB|MCU_008066-RA|MCU_002538-RA|MCU_008891-RA|MCU_003038-RA|MCU_001706-RA|MCU_002198-RA|MCU_006095-RB|MCU_003525-RA|MCU_006644-RA|MCU_001985-RC|MCU_000736-RA|MCU_000483-RA|MCU_004…	http://www.reactome.org/cgi-bin/eventbrowser_st_id?ST_ID=R-HSA-9006931
mRNA 3'-end processing	Reactome	R-HSA-72187	17	58	2.58431e-12	1.08562e-11	MCU_000250-RA|MCU_003197-RA|MCU_002871-RA|MCU_002773-RA|MCU_006594-RA|MCU_005242-RB|MCU_006275-RA|MCU_005008-RA|MCU_006705-RA|MCU_011741-RA|MCU_000545-RA|MCU_011515-RA|MCU_000161-RB|MCU_002189-RB|MCU_001455-RB|MCU_002811-RA|MCU_008867-RB	http://www.reactome.org/cgi-bin/eventbrowser_st_id?ST_ID=R-HSA-72187
TCF dependent signaling in response to WNT	Reactome	R-HSA-201681	30	232	2.86664e-12	1.1994e-11	MCU_014656-RA|MCU_006404-RB|MCU_008452-RB|MCU_006207-RA|MCU_010867-RA|MCU_003487-RA|MCU_007287-RA|MCU_004418-RA|MCU_003056-RA|MCU_001164-RB|MCU_012803-RA|MCU_010213-RA|MCU_006266-RA|MCU_001680-RA|MCU_007641-RA|MCU_008416-RA|MCU_007897-RD|MCU_002697-RA|MCU_000979-RA|MCU_005443-RA|MCU_001705-RA|MCU_003545-RA|MCU_001475-RA|MCU_008044-RB|MCU_000483-RA|MCU_000121-RA|MCOS_0000420501-mRNA-1|MCU_000048-R…	http://www.reactome.org/cgi-bin/eventbrowser_st_id?ST_ID=R-HSA-201681
Cross-presentation of soluble exogenous antigens (endosomes)	Reactome	R-HSA-1236978	16	49	2.89938e-12	1.20827e-11	MCU_001705-RA|MCU_007897-RD|MCU_004418-RA|MCU_002697-RA|MCU_003545-RA|MCU_001164-RB|MCU_008044-RB|MCU_008452-RB|MCU_003056-RA|MCU_000048-RA|MCU_001680-RA|MCU_011264-RA|MCU_008416-RA|MCU_003487-RA|MCU_005443-RA|MCU_003090-RA	http://www.reactome.org/cgi-bin/eventbrowser_st_id?ST_ID=R-HSA-1236978
PCP/CE pathway	Reactome	R-HSA-4086400	20	91	2.97485e-12	1.2348e-11	MCU_001705-RA|MCU_007897-RD|MCU_004418-RA|MCU_002697-RA|MCU_003545-RA|MCU_001164-RB|MCU_008044-RB|MCU_008452-RB|MCOS_0000420501-mRNA-1|MCU_011264-RA|MCU_003056-RA|MCU_010213-RA|MCU_000048-RA|MCU_001680-RA|MCU_007641-RA|MCU_010867-RA|MCU_008416-RA|MCU_003487-RA|MCU_005443-RA|MCU_003090-RA	http://www.reactome.org/cgi-bin/eventbrowser_st_id?ST_ID=R-HSA-4086400
Dual Incision in GG-NER	Reactome	R-HSA-5696400	15	41	3.64578e-12	1.50731e-11	MCU_005005-RB|MCU_001630-RA|MCU_008229-RA|MCU_006435-RA|MCU_007629-RA|MCU_002698-RC|MCOS_0000420501-mRNA-1|MCU_001790-RB|MCU_002646-RA|MCU_010213-RA|MCU_007641-RA|MCU_010867-RA|MCU_007547-RB|MCU_001276-RC|MCU_007114-RA	http://www.reactome.org/cgi-bin/eventbrowser_st_id?ST_ID=R-HSA-5696400
Regulation of ornithine decarboxylase (ODC)	Reactome	R-HSA-350562	16	50	3.74108e-12	1.54062e-11	MCU_001705-RA|MCU_007897-RD|MCU_004418-RA|MCU_002697-RA|MCU_003545-RA|MCU_001164-RB|MCU_008044-RB|MCU_008452-RB|MCU_003056-RA|MCU_000048-RA|MCU_001680-RA|MCU_011264-RA|MCU_008416-RA|MCU_003487-RA|MCU_005443-RA|MCU_003090-RA	http://www.reactome.org/cgi-bin/eventbrowser_st_id?ST_ID=R-HSA-350562
Resolution of D-loop Structures through Holliday Junction Intermediates	Reactome	R-HSA-5693568	14	33	3.83564e-12	1.56936e-11	MCU_011829-RA|MCU_000030-RB|MCU_004747-RB|MCU_006785-RA|MCU_007831-RA|MCU_000039-RB|MCU_004813-RC|MCU_007752-RA|MCU_000550-RA|MCU_013230-RA|MCU_004523-RA|MCU_006277-RB|MCU_000668-RA|MCU_007640-RB	http://www.reactome.org/cgi-bin/eventbrowser_st_id?ST_ID=R-HSA-5693568
Transcriptional regulation by RUNX1	Reactome	R-HSA-8878171	30	235	3.84087e-12	1.56936e-11	MCU_014656-RA|MCU_001705-RA|MCU_006404-RB|MCU_008452-RB|MCU_006207-RA|MCU_010867-RA|MCU_003487-RA|MCU_004418-RA|MCU_003056-RA|MCU_001164-RB|MCU_012803-RA|MCU_010213-RA|MCU_000048-RA|MCU_001680-RA|MCU_007641-RA|MCU_008416-RA|MCU_007071-RB|MCU_003227-RB|MCU_007897-RD|MCU_002697-RA|MCU_005443-RA|MCU_000513-RA|MCU_003545-RA|MCU_008044-RB|MCU_000483-RA|MCU_000121-RA|MCOS_0000420501-mRNA-1|MCU_009850-R…	http://www.reactome.org/cgi-bin/eventbrowser_st_id?ST_ID=R-HSA-8878171
Telomere Maintenance	Reactome	R-HSA-157579	19	82	4.6683e-12	1.90002e-11	MCU_014656-RA|MCU_005005-RB|MCU_001630-RA|MCU_004747-RB|MCU_006435-RA|MCU_007629-RA|MCU_011379-RA|MCU_007799-RA|MCU_002698-RC|MCU_001790-RB|MCU_000483-RA|MCU_000011-RA|MCU_006266-RA|MCU_011377-RA|MCU_002959-RA|MCU_000457-RC|MCU_000731-RA|MCU_003284-RC|MCU_002646-RA	http://www.reactome.org/cgi-bin/eventbrowser_st_id?ST_ID=R-HSA-157579
Intracellular signaling by second messengers	Reactome	R-HSA-9006925	33	288	4.71764e-12	1.91266e-11	MCU_006404-RB|MCU_009170-RB|MCU_008452-RB|MCU_010867-RA|MCU_003487-RA|MCU_013978-RA|MCU_004418-RA|MCU_003056-RA|MCU_001164-RB|MCU_004634-RA|MCU_013361-RA|MCU_004025-RA|MCU_010213-RA|MCU_000048-RA|MCU_001680-RA|MCU_007641-RA|MCU_008416-RA|MCU_007897-RD|MCU_002697-RA|MCU_000979-RA|MCU_001426-RC|MCU_005443-RA|MCU_001705-RA|MCU_003545-RA|MCU_001242-RA|MCU_001475-RA|MCU_008044-RB|MCU_009219-RB|MCOS_00…	http://www.reactome.org/cgi-bin/eventbrowser_st_id?ST_ID=R-HSA-9006925
Mitochondrial biogenesis	Reactome	R-HSA-1592230	20	94	4.98187e-12	2.01198e-11	MCU_004085-RA|MCU_006528-RA|MCU_005368-RA|MCU_005348-RA|MCU_011740-RA|MCU_000803-RA|MCU_001793-RA|MCU_000816-RA|MCU_003323-RA|MCU_005249-RA|MCU_001891-RA|MCU_012076-RA|MCU_001370-RA|MCU_008454-RA|MCU_012820-RA|MCU_001012-RA|MCU_001163-RA|MCU_010805-RA|MCU_002701-RB|MCU_005399-RA	http://www.reactome.org/cgi-bin/eventbrowser_st_id?ST_ID=R-HSA-1592230
Resolution of D-Loop Structures	Reactome	R-HSA-5693537	14	34	5.29394e-12	2.12979e-11	MCU_011829-RA|MCU_000030-RB|MCU_004747-RB|MCU_006785-RA|MCU_007831-RA|MCU_000039-RB|MCU_004813-RC|MCU_007752-RA|MCU_000550-RA|MCU_013230-RA|MCU_004523-RA|MCU_006277-RB|MCU_000668-RA|MCU_007640-RB	http://www.reactome.org/cgi-bin/eventbrowser_st_id?ST_ID=R-HSA-5693537
Signaling by Hedgehog	Reactome	R-HSA-5358351	24	148	6.42564e-12	2.57518e-11	MCU_009305-RA|MCU_008452-RB|MCU_010867-RA|MCU_003487-RA|MCU_004418-RA|MCU_003056-RA|MCU_001164-RB|MCU_000559-RA|MCU_010213-RA|MCU_000048-RA|MCU_001680-RA|MCU_007641-RA|MCU_008416-RA|MCU_007897-RD|MCU_002697-RA|MCOS_0000740801-mRNA-1|MCU_005443-RA|MCU_001705-RA|MCU_003545-RA|MCU_008044-RB|MCOS_0000420501-mRNA-1|MCU_012902-RA|MCU_011264-RA|MCU_003090-RA	http://www.reactome.org/cgi-bin/eventbrowser_st_id?ST_ID=R-HSA-5358351
Glucose metabolism	Reactome	R-HSA-70326	19	85	8.03577e-12	3.20817e-11	MCU_004182-RA|MCU_007942-RA|MCU_003662-RA|MCU_006765-RA|MCU_004663-RD|MCU_001161-RA|MCU_001584-RA|MCU_001475-RA|MCU_000979-RA|MCU_008389-RA|MCU_004938-RB|MCU_007052-RA|MCU_010509-RA|MCU_009993-RA|MCU_008201-RC|MCU_003955-RB|MCU_000651-RA|MCU_010510-RA|MCU_004131-RB	http://www.reactome.org/cgi-bin/eventbrowser_st_id?ST_ID=R-HSA-70326
Chromosome Maintenance	Reactome	R-HSA-73886	21	110	8.91618e-12	3.54613e-11	MCU_014656-RA|MCU_005005-RB|MCU_001630-RA|MCU_004747-RB|MCU_006435-RA|MCU_007629-RA|MCU_011379-RA|MCU_007799-RA|MCU_002698-RC|MCU_001790-RB|MCU_000483-RA|MCU_009219-RB|MCU_001426-RC|MCU_000011-RA|MCU_006266-RA|MCU_011377-RA|MCU_002959-RA|MCU_000457-RC|MCU_000731-RA|MCU_003284-RC|MCU_002646-RA	http://www.reactome.org/cgi-bin/eventbrowser_st_id?ST_ID=R-HSA-73886
tRNA processing in the nucleus	Reactome	R-HSA-6784531	16	54	9.90293e-12	3.92366e-11	MCU_007942-RA|MCU_000418-RA|MCU_006765-RA|MCU_004663-RD|MCU_001161-RA|MCU_001584-RA|MCU_008389-RA|MCU_004938-RB|MCU_007052-RA|MCU_010509-RA|MCU_009993-RA|MCU_002189-RB|MCU_008201-RC|MCU_000651-RA|MCU_010510-RA|MCU_004131-RB	http://www.reactome.org/cgi-bin/eventbrowser_st_id?ST_ID=R-HSA-6784531
Interleukin-1 family signaling	Reactome	R-HSA-446652	23	138	1.07511e-11	4.24362e-11	MCU_008452-RB|MCU_010867-RA|MCU_003487-RA|MCU_004418-RA|MCU_003056-RA|MCU_001164-RB|MCU_001017-RA|MCU_010213-RA|MCU_000048-RA|MCU_001680-RA|MCU_007641-RA|MCU_008416-RA|MCU_003085-RA|MCU_007897-RD|MCU_002697-RA|MCU_006147-RA|MCU_005443-RA|MCU_001705-RA|MCU_003545-RA|MCU_008044-RB|MCOS_0000420501-mRNA-1|MCU_011264-RA|MCU_003090-RA	http://www.reactome.org/cgi-bin/eventbrowser_st_id?ST_ID=R-HSA-446652
TNFR2 non-canonical NF-kB pathway	Reactome	R-HSA-5668541	20	100	1.33039e-11	5.21193e-11	MCU_001705-RA|MCU_007897-RD|MCU_004418-RA|MCU_002697-RA|MCU_003545-RA|MCU_001164-RB|MCU_008044-RB|MCU_008452-RB|MCOS_0000420501-mRNA-1|MCU_011264-RA|MCU_003056-RA|MCU_010213-RA|MCU_000048-RA|MCU_001680-RA|MCU_007641-RA|MCU_010867-RA|MCU_008416-RA|MCU_003487-RA|MCU_005443-RA|MCU_003090-RA	http://www.reactome.org/cgi-bin/eventbrowser_st_id?ST_ID=R-HSA-5668541
Respiratory electron transport	Reactome	R-HSA-611105	20	100	1.33039e-11	5.21193e-11	MCU_005600-RA|MCU_006432-RA|MCU_010250-RA|MCU_005752-RA|MCU_013411-RA|MCU_009050-RB|MCU_011893-RA|MCU_003059-RA|MCU_005491-RB|MCU_009160-RA|MCU_004985-RA|MCU_010508-RA|MCU_002771-RA|MCU_003994-RA|MCU_003958-RA|MCU_011050-RA|MCU_002258-RA|MCOS_0000210301-mRNA-1|MCU_006023-RA|MCU_004927-RA	http://www.reactome.org/cgi-bin/eventbrowser_st_id?ST_ID=R-HSA-611105
Glycolysis	Reactome	R-HSA-70171	17	66	1.47879e-11	5.77168e-11	MCU_004182-RA|MCU_007942-RA|MCU_006765-RA|MCU_004663-RD|MCU_001161-RA|MCU_001584-RA|MCU_001475-RA|MCU_000979-RA|MCU_008389-RA|MCU_004938-RB|MCU_007052-RA|MCU_010509-RA|MCU_009993-RA|MCU_008201-RC|MCU_000651-RA|MCU_010510-RA|MCU_004131-RB	http://www.reactome.org/cgi-bin/eventbrowser_st_id?ST_ID=R-HSA-70171
Recognition of DNA damage by PCNA-containing replication complex	Reactome	R-HSA-110314	13	30	1.83293e-11	7.12732e-11	MCU_007346-RB|MCU_005005-RB|MCU_001630-RA|MCU_006435-RA|MCU_007629-RA|MCU_002698-RC|MCOS_0000420501-mRNA-1|MCU_001790-RB|MCU_002646-RA|MCU_010213-RA|MCU_007641-RA|MCU_010867-RA|MCU_007547-RB	http://www.reactome.org/cgi-bin/eventbrowser_st_id?ST_ID=R-HSA-110314
Signal Transduction	Reactome	R-HSA-162582	126	2689	2.82281e-11	1.09358e-10	MCU_014656-RA|MCU_001808-RA|MCU_003056-RA|MCU_007418-RA|MCU_001164-RB|MCU_004634-RA|MCU_000048-RA|MCU_001680-RA|MCU_008513-RA|MCOS_0000650701-mRNA-1|MCU_002697-RA|MCU_002538-RA|MCU_008891-RA|MCOS_0000740801-mRNA-1|MCU_000639-RB|MCU_002198-RA|MCU_005621-RA|MCU_005443-RA|MCU_004131-RB|MCU_003545-RA|MCU_000121-RA|MCU_009850-RA|MCU_006927-RA|MCU_006926-RA|MCU_012902-RA|MCU_005193-RA|MCU_011431-RB|MCU…	http://www.reactome.org/cgi-bin/eventbrowser_st_id?ST_ID=R-HSA-162582
Mitochondrial translation	Reactome	R-HSA-5368287	19	93	3.12415e-11	1.20585e-10	MCU_012529-RA|MCU_006982-RA|MCU_009367-RB|MCU_003481-RA|MCU_009923-RA|MCU_002505-RB|MCU_010627-RA|MCU_008204-RB|MCU_014780-RA|MCU_005546-RA|MCU_004726-RA|MCU_002635-RA|MCU_006557-RA|MCU_006012-RA|MCU_007841-RA|MCU_005434-RA|MCU_003712-RA|MCU_010326-RA|MCOS_0000268401-mRNA-1	http://www.reactome.org/cgi-bin/eventbrowser_st_id?ST_ID=R-HSA-5368287
Formation of ATP by chemiosmotic coupling	Reactome	R-HSA-163210	11	18	3.93479e-11	1.51316e-10	MCU_004085-RA|MCU_006528-RA|MCU_005368-RA|MCU_000803-RA|MCU_001793-RA|MCU_011740-RA|MCU_012820-RA|MCU_001163-RA|MCU_010805-RA|MCU_002701-RB|MCU_005399-RA	http://www.reactome.org/cgi-bin/eventbrowser_st_id?ST_ID=R-HSA-163210
Resolution of AP sites via the multiple-nucleotide patch replacement pathway	Reactome	R-HSA-110373	12	25	4.32868e-11	1.64647e-10	MCU_005005-RB|MCU_001630-RA|MCU_006435-RA|MCU_007629-RA|MCU_002698-RC|MCU_001883-RA|MCU_001790-RB|MCU_002646-RA|MCU_007114-RA|MCU_002959-RA|MCU_001276-RC|MCU_003284-RC	http://www.reactome.org/cgi-bin/eventbrowser_st_id?ST_ID=R-HSA-110373
Gap-filling DNA repair synthesis and ligation in GG-NER	Reactome	R-HSA-5696397	12	25	4.32868e-11	1.64647e-10	MCU_005005-RB|MCU_001630-RA|MCU_006435-RA|MCU_007629-RA|MCU_002698-RC|MCOS_0000420501-mRNA-1|MCU_001790-RB|MCU_002646-RA|MCU_010213-RA|MCU_007641-RA|MCU_010867-RA|MCU_003284-RC	http://www.reactome.org/cgi-bin/eventbrowser_st_id?ST_ID=R-HSA-5696397
Formation of tubulin folding intermediates by CCT/TriC	Reactome	R-HSA-389960	12	25	4.32868e-11	1.64647e-10	MCU_002022-RA|MCU_008025-RA|MCU_009305-RA|MCU_007920-RB|MCU_010786-RB|MCU_000559-RA|MCOS_0000740801-mRNA-1|MCU_006951-RA|MCU_012902-RA|MCU_000704-RA|MCU_006459-RA|MCU_008031-RA	http://www.reactome.org/cgi-bin/eventbrowser_st_id?ST_ID=R-HSA-389960
Resolution of D-loop Structures through Synthesis-Dependent Strand Annealing (SDSA)	Reactome	R-HSA-5693554	12	26	6.18637e-11	2.34454e-10	MCU_011829-RA|MCU_000030-RB|MCU_004747-RB|MCU_006785-RA|MCU_007831-RA|MCU_000039-RB|MCU_004813-RC|MCU_007752-RA|MCU_013230-RA|MCU_004523-RA|MCU_006277-RB|MCU_000668-RA	http://www.reactome.org/cgi-bin/eventbrowser_st_id?ST_ID=R-HSA-5693554
Formation of Incision Complex in GG-NER	Reactome	R-HSA-5696395	14	43	6.89097e-11	2.60215e-10	MCU_004875-RB|MCU_006701-RA|MCU_001284-RA|MCU_006147-RA|MCOS_0000420501-mRNA-1|MCU_008229-RA|MCU_010213-RA|MCU_007641-RA|MCU_004933-RA|MCU_010867-RA|MCU_007547-RB|MCU_001276-RC|MCU_014076-RA|MCU_007114-RA	http://www.reactome.org/cgi-bin/eventbrowser_st_id?ST_ID=R-HSA-5696395
Protein folding	Reactome	R-HSA-391251	19	100	9.31493e-11	3.50483e-10	MCU_002022-RA|MCU_006504-RA|MCU_008025-RA|MCU_006953-RA|MCU_009305-RA|MCU_002885-RA|MCU_008611-RA|MCU_010786-RB|MCU_007458-RB|MCU_000559-RA|MCOS_0000740801-mRNA-1|MCU_006951-RA|MCU_006373-RA|MCU_012902-RA|MCU_000704-RA|MCU_006459-RA|MCU_007920-RB|MCU_005530-RA|MCU_008031-RA	http://www.reactome.org/cgi-bin/eventbrowser_st_id?ST_ID=R-HSA-391251
Antigen processing: Ubiquitination & Proteasome degradation	Reactome	R-HSA-983168	32	308	9.94111e-11	3.72702e-10	MCU_008710-RA|MCU_008452-RB|MCU_010867-RA|MCU_003487-RA|MCU_004468-RB|MCU_012689-RA|MCU_004418-RA|MCU_012304-RA|MCU_001164-RB|MCU_009095-RA|MCU_010213-RA|MCU_000048-RA|MCU_001680-RA|MCU_007641-RA|MCU_012950-RA|MCU_004817-RA|MCU_007897-RD|MCU_002697-RA|MCU_001284-RA|MCU_006147-RA|MCU_008416-RA|MCU_003056-RA|MCU_012217-RA|MCU_005443-RA|MCU_001705-RA|MCU_003545-RA|MCU_008044-RB|MCU_004356-RA|MCU_004…	http://www.reactome.org/cgi-bin/eventbrowser_st_id?ST_ID=R-HSA-983168
Polymerase switching on the C-strand of the telomere	Reactome	R-HSA-174411	10	14	1.01335e-10	3.75874e-10	MCU_002698-RC|MCU_005005-RB|MCU_001630-RA|MCU_006435-RA|MCU_002646-RA|MCU_011379-RA|MCU_001790-RB|MCU_000011-RA|MCU_011377-RA|MCU_000457-RC	http://www.reactome.org/cgi-bin/eventbrowser_st_id?ST_ID=R-HSA-174411
Leading Strand Synthesis	Reactome	R-HSA-69109	10	14	1.01335e-10	3.75874e-10	MCU_002698-RC|MCU_005005-RB|MCU_001630-RA|MCU_006435-RA|MCU_002646-RA|MCU_011379-RA|MCU_001790-RB|MCU_000011-RA|MCU_011377-RA|MCU_000457-RC	http://www.reactome.org/cgi-bin/eventbrowser_st_id?ST_ID=R-HSA-69109
Polymerase switching	Reactome	R-HSA-69091	10	14	1.01335e-10	3.75874e-10	MCU_002698-RC|MCU_005005-RB|MCU_001630-RA|MCU_006435-RA|MCU_002646-RA|MCU_011379-RA|MCU_001790-RB|MCU_000011-RA|MCU_011377-RA|MCU_000457-RC	http://www.reactome.org/cgi-bin/eventbrowser_st_id?ST_ID=R-HSA-69091
Resolution of Abasic Sites (AP sites)	Reactome	R-HSA-73933	13	36	1.14967e-10	4.24932e-10	MCU_005005-RB|MCU_001630-RA|MCU_009792-RA|MCU_006435-RA|MCU_007629-RA|MCU_002698-RC|MCU_001883-RA|MCU_001790-RB|MCU_002646-RA|MCU_007114-RA|MCU_002959-RA|MCU_001276-RC|MCU_003284-RC	http://www.reactome.org/cgi-bin/eventbrowser_st_id?ST_ID=R-HSA-73933
HSP90 chaperone cycle for steroid hormone receptors (SHR)	Reactome	R-HSA-3371497	15	55	1.17813e-10	4.33918e-10	MCU_001736-RB|MCU_001914-RA|MCU_014283-RA|MCU_006237-RA|MCU_001868-RA|MCU_002949-RA|MCU_012902-RA|MCU_009305-RA|MCU_007183-RA|MCOS_0000740801-mRNA-1|MCU_013621-RA|MCU_000559-RA|MCU_010047-RA|MCU_006238-RA|MCU_009785-RA	http://www.reactome.org/cgi-bin/eventbrowser_st_id?ST_ID=R-HSA-3371497
DNA Double Strand Break Response	Reactome	R-HSA-5693606	17	77	1.18921e-10	4.36459e-10	MCU_011829-RA|MCU_014656-RA|MCU_005267-RA|MCU_001284-RA|MCU_013230-RA|MCU_006406-RA|MCOS_0000420501-mRNA-1|MCU_006147-RA|MCU_010213-RA|MCU_004025-RA|MCU_007752-RA|MCU_001055-RB|MCU_007641-RA|MCU_004933-RA|MCU_010867-RA|MCU_006277-RB|MCU_000030-RB	http://www.reactome.org/cgi-bin/eventbrowser_st_id?ST_ID=R-HSA-5693606
G1/S-Specific Transcription	Reactome	R-HSA-69205	12	28	1.22062e-10	4.46424e-10	MCU_004698-RA|MCU_006404-RB|MCU_009455-RA|MCU_009219-RB|MCU_005935-RB|MCU_001426-RC|MCU_002646-RA|MCU_011358-RA|MCU_000457-RC|MCU_004070-RA|MCU_002398-RA|MCU_010811-RA	http://www.reactome.org/cgi-bin/eventbrowser_st_id?ST_ID=R-HSA-69205
Positive epigenetic regulation of rRNA expression	Reactome	R-HSA-5250913	19	104	1.67837e-10	6.11698e-10	MCU_014656-RA|MCU_006889-RA|MCU_009219-RB|MCU_012068-RA|MCU_001243-RA|MCU_006404-RB|MCU_005906-RB|MCU_003859-RA|MCU_000483-RA|MCU_004192-RA|MCU_001426-RC|MCU_005433-RB|MCU_003525-RA|MCU_008611-RA|MCU_001506-RD|MCU_003979-RA|MCU_012803-RA|MCU_003038-RA|MCU_000157-RB	http://www.reactome.org/cgi-bin/eventbrowser_st_id?ST_ID=R-HSA-5250913
Epigenetic regulation of gene expression	Reactome	R-HSA-212165	22	146	1.69811e-10	6.16745e-10	MCU_014656-RA|MCU_006404-RB|MCU_009170-RB|MCU_008611-RA|MCU_001506-RD|MCU_003979-RA|MCU_000157-RB|MCU_006889-RA|MCU_004634-RA|MCU_005906-RB|MCU_012803-RA|MCU_011641-RA|MCU_005433-RB|MCU_012068-RA|MCU_003038-RA|MCU_001426-RC|MCU_003525-RA|MCU_003859-RA|MCU_001243-RA|MCU_009219-RB|MCU_000483-RA|MCU_004192-RA	http://www.reactome.org/cgi-bin/eventbrowser_st_id?ST_ID=R-HSA-212165
DNA Damage Recognition in GG-NER	Reactome	R-HSA-5696394	13	38	1.99336e-10	7.21472e-10	MCU_004875-RB|MCU_001660-RA|MCU_008611-RA|MCOS_0000420501-mRNA-1|MCU_010213-RA|MCU_006266-RA|MCU_007641-RA|MCU_010867-RA|MCU_007547-RB|MCU_001276-RC|MCU_002374-RA|MCU_014076-RA|MCU_007114-RA	http://www.reactome.org/cgi-bin/eventbrowser_st_id?ST_ID=R-HSA-5696394
Folding of actin by CCT/TriC	Reactome	R-HSA-390450	9	10	2.1642e-10	7.80605e-10	MCU_002022-RA|MCU_008025-RA|MCU_007920-RB|MCU_010786-RB|MCU_006951-RA|MCU_008611-RA|MCU_000704-RA|MCU_006459-RA|MCU_008031-RA	http://www.reactome.org/cgi-bin/eventbrowser_st_id?ST_ID=R-HSA-390450
DNA Damage Bypass	Reactome	R-HSA-73893	14	48	2.32605e-10	8.36098e-10	MCU_007346-RB|MCU_005005-RB|MCU_001630-RA|MCU_006435-RA|MCU_007629-RA|MCU_002698-RC|MCOS_0000420501-mRNA-1|MCU_001790-RB|MCU_002646-RA|MCU_010213-RA|MCU_007641-RA|MCU_010867-RA|MCU_007547-RB|MCU_009789-RA	http://www.reactome.org/cgi-bin/eventbrowser_st_id?ST_ID=R-HSA-73893
FLT3 Signaling	Reactome	R-HSA-9607240	28	252	3.6676e-10	1.31381e-09	MCU_006406-RA|MCU_008611-RA|MCU_008452-RB|MCU_010867-RA|MCU_003487-RA|MCU_004418-RA|MCU_003056-RA|MCU_001164-RB|MCU_010213-RA|MCU_000048-RA|MCU_001680-RA|MCU_007641-RA|MCU_008416-RA|MCU_007897-RD|MCU_002697-RA|MCU_000979-RA|MCU_000639-RB|MCU_005443-RA|MCU_001705-RA|MCU_003545-RA|MCU_001475-RA|MCU_008044-RB|MCU_004010-RA|MCOS_0000420501-mRNA-1|MCU_006927-RA|MCU_006926-RA|MCU_011264-RA|MCU_003090-RA	http://www.reactome.org/cgi-bin/eventbrowser_st_id?ST_ID=R-HSA-9607240
Termination of translesion DNA synthesis	Reactome	R-HSA-5656169	12	32	4.21314e-10	1.50408e-09	MCU_005005-RB|MCU_001630-RA|MCU_006435-RA|MCU_007629-RA|MCU_002698-RC|MCOS_0000420501-mRNA-1|MCU_001790-RB|MCU_002646-RA|MCU_010213-RA|MCU_007641-RA|MCU_010867-RA|MCU_009789-RA	http://www.reactome.org/cgi-bin/eventbrowser_st_id?ST_ID=R-HSA-5656169
Cytosolic sensors of pathogen-associated DNA	Reactome	R-HSA-1834949	15	62	4.91595e-10	1.74901e-09	MCU_003859-RA|MCU_003525-RA|MCOS_0000420501-mRNA-1|MCU_010213-RA|MCU_001021-RA|MCU_004192-RA|MCU_007752-RA|MCU_000822-RA|MCU_007046-RC|MCU_007641-RA|MCU_013230-RA|MCU_010867-RA|MCU_003979-RA|MCU_003038-RA|MCOS_0000899201-mRNA-1	http://www.reactome.org/cgi-bin/eventbrowser_st_id?ST_ID=R-HSA-1834949
Regulation of PLK1 Activity at G2/M Transition	Reactome	R-HSA-2565942	17	86	5.28728e-10	1.87474e-09	MCU_014283-RA|MCU_012458-RB|MCU_011475-RA|MCU_003262-RA|MCU_009354-RA|MCU_001808-RA|MCU_001868-RA|MCOS_0000420501-mRNA-1|MCU_010330-RA|MCU_014076-RA|MCU_010213-RA|MCU_005637-RA|MCU_010867-RA|MCU_006238-RA|MCU_001475-RA|MCU_012332-RA|MCU_007641-RA	http://www.reactome.org/cgi-bin/eventbrowser_st_id?ST_ID=R-HSA-2565942
Mitochondrial translation elongation	Reactome	R-HSA-5389840	17	87	6.17814e-10	2.17587e-09	MCU_012529-RA|MCU_006982-RA|MCU_009367-RB|MCU_003481-RA|MCU_002505-RB|MCU_010627-RA|MCU_010326-RA|MCU_014780-RA|MCU_005546-RA|MCU_004726-RA|MCU_002635-RA|MCU_006557-RA|MCU_009923-RA|MCU_007841-RA|MCU_005434-RA|MCU_003712-RA|MCOS_0000268401-mRNA-1	http://www.reactome.org/cgi-bin/eventbrowser_st_id?ST_ID=R-HSA-5389840
Mitochondrial translation termination	Reactome	R-HSA-5419276	17	87	6.17814e-10	2.17587e-09	MCU_012529-RA|MCU_006982-RA|MCU_003481-RA|MCU_009923-RA|MCU_010627-RA|MCU_008204-RB|MCU_014780-RA|MCU_005546-RA|MCU_004726-RA|MCU_002635-RA|MCU_006557-RA|MCU_006012-RA|MCU_007841-RA|MCU_005434-RA|MCU_003712-RA|MCU_010326-RA|MCOS_0000268401-mRNA-1	http://www.reactome.org/cgi-bin/eventbrowser_st_id?ST_ID=R-HSA-5419276
Neutrophil degranulation	Reactome	R-HSA-6798695	39	478	6.8282e-10	2.39674e-09	MCU_012368-RA|MCU_001179-RA|MCU_003803-RA|MCU_010786-RB|MCU_002860-RA|MCU_002382-RA|MCU_011591-RA|MCU_003487-RA|MCU_002829-RA|MCU_003056-RA|MCU_011036-RA|MCU_008439-RA|MCU_001868-RA|MCU_001017-RA|MCU_000048-RA|MCU_001516-RA|MCU_004713-RB|MCU_007897-RD|MCU_014283-RA|MCU_002125-RA|MCU_003707-RA|MCU_002949-RA|MCU_007920-RB|MCU_011784-RA|MCU_008409-RA|MCU_006238-RA|MCU_011338-RA|MCU_003545-RA|MCU_011…	http://www.reactome.org/cgi-bin/eventbrowser_st_id?ST_ID=R-HSA-6798695
Beta-catenin independent WNT signaling	Reactome	R-HSA-3858494	21	144	7.48827e-10	2.61964e-09	MCU_001705-RA|MCU_007897-RD|MCU_004418-RA|MCU_002697-RA|MCU_003545-RA|MCU_001164-RB|MCU_008044-RB|MCU_008452-RB|MCOS_0000420501-mRNA-1|MCU_008747-RA|MCU_011264-RA|MCU_003056-RA|MCU_010213-RA|MCU_000048-RA|MCU_001680-RA|MCU_007641-RA|MCU_010867-RA|MCU_008416-RA|MCU_003487-RA|MCU_005443-RA|MCU_003090-RA	http://www.reactome.org/cgi-bin/eventbrowser_st_id?ST_ID=R-HSA-3858494
Recruitment and ATM-mediated phosphorylation of repair and signaling proteins at DNA double strand breaks	Reactome	R-HSA-5693565	16	76	7.63572e-10	2.66232e-09	MCU_011829-RA|MCU_014656-RA|MCU_005267-RA|MCU_001284-RA|MCU_013230-RA|MCU_006406-RA|MCOS_0000420501-mRNA-1|MCU_006147-RA|MCU_010213-RA|MCU_007752-RA|MCU_001055-RB|MCU_007641-RA|MCU_004933-RA|MCU_010867-RA|MCU_006277-RB|MCU_000030-RB	http://www.reactome.org/cgi-bin/eventbrowser_st_id?ST_ID=R-HSA-5693565
Golgi-to-ER retrograde transport	Reactome	R-HSA-8856688	20	133	1.17576e-09	4.08585e-09	MCU_001914-RA|MCU_005580-RA|MCU_014283-RA|MCU_006237-RA|MCU_008091-RA|MCU_010047-RA|MCU_008800-RD|MCU_012902-RA|MCU_009305-RA|MCU_012254-RA|MCU_000559-RA|MCOS_0000740801-mRNA-1|MCU_013621-RA|MCU_006773-RA|MCU_002860-RA|MCU_009440-RB|MCU_006238-RA|MCU_003498-RA|MCU_009468-RC|MCU_001868-RA	http://www.reactome.org/cgi-bin/eventbrowser_st_id?ST_ID=R-HSA-8856688
RAF/MAP kinase cascade	Reactome	R-HSA-5673001	26	234	1.54795e-09	5.36143e-09	MCU_006406-RA|MCU_008611-RA|MCU_008452-RB|MCU_010867-RA|MCU_003487-RA|MCU_004418-RA|MCU_003056-RA|MCU_001164-RB|MCU_010213-RA|MCU_000048-RA|MCU_001680-RA|MCU_007641-RA|MCU_008416-RA|MCU_007897-RD|MCU_002697-RA|MCU_000979-RA|MCU_000639-RB|MCU_005443-RA|MCU_001705-RA|MCU_003545-RA|MCU_001475-RA|MCU_008044-RB|MCU_004010-RA|MCOS_0000420501-mRNA-1|MCU_011264-RA|MCU_003090-RA	http://www.reactome.org/cgi-bin/eventbrowser_st_id?ST_ID=R-HSA-5673001
Cilium Assembly	Reactome	R-HSA-5617833	24	200	1.65046e-09	5.69762e-09	MCU_012458-RB|MCU_011475-RA|MCU_001808-RA|MCU_010786-RB|MCU_006951-RA|MCU_006459-RA|MCU_002022-RA|MCU_001868-RA|MCU_000559-RA|MCU_009354-RA|MCU_014283-RA|MCU_003262-RA|MCU_010047-RA|MCU_007920-RB|MCOS_0000740801-mRNA-1|MCU_006238-RA|MCU_001914-RA|MCU_008025-RA|MCU_006237-RA|MCU_001475-RA|MCU_009305-RA|MCU_012902-RA|MCU_013621-RA|MCU_014076-RA	http://www.reactome.org/cgi-bin/eventbrowser_st_id?ST_ID=R-HSA-5617833
Signaling by WNT	Reactome	R-HSA-195721	31	329	1.71433e-09	5.89866e-09	MCU_014656-RA|MCU_006404-RB|MCU_008452-RB|MCU_006207-RA|MCU_010867-RA|MCU_003487-RA|MCU_007287-RA|MCU_004418-RA|MCU_003056-RA|MCU_001164-RB|MCU_012803-RA|MCU_010213-RA|MCU_006266-RA|MCU_001680-RA|MCU_007641-RA|MCU_008416-RA|MCU_008747-RA|MCU_007897-RD|MCU_002697-RA|MCU_000979-RA|MCU_005443-RA|MCU_001705-RA|MCU_003545-RA|MCU_001475-RA|MCU_008044-RB|MCU_000483-RA|MCU_000121-RA|MCOS_0000420501-mRNA-…	http://www.reactome.org/cgi-bin/eventbrowser_st_id?ST_ID=R-HSA-195721
Chaperonin-mediated protein folding	Reactome	R-HSA-390466	17	94	1.74802e-09	5.99484e-09	MCU_002022-RA|MCU_007458-RB|MCU_009305-RA|MCU_002885-RA|MCU_008611-RA|MCU_010786-RB|MCU_008025-RA|MCU_000559-RA|MCOS_0000740801-mRNA-1|MCU_006951-RA|MCU_006373-RA|MCU_012902-RA|MCU_000704-RA|MCU_006459-RA|MCU_007920-RB|MCU_005530-RA|MCU_008031-RA	http://www.reactome.org/cgi-bin/eventbrowser_st_id?ST_ID=R-HSA-390466
Class I MHC mediated antigen processing & presentation	Reactome	R-HSA-983169	33	370	1.84306e-09	6.30014e-09	MCU_009832-RA|MCU_008710-RA|MCU_008452-RB|MCU_010867-RA|MCU_003487-RA|MCU_004468-RB|MCU_012689-RA|MCU_004418-RA|MCU_012304-RA|MCU_001164-RB|MCU_009095-RA|MCU_010213-RA|MCU_000048-RA|MCU_001680-RA|MCU_007641-RA|MCU_012950-RA|MCU_004817-RA|MCU_007897-RD|MCU_002697-RA|MCU_001284-RA|MCU_006147-RA|MCU_008416-RA|MCU_003056-RA|MCU_012217-RA|MCU_005443-RA|MCU_001705-RA|MCU_003545-RA|MCU_008044-RB|MCU_004…	http://www.reactome.org/cgi-bin/eventbrowser_st_id?ST_ID=R-HSA-983169
PCNA-Dependent Long Patch Base Excision Repair	Reactome	R-HSA-5651801	10	21	1.96305e-09	6.68844e-09	MCU_005005-RB|MCU_001630-RA|MCU_006435-RA|MCU_007629-RA|MCU_002698-RC|MCU_001883-RA|MCU_001790-RB|MCU_002646-RA|MCU_002959-RA|MCU_003284-RC	http://www.reactome.org/cgi-bin/eventbrowser_st_id?ST_ID=R-HSA-5651801
Other interleukin signaling	Reactome	R-HSA-449836	28	275	2.19518e-09	7.45504e-09	MCU_006406-RA|MCU_008611-RA|MCU_008452-RB|MCU_010867-RA|MCU_003487-RA|MCU_004418-RA|MCU_003056-RA|MCU_001164-RB|MCU_010213-RA|MCU_000048-RA|MCU_001680-RA|MCU_007641-RA|MCU_008416-RA|MCU_007897-RD|MCU_002697-RA|MCU_000979-RA|MCU_000639-RB|MCU_005443-RA|MCU_001705-RA|MCU_003545-RA|MCU_001475-RA|MCU_008044-RB|MCU_004010-RA|MCOS_0000420501-mRNA-1|MCU_006927-RA|MCU_006926-RA|MCU_011264-RA|MCU_003090-RA	http://www.reactome.org/cgi-bin/eventbrowser_st_id?ST_ID=R-HSA-449836
MAPK1/MAPK3 signaling	Reactome	R-HSA-5684996	26	239	2.3216e-09	7.85887e-09	MCU_006406-RA|MCU_008611-RA|MCU_008452-RB|MCU_010867-RA|MCU_003487-RA|MCU_004418-RA|MCU_003056-RA|MCU_001164-RB|MCU_010213-RA|MCU_000048-RA|MCU_001680-RA|MCU_007641-RA|MCU_008416-RA|MCU_007897-RD|MCU_002697-RA|MCU_000979-RA|MCU_000639-RB|MCU_005443-RA|MCU_001705-RA|MCU_003545-RA|MCU_001475-RA|MCU_008044-RB|MCU_004010-RA|MCOS_0000420501-mRNA-1|MCU_011264-RA|MCU_003090-RA	http://www.reactome.org/cgi-bin/eventbrowser_st_id?ST_ID=R-HSA-5684996
Translesion synthesis by Y family DNA polymerases bypasses lesions on DNA template	Reactome	R-HSA-110313	12	39	2.71152e-09	9.14918e-09	MCU_005005-RB|MCU_001630-RA|MCU_006435-RA|MCU_007629-RA|MCU_002698-RC|MCOS_0000420501-mRNA-1|MCU_001790-RB|MCU_002646-RA|MCU_010213-RA|MCU_007641-RA|MCU_010867-RA|MCU_009789-RA	http://www.reactome.org/cgi-bin/eventbrowser_st_id?ST_ID=R-HSA-110313
MAPK family signaling cascades	Reactome	R-HSA-5683057	28	278	2.73455e-09	9.19722e-09	MCU_006406-RA|MCU_008611-RA|MCU_008452-RB|MCU_010867-RA|MCU_003487-RA|MCU_004418-RA|MCU_003056-RA|MCU_001164-RB|MCU_007287-RA|MCU_010213-RA|MCU_000048-RA|MCU_001680-RA|MCU_007641-RA|MCU_008416-RA|MCU_007897-RD|MCU_002697-RA|MCU_000979-RA|MCU_000639-RB|MCU_005443-RA|MCU_001705-RA|MCU_003545-RA|MCU_001475-RA|MCU_008044-RB|MCU_004010-RA|MCOS_0000420501-mRNA-1|MCU_009850-RA|MCU_011264-RA|MCU_003090-RA	http://www.reactome.org/cgi-bin/eventbrowser_st_id?ST_ID=R-HSA-5683057
Processive synthesis on the lagging strand	Reactome	R-HSA-69183	9	15	2.74526e-09	9.20366e-09	MCU_002698-RC|MCU_004747-RB|MCU_002646-RA|MCU_011379-RA|MCU_000011-RA|MCU_011377-RA|MCU_002959-RA|MCU_000457-RC|MCU_003284-RC	http://www.reactome.org/cgi-bin/eventbrowser_st_id?ST_ID=R-HSA-69183
Fanconi Anemia Pathway	Reactome	R-HSA-6783310	12	40	3.44701e-09	1.15194e-08	MCU_008229-RA|MCU_007641-RA|MCU_000327-RC|MCU_006397-RA|MCOS_0000420501-mRNA-1|MCU_010716-RA|MCU_004503-RA|MCU_010213-RA|MCU_007640-RB|MCU_010867-RA|MCU_000249-RA|MCU_000550-RA	http://www.reactome.org/cgi-bin/eventbrowser_st_id?ST_ID=R-HSA-6783310
Translesion synthesis by REV1	Reactome	R-HSA-110312	9	16	4.19654e-09	1.39796e-08	MCU_005005-RB|MCU_001630-RA|MCU_006435-RA|MCOS_0000420501-mRNA-1|MCU_001790-RB|MCU_002646-RA|MCU_010213-RA|MCU_007641-RA|MCU_010867-RA	http://www.reactome.org/cgi-bin/eventbrowser_st_id?ST_ID=R-HSA-110312
Translesion synthesis by POLI	Reactome	R-HSA-5656121	9	17	6.27923e-09	2.07851e-08	MCU_005005-RB|MCU_001630-RA|MCU_006435-RA|MCOS_0000420501-mRNA-1|MCU_001790-RB|MCU_002646-RA|MCU_010213-RA|MCU_007641-RA|MCU_010867-RA	http://www.reactome.org/cgi-bin/eventbrowser_st_id?ST_ID=R-HSA-5656121
Translesion synthesis by POLK	Reactome	R-HSA-5655862	9	17	6.27923e-09	2.07851e-08	MCU_005005-RB|MCU_001630-RA|MCU_006435-RA|MCOS_0000420501-mRNA-1|MCU_001790-RB|MCU_002646-RA|MCU_010213-RA|MCU_007641-RA|MCU_010867-RA	http://www.reactome.org/cgi-bin/eventbrowser_st_id?ST_ID=R-HSA-5655862
Pyruvate metabolism and Citric Acid (TCA) cycle	Reactome	R-HSA-71406	13	54	7.41139e-09	2.44552e-08	MCU_006432-RA|MCU_002538-RA|MCU_006978-RB|MCU_008746-RA|MCU_006611-RA|MCU_000521-RA|MCU_001706-RA|MCU_002198-RA|MCU_006095-RB|MCU_001012-RA|MCU_003955-RB|MCU_006023-RA|MCU_007418-RA	http://www.reactome.org/cgi-bin/eventbrowser_st_id?ST_ID=R-HSA-71406
Signaling by FGFR2	Reactome	R-HSA-5654738	14	66	8.03693e-09	2.6436e-08	MCU_006644-RA|MCU_003525-RA|MCU_008891-RA|MCU_001475-RA|MCU_005242-RB|MCU_000979-RA|MCOS_0000420501-mRNA-1|MCU_004192-RA|MCU_011160-RA|MCU_010213-RA|MCU_007641-RA|MCU_010867-RA|MCU_003979-RA|MCU_003038-RA	http://www.reactome.org/cgi-bin/eventbrowser_st_id?ST_ID=R-HSA-5654738
@@Signaling by FGFR2 in disease	Reactome	R-HSA-5655253	9	39	2.08453e-06	5.59081e-06	MCU_006644-RA|MCU_008891-RA|MCU_003038-RA|MCU_011160-RA|MCU_004192-RA|MCU_005242-RB|MCU_003979-RA|MCU_003525-RA|MCU_013052-RB	http://www.reactome.org/cgi-bin/eventbrowser_st_id?ST_ID=R-HSA-5655253
Transcriptional Regulation by E2F6	Reactome	R-HSA-8953750	11	35	1.03936e-08	3.3974e-08	MCU_004698-RA|MCU_001243-RA|MCU_004634-RA|MCU_007831-RA|MCU_009219-RB|MCU_005935-RB|MCU_001426-RC|MCU_009170-RB|MCU_006277-RB|MCU_002881-RC|MCU_009456-RA	http://www.reactome.org/cgi-bin/eventbrowser_st_id?ST_ID=R-HSA-8953750
Regulation of TP53 Degradation	Reactome	R-HSA-6804757	11	35	1.03936e-08	3.3974e-08	MCOS_0000356401-mRNA-1|MCU_001475-RA|MCU_000979-RA|MCOS_0000420501-mRNA-1|MCU_010213-RA|MCU_001055-RB|MCU_007641-RA|MCU_006926-RA|MCU_010867-RA|MCU_000030-RB|MCU_006927-RA	http://www.reactome.org/cgi-bin/eventbrowser_st_id?ST_ID=R-HSA-6804757
Unwinding of DNA	Reactome	R-HSA-176974	8	12	1.17228e-08	3.81996e-08	MCU_006062-RA|MCU_012772-RA|MCU_010780-RA|MCU_008499-RB|MCU_008653-RB|MCU_005225-RA|MCU_006326-RA|MCU_006812-RA	http://www.reactome.org/cgi-bin/eventbrowser_st_id?ST_ID=R-HSA-176974
Regulation of TP53 Expression and Degradation	Reactome	R-HSA-6806003	11	36	1.32712e-08	4.276e-08	MCOS_0000356401-mRNA-1|MCU_001475-RA|MCU_000979-RA|MCOS_0000420501-mRNA-1|MCU_010213-RA|MCU_001055-RB|MCU_007641-RA|MCU_006926-RA|MCU_010867-RA|MCU_000030-RB|MCU_006927-RA	http://www.reactome.org/cgi-bin/eventbrowser_st_id?ST_ID=R-HSA-6806003
Transcription of E2F targets under negative control by DREAM complex	Reactome	R-HSA-1362277	9	19	1.32859e-08	4.276e-08	MCU_002646-RA|MCU_006404-RB|MCU_009455-RA|MCU_009219-RB|MCU_005935-RB|MCU_001426-RC|MCU_002200-RB|MCU_011358-RA|MCU_004070-RA	http://www.reactome.org/cgi-bin/eventbrowser_st_id?ST_ID=R-HSA-1362277
Signaling by FGFR2 IIIa TM	Reactome	R-HSA-8851708	9	19	1.32859e-08	4.276e-08	MCU_006644-RA|MCU_008891-RA|MCU_003038-RA|MCU_011160-RA|MCU_004192-RA|MCU_005242-RB|MCU_003979-RA|MCU_003525-RA|MCU_013052-RB	http://www.reactome.org/cgi-bin/eventbrowser_st_id?ST_ID=R-HSA-8851708
Translesion Synthesis by POLH	Reactome	R-HSA-110320	9	19	1.32859e-08	4.276e-08	MCU_005005-RB|MCU_001630-RA|MCU_006435-RA|MCOS_0000420501-mRNA-1|MCU_001790-RB|MCU_002646-RA|MCU_010213-RA|MCU_007641-RA|MCU_010867-RA	http://www.reactome.org/cgi-bin/eventbrowser_st_id?ST_ID=R-HSA-110320
G0 and Early G1	Reactome	R-HSA-1538133	10	27	1.35041e-08	4.33293e-08	MCOS_0000356401-mRNA-1|MCU_002646-RA|MCU_006404-RB|MCU_009455-RA|MCU_009219-RB|MCU_005935-RB|MCU_001426-RC|MCU_002200-RB|MCU_011358-RA|MCU_004070-RA	http://www.reactome.org/cgi-bin/eventbrowser_st_id?ST_ID=R-HSA-1538133
Processing of Capped Intronless Pre-mRNA	Reactome	R-HSA-75067	10	28	1.7927e-08	5.73446e-08	MCU_001862-RA|MCU_011495-RA|MCU_002042-RA|MCU_005242-RB|MCU_001455-RB|MCU_000161-RB|MCU_011817-RA|MCU_002189-RB|MCU_006275-RA|MCU_005964-RA	http://www.reactome.org/cgi-bin/eventbrowser_st_id?ST_ID=R-HSA-75067
Cellular Senescence	Reactome	R-HSA-2559583	22	194	1.97953e-08	6.31277e-08	MCU_014656-RA|MCU_006087-RA|MCU_004356-RA|MCU_009170-RB|MCU_010867-RA|MCU_004508-RA|MCU_006579-RA|MCU_004634-RA|MCU_009095-RA|MCU_012803-RA|MCU_010213-RA|MCU_007641-RA|MCU_009565-RA|MCOS_0000356401-mRNA-1|MCU_005935-RB|MCU_001426-RC|MCU_007752-RA|MCU_000030-RB|MCU_009219-RB|MCU_000483-RA|MCOS_0000420501-mRNA-1|MCU_013230-RA	http://www.reactome.org/cgi-bin/eventbrowser_st_id?ST_ID=R-HSA-2559583
Metabolism of carbohydrates	Reactome	R-HSA-71387	27	288	2.09041e-08	6.64611e-08	MCU_003662-RA|MCU_004938-RB|MCU_001584-RA|MCU_008389-RA|MCU_010867-RA|MCU_003955-RB|MCU_000667-RA|MCU_010213-RA|MCU_007052-RA|MCU_010509-RA|MCU_007641-RA|MCU_004131-RB|MCU_006103-RB|MCU_004182-RA|MCU_004663-RD|MCU_000979-RA|MCU_010510-RA|MCU_006765-RA|MCU_007942-RA|MCU_004436-RB|MCU_001161-RA|MCU_001475-RA|MCU_014661-RA|MCOS_0000420501-mRNA-1|MCU_009993-RA|MCU_008201-RC|MCU_000651-RA	http://www.reactome.org/cgi-bin/eventbrowser_st_id?ST_ID=R-HSA-71387
Signaling by TGF-beta Receptor Complex	Reactome	R-HSA-170834	14	72	2.11258e-08	6.69625e-08	MCU_000405-RB|MCU_001985-RC|MCU_006145-RA|MCU_006404-RB|MCU_006182-RB|MCOS_0000420501-mRNA-1|MCU_005935-RB|MCU_007287-RA|MCU_010213-RA|MCU_005637-RA|MCU_010867-RA|MCOS_0000650701-mRNA-1|MCU_007114-RA|MCU_007641-RA	http://www.reactome.org/cgi-bin/eventbrowser_st_id?ST_ID=R-HSA-170834
Mitochondrial translation initiation	Reactome	R-HSA-5368286	15	87	2.7607e-08	8.72415e-08	MCU_012529-RA|MCU_006982-RA|MCU_003481-RA|MCU_010627-RA|MCU_010326-RA|MCU_014780-RA|MCU_005546-RA|MCU_004726-RA|MCU_002635-RA|MCU_006557-RA|MCU_009923-RA|MCU_007841-RA|MCU_005434-RA|MCU_003712-RA|MCOS_0000268401-mRNA-1	http://www.reactome.org/cgi-bin/eventbrowser_st_id?ST_ID=R-HSA-5368286
Removal of the Flap Intermediate	Reactome	R-HSA-69166	8	14	2.8497e-08	8.97828e-08	MCU_004747-RB|MCU_000011-RA|MCU_011379-RA|MCU_002698-RC|MCU_011377-RA|MCU_002959-RA|MCU_000457-RC|MCU_002646-RA	http://www.reactome.org/cgi-bin/eventbrowser_st_id?ST_ID=R-HSA-69166
COPI-independent Golgi-to-ER retrograde traffic	Reactome	R-HSA-6811436	12	51	3.48556e-08	1.09486e-07	MCU_001914-RA|MCU_014283-RA|MCU_006237-RA|MCU_001868-RA|MCU_010047-RA|MCU_009305-RA|MCU_000559-RA|MCOS_0000740801-mRNA-1|MCU_013621-RA|MCU_002860-RA|MCU_012902-RA|MCU_006238-RA	http://www.reactome.org/cgi-bin/eventbrowser_st_id?ST_ID=R-HSA-6811436
B-WICH complex positively regulates rRNA expression	Reactome	R-HSA-5250924	15	89	3.609e-08	1.12687e-07	MCU_014656-RA|MCU_006889-RA|MCU_012068-RA|MCU_005906-RB|MCU_003859-RA|MCU_000483-RA|MCU_004192-RA|MCU_005433-RB|MCU_003525-RA|MCU_008611-RA|MCU_001506-RD|MCU_003979-RA|MCU_012803-RA|MCU_003038-RA|MCU_000157-RB	http://www.reactome.org/cgi-bin/eventbrowser_st_id?ST_ID=R-HSA-5250924
Base Excision Repair	Reactome	R-HSA-73884	15	89	3.609e-08	1.12687e-07	MCU_014656-RA|MCU_005005-RB|MCU_001630-RA|MCU_009792-RA|MCU_006435-RA|MCU_007629-RA|MCU_002698-RC|MCU_001883-RA|MCU_001790-RB|MCU_000483-RA|MCU_002646-RA|MCU_007114-RA|MCU_002959-RA|MCU_001276-RC|MCU_003284-RC	http://www.reactome.org/cgi-bin/eventbrowser_st_id?ST_ID=R-HSA-73884
Pink/Parkin Mediated Mitophagy	Reactome	R-HSA-5205685	9	22	3.63157e-08	1.12719e-07	MCU_007048-RA|MCU_006978-RB|MCOS_0000420501-mRNA-1|MCU_004473-RB|MCU_010213-RA|MCU_007641-RA|MCU_010867-RA|MCU_003117-RA|MCU_008393-RA	http://www.reactome.org/cgi-bin/eventbrowser_st_id?ST_ID=R-HSA-5205685
E2F mediated regulation of DNA replication	Reactome	R-HSA-113510	9	22	3.63157e-08	1.12719e-07	MCU_011379-RA|MCU_001475-RA|MCU_000979-RA|MCU_005935-RB|MCU_000011-RA|MCU_011377-RA|MCU_000457-RC|MCU_004210-RA|MCU_005225-RA	http://www.reactome.org/cgi-bin/eventbrowser_st_id?ST_ID=R-HSA-113510
ESR-mediated signaling	Reactome	R-HSA-8939211	23	221	4.05614e-08	1.25524e-07	MCU_014656-RA|MCU_006406-RA|MCU_001736-RB|MCU_006404-RB|MCU_003979-RA|MCU_009742-RA|MCU_012803-RA|MCU_011160-RA|MCU_004025-RA|MCU_007287-RA|MCU_009785-RA|MCU_003227-RB|MCU_008891-RA|MCU_003038-RA|MCU_003525-RA|MCU_006644-RA|MCU_001985-RC|MCU_000736-RA|MCU_000483-RA|MCU_004192-RA|MCU_006927-RA|MCU_006926-RA|MCU_012554-RA	http://www.reactome.org/cgi-bin/eventbrowser_st_id?ST_ID=R-HSA-8939211
Signaling by FGFR	Reactome	R-HSA-190236	14	77	4.4428e-08	1.37085e-07	MCU_006644-RA|MCU_003525-RA|MCU_008891-RA|MCU_001475-RA|MCU_005242-RB|MCU_000979-RA|MCOS_0000420501-mRNA-1|MCU_004192-RA|MCU_011160-RA|MCU_010213-RA|MCU_007641-RA|MCU_010867-RA|MCU_003979-RA|MCU_003038-RA	http://www.reactome.org/cgi-bin/eventbrowser_st_id?ST_ID=R-HSA-190236
@@Signaling by FGFR in disease	Reactome	R-HSA-1226099	10	57	4.96813e-06	1.27997e-05	MCU_000825-RB|MCU_006644-RA|MCU_008891-RA|MCU_004192-RA|MCU_011160-RA|MCU_003525-RA|MCU_005242-RB|MCU_003979-RA|MCU_003038-RA|MCU_013052-RB	http://www.reactome.org/cgi-bin/eventbrowser_st_id?ST_ID=R-HSA-1226099
Recruitment of NuMA to mitotic centrosomes	Reactome	R-HSA-380320	15	93	6.05181e-08	1.86182e-07	MCU_014283-RA|MCU_012458-RB|MCU_011475-RA|MCU_003262-RA|MCU_001868-RA|MCU_001808-RA|MCU_009305-RA|MCU_000559-RA|MCU_014076-RA|MCOS_0000740801-mRNA-1|MCU_009354-RA|MCU_012902-RA|MCU_006238-RA|MCU_001475-RA|MCU_009514-RB	http://www.reactome.org/cgi-bin/eventbrowser_st_id?ST_ID=R-HSA-380320
MHC class II antigen presentation	Reactome	R-HSA-2132295	17	123	6.18027e-08	1.89577e-07	MCU_001914-RA|MCU_005580-RA|MCU_014283-RA|MCU_006237-RA|MCU_008091-RA|MCU_010047-RA|MCU_008800-RD|MCU_009305-RA|MCU_012254-RA|MCU_000559-RA|MCOS_0000740801-mRNA-1|MCU_013621-RA|MCU_001868-RA|MCU_012902-RA|MCU_006238-RA|MCU_003498-RA|MCU_005468-RA	http://www.reactome.org/cgi-bin/eventbrowser_st_id?ST_ID=R-HSA-2132295
Signaling by Interleukins	Reactome	R-HSA-449147	41	619	6.38948e-08	1.95421e-07	MCU_001705-RA|MCU_006406-RA|MCU_008611-RA|MCU_003323-RA|MCU_008452-RB|MCU_004010-RA|MCU_010867-RA|MCU_003487-RA|MCU_005729-RA|MCU_002022-RA|MCU_004418-RA|MCU_003056-RA|MCU_001164-RB|MCU_001017-RA|MCU_012803-RA|MCU_010213-RA|MCU_000048-RA|MCU_001680-RA|MCU_007641-RA|MCU_008416-RA|MCU_003085-RA|MCU_007897-RD|MCU_002697-RA|MCU_006147-RA|MCU_003707-RA|MCU_000979-RA|MCU_000816-RA|MCU_000639-RB|MCU_001…	http://www.reactome.org/cgi-bin/eventbrowser_st_id?ST_ID=R-HSA-449147
Pausing and recovery of Tat-mediated HIV elongation	Reactome	R-HSA-167238	10	34	8.24323e-08	2.50652e-07	MCU_006644-RA|MCU_001985-RC|MCU_008891-RA|MCU_003813-RA|MCU_003038-RA|MCU_011160-RA|MCU_010659-RB|MCU_004192-RA|MCU_003979-RA|MCU_003525-RA	http://www.reactome.org/cgi-bin/eventbrowser_st_id?ST_ID=R-HSA-167238
Tat-mediated HIV elongation arrest and recovery	Reactome	R-HSA-167243	10	34	8.24323e-08	2.50652e-07	MCU_006644-RA|MCU_001985-RC|MCU_008891-RA|MCU_003813-RA|MCU_003038-RA|MCU_011160-RA|MCU_010659-RB|MCU_004192-RA|MCU_003979-RA|MCU_003525-RA	http://www.reactome.org/cgi-bin/eventbrowser_st_id?ST_ID=R-HSA-167243
SLC transporter disorders	Reactome	R-HSA-5619102	15	96	8.77964e-08	2.66189e-07	MCU_007942-RA|MCU_006765-RA|MCU_004663-RD|MCU_001161-RA|MCU_001584-RA|MCU_004024-RB|MCU_008389-RA|MCU_004938-RB|MCU_007052-RA|MCU_010509-RA|MCU_009993-RA|MCU_008201-RC|MCU_000651-RA|MCU_010510-RA|MCU_004131-RB	http://www.reactome.org/cgi-bin/eventbrowser_st_id?ST_ID=R-HSA-5619102
Chromatin organization	Reactome	R-HSA-4839726	25	273	1.04573e-07	3.15227e-07	MCU_014656-RA|MCU_006404-RB|MCU_009170-RB|MCU_000483-RA|MCU_008611-RA|MCU_004634-RA|MCU_000500-RA|MCU_012803-RA|MCU_006266-RA|MCU_011641-RA|MCU_000731-RA|MCU_014077-RA|MCU_002694-RA|MCU_009611-RA|MCU_006289-RB|MCU_012852-RA|MCU_001426-RC|MCU_007877-RA|MCU_006207-RA|MCU_000513-RA|MCU_009219-RB|MCU_008780-RA|MCU_000121-RA|MCU_003227-RB|MCOS_0001059401-mRNA-1	http://www.reactome.org/cgi-bin/eventbrowser_st_id?ST_ID=R-HSA-4839726
Chromatin modifying enzymes	Reactome	R-HSA-3247509	25	273	1.04573e-07	3.15227e-07	MCU_014656-RA|MCU_006404-RB|MCU_009170-RB|MCU_000483-RA|MCU_008611-RA|MCU_004634-RA|MCU_000500-RA|MCU_012803-RA|MCU_006266-RA|MCU_011641-RA|MCU_000731-RA|MCU_014077-RA|MCU_002694-RA|MCU_009611-RA|MCU_006289-RB|MCU_012852-RA|MCU_001426-RC|MCU_007877-RA|MCU_006207-RA|MCU_000513-RA|MCU_009219-RB|MCU_008780-RA|MCU_000121-RA|MCU_003227-RB|MCOS_0001059401-mRNA-1	http://www.reactome.org/cgi-bin/eventbrowser_st_id?ST_ID=R-HSA-3247509
RNA Polymerase I Transcription Initiation	Reactome	R-HSA-73762	11	46	1.12596e-07	3.35542e-07	MCU_003859-RA|MCU_012068-RA|MCU_006404-RB|MCU_009219-RB|MCU_004192-RA|MCU_001426-RC|MCU_003525-RA|MCU_001506-RD|MCU_003979-RA|MCU_003038-RA|MCU_000157-RB	http://www.reactome.org/cgi-bin/eventbrowser_st_id?ST_ID=R-HSA-73762
HIV Transcription Elongation	Reactome	R-HSA-167169	11	46	1.12596e-07	3.35542e-07	MCU_006644-RA|MCU_001985-RC|MCU_008891-RA|MCU_003813-RA|MCU_003038-RA|MCU_011160-RA|MCU_010659-RB|MCU_004192-RA|MCU_005242-RB|MCU_003979-RA|MCU_003525-RA	http://www.reactome.org/cgi-bin/eventbrowser_st_id?ST_ID=R-HSA-167169
Tat-mediated elongation of the HIV-1 transcript	Reactome	R-HSA-167246	11	46	1.12596e-07	3.35542e-07	MCU_006644-RA|MCU_001985-RC|MCU_008891-RA|MCU_003813-RA|MCU_003038-RA|MCU_011160-RA|MCU_010659-RB|MCU_004192-RA|MCU_005242-RB|MCU_003979-RA|MCU_003525-RA	http://www.reactome.org/cgi-bin/eventbrowser_st_id?ST_ID=R-HSA-167246
Formation of HIV-1 elongation complex containing HIV-1 Tat	Reactome	R-HSA-167200	11	46	1.12596e-07	3.35542e-07	MCU_006644-RA|MCU_001985-RC|MCU_008891-RA|MCU_003813-RA|MCU_003038-RA|MCU_011160-RA|MCU_010659-RB|MCU_004192-RA|MCU_005242-RB|MCU_003979-RA|MCU_003525-RA	http://www.reactome.org/cgi-bin/eventbrowser_st_id?ST_ID=R-HSA-167200
Pausing and recovery of HIV elongation	Reactome	R-HSA-167290	10	36	1.29585e-07	3.83984e-07	MCU_006644-RA|MCU_001985-RC|MCU_008891-RA|MCU_003813-RA|MCU_003038-RA|MCU_011160-RA|MCU_010659-RB|MCU_004192-RA|MCU_003979-RA|MCU_003525-RA	http://www.reactome.org/cgi-bin/eventbrowser_st_id?ST_ID=R-HSA-167290
HIV elongation arrest and recovery	Reactome	R-HSA-167287	10	36	1.29585e-07	3.83984e-07	MCU_006644-RA|MCU_001985-RC|MCU_008891-RA|MCU_003813-RA|MCU_003038-RA|MCU_011160-RA|MCU_010659-RB|MCU_004192-RA|MCU_003979-RA|MCU_003525-RA	http://www.reactome.org/cgi-bin/eventbrowser_st_id?ST_ID=R-HSA-167287
Mitophagy	Reactome	R-HSA-5205647	9	27	1.5203e-07	4.49218e-07	MCU_007048-RA|MCU_006978-RB|MCOS_0000420501-mRNA-1|MCU_004473-RB|MCU_010213-RA|MCU_007641-RA|MCU_010867-RA|MCU_003117-RA|MCU_008393-RA	http://www.reactome.org/cgi-bin/eventbrowser_st_id?ST_ID=R-HSA-5205647
Meiosis	Reactome	R-HSA-1500620	16	116	1.54003e-07	4.53766e-07	MCU_014656-RA|MCOS_0000356401-mRNA-1|MCU_006785-RA|MCU_000736-RA|MCU_007831-RA|MCU_010716-RA|MCU_012803-RA|MCU_004503-RA|MCU_007752-RA|MCU_000483-RA|MCU_004933-RA|MCU_004523-RA|MCU_013230-RA|MCU_006277-RB|MCU_000030-RB|MCU_009742-RA	http://www.reactome.org/cgi-bin/eventbrowser_st_id?ST_ID=R-HSA-1500620
Intra-Golgi and retrograde Golgi-to-ER traffic	Reactome	R-HSA-6811442	21	202	1.58469e-07	4.65613e-07	MCU_001914-RA|MCU_005580-RA|MCU_014283-RA|MCU_006237-RA|MCU_006773-RA|MCU_008091-RA|MCU_010047-RA|MCU_008800-RD|MCU_012902-RA|MCU_009305-RA|MCU_012254-RA|MCU_000559-RA|MCOS_0000740801-mRNA-1|MCU_013621-RA|MCU_012426-RA|MCU_002860-RA|MCU_009440-RB|MCU_006238-RA|MCU_003498-RA|MCU_009468-RC|MCU_001868-RA	http://www.reactome.org/cgi-bin/eventbrowser_st_id?ST_ID=R-HSA-6811442
Estrogen-dependent gene expression	Reactome	R-HSA-9018519	18	149	1.60871e-07	4.71347e-07	MCU_014656-RA|MCU_006644-RA|MCU_001985-RC|MCU_009742-RA|MCU_003525-RA|MCU_008891-RA|MCU_006404-RB|MCU_000736-RA|MCU_003038-RA|MCU_004192-RA|MCU_011160-RA|MCU_000483-RA|MCU_001736-RB|MCU_012554-RA|MCU_004025-RA|MCU_003979-RA|MCU_012803-RA|MCU_003227-RB	http://www.reactome.org/cgi-bin/eventbrowser_st_id?ST_ID=R-HSA-9018519
Formation of HIV elongation complex in the absence of HIV Tat	Reactome	R-HSA-167152	11	48	1.63379e-07	4.77359e-07	MCU_006644-RA|MCU_001985-RC|MCU_008891-RA|MCU_003813-RA|MCU_003038-RA|MCU_011160-RA|MCU_010659-RB|MCU_004192-RA|MCU_005242-RB|MCU_003979-RA|MCU_003525-RA	http://www.reactome.org/cgi-bin/eventbrowser_st_id?ST_ID=R-HSA-167152
Gene and protein expression by JAK-STAT signaling after Interleukin-12 stimulation	Reactome	R-HSA-8950505	10	38	1.98965e-07	5.78103e-07	MCU_000416-RA|MCU_002022-RA|MCU_003707-RA|MCU_000816-RA|MCU_004010-RA|MCU_001340-RB|MCU_012343-RA|MCU_003323-RA|MCU_001173-RA|MCU_005729-RA	http://www.reactome.org/cgi-bin/eventbrowser_st_id?ST_ID=R-HSA-8950505
Association of TriC/CCT with target proteins during biosynthesis	Reactome	R-HSA-390471	10	38	1.98965e-07	5.78103e-07	MCU_002022-RA|MCU_007458-RB|MCU_007920-RB|MCU_010786-RB|MCU_008025-RA|MCU_006951-RA|MCU_006373-RA|MCU_000704-RA|MCU_006459-RA|MCU_008031-RA	http://www.reactome.org/cgi-bin/eventbrowser_st_id?ST_ID=R-HSA-390471
Activation of HOX genes during differentiation	Reactome	R-HSA-5619507	16	121	2.58432e-07	7.46741e-07	MCU_014656-RA|MCU_006644-RA|MCU_000121-RA|MCU_003525-RA|MCU_008891-RA|MCU_004634-RA|MCU_009219-RB|MCU_000483-RA|MCU_004192-RA|MCU_001426-RC|MCU_009170-RB|MCU_006207-RA|MCU_011160-RA|MCU_003979-RA|MCU_012803-RA|MCU_003038-RA	http://www.reactome.org/cgi-bin/eventbrowser_st_id?ST_ID=R-HSA-5619507
Activation of anterior HOX genes in hindbrain development during early embryogenesis	Reactome	R-HSA-5617472	16	121	2.58432e-07	7.46741e-07	MCU_014656-RA|MCU_006644-RA|MCU_000121-RA|MCU_003525-RA|MCU_008891-RA|MCU_004634-RA|MCU_009219-RB|MCU_000483-RA|MCU_004192-RA|MCU_001426-RC|MCU_009170-RB|MCU_006207-RA|MCU_011160-RA|MCU_003979-RA|MCU_012803-RA|MCU_003038-RA	http://www.reactome.org/cgi-bin/eventbrowser_st_id?ST_ID=R-HSA-5617472
Inhibition of replication initiation of damaged DNA by RB1/E2F1	Reactome	R-HSA-113501	7	13	2.93046e-07	8.44424e-07	MCU_011379-RA|MCU_001475-RA|MCU_000979-RA|MCU_005935-RB|MCU_000011-RA|MCU_011377-RA|MCU_000457-RC	http://www.reactome.org/cgi-bin/eventbrowser_st_id?ST_ID=R-HSA-113501
Activation of BH3-only proteins	Reactome	R-HSA-114452	9	30	3.20515e-07	9.18517e-07	MCU_001914-RA|MCU_014283-RA|MCU_006237-RA|MCU_010047-RA|MCU_001808-RA|MCU_001868-RA|MCU_005935-RB|MCU_013621-RA|MCU_006238-RA	http://www.reactome.org/cgi-bin/eventbrowser_st_id?ST_ID=R-HSA-114452
FGFR2 mutant receptor activation	Reactome	R-HSA-1839126	9	30	3.20515e-07	9.18517e-07	MCU_006644-RA|MCU_008891-RA|MCU_003038-RA|MCU_011160-RA|MCU_004192-RA|MCU_005242-RB|MCU_003979-RA|MCU_003525-RA|MCU_013052-RB	http://www.reactome.org/cgi-bin/eventbrowser_st_id?ST_ID=R-HSA-1839126
RNA Polymerase I Promoter Clearance	Reactome	R-HSA-73854	15	109	3.8417e-07	1.09793e-06	MCU_014656-RA|MCU_003859-RA|MCU_012068-RA|MCU_001243-RA|MCU_006404-RB|MCU_009219-RB|MCU_000483-RA|MCU_004192-RA|MCU_001426-RC|MCU_003525-RA|MCU_001506-RD|MCU_003979-RA|MCU_012803-RA|MCU_003038-RA|MCU_000157-RB	http://www.reactome.org/cgi-bin/eventbrowser_st_id?ST_ID=R-HSA-73854
TGF-beta receptor signaling activates SMADs	Reactome	R-HSA-2173789	9	31	4.04638e-07	1.15327e-06	MCU_000405-RB|MCU_006145-RA|MCOS_0000420501-mRNA-1|MCU_005637-RA|MCU_007287-RA|MCU_010213-RA|MCU_007641-RA|MCU_010867-RA|MCOS_0000650701-mRNA-1	http://www.reactome.org/cgi-bin/eventbrowser_st_id?ST_ID=R-HSA-2173789
RNA Polymerase I Transcription	Reactome	R-HSA-73864	15	110	4.26821e-07	1.21319e-06	MCU_014656-RA|MCU_003859-RA|MCU_012068-RA|MCU_001243-RA|MCU_006404-RB|MCU_009219-RB|MCU_000483-RA|MCU_004192-RA|MCU_001426-RC|MCU_003525-RA|MCU_001506-RD|MCU_003979-RA|MCU_012803-RA|MCU_003038-RA|MCU_000157-RB	http://www.reactome.org/cgi-bin/eventbrowser_st_id?ST_ID=R-HSA-73864
Mismatch repair (MMR) directed by MSH2:MSH6 (MutSalpha)	Reactome	R-HSA-5358565	7	14	4.30303e-07	1.21977e-06	MCU_002237-RA|MCU_007726-RF|MCU_002646-RA|MCU_002698-RC|MCU_009515-RA|MCU_004813-RC|MCU_003284-RC	http://www.reactome.org/cgi-bin/eventbrowser_st_id?ST_ID=R-HSA-5358565
RNA Polymerase III Transcription Termination	Reactome	R-HSA-73980	8	22	4.38759e-07	1.23704e-06	MCU_003859-RA|MCU_004192-RA|MCU_003038-RA|MCU_009171-RA|MCU_000822-RA|MCU_003979-RA|MCU_003525-RA|MCOS_0000899201-mRNA-1	http://www.reactome.org/cgi-bin/eventbrowser_st_id?ST_ID=R-HSA-73980
Citric acid cycle (TCA cycle)	Reactome	R-HSA-71403	8	22	4.38759e-07	1.23704e-06	MCU_006432-RA|MCU_002538-RA|MCU_008746-RA|MCU_006611-RA|MCU_001012-RA|MCU_003955-RB|MCU_006023-RA|MCU_000521-RA	http://www.reactome.org/cgi-bin/eventbrowser_st_id?ST_ID=R-HSA-71403
Intraflagellar transport	Reactome	R-HSA-5620924	11	54	4.57435e-07	1.28623e-06	MCU_001914-RA|MCU_014283-RA|MCU_006237-RA|MCU_001868-RA|MCU_010047-RA|MCU_009305-RA|MCU_000559-RA|MCOS_0000740801-mRNA-1|MCU_013621-RA|MCU_012902-RA|MCU_006238-RA	http://www.reactome.org/cgi-bin/eventbrowser_st_id?ST_ID=R-HSA-5620924
Complex I biogenesis	Reactome	R-HSA-6799198	11	55	5.36895e-07	1.50561e-06	MCU_005600-RA|MCU_010508-RA|MCU_005752-RA|MCU_013411-RA|MCU_003059-RA|MCU_009160-RA|MCU_003958-RA|MCU_002258-RA|MCU_004985-RA|MCU_003994-RA|MCU_004927-RA	http://www.reactome.org/cgi-bin/eventbrowser_st_id?ST_ID=R-HSA-6799198
Abortive elongation of HIV-1 transcript in the absence of Tat	Reactome	R-HSA-167242	8	23	5.7874e-07	1.61861e-06	MCU_006644-RA|MCU_008891-RA|MCU_003038-RA|MCU_011160-RA|MCU_004192-RA|MCU_005242-RB|MCU_003979-RA|MCU_003525-RA	http://www.reactome.org/cgi-bin/eventbrowser_st_id?ST_ID=R-HSA-167242
Mismatch Repair	Reactome	R-HSA-5358508	7	15	6.17812e-07	1.72328e-06	MCU_002237-RA|MCU_007726-RF|MCU_002646-RA|MCU_002698-RC|MCU_009515-RA|MCU_004813-RC|MCU_003284-RC	http://www.reactome.org/cgi-bin/eventbrowser_st_id?ST_ID=R-HSA-5358508
[truncated: 669 more rows]

## Sheet: H) Reactome_Hsap_Diff
Supplementary Table 9H) KOBAS analysis of downregulated genes in purified cells, using Reactome Database and human as reference organism. Shaded rows correspond to terms enriched with a corrected p-value <0.05
[truncated: 886 more rows]

[truncated: 1 more sheets: I) EggNog]
