# Supplementary material for: Purification and transcriptomic characterization of proliferative cells of Mesocestoides corti selectively affected by irradiation
Source: Front Parasitol. 2024 Mar 5;3:1362199. doi: 10.3389/fpara.2024.1362199 (PMC11732142; doi:10.3389/fpara.2024.1362199)
Supplement: Supplementary file 14 [file Table_10.xlsx]

## Sheet: All Genes
Supplementary Table 10. Full Annotation and conserved neoblast genes
			H. diminuta (WBPS13) homology		Rozario et al., 2019		S. mansoni (WBPS14) homology		Wendt et al., 2020		Diaz et al., 2020		Li et al., 2020		S. mansoni (WBPS8) homology		Collins et al., 2013		Wang et al., 2013		Collins et al., 2016		Wendt et al., 2018		Wang et al., 2018			S. mediterranea (v4) homology		Fincher et al., 2018		S. mediterranea (v6) homology		Plass et al., 2018		S. mediterranea (v2014) homology		Zeng et al., 2018		Irradiated dataset Expression								Purified cells Expression
Gene	Representative Isoform	Protein Name	Homolog	Category	Downregulated in Irradiated worms	Summary	Homolog	Category	Cell Cluster	Summary	Cell Cluster	Summary	Cell Cluster	Summary	Homolog	Category	Downregulated in Irradiated worms	Summary	Upregulated in miracidia and conserved	Summary	Downregulated 2dpi /14dpi/fgfrA_i/h2b_i	Summary	Expression Cluster	Summary	Cell Cluster	Summary	Ortholog Smed WBPS14	Homolog	Category	Cell Cluster (Fincher et al., 2018)	Summary_Fincher18	Homolog	Category	Cell Cluster	Summary	Homolog	Category	Cell Cluster (Zeng et al., 2018)	Summary Zeng18	CountN1	CountN2	CountI1	CountI2	BaseExp	log2FC (I/C)	adj-p-val (I/C)	Result	CountD1	CountD2
MCU_007516	MCU_007516-RB	Uncharacterized protein	None	NA	NA	-2	None	NA	NA	-2	NA	-2	NA	-2	None	NA	NA	-2	NA	-2	NA	-2	NA	-2	NA	-2	NA	None	NA	NA	-2	None	NA	NA	-2	None	NA	NA	-2	11	18	9	17	13.7829	-0.402895	0.999388	NA	0	0
MCU_002914	MCU_002914-RA	Uncharacterized protein	None	NA	NA	-2	None	NA	NA	-2	NA	-2	NA	-2	None	NA	NA	-2	NA	-2	NA	-2	NA	-2	NA	-2	NA	None	NA	NA	-2	None	NA	NA	-2	None	NA	NA	-2	8	1	0	4	3.42911	-1.46525	NA	NA	0	0
MCU_000386	MCU_000386-RA	Fork-head domain-containing protein	HDID_0000874301	ORT	None	-2	Smp_054350;Smp_322640	ORT	neuron 21/neuron 23/parenchyma 1/parenchyma 2@None@	-2	Parenchymal 2/Parenchymal 1@None@	-2	cb2+@None@	2	Smp_054350;Smp_322640	ORT	None@None@	-2	None@None@	-2	None@None@	-2	Cluster_5@None@	-2	None@None@	-2	SMESG000077075	dd_Smed_v4_23249_0	ORT	None	-2	dd_Smed_v6_23249_0	ORT	None	-2	SMED30027297	ORT	None	-2	9	15	4	4	8.32164	-1.827	0.999388	NA	0	0
MCU_005096	MCU_005096-RB	Uncharacterized protein	None	NA	NA	-2	None	NA	NA	-2	NA	-2	NA	-2	None	NA	NA	-2	NA	-2	NA	-2	NA	-2	NA	-2	NA	None	NA	NA	-2	None	NA	NA	-2	None	NA	NA	-2	9	25	2	13	12.5405	-1.41853	0.999388	NA	0	0
MCU_011199	MCU_011199-RA	Uncharacterized protein	None	NA	NA	-2	None	NA	NA	-2	NA	-2	NA	-2	None	NA	NA	-2	NA	-2	NA	-2	NA	-2	NA	-2	NA	None	NA	NA	-2	None	NA	NA	-2	None	NA	NA	-2	27	20	31	44	30.0297	0.413739	0.999388	NA	0	1
MCU_011377	MCU_011377-RA	DNA primase small subunit	HDID_0000136001	ORT	None	-2	Smp_160190	ORT	eled+ neoblasts/neoblast 1	2	None	-2	None	-2	Smp_160190	ORT	None	-2	None	-2	None	-2	Cluster_6	4	None	-2	SMESG000070103	dd_Smed_v4_11558_0	ORT	Neoblast	2	dd_Smed_v6_11558_0	ORT	None	-2	SMED30010424	ORT	None	-2	89	190	59	78	106.488	-1.26377	0.363026	NA	1	0
MCU_013080	MCU_013080-RA	AGC-kinase C-terminal domain-containing protein	HDID_0000840001	UBH	None	-2	Smp_080730	UBH	eled+ neoblasts/GSC progeny/GSCs/neoblast 1/neoblast 2/S1/S1 progeny	-0.2	Stem-Germinal cells	-1	None	-2	Smp_080730	UBH	Downregulated	0	Conserved	0	48h_14d_H2Bi_fgfrAi	0	Cluster_6	0.4	None	-2	NA	None	NA	NA	-2	None	NA	NA	-2	None	NA	NA	-2	111	87	59	99	90.3291	-0.586192	0.999388	NA	1	0
MCU_000011	MCU_000011-RA	DNA primase large subunit	HDID_0000101801	ORT	None	-2	Smp_079050	ORT	None	-2	None	-2	None	-2	Smp_079050	ORT	Downregulated	2	None	-2	48h_14d_H2Bi_fgfrAi	2	Cluster_6	4	None	-2	SMESG000030252;SMESG000030269;SMESG000059945;SMESG000059950	dd_Smed_v4_13727_0;dd_Smed_v4_3563_0	ORT	Neoblast/Neoblast@None@	2	dd_Smed_v6_13727_0;dd_Smed_v6_3563_0	ORT	None@None@	-2	SMED30036024;SMED30002481	ORT	None@None@	-2	138	190	97	97	133.386	-1.00356	0.41308	NA	22	30
MCU_004210	MCU_004210-RA	Origin recognition complex subunit 2	HDID_0000349601	ORT	None	-2	Smp_247440	ORT	None	-2	Stem-Germinal cells	2	None	-2	Smp_149120	ORT	None	-2	None	-2	None	-2	Cluster_7	2	None	-2	SMESG000010474	dd_Smed_v4_15022_0	ORT	None	-2	dd_Smed_v6_15022_0	ORT	None	-2	SMED30035323	ORT	None	-2	117	129	81	80	103.84	-0.862387	0.875575	NA	59	0
MCU_005539	MCU_005539-RA	Protein aurora borealis	HDID_0000062601	ORT	None	-2	None	ORT	None	-2	None	-2	None	-2	None	NA	None	-2	None	-2	None	-2	None	-2	None	-2	None	None	NA	None	-2	None	NA	None	-2	None	NA	None	-2	222	204	125	185	187.221	-0.71527	0.936477	NA	27	14
MCU_007831	MCU_007831-RA	DNA repair protein RAD51 homolog	HDID_0000826001	ORT	None	-2	Smp_124230	ORT	GSC progeny/GSCs	2	Stem-Germinal cells	2	None	-2	Smp_124230	ORT	None	-2	Conserved	2	None	-2	Cluster_6	4	None	-2	SMESG000056159	dd_Smed_v4_8626_0;dd_Smed_v4_12390_0	ORT	Neoblast/Neoblast@None@	2	dd_Smed_v6_8626_0;dd_Smed_v6_12390_0	ORT	None@None@	-2	SMED30034520	ORT	None	-2	451	506	285	283	390.533	-1.00301	0.0216145	Downregulated	93	65
MCU_006812	MCU_006812-RA	DNA replication licensing factor MCM5 (EC 3.6.4.12)	HDID_0000106801	ORT	None	-2	Smp_143490	ORT	eled+ neoblasts/GSCs/neoblast 1/S1	2	Stem-Germinal cells	2	None	-2	Smp_143490	ORT	Downregulated	2	Conserved	2	48h_14d_H2Bi_fgfrAi	2	Cluster_6	4	None	-2	SMESG000005389	dd_Smed_v4_5764_0	ORT	Neoblast/Neoblast/Neoblast	2	dd_Smed_v6_5764_0	ORT	None	-2	SMED30032563	ORT	high	2	866	1112	577	594	805.233	-1.00365	0.00456346	Downregulated	148	105
MCU_001401	MCU_001401-RA	Uncharacterized protein	HDID_0000067501	ORT	None	-2	None	ORT	None	-2	None	-2	None	-2	None	NA	None	-2	None	-2	None	-2	None	-2	None	-2	None	None	NA	None	-2	None	NA	None	-2	None	NA	None	-2	142	147	82	73	114.274	-1.15054	0.262136	NA	34	8
MCU_000483	MCU_000483-RA	Histone H2A	None	NA	None	-2	Smp_089870;Smp_337740	ORT	muscle 5/neuron 11/neuron 27@early tsp-2+/egc+/prom2+/S1 progeny@	1	Parenchymal 2/Parenchymal 1/Actin 2 muscle/NDF+ neurons@None@	-2	None@None@	-2	Smp_002930,Smp_089840	ORT	Downregulated@Downregulated@	2	None@None@	-2	48h_14d_NA_fgfrAi@None@	2	None@None@	-2	delta-kappa@None@	2	SMESG000004684;SMESG000016095;SMESG000023778;SMESG000023885;SMESG000027828;SMESG000031066;SMESG000067932	dd_Smed_v4_5156_0	ORT	Neural/Neural/Muscle/Neural/Neural	-2	dd_Smed_v6_5156_0	ORT	None	-2	SMED30015694	ORT	None	-2	1238	1426	973	785	1127.57	-0.848358	0.0281979	Downregulated	133	149
MCU_001858	MCU_001858-RA	Proteasome activator Blm10 mid region domain-containing protein	HDID_0000938901	ORT	None	-2	None	ORT	None	-2	None	-2	None	-2	None	NA	None	-2	None	-2	None	-2	None	-2	None	-2	None	None	NA	None	-2	None	NA	None	-2	None	NA	None	-2	242	156	115	89	156.096	-1.22595	0.167635	NA	25	14
MCU_005342	MCU_005342-RA	PH domain-containing protein	HDID_0000760701	ORT	None	-2	Smp_340780	ORT	eled+ neoblasts/neoblast 1	2	Stem-Germinal cells	2	None	-2	Smp_046280	ORT	Downregulated	2	None	-2	48h_14d_H2Bi_fgfrAi	2	Cluster_6	4	None	-2	None	None	NA	None	-2	None	NA	None	-2	None	NA	None	-2	1009	868	504	315	701.057	-1.45099	0.00021448	Downregulated	141	67
MCU_004725	MCU_004725-RB	Uncharacterized protein	HDID_0000838701	ORT	None	-2	None	ORT	None	-2	None	-2	None	-2	None	NA	None	-2	None	-2	None	-2	None	-2	None	-2	None	None	NA	None	-2	None	NA	None	-2	None	NA	None	-2	113	120	56	83	95.26	-0.998586	0.712252	NA	31	13
MCU_006850	MCU_006850-RA	WH2 domain-containing protein	HDID_0000775901	ORT	None	-2	None	ORT	None	-2	None	-2	None	-2	None	NA	None	-2	None	-2	None	-2	None	-2	None	-2	None	None	NA	None	-2	None	NA	None	-2	None	NA	None	-2	138	242	170	99	164.367	-0.736411	0.999388	NA	35	7
MCU_005442	MCU_005442-RA	Uncharacterized protein	HDID_0000209001	UBH	None	-2	Smp_344340	UBH	early tsp-2+/egc+/hes2+/meg-1+/neoblast progeny/parenchyma 1/parenchyma 2	-0.2	None	-2	None	-2	Smp_150970	UBH	None	-2	None	-2	None	-2	Cluster_8	-2	None	-2	NA	None	NA	NA	-2	None	NA	NA	-2	None	NA	NA	-2	540	445	249	223	377.634	-1.31838	0.00119977	Downregulated	153	44
MCU_007346	MCU_007346-RB	Anaphase-promoting complex subunit 4 WD40 domain-containing protein	HDID_0000725501	ORT	None	-2	Smp_125760	ORT	None	-2	None	-2	None	-2	Smp_125760	ORT	Downregulated	2	Conserved	2	48h_14d_H2Bi_fgfrAi	2	Cluster_6	4	None	-2	SMESG000070594	dd_Smed_v4_15465_0	ORT	None	-2	dd_Smed_v6_15465_0	ORT	None	-2	SMED30018837	ORT	None	-2	152	86	57	45	88.8984	-1.48694	0.190102	NA	57	3
MCU_011829	MCU_011829-RA	RING-type E3 ubiquitin transferase BRCA1	HDID_0000940701	ORT	None	-2	Smp_137090	ORT	None	-2	Stem-Germinal cells	2	None	-2	Smp_137090	ORT	Downregulated	2	None	-2	48h_14d_H2Bi_fgfrAi	2	Cluster_6	4	None	-2	SMESG000012441	dd_Smed_v4_15557_0;dd_Smed_v4_15557_0	ORT	None@None@	-2	dd_Smed_v6_15557_0;dd_Smed_v6_15557_0	ORT	None@None@	-2	SMED30026144;SMED30021240	ORT	None@None@	-2	508	382	235	185	340.147	-1.34199	0.00359496	Downregulated	67	82
MCU_005268	MCU_005268-RA	BHLH domain-containing protein	HDID_0001059501	ORT	Downregulated	1	None	ORT	None	-2	None	-2	None	-2	None	NA	None	-2	None	-2	None	-2	None	-2	None	-2	None	None	NA	None	-2	None	NA	None	-2	None	NA	None	-2	566	690	520	469	567.883	-0.592782	0.58252	NA	111	1
MCOS_0000330601	MCOS_0000330601-mRNA-1	Uncharacterized protein	HDID_0000465201	ORT	None	-2	None	ORT	None	-2	None	-2	None	-2	None	NA	None	-2	None	-2	None	-2	None	-2	None	-2	None	None	NA	None	-2	None	NA	None	-2	None	NA	None	-2	29	36	43	31	34.6209	-0.0598799	0.999388	NA	0	12
MCOS_0000356401	MCOS_0000356401-mRNA-1	Protein kinase domain-containing protein	None	NA	None	-2	Smp_080730	ORT	eled+ neoblasts/GSC progeny/GSCs/neoblast 1/neoblast 2/S1/S1 progeny	2	Stem-Germinal cells	2	None	-2	Smp_080730	ORT	Downregulated	2	Conserved	2	48h_14d_H2Bi_fgfrAi	2	Cluster_6	4	None	-2	SMESG000052421	dd_Smed_v4_31502_0	ORT	Cathepsin+ cell/Intestine	-2	dd_Smed_v6_31502_0	ORT	None	-2	SMED30029621	ORT	None	-2	17	41	33	27	29.3393	-0.185394	0.999388	NA	33	2
MCU_006785	MCU_006785-RA	BRCA2 OB1 domain-containing protein	HDID_0000140601	ORT	None	-2	Smp_345220	ORT	None	-2	None	-2	None	-2	Smp_160680	ORT	Downregulated	2	None	-2	None	-2	Cluster_6	4	None	-2	SMESG000039871	dd_Smed_v4_12551_0	ORT	Neural	-2	dd_Smed_v6_12551_0	ORT	None	-2	SMED30034558	ORT	None	-2	328	260	158	120	224.711	-1.33788	0.0137096	Downregulated	55	20
MCU_002430	MCU_002430-RB	HORMA domain-containing protein	HDID_0000988001	ORT	None	-2	Smp_056350	ORT	eled+ neoblasts/GSC progeny/GSCs/late female germ cells/neoblast 1/S1	2	Stem-Germinal cells	2	None	-2	Smp_056350	ORT	Downregulated	2	None	-2	48h_14d_H2Bi_fgfrAi	2	Cluster_6	4	None	-2	None	None	NA	None	-2	None	NA	None	-2	None	NA	None	-2	123	138	77	93	109.936	-0.869786	0.836514	NA	21	0
MCU_012438	MCU_012438-RA	Uncharacterized protein	None	NA	NA	-2	None	NA	NA	-2	NA	-2	NA	-2	None	NA	NA	-2	NA	-2	NA	-2	NA	-2	NA	-2	NA	None	NA	NA	-2	None	NA	NA	-2	None	NA	NA	-2	451	363	360	348	384.916	-0.459116	0.999388	NA	45	29
MCU_013894	MCU_013894-RA	Uncharacterized protein	None	NA	NA	-2	None	NA	NA	-2	NA	-2	NA	-2	None	NA	NA	-2	NA	-2	NA	-2	NA	-2	NA	-2	NA	None	NA	NA	-2	None	NA	NA	-2	None	NA	NA	-2	21	10	6	6	11.3048	-1.63765	0.999388	NA	12	0
MCU_009354	MCU_009354-RA	WW domain-containing protein	HDID_0000884901	ORT	None	-2	Smp_247770	ORT	eled+ neoblasts/late female germ cells/neoblast 2	2	Stem-Germinal cells	2	None	-2	Smp_170870	ORT	NA	-2	None	-2	None	-2	Cluster_10	3	None	-2	None	None	NA	None	-2	None	NA	None	-2	None	NA	None	-2	123	114	62	58	92.2017	-1.23625	0.290689	NA	7	35
MCU_006326	MCU_006326-RA	DNA replication licensing factor MCM3 (EC 3.6.4.12)	HDID_0000167201	ORT	None	-2	Smp_037590	ORT	eled+ neoblasts/neoblast 1/neoblast 2	2	Stem-Germinal cells	2	None	-2	Smp_037590	ORT	Downregulated	2	Conserved	2	None	-2	Cluster_6	4	None	-2	SMESG000037542	dd_Smed_v4_6734_0	ORT	Neoblast/Neoblast/Neoblast	2	dd_Smed_v6_6734_0	ORT	None	-2	SMED30026560	ORT	None	-2	1055	1285	680	525	912.186	-1.20466	0.000386515	Downregulated	329	193
MCU_009515	MCU_009515-RA	DNA_MISMATCH_REPAIR_2 domain-containing protein	HDID_0000812901	ORT	None	-2	Smp_332870	ORT	None	-2	Stem-Germinal cells	2	None	-2	Smp_199070,Smp_169120	ORT	NA@Downregulated@	2	None@None@	-2	None@None@	-2	Cluster_6@Cluster_6@	4	None@None@	-2	SMESG000016751	dd_Smed_v4_11434_0	ORT	Neoblast/Protonephridia	2	dd_Smed_v6_11434_0	ORT	None	-2	SMED30031773	ORT	None	-2	306	309	183	115	236.041	-1.29607	0.0208372	Downregulated	95	37
MCU_004813	MCU_004813-RC	Exonuclease 1 (EC 3.1.-.-)	HDID_0000064101	ORT	None	-2	Smp_012480	ORT	early vitellocytes	1	None	-2	None	-2	Smp_012480	ORT	None	-2	Conserved	2	None	-2	Cluster_7	2	None	-2	SMESG000064333	dd_Smed_v4_14547_0	ORT	Neoblast/Neoblast/Neural/Neoblast/Neural	2	dd_Smed_v6_14547_0	ORT	None	-2	SMED30025421	ORT	high	2	154	134	81	92	118.321	-0.991925	0.502725	NA	24	45
MCU_009550	MCU_009550-RA	BRCT domain-containing protein	HDID_0000630201	ORT	None	-2	None	ORT	None	-2	None	-2	None	-2	None	NA	None	-2	None	-2	None	-2	None	-2	None	-2	None	None	NA	None	-2	None	NA	None	-2	None	NA	None	-2	8	6	11	4	7.28183	-0.155231	0.999388	NA	0	7
MCU_006277	MCU_006277-RB	RING-type domain-containing protein	HDID_0001037101	ORT	None	-2	Smp_342670	ORT	None	-2	None	-2	None	-2	Smp_132510	ORT	Downregulated	2	None	-2	48h_14d_H2Bi_fgfrAi	2	Cluster_6	4	None	-2	None	None	NA	None	-2	None	NA	None	-2	None	NA	None	-2	246	256	132	86	186.807	-1.45367	0.00981228	Downregulated	56	0
MCU_003025	MCU_003025-RA	POU domain protein	HDID_0000199001	ORT	Downregulated	1	Smp_340200	ORT	neuron 11/neuron 16/neuron 5/neuron 6	-2	None	-2	None	-2	Smp_009040	ORT	NA	-2	None	-2	None	-2	Cluster_15	-2	None	-2	SMESG000026461	dd_Smed_v4_13462_0	ORT	None	-2	dd_Smed_v6_13462_0	ORT	None	-2	SMED30015552	ORT	None	-2	58	57	24	19	41.2276	-1.6717	0.384314	NA	20	0
MCU_003352	MCU_003352-RA	BHLH domain-containing protein	HDID_0000048401	ORT	None	-2	None	ORT	None	-2	None	-2	None	-2	None	NA	None	-2	None	-2	None	-2	None	-2	None	-2	None	None	NA	None	-2	None	NA	None	-2	None	NA	None	-2	44	36	26	18	31.9795	-1.11832	0.999388	NA	0	10
MCU_013973	MCU_013973-RA	Histone domain-containing protein	HDID_0001011801	ORT	None	-2	None	ORT	None	-2	None	-2	None	-2	None	NA	None	-2	None	-2	None	-2	None	-2	None	-2	None	None	NA	None	-2	None	NA	None	-2	None	NA	None	-2	159	77	52	51	88.7128	-1.46484	0.256847	NA	63	27
MCU_000897	MCU_000897-RA	Orange domain-containing protein	None	NA	None	-2	Smp_194410	ORT	None	-2	None	-2	None	-2	Smp_194410	ORT	None	-2	None	-2	None	-2	None	-2	None	-2	SMESG000009969	dd_Smed_v4_22479_0	ORT	None	-2	dd_Smed_v6_22479_0	ORT	None	-2	SMED30009683	ORT	None	-2	20	49	9	26	26.5342	-1.21751	0.999388	NA	24	27
MCU_013245	MCU_013245-RA	Histone domain-containing protein	HDID_0001011801	RBH	None	-2	Smp_040020	UBH	None	-2	Stem-Germinal cells	-1	None	-2	Smp_040020	UBH	Downregulated	0	None	-2	48h_14d_H2Bi_fgfrAi	0	Cluster_6	0.4	None	-2	NA	None	NA	NA	-2	None	NA	NA	-2	None	NA	NA	-2	2078	1051	888	939	1281.13	-1.04547	0.075882	NA	1285	547
MCU_011936	MCU_011936-RA	Protein kinase domain-containing protein	HDID_0000247801	ORT	None	-2	Smp_346310	ORT	None	-2	Stem-Germinal cells	2	None	-2	Smp_174820	ORT	Downregulated	2	None	-2	48h_14d_H2Bi_fgfrAi	2	Cluster_6	4	None	-2	SMESG000073737	dd_Smed_v4_18303_0	ORT	None	-2	dd_Smed_v6_18303_0	ORT	None	-2	SMED30020331	ORT	None	-2	223	114	108	91	138.512	-1.027	0.610343	NA	62	8
MCU_012074	MCU_012074-RA	Geminin	HDID_0000871401	ORT	None	-2	None	ORT	None	-2	None	-2	None	-2	None	NA	None	-2	None	-2	None	-2	None	-2	None	-2	None	None	NA	None	-2	None	NA	None	-2	None	NA	None	-2	235	156	86	108	151.755	-1.27433	0.118938	NA	52	60
MCU_008091	MCU_008091-RA	Rho-GAP domain-containing protein	HDID_0001051701	ORT	None	-2	Smp_021590;Smp_303680	ORT	eled+ neoblasts/neoblast 1@None@	2	Stem-Germinal cells@Stem-Germinal cells@	2	None@None@	-2	Smp_021590;Smp_303680	ORT	Downregulated@None@	2	None@None@	-2	48h_14d_H2Bi_fgfrAi@None@	2	Cluster_6@None@	4	None@None@	-2	None	None	NA	None	-2	None	NA	None	-2	None	NA	None	-2	301	318	159	153	240.105	-1.24001	0.00981228	Downregulated	92	101
MCU_006062	MCU_006062-RA	DNA replication licensing factor MCM4 (EC 3.6.4.12)	HDID_0001067301	ORT	None	-2	Smp_172530	ORT	GSC progeny/GSCs/neoblast 1	2	Stem-Germinal cells/Parenchymal 1	2	None	-2	Smp_172530	ORT	Downregulated	2	Conserved	2	48h_14d_H2Bi_fgfrAi	2	Cluster_6	4	None	-2	SMESG000060238	dd_Smed_v4_5956_0	ORT	Neoblast/Neoblast/Neoblast	2	dd_Smed_v6_5956_0	ORT	None	-2	SMED30023821	ORT	high	2	1171	1555	873	813	1125.98	-0.93921	0.00871202	Downregulated	396	175
MCU_001857	MCU_001857-RA	Uncharacterized protein	None	NA	NA	-2	None	NA	NA	-2	NA	-2	NA	-2	None	NA	NA	-2	NA	-2	NA	-2	NA	-2	NA	-2	NA	None	NA	NA	-2	None	NA	NA	-2	None	NA	NA	-2	147	171	80	89	125.183	-1.1621	0.194408	NA	26	26
MCOS_0000373901	MCOS_0000373901-mRNA-1	Uncharacterized protein	HDID_0000871401	ORT	None	-2	None	ORT	None	-2	None	-2	None	-2	None	NA	None	-2	None	-2	None	-2	None	-2	None	-2	None	None	NA	None	-2	None	NA	None	-2	None	NA	None	-2	1067	919	601	703	841.385	-0.864294	0.0421991	Downregulated	485	102
MCU_011379	MCU_011379-RA	DNA primase small subunit	HDID_0000136001	UBH	None	-2	Smp_160190	UBH	eled+ neoblasts/neoblast 1	-0.2	None	-2	None	-2	Smp_160190	UBH	None	-2	None	-2	None	-2	Cluster_6	0.4	None	-2	NA	None	NA	NA	-2	None	NA	NA	-2	None	NA	NA	-2	55	74	38	44	53.7684	-0.900847	0.999388	NA	0	0
MCU_013359	MCU_013359-RA	Uncharacterized protein	None	NA	NA	-2	None	NA	NA	-2	NA	-2	NA	-2	None	NA	NA	-2	NA	-2	NA	-2	NA	-2	NA	-2	NA	None	NA	NA	-2	None	NA	NA	-2	None	NA	NA	-2	344	238	147	149	227.483	-1.23688	0.0383726	Downregulated	108	86
MCU_006786	MCU_006786-RA	Uncharacterized protein	HDID_0000140601	UBH	None	-2	None	NA	NA	-2	NA	-2	NA	-2	None	NA	NA	-2	NA	-2	NA	-2	NA	-2	NA	-2	NA	None	NA	NA	-2	None	NA	NA	-2	None	NA	NA	-2	10	3	8	0	5.45513	-0.968493	NA	NA	0	15
MCU_000634	MCU_000634-RA	Uncharacterized protein	HDID_0000883901	ORT	None	-2	Smp_016870;Smp_333580	ORT	GSC progeny/GSCs/neoblast 1/S1@neoblast 1/neoblast 2@	2	Stem-Germinal cells/Meg4+ cells@Parenchymal 1@	2	None@None@	-2	Smp_168220,Smp_084950	ORT	NA@Downregulated@	2	None@None@	-2	None@None@	-2	Cluster_6@None@	4	None@None@	-2	None	None	NA	None	-2	None	NA	None	-2	None	NA	None	-2	337	388	236	280	315.311	-0.741224	0.424935	NA	215	70
MCU_008800	MCU_008800-RD	Kinesin-like protein	HDID_0000817301	ORT	None	-2	Smp_334160	ORT	None	-2	Stem-Germinal cells	2	None	-2	Smp_149260,Smp_119910,Smp_193330	ORT	Downregulated@Downregulated@Downregulated@	2	None@None@None@	-2	48h_14d_H2Bi_fgfrAi@48h_14d_H2Bi_fgfrAi@48h_14d_H2Bi_fgfrAi@	2	Cluster_6@Cluster_6@None@	4	None@None@None@	-2	None	None	NA	None	-2	None	NA	None	-2	None	NA	None	-2	478	563	359	372	450.448	-0.759483	0.216653	NA	163	177
MCU_013240	MCU_013240-RA	Uncharacterized protein	None	NA	NA	-2	None	NA	NA	-2	NA	-2	NA	-2	None	NA	NA	-2	NA	-2	NA	-2	NA	-2	NA	-2	NA	None	NA	NA	-2	None	NA	NA	-2	None	NA	NA	-2	6	4	4	2	4.1228	-0.995686	NA	NA	6	0
MCU_006298	MCU_006298-RA	Stathmin	HDID_0000788301	ORT	None	-2	None	ORT	None	-2	None	-2	None	-2	None	NA	None	-2	None	-2	None	-2	None	-2	None	-2	None	None	NA	None	-2	None	NA	None	-2	None	NA	None	-2	474	618	418	560	520.132	-0.407383	0.999388	NA	318	157
MCU_002881	MCU_002881-RC	Protein kinase domain-containing protein	HDID_0000545401	ORT	None	-2	Smp_177120	ORT	None	-2	None	-2	None	-2	Smp_177120	ORT	None	-2	None	-2	None	-2	Cluster_10	3	None	-2	SMESG000069572	dd_Smed_v4_16034_0	ORT	None	-2	dd_Smed_v6_16034_0	ORT	None	-2	SMED30008000	ORT	None	-2	975	874	624	543	772.519	-0.918945	0.0208268	Downregulated	160	138
MCU_009941	MCU_009941-RB	Protein kinase domain-containing protein	HDID_0001032201	ORT	None	-2	Smp_337870	ORT	neoblast 1	2	Stem-Germinal cells	2	None	-2	Smp_148690	ORT	Downregulated	2	Conserved	2	48h_14d_H2Bi_fgfrAi	2	None	-2	None	-2	None	None	NA	None	-2	None	NA	None	-2	None	NA	None	-2	988	738	404	395	656.014	-1.37101	0.000140807	Downregulated	193	153
MCU_005663	MCU_005663-RA	TPX2 C-terminal domain-containing protein	HDID_0000376501	ORT	None	-2	None	ORT	None	-2	None	-2	None	-2	None	NA	None	-2	None	-2	None	-2	None	-2	None	-2	None	None	NA	None	-2	None	NA	None	-2	None	NA	None	-2	124	136	111	67	111.619	-0.795389	0.999388	NA	72	13
MCU_010681	MCU_010681-RA	Secreted protein	None	NA	NA	-2	None	NA	NA	-2	NA	-2	NA	-2	None	NA	NA	-2	NA	-2	NA	-2	NA	-2	NA	-2	NA	None	NA	NA	-2	None	NA	NA	-2	None	NA	NA	-2	20	6	12	19	14.3061	-0.0237075	0.999388	NA	3	0
MCU_006640	MCU_006640-RA	Uncharacterized protein	None	NA	NA	-2	None	NA	NA	-2	NA	-2	NA	-2	None	NA	NA	-2	NA	-2	NA	-2	NA	-2	NA	-2	NA	None	NA	NA	-2	None	NA	NA	-2	None	NA	NA	-2	777	970	795	781	835.46	-0.396418	0.999388	NA	122	99
MCU_005767	MCU_005767-RA	Telomerase reverse transcriptase (EC 2.7.7.49) (Telomerase catalytic subunit)	HDID_0000219701	RBH	None	-2	Smp_241410	RBH	None	-2	None	-2	None	-2	Smp_241410	RBH	None	-2	None	-2	None	-2	None	-2	None	-2	NA	dd_Smed_v4_17877_0_2	RBH	None	-2	dd_Smed_v6_17877_0_2	RBH	None	-2	None	NA	NA	-2	171	92	97	117	121.42	-0.564794	0.999388	NA	46	52
MCU_014076	MCU_014076-RA	EF-hand domain-containing protein	HDID_0000292601	UBH	None	-2	Smp_033000	UBH	muscle 5	-2	Tegument 1/Parenchymal 1/Tegument 2/gnai+ neurons	-2	None	-2	Smp_033000	UBH	None	-2	None	-2	None	-2	None	-2	None	-2	NA	None	NA	NA	-2	None	NA	NA	-2	None	NA	NA	-2	12	9	10	16	11.6971	0.0473588	0.999388	NA	0	0
MCU_011475	MCU_011475-RA	Serine/threonine-protein kinase PLK (EC 2.7.11.21) (Polo-like kinase)	HDID_0000426301	ORT	None	-2	Smp_009600	ORT	eled+ neoblasts/GSCs/late female germ cells/neoblast 1/neoblast 2/S1	2	Stem-Germinal cells	2	None	-2	Smp_009600	ORT	Downregulated	2	Conserved	2	48h_14d_H2Bi_fgfrAi	2	Cluster_6	4	None	-2	SMESG000007751;SMESG000022441	dd_Smed_v4_4273_0	ORT	Neoblast/Neoblast/Neoblast	2	dd_Smed_v6_4273_0	ORT	None	-2	SMED30025780	ORT	None	-2	1576	1590	1194	1263	1425.69	-0.618934	0.216653	NA	503	205
MCU_005977	MCU_005977-RA	Uncharacterized protein	HDID_0000219701	ORT	None	-2	None	ORT	None	-2	None	-2	None	-2	None	NA	None	-2	None	-2	None	-2	None	-2	None	-2	None	None	NA	None	-2	None	NA	None	-2	None	NA	None	-2	37	23	25	38	30.8945	-0.19424	0.999388	NA	12	37
MCU_003280	MCU_003280-RB	Uncharacterized protein	HDID_0000802201	ORT	None	-2	None	ORT	None	-2	None	-2	None	-2	None	NA	None	-2	None	-2	None	-2	None	-2	None	-2	None	None	NA	None	-2	None	NA	None	-2	None	NA	None	-2	173	131	74	64	114.914	-1.39801	0.0863624	NA	71	58
MCU_006668	MCU_006668-RB	Uncharacterized protein	HDID_0000124101	ORT	None	-2	None	ORT	None	-2	None	-2	None	-2	None	NA	None	-2	None	-2	None	-2	None	-2	None	-2	None	None	NA	None	-2	None	NA	None	-2	None	NA	None	-2	236	172	115	116	164.754	-1.08082	0.226851	NA	31	7
MCU_010783	MCU_010783-RB	Calponin-homology (CH) domain-containing protein	HDID_0000631301	ORT	None	-2	Smp_176000	ORT	None	-2	None	-2	None	-2	Smp_176000	ORT	Downregulated	2	None	-2	48h_14d_H2Bi_fgfrAi	2	Cluster_6	4	None	-2	None	None	NA	None	-2	None	NA	None	-2	None	NA	None	-2	976	775	449	473	690.475	-1.1841	0.00109236	Downregulated	308	61
MCU_007486	MCU_007486-RC	Uncharacterized protein	HDID_0000483001	ORT	None	-2	None	ORT	None	-2	None	-2	None	-2	None	NA	None	-2	None	-2	None	-2	None	-2	None	-2	None	None	NA	None	-2	None	NA	None	-2	None	NA	None	-2	568	640	319	329	477.13	-1.149	0.00172207	Downregulated	226	153
MCU_011431	MCU_011431-RB	Kinetochore protein NDC80	None	NA	None	-2	Smp_169970;Smp_314130	ORT	None@None@	-2	None@Stem-Germinal cells@	2	None@None@	-2	Smp_169970;Smp_314130	ORT	Downregulated@None@	2	None@None@	-2	48h_14d_H2Bi_fgfrAi@None@	2	Cluster_6@None@	4	None@None@	-2	None	None	NA	None	-2	None	NA	None	-2	None	NA	None	-2	143	227	127	149	163.276	-0.666368	0.999388	NA	81	37
MCU_013978	MCU_013978-RA	C2H2-type domain-containing protein	None	NA	None	-2	Smp_347730	ORT	egc+/meg-1+/zfp-1-1+	1	Tegument 1/Tegument 2	-2	None	-2	Smp_347730	ORT	None	-2	None	-2	None	-2	None	-2	None	-2	None	None	NA	None	-2	None	NA	None	-2	None	NA	None	-2	6	7	4	1	4.68594	-1.62359	NA	NA	20	1
MCU_004049	MCU_004049-RA	Protein MIS12 homolog	HDID_0000146001	ORT	None	-2	None	ORT	None	-2	None	-2	None	-2	None	NA	None	-2	None	-2	None	-2	None	-2	None	-2	None	None	NA	None	-2	None	NA	None	-2	None	NA	None	-2	219	269	128	184	203.964	-0.895332	0.412587	NA	49	54
MCU_012015	MCU_012015-RA	Uncharacterized protein	HDID_0000051101	UBH	None	-2	None	NA	NA	-2	NA	-2	NA	-2	None	NA	NA	-2	NA	-2	NA	-2	NA	-2	NA	-2	NA	None	NA	NA	-2	None	NA	NA	-2	None	NA	NA	-2	668	597	289	340	489.595	-1.26445	0.000615867	Downregulated	102	96
MCU_009850	MCU_009850-RA	CYCLIN domain-containing protein	HDID_0000178901	ORT	None	-2	Smp_153660	ORT	None	-2	Stem-Germinal cells	2	None	-2	Smp_153660	ORT	None	-2	None	-2	None	-2	Cluster_6	4	None	-2	None	None	NA	None	-2	None	NA	None	-2	None	NA	None	-2	183	180	157	96	157.047	-0.772053	0.954427	NA	43	38
MCU_008653	MCU_008653-RB	DNA helicase (EC 3.6.4.12)	HDID_0000187501	ORT	None	-2	Smp_094140	ORT	eled+ neoblasts/GSCs/neoblast 1/S1	2	Stem-Germinal cells	2	None	-2	Smp_094140	ORT	Downregulated	2	Conserved	2	48h_14d_H2Bi_fgfrAi	2	Cluster_6	4	None	-2	SMESG000038798	dd_Smed_v4_2682_0	ORT	Neoblast/Neoblast/Neoblast	2	dd_Smed_v6_2682_0	ORT	None	-2	SMED30033600	ORT	None	-2	1012	1314	1129	1219	1168.9	-0.233728	0.999388	NA	621	121
MCU_013750	MCU_013750-RA	BMERB domain-containing protein	HDID_0000172301	ORT	None	-2	None	ORT	None	-2	None	-2	None	-2	None	NA	None	-2	None	-2	None	-2	None	-2	None	-2	None	None	NA	None	-2	None	NA	None	-2	None	NA	None	-2	33	31	6	17	22.7222	-1.73457	0.954427	NA	11	15
MCU_004698	MCU_004698-RA	Ribonucleoside-diphosphate reductase small chain	HDID_0000430101	ORT	None	-2	Smp_055890	ORT	eled+ neoblasts/GSCs/neoblast 1/neoblast 2/S1	2	Stem-Germinal cells	2	None	-2	Smp_055890	ORT	NA	-2	None	-2	None	-2	Cluster_6	4	None	-2	SMESG000044188;SMESG000079368	dd_Smed_v4_2286_0	ORT	Neoblast/Neoblast/Neoblast	2	dd_Smed_v6_2286_0	ORT	None	-2	SMED30010115	ORT	None	-2	4441	4727	5253	5111	4870.36	-0.074579	0.999388	NA	1484	703
MCU_008499	MCU_008499-RB	DNA replication licensing factor MCM7 (EC 3.6.4.12)	HDID_0000199801	ORT	None	-2	Smp_032500	ORT	eled+ neoblasts/neoblast 1	2	Stem-Germinal cells	2	None	-2	Smp_032500	ORT	Downregulated	2	Conserved	2	48h_14d_H2Bi_fgfrAi	2	Cluster_6	4	None	-2	SMESG000057772	dd_Smed_v4_4712_0	ORT	Neoblast/Neoblast/Neoblast	2	dd_Smed_v6_4712_0	ORT	None	-2	SMED30030946	ORT	high	2	1619	2099	1439	1192	1612.26	-0.744887	0.0998345	NA	683	303
MCU_005225	MCU_005225-RA	DNA helicase (EC 3.6.4.12)	HDID_0000994501	ORT	None	-2	Smp_181870	ORT	GSC progeny	2	None	-2	None	-2	Smp_169450,Smp_177920	ORT	None@None@	-2	None@None@	-2	None@None@	-2	Cluster_15@None@	-2	None@None@	-2	SMESG000004906	dd_Smed_v4_22244_0	ORT	None	-2	dd_Smed_v6_22244_0	ORT	None	-2	SMED30001391	ORT	None	-2	373	304	228	219	287.629	-0.856386	0.282022	NA	124	78
MCOS_0000506101	MCOS_0000506101-mRNA-1	Uncharacterized protein	HDID_0000162901	UBH	None	-2	Smp_162340	UBH	None	-2	None	-2	None	-2	Smp_162340	UBH	Downregulated	0	Conserved	0	48h_14d_H2Bi_fgfrAi	0	Cluster_6	0.4	None	-2	NA	None	NA	NA	-2	None	NA	NA	-2	None	NA	NA	-2	33	32	29	28	30.7868	-0.442909	0.999388	NA	0	0
MCOS_0000441301	MCOS_0000441301-mRNA-1	Uncharacterized protein	None	NA	NA	-2	None	NA	NA	-2	NA	-2	NA	-2	None	NA	NA	-2	NA	-2	NA	-2	NA	-2	NA	-2	NA	None	NA	NA	-2	None	NA	NA	-2	None	NA	NA	-2	106	84	69	84	87.0244	-0.571356	0.999388	NA	30	44
MCU_008718	MCU_008718-RG	Uncharacterized protein	HDID_0000835801	ORT	None	-2	None	ORT	None	-2	None	-2	None	-2	None	NA	None	-2	None	-2	None	-2	None	-2	None	-2	None	None	NA	None	-2	None	NA	None	-2	None	NA	None	-2	514	483	230	331	400.475	-1.08578	0.0227761	Downregulated	470	142
MCU_001522	MCU_001522-RA	RING-type domain-containing protein	HDID_0000909701	ORT	None	-2	Smp_344490	ORT	GSC progeny/late male germ cells	2	None	-2	None	-2	Smp_152490	ORT	Upregulated	-2	None	-2	None	-2	None	-2	None	-2	SMESG000031780	dd_Smed_v4_98143_0;dd_Smed_v4_94837_0	ORT	None@None@	-2	dd_Smed_v6_98143_0;dd_Smed_v6_94837_0	ORT	None@None@	-2	SMED30007833	ORT	None	-2	57	44	53	64	54.4311	-0.0470414	0.999388	NA	11	17
MCU_006793	MCU_006793-RE	Ankyrin_rpt-contain_dom domain-containing protein	None	NA	None	-2	None	ORT	None	-2	None	-2	None	-2	None	NA	None	-2	None	-2	None	-2	None	-2	None	-2	SMESG000012441	dd_Smed_v4_15557_0;dd_Smed_v4_15557_0	ORT	None@None@	-2	dd_Smed_v6_15557_0;dd_Smed_v6_15557_0	ORT	None@None@	-2	SMED30026144;SMED30021240	ORT	None@None@	-2	1528	1135	779	875	1108.45	-0.94783	0.0208372	Downregulated	775	475
MCU_010690	MCU_010690-RA	Uncharacterized protein	None	NA	NA	-2	None	NA	NA	-2	NA	-2	NA	-2	None	NA	NA	-2	NA	-2	NA	-2	NA	-2	NA	-2	NA	None	NA	NA	-2	None	NA	NA	-2	None	NA	NA	-2	78	33	31	48	48.7499	-0.763477	0.999388	NA	28	0
MCU_009980	MCU_009980-RA	Uncharacterized protein	HDID_0000300301	ORT	None	-2	None	ORT	None	-2	None	-2	None	-2	None	NA	None	-2	None	-2	None	-2	None	-2	None	-2	None	None	NA	None	-2	None	NA	None	-2	None	NA	None	-2	144	116	78	56	101.886	-1.2127	0.3231	NA	133	109
MCU_010260	MCU_010260-RB	Uncharacterized protein	HDID_0000271001	ORT	None	-2	None	ORT	None	-2	None	-2	None	-2	None	NA	None	-2	None	-2	None	-2	None	-2	None	-2	None	None	NA	None	-2	None	NA	None	-2	None	NA	None	-2	289	289	211	191	249.701	-0.776449	0.440364	NA	74	23
MCU_002449	MCU_002449-RB	Guanylate kinase-associated protein mars	HDID_0000038701	ORT	None	-2	Smp_143460	ORT	GSC progeny/GSCs	2	Stem-Germinal cells	2	None	-2	Smp_143460	ORT	Downregulated	2	None	-2	48h_14d_H2Bi_fgfrAi	2	Cluster_6	4	None	-2	None	None	NA	None	-2	None	NA	None	-2	None	NA	None	-2	350	431	260	251	329.249	-0.860139	0.175437	NA	334	34
MCU_009440	MCU_009440-RB	Kinesin-like protein	HDID_0000148001	ORT	None	-2	Smp_309950;Smp_309960	ORT	None@None@	-2	None@None@	-2	None@None@	-2	Smp_173450	ORT	Downregulated	2	None	-2	48h_14d_H2Bi_fgfrAi	2	Cluster_6	4	None	-2	SMESG000051260	dd_Smed_v4_18330_0	ORT	None	-2	dd_Smed_v6_18330_0	ORT	None	-2	SMED30009527	ORT	None	-2	649	670	535	429	580.394	-0.703627	0.306669	NA	176	94
MCU_000285	MCU_000285-RB	Claspin	HDID_0000142501	ORT	None	-2	None	ORT	None	-2	None	-2	None	-2	None	NA	None	-2	None	-2	None	-2	None	-2	None	-2	SMESG000049039	dd_Smed_v4_7575_0;dd_Smed_v4_4671_0;dd_Smed_v4_7575_0;dd_Smed_v4_4200_0	ORT	Neoblast/Neoblast@None@Neoblast/Neoblast@None@	2	dd_Smed_v6_7575_0;dd_Smed_v6_4671_0;dd_Smed_v6_7575_0;dd_Smed_v6_4200_0	ORT	None@None@None@None@	-2	SMED30006456;SMED30002777	ORT	None@None@	-2	813	669	412	557	627.13	-0.87208	0.115266	NA	397	185
MCU_005572	MCU_005572-RA	PP1-binding domain-containing protein	HDID_0000991701	UBH	Downregulated	-1	Smp_345010	RBH	eled+ neoblasts/GSCs/neoblast 1/neoblast 2	0.2	Stem-Germinal cells/Tegument 2/7b2-pc2+ neurons	1	None	-2	Smp_158930	RBH	None	-2	None	-2	None	-2	None	-2	None	-2	NA	dd_Smed_v4_13700_0_1	RBH	Neoblast/Neoblast/Neoblast	1	dd_Smed_v6_13700_0_1	RBH	None	-2	SMED30034422	RBH	None@None@None@	-2	1342	1589	1001	1098	1277.44	-0.731228	0.075882	NA	412	287
MCU_005097	MCU_005097-RA	Uncharacterized protein	None	NA	NA	-2	None	NA	NA	-2	NA	-2	NA	-2	None	NA	NA	-2	NA	-2	NA	-2	NA	-2	NA	-2	NA	None	NA	NA	-2	None	NA	NA	-2	None	NA	NA	-2	18	13	6	3	10.5672	-2.04193	0.999388	NA	0	9
MCU_012254	MCU_012254-RA	Uncharacterized protein	HDID_0000463501	UBH	None	-2	Smp_001040	UBH	meg-1+/Mehlis' gland/neuron 11/neuron 12/neuron 17/neuron 23/neuron 28/neuron 6/neuron 9/tegument 1/zfp-1-1+	-0.1	Tegument 1/Tegument 2	-2	None	-2	Smp_001040	UBH	None	-2	None	-2	None	-2	Cluster_4	-2	None	-2	NA	None	NA	NA	-2	None	NA	NA	-2	None	NA	NA	-2	27	25	35	26	28.1785	-0.0229033	0.999388	NA	46	0
MCU_004025	MCU_004025-RA	Importin subunit alpha	HDID_0000236301	ORT	None	-2	Smp_245030	ORT	eled+ neoblasts/GSCs/late female germ cells/neoblast 1/S1/S1 progeny	2	Stem-Germinal cells	2	None	-2	Smp_174910	ORT	Downregulated	2	Conserved	2	48h_14d_H2Bi_fgfrAi	2	Cluster_6	4	None	-2	SMESG000063514	dd_Smed_v4_3708_0	ORT	Neoblast/Neoblast/Neoblast	2	dd_Smed_v6_3708_0	ORT	None	-2	SMED30012458	ORT	None	-2	5595	5690	4147	3687	4871.07	-0.778725	0.0127995	Downregulated	2546	1002
MCU_007006	MCU_007006-RC	F-box domain-containing protein	HDID_0000326401	ORT	None	-2	None	ORT	None	-2	None	-2	None	-2	None	NA	None	-2	None	-2	None	-2	None	-2	None	-2	None	None	NA	None	-2	None	NA	None	-2	None	NA	None	-2	150	110	69	76	104.468	-1.10273	0.441457	NA	57	58
MCU_002238	MCU_002238-RA	Ribonucleoside-diphosphate reductase (EC 1.17.4.1)	HDID_0000766101	ORT	None	-2	Smp_009030	ORT	eled+ neoblasts/neoblast 1/neoblast 2	2	None	-2	None	-2	Smp_009030	ORT	Downregulated	2	Conserved	2	None	-2	Cluster_6	4	None	-2	SMESG000029273	dd_Smed_v4_1651_0	ORT	Neoblast/Neoblast/Neoblast	2	dd_Smed_v6_1651_0	ORT	neoblast 1	2	SMED30029973	ORT	None	-2	1346	2001	1623	1448	1610.02	-0.367275	0.999388	NA	882	390
MCU_000971	MCU_000971-RA	BHLH domain-containing protein	None	NA	None	-2	None	ORT	None	-2	None	-2	None	-2	None	NA	None	-2	None	-2	None	-2	None	-2	None	-2	SMESG000018830;SMESG000056587	dd_Smed_v4_9899_0	ORT	Muscle/Muscle/Muscle/Intestine/Protonephridia	-2	dd_Smed_v6_9899_0	ORT	None	-2	SMED30003276	ORT	Nb6	2.5	120	122	64	29	87.3339	-1.62921	0.116221	NA	57	4
MCU_009305	MCU_009305-RA	Tubulin alpha chain	HDID_0000623801	UBH	None	-2	Smp_103790	UBH	flame cells/late male germ cells/tegument 2	-2	None	-2	None	-2	Smp_103790	UBH	NA	-2	None	-2	None	-2	Cluster_15	-2	None	-2	NA	dd_Smed_v4_14445_0_1;dd_Smed_v4_2143_0_1;dd_Smed_v4_26952_0_1;dd_Smed_v4_49206_0_1;dd_Smed_v4_64358_0_1;dd_Smed_v4_70946_0_1;dd_Smed_v4_76016_0_1;dd_Smed_v4_80150_0_1;dd_Smed_v4_80511_0_1	UBH	None	-2	dd_Smed_v6_14445_0_1;dd_Smed_v6_2143_0_1;dd_Smed_v6_26952_0_1;dd_Smed_v6_49206_0_1;dd_Smed_v6_64358_0_1;dd_Smed_v6_70946_0_1;dd_Smed_v6_76016_0_1;dd_Smed_v6_80150_0_1;dd_Smed_v6_80511_0_1	UBH	None	-2	SMED30000400;SMED30004503;SMED30020582;SMED30020748;SMED30022200;SMED30022764;SMED30025568;SMED30027053;SMED30027808;SMED30035439	UBH	None@None@None@None@None@None@None@None@None@None@None@None@None@None@None@None@None@None@None@None@None@	-2	26371	25785	18462	15183	21937.8	-0.885155	0.00295576	Downregulated	10745	4093
MCU_006458	MCU_006458-RA	Myb-like domain-containing protein	HDID_0000289401	ORT	None	-2	None	ORT	None	-2	None	-2	None	-2	None	NA	None	-2	None	-2	None	-2	None	-2	None	-2	None	None	NA	None	-2	None	NA	None	-2	None	NA	None	-2	544	442	366	308	424.256	-0.805892	0.262136	NA	38	21
MCU_010353	MCU_010353-RA	Uncharacterized protein	HDID_0001001201	RBH	None	-2	Smp_137800	RBH	None	-2	None	-2	None	-2	Smp_137800	RBH	None	-2	None	-2	None	-2	Cluster_7	1.2	None	-2	NA	dd_Smed_v4_11593_0_1	UBH	None	-2	dd_Smed_v6_11593_0_1	UBH	None	-2	SMED30032691	UBH	None@None@None@	-2	121	105	60	36	83.8059	-1.48934	0.171798	NA	118	56
MCU_012451	MCU_012451-RA	Uncharacterized protein	HDID_0001078201	ORT	None	-2	None	ORT	None	-2	None	-2	None	-2	None	NA	None	-2	None	-2	None	-2	None	-2	None	-2	None	None	NA	None	-2	None	NA	None	-2	None	NA	None	-2	1057	831	808	976	925.131	-0.341426	0.999388	NA	223	81
MCU_012590	MCU_012590-RA	Uncharacterized protein	None	NA	NA	-2	None	NA	NA	-2	NA	-2	NA	-2	None	NA	NA	-2	NA	-2	NA	-2	NA	-2	NA	-2	NA	None	NA	NA	-2	None	NA	NA	-2	None	NA	NA	-2	4	2	4	7	4.16797	0.606314	NA	NA	12	0
MCU_002913	MCU_002913-RA	Uncharacterized protein	None	NA	NA	-2	None	NA	NA	-2	NA	-2	NA	-2	None	NA	NA	-2	NA	-2	NA	-2	NA	-2	NA	-2	NA	None	NA	NA	-2	None	NA	NA	-2	None	NA	NA	-2	11	12	4	1	7.41366	-2.44868	0.999388	NA	16	0
MCU_003262	MCU_003262-RA	Uncharacterized protein	HDID_0000929901	ORT	None	-2	Smp_176010	ORT	None	-2	None	-2	None	-2	Smp_176010	ORT	Downregulated	2	None	-2	48h_14d_NA_fgfrAi	2	Cluster_6	4	None	-2	None	None	NA	None	-2	None	NA	None	-2	None	NA	None	-2	278	387	208	259	287.179	-0.756469	0.515926	NA	125	89
MCU_013937	MCU_013937-RA	Uncharacterized protein	None	NA	NA	-2	None	NA	NA	-2	NA	-2	NA	-2	None	NA	NA	-2	NA	-2	NA	-2	NA	-2	NA	-2	NA	None	NA	NA	-2	None	NA	NA	-2	None	NA	NA	-2	7	7	2	4	5.18879	-1.47791	NA	NA	17	0
MCU_004016	MCU_004016-RA	DNA repair and recombination protein RAD54-like	HDID_0000355201	ORT	None	-2	Smp_194820	ORT	None	-2	None	-2	None	-2	Smp_194820	ORT	Downregulated	2	Conserved	2	48h_14d_H2Bi_fgfrAi	2	Cluster_6	4	None	-2	SMESG000049182	dd_Smed_v4_15532_0	ORT	None	-2	dd_Smed_v6_15532_0	ORT	None	-2	SMED30032723	ORT	None	-2	97	80	57	48	72.4849	-1.00984	0.909458	NA	90	29
MCU_006191	MCU_006191-RA	Sister chromatid cohesion protein DCC1	HDID_0000086701	ORT	None	-2	Smp_145550	ORT	None	-2	None	-2	None	-2	Smp_145550	ORT	None	-2	None	-2	None	-2	Cluster_10	3	None	-2	SMESG000022220	dd_Smed_v4_17862_0	ORT	None	-2	dd_Smed_v6_17862_0	ORT	None	-2	SMED30017245	ORT	None	-2	61	110	52	34	65.8999	-1.22995	0.702157	NA	38	41
MCU_009549	MCU_009549-RC	DH domain-containing protein	None	NA	None	-2	Smp_153520	ORT	None	-2	Stem-Germinal cells	2	None	-2	Smp_153520	ORT	Downregulated	2	None	-2	48h_14d_H2Bi_fgfrAi	2	Cluster_6	4	None	-2	None	None	NA	None	-2	None	NA	None	-2	None	NA	None	-2	462	376	287	230	347.802	-0.953567	0.122747	NA	110	113
MCU_013229	MCU_013229-RA	Uncharacterized protein	HDID_0000954401	RBH	None	-2	Smp_144160	RBH	None	-2	None	-2	None	-2	Smp_178050	RBH	Downregulated	1	None	-2	48h_14d_H2Bi_fgfrAi	1	Cluster_6	1.4	None	-2	NA	None	NA	NA	-2	None	NA	NA	-2	None	NA	NA	-2	445	314	296	211	324.429	-0.841619	0.435746	NA	287	162
MCU_003882	MCU_003882-RA	Uncharacterized protein	None	NA	NA	-2	None	NA	NA	-2	NA	-2	NA	-2	None	NA	NA	-2	NA	-2	NA	-2	NA	-2	NA	-2	NA	None	NA	NA	-2	None	NA	NA	-2	None	NA	NA	-2	30	20	51	49	36.6221	0.739384	0.999388	NA	28	0
MCU_003892	MCU_003892-RA	Uncharacterized protein	HDID_0000284701	ORT	None	-2	None	ORT	None	-2	None	-2	None	-2	None	NA	None	-2	None	-2	None	-2	None	-2	None	-2	None	None	NA	None	-2	None	NA	None	-2	None	NA	None	-2	217	275	176	178	214.681	-0.72268	0.708353	NA	71	71
MCU_012956	MCU_012956-RD	DUF5741 domain-containing protein	HDID_0000483001	RBH	None	-2	Smp_129710	UBH	eled+ neoblasts/GSC progeny/GSCs/neoblast 1/neoblast 2	-0.2	Stem-Germinal cells	-1	None	-2	Smp_013970	UBH	Downregulated	0	None	-2	48h_14d_H2Bi_fgfrAi	0	Cluster_6	0.4	None	-2	NA	None	NA	NA	-2	None	NA	NA	-2	None	NA	NA	-2	2293	1959	1120	1028	1654.7	-1.24163	2.16e-05	Downregulated	514	471
MCU_010509	MCU_010509-RA	Uncharacterized protein	HDID_0000867701	UBH	None	-2	Smp_332740	UBH	None	-2	None	-2	None	-2	Smp_185620,Smp_163040	UBH	None@None@	-2	None@Conserved@	0	None@None@	-2	None@Cluster_10@	0.3	None@None@	-2	NA	None	NA	NA	-2	None	NA	NA	-2	None	NA	NA	-2	16	44	27	24	27.7829	-0.466592	0.999388	NA	0	27
MCU_008738	MCU_008738-RA	SCP domain-containing protein	HDID_0000858301	UBH	None	-2	Smp_002060	UBH	None	-2	None	-2	None	-2	Smp_002060	UBH	None	-2	None	-2	None	-2	None	-2	None	-2	NA	None	NA	NA	-2	None	NA	NA	-2	None	NA	NA	-2	0	1	0	0				NA	13	3
MCU_007070	MCU_007070-RA	Uncharacterized protein	None	NA	NA	-2	None	NA	NA	-2	NA	-2	NA	-2	None	NA	NA	-2	NA	-2	NA	-2	NA	-2	NA	-2	NA	None	NA	NA	-2	None	NA	NA	-2	None	NA	NA	-2	123	215	155	110	152.064	-0.590149	0.999388	NA	58	27
MCU_001721	MCU_001721-RA	Protein regulator of cytokinesis 1	HDID_0000677101	ORT	None	-2	None	ORT	None	-2	None	-2	None	-2	None	NA	None	-2	None	-2	None	-2	None	-2	None	-2	None	None	NA	None	-2	None	NA	None	-2	None	NA	None	-2	403	497	599	412	476.311	-0.0786483	0.999388	NA	113	174
MCU_000030	MCU_000030-RB	PI3K/PI4K domain-containing protein	HDID_0000141101	ORT	None	-2	None	ORT	None	-2	None	-2	None	-2	None	NA	None	-2	None	-2	None	-2	None	-2	None	-2	SMESG000023629	dd_Smed_v4_14586_0	ORT	None	-2	dd_Smed_v6_14586_0	ORT	None	-2	SMED30019647	ORT	None	-2	328	254	139	133	221.705	-1.35607	0.00938229	Downregulated	154	57
MCU_000825	MCU_000825-RB	Protein kinase domain-containing protein	HDID_0000357801	ORT	None	-2	None	ORT	None	-2	None	-2	None	-2	None	NA	None	-2	None	-2	None	-2	None	-2	None	-2	SMESG000022068	dd_Smed_v4_14267_0	ORT	None	-2	dd_Smed_v6_14267_0	ORT	None	-2	SMED30030751	ORT	None	-2	40	42	87	88	62.3995	0.841737	0.999388	NA	9	38
MCU_008558	MCU_008558-RA	Homeobox domain-containing protein	HDID_0000204801	ORT	None	-2	None	ORT	None	-2	None	-2	None	-2	None	NA	None	-2	None	-2	None	-2	None	-2	None	-2	None	None	NA	None	-2	None	NA	None	-2	None	NA	None	-2	29	30	13	18	23.1711	-1.18199	0.999388	NA	30	0
MCU_010330	MCU_010330-RA	Aurora kinase (EC 2.7.11.1)	HDID_0000360301	ORT	None	-2	Smp_335730	ORT	None	-2	Stem-Germinal cells	2	None	-2	Smp_135360	ORT	None	-2	None	-2	None	-2	Cluster_6	4	None	-2	SMESG000004605;SMESG000016505;SMESG000016545	dd_Smed_v4_10323_0	ORT	None	-2	dd_Smed_v6_10323_0	ORT	None	-2	SMED30025661	ORT	None	-2	318	346	196	202	271.941	-0.989669	0.0781051	NA	166	267
MCU_009622	MCU_009622-RC	MCM domain-containing protein	HDID_0000715601	ORT	None	-2	Smp_151560	ORT	None	-2	Stem-Germinal cells	2	None	-2	Smp_151560	ORT	Downregulated	2	None	-2	48h_14d_H2Bi_fgfrAi	2	Cluster_6	4	None	-2	SMESG000023015	dd_Smed_v4_18101_0;dd_Smed_v4_15023_0;dd_Smed_v4_10658_0	ORT	None@None@None@	-2	dd_Smed_v6_18101_0;dd_Smed_v6_15023_0;dd_Smed_v6_10658_0	ORT	None@None@None@	-2	SMED30011540	ORT	None	-2	590	463	542	533	534.462	-0.228725	0.999388	NA	173	188
MCU_005570	MCU_005570-RA	RRM domain-containing protein	None	NA	None	-2	None	ORT	None	-2	None	-2	None	-2	None	NA	None	-2	None	-2	None	-2	None	-2	None	-2	SMESG000006390	dd_Smed_v4_11311_0	ORT	Parapharyngeal/Cathepsin+ cell/Cathepsin+ cell/Neural	-2	dd_Smed_v6_11311_0	ORT	None	-2	SMED30021611	ORT	None	-2	0	0	1	0				NA	10	0
MCU_002391	MCU_002391-RA	BHLH domain-containing protein	HDID_0000273301	UBH	None	-2	Smp_132790	RBH	None	-2	None	-2	None	-2	Smp_132790	RBH	None	-2	None	-2	None	-2	None	-2	None	-2	NA	None	NA	NA	-2	None	NA	NA	-2	None	NA	NA	-2	34	24	54	21	33.1327	0.114577	0.999388	NA	7	0
MCU_011744	MCU_011744-RA	Galactosylgalactosylxylosylprotein 3-beta-glucuronosyltransferase (EC 2.4.1.135)	None	NA	None	-2	None	ORT	None	-2	None	-2	None	-2	None	NA	None	-2	None	-2	None	-2	None	-2	None	-2	SMESG000063232	dd_Smed_v4_9931_0	ORT	None	-2	dd_Smed_v6_9931_0	ORT	None	-2	SMED30000031	ORT	None	-2	1	1	2	1				NA	2	0
MCU_012252	MCU_012252-RA	Uncharacterized protein	HDID_0000463501	UBH	None	-2	Smp_001040	UBH	meg-1+/Mehlis' gland/neuron 11/neuron 12/neuron 17/neuron 23/neuron 28/neuron 6/neuron 9/tegument 1/zfp-1-1+	-0.1	Tegument 1/Tegument 2	-2	None	-2	Smp_001040	UBH	None	-2	None	-2	None	-2	Cluster_4	-2	None	-2	NA	None	NA	NA	-2	None	NA	NA	-2	None	NA	NA	-2	38	30	21	20	28.0083	-0.987744	0.999388	NA	0	21
MCU_012297	MCU_012297-RA	Reverse transcriptase domain-containing protein	None	NA	NA	-2	None	NA	NA	-2	NA	-2	NA	-2	None	NA	NA	-2	NA	-2	NA	-2	NA	-2	NA	-2	NA	None	NA	NA	-2	None	NA	NA	-2	None	NA	NA	-2	176	84	67	62	101.31	-1.2799	0.412587	NA	41	27
MCU_009940	MCU_009940-RA	N-acetyltransferase domain-containing protein	HDID_0000941201	ORT	None	-2	Smp_065150	ORT	eled+ neoblasts/late female germ cells/neoblast 1/neoblast 2	2	Stem-Germinal cells	2	None	-2	Smp_065150	ORT	Downregulated	2	None	-2	48h_14d_H2Bi_fgfrAi	2	Cluster_6	4	None	-2	None	None	NA	None	-2	None	NA	None	-2	None	NA	None	-2	73	77	51	39	61.4964	-0.987655	0.986563	NA	45	25
MCU_007726	MCU_007726-RF	MutL_C domain-containing protein	HDID_0000400301	ORT	None	-2	Smp_343620	ORT	None	-2	Ambiguous 1	-2	None	-2	Smp_143380	ORT	NA	-2	None	-2	None	-2	Cluster_10	3	None	-2	SMESG000004803;SMESG000066771	dd_Smed_v4_15640_0	ORT	None	-2	dd_Smed_v6_15640_0	ORT	None	-2	SMED30028625	ORT	None	-2	242	223	157	200	208.653	-0.637248	0.974164	NA	110	77
MCU_003435	MCU_003435-RC	Spc7 kinetochore protein domain-containing protein	HDID_0000921401	ORT	None	-2	None	ORT	None	-2	None	-2	None	-2	None	NA	None	-2	None	-2	None	-2	None	-2	None	-2	None	None	NA	None	-2	None	NA	None	-2	None	NA	None	-2	504	559	446	381	478.826	-0.612112	0.587218	NA	234	192
MCU_009565	MCU_009565-RA	H15 domain-containing protein	HDID_0000002101;HDID_0000286901	ORT	Downregulated@Downregulated@	1	None	ORT	None	-2	None	-2	None	-2	None	NA	None	-2	None	-2	None	-2	None	-2	None	-2	None	None	NA	None	-2	None	NA	None	-2	None	NA	None	-2	3843	3781	1868	1863	2934.12	-1.2845	1.17e-07	Downregulated	1064	514
MCU_010811	MCU_010811-RA	CDT1 domain-containing protein	HDID_0000415701	ORT	None	-2	None	ORT	None	-2	None	-2	None	-2	None	NA	None	-2	None	-2	None	-2	None	-2	None	-2	None	None	NA	None	-2	None	NA	None	-2	None	NA	None	-2	351	394	252	329	335.664	-0.610336	0.837708	NA	494	116
MCU_002342	MCU_002342-RB	Uncharacterized protein	HDID_0000016401	ORT	None	-2	None	ORT	None	-2	None	-2	None	-2	None	NA	None	-2	None	-2	None	-2	None	-2	None	-2	None	None	NA	None	-2	None	NA	None	-2	None	NA	None	-2	84	58	45	58	62.5283	-0.725314	0.999388	NA	117	36
MCU_002094	MCU_002094-RA	GCM domain-containing protein	None	NA	None	-2	Smp_171130	ORT	None	-2	None	-2	εβ	2	Smp_171130	ORT	None	-2	None	-2	None	-2	None	-2	None	-2	SMESG000036444;SMESG000056241	dd_Smed_v4_7752_0	ORT	Parapharyngeal	-2	dd_Smed_v6_7752_0	ORT	None	-2	SMED30030866	ORT	None	-2	32	25	27	18	25.9269	-0.597514	0.999388	NA	18	16
MCU_013154	MCU_013154-RA	GST N-terminal domain-containing protein	HDID_0001120901	UBH	None	-2	Smp_336250	UBH	None	-2	Parenchymal 2/Tegument 1	-2	None	-2	Smp_102070	UBH	None	-2	None	-2	None	-2	Cluster_12	-2	None	-2	NA	None	NA	NA	-2	None	NA	NA	-2	None	NA	NA	-2	27	31	8	7	19.2182	-2.20058	0.565486	NA	23	0
MCU_002891	MCU_002891-RA	Chromosome transmission fidelity protein 8	HDID_0000160201	ORT	None	-2	Smp_342520	ORT	GSC progeny	2	Stem-Germinal cells	2	None	-2	Smp_130740	ORT	None	-2	None	-2	None	-2	Cluster_6	4	None	-2	SMESG000064421	dd_Smed_v4_15527_0	ORT	None	-2	dd_Smed_v6_15527_0	ORT	None	-2	SMED30024050	ORT	None	-2	100	47	46	50	62.556	-0.884079	0.999388	NA	61	21
MCU_002195	MCU_002195-RA	Uncharacterized protein	None	NA	NA	-2	None	NA	NA	-2	NA	-2	NA	-2	None	NA	NA	-2	NA	-2	NA	-2	NA	-2	NA	-2	NA	None	NA	NA	-2	None	NA	NA	-2	None	NA	NA	-2	7	2	14	4	6.63738	0.730307	NA	NA	10	0
MCU_013857	MCU_013857-RA	Uncharacterized protein	None	NA	NA	-2	None	NA	NA	-2	NA	-2	NA	-2	None	NA	NA	-2	NA	-2	NA	-2	NA	-2	NA	-2	NA	None	NA	NA	-2	None	NA	NA	-2	None	NA	NA	-2	231	194	292	232	236.298	0.0463166	0.999388	NA	32	0
MCU_001891	MCU_001891-RA	Deacetylase sirtuin-type domain-containing protein	HDID_0000181501	UBH	Downregulated	-1	Smp_084140	UBH	None	-2	Meg4+ cells/NDF+ neurons/Ambiguous 2	-2	None	-2	Smp_084140	UBH	None	-2	None	-2	None	-2	Cluster_11	-2	None	-2	NA	dd_Smed_v4_10955_0_1	RBH	None	-2	dd_Smed_v6_10955_0_1	RBH	None	-2	SMED30005908	RBH	None@None@None@	-2	300	241	257	315	278.939	-0.178495	0.999388	NA	110	27
MCU_005867	MCU_005867-RB	Uncharacterized protein	HDID_0000861601	ORT	None	-2	None	ORT	None	-2	None	-2	None	-2	None	NA	None	-2	None	-2	None	-2	None	-2	None	-2	None	None	NA	None	-2	None	NA	None	-2	None	NA	None	-2	241	285	223	212	242.645	-0.523081	0.999388	NA	195	19
MCU_012728	MCU_012728-RA	Uncharacterized protein	None	NA	NA	-2	None	NA	NA	-2	NA	-2	NA	-2	None	NA	NA	-2	NA	-2	NA	-2	NA	-2	NA	-2	NA	None	NA	NA	-2	None	NA	NA	-2	None	NA	NA	-2	53	44	36	25	40.5216	-0.924657	0.999388	NA	15	0
MCU_002912	MCU_002912-RB	Shugoshin C-terminal domain-containing protein	HDID_0000712501	ORT	None	-2	None	ORT	None	-2	None	-2	None	-2	None	NA	None	-2	None	-2	None	-2	None	-2	None	-2	None	None	NA	None	-2	None	NA	None	-2	None	NA	None	-2	82	50	37	26	50.7405	-1.32941	0.749441	NA	18	31
MCU_003905	MCU_003905-RB	Uncharacterized protein	HDID_0000980101	ORT	None	-2	Smp_153610	ORT	None	-2	None	-2	None	-2	Smp_153610	ORT	None	-2	None	-2	None	-2	Cluster_7	2	None	-2	SMESG000042345	dd_Smed_v4_5543_0	ORT	Neoblast/Neoblast/Neural	2	dd_Smed_v6_5543_0	ORT	None	-2	SMED30003162	ORT	None	-2	748	849	605	552	699.566	-0.714657	0.183623	NA	367	129
MCU_005021	MCU_005021-RA	C2H2-type domain-containing protein	HDID_0000680801	ORT	None	-2	None	ORT	None	-2	None	-2	None	-2	None	NA	None	-2	None	-2	None	-2	None	-2	None	-2	None	None	NA	None	-2	None	NA	None	-2	None	NA	None	-2	11	21	4	6	10.9211	-1.91876	0.999388	NA	10	0
MCU_007872	MCU_007872-RB	MMS22L_C domain-containing protein	HDID_0000225401	ORT	None	-2	None	ORT	None	-2	None	-2	None	-2	None	NA	None	-2	None	-2	None	-2	None	-2	None	-2	None	None	NA	None	-2	None	NA	None	-2	None	NA	None	-2	231	204	154	160	190.763	-0.726204	0.793284	NA	126	46
MCU_008769	MCU_008769-RA	SWIM-type domain-containing protein	HDID_0000315301	ORT	None	-2	None	ORT	None	-2	None	-2	None	-2	None	NA	None	-2	None	-2	None	-2	None	-2	None	-2	None	None	NA	None	-2	None	NA	None	-2	None	NA	None	-2	101	101	35	45	73.3934	-1.59029	0.114578	NA	33	25
MCU_002213	MCU_002213-RA	Nuclear receptor domain-containing protein	HDID_0000257901	UBH	Downregulated	-1	Smp_034860	UBH	muscle 5/neoblast 2/neuron 28/unknown	2	None	-2	None	-2	Smp_034860	UBH	None	-2	None	-2	None	-2	None	-2	None	-2	NA	None	NA	NA	-2	None	NA	NA	-2	None	NA	NA	-2	0	0	0	0				NA	0	10
MCU_004017	MCU_004017-RA	SNF2_N domain-containing protein	HDID_0000355201	UBH	None	-2	Smp_194820	UBH	None	-2	None	-2	None	-2	Smp_194820	UBH	Downregulated	0	Conserved	0	48h_14d_H2Bi_fgfrAi	0	Cluster_6	0.4	None	-2	NA	None	NA	NA	-2	None	NA	NA	-2	None	NA	NA	-2	9	7	2	1	5.0712	-2.67144	NA	NA	36	9
MCU_005087	MCU_005087-RA	Uncharacterized protein	None	NA	NA	-2	None	NA	NA	-2	NA	-2	NA	-2	None	NA	NA	-2	NA	-2	NA	-2	NA	-2	NA	-2	NA	None	NA	NA	-2	None	NA	NA	-2	None	NA	NA	-2	47	28	20	17	29.1079	-1.28275	0.999388	NA	16	0
MCU_008486	MCU_008486-RA	Uncharacterized protein	HDID_0000954401	ORT	None	-2	None	ORT	None	-2	None	-2	None	-2	None	NA	None	-2	None	-2	None	-2	None	-2	None	-2	None	None	NA	None	-2	None	NA	None	-2	None	NA	None	-2	1151	950	587	620	851.159	-1.05754	0.00313914	Downregulated	664	302
MCU_011129	MCU_011129-RA	DNA endonuclease activator Ctp1 C-terminal domain-containing protein	HDID_0000945901	ORT	None	-2	None	ORT	None	-2	None	-2	None	-2	None	NA	None	-2	None	-2	None	-2	None	-2	None	-2	None	None	NA	None	-2	None	NA	None	-2	None	NA	None	-2	630	710	480	558	602.211	-0.61943	0.441724	NA	663	282
MCU_011506	MCU_011506-RA	H15 domain-containing protein	None	NA	None	-2	Smp_003770;Smp_162370	ORT	eled+ neoblasts/neoblast 1/S1/S1 progeny@eled+ neoblasts/GSCs/late female germ cells/neoblast 1/neoblast 2/S1/S1 progeny@	2	7b2-pc2+ neurons/Stem-Germinal cells/Actin 2 muscle@Stem-Germinal cells@	2	None@None@	-2	Smp_003770;Smp_162370	ORT	None@None@	-2	None@None@	-2	None@None@	-2	Cluster_7@Cluster_6@	4	None@None@	-2	None	None	NA	None	-2	None	NA	None	-2	None	NA	None	-2	35	7	10	8	15.84	-1.50397	0.999388	NA	56	0
MCU_006273	MCU_006273-RB	Uncharacterized protein	HDID_0000121301	ORT	None	-2	Smp_019760	ORT	None	-2	None	-2	None	-2	Smp_019760	ORT	Downregulated	2	Conserved	2	None	-2	Cluster_6	4	None	-2	None	None	NA	None	-2	None	NA	None	-2	None	NA	None	-2	343	402	230	252	312.946	-0.87805	0.162036	NA	136	202
MCU_014383	MCU_014383-RA	Uncharacterized protein	None	NA	NA	-2	None	NA	NA	-2	NA	-2	NA	-2	None	NA	NA	-2	NA	-2	NA	-2	NA	-2	NA	-2	NA	None	NA	NA	-2	None	NA	NA	-2	None	NA	NA	-2	45	20	20	43	32.3445	-0.317999	0.999388	NA	5	9
MCU_009514	MCU_009514-RB	Gamma-tubulin complex component	None	NA	None	-2	Smp_031070	ORT	None	-2	None	-2	None	-2	Smp_031070	ORT	None	-2	None	-2	None	-2	Cluster_12	-2	None	-2	SMESG000078576	dd_Smed_v4_11306_0	ORT	None	-2	dd_Smed_v6_11306_0	ORT	None	-2	SMED30006616	ORT	None	-2	273	348	304	188	281.486	-0.581206	0.999388	NA	103	81
MCU_008114	MCU_008114-RB	Protein CIP2A	HDID_0000556701	ORT	None	-2	Smp_166820	ORT	None	-2	Stem-Germinal cells	2	None	-2	Smp_166820	ORT	Downregulated	2	None	-2	None	-2	Cluster_6	4	None	-2	None	None	NA	None	-2	None	NA	None	-2	None	NA	None	-2	234	181	125	155	177.729	-0.827418	0.645555	NA	215	80
MCU_011655	MCU_011655-RA	C2H2-type domain-containing protein	HDID_0000651201;HDID_0000669201	ORT	None@None@	-2	Smp_175410	ORT	neuron 10/neuron 3	-2	None	-2	None	-2	Smp_175410	ORT	None	-2	None	-2	None	-2	None	-2	None	-2	SMESG000042630	dd_Smed_v4_14824_0	ORT	Neural	-2	dd_Smed_v6_14824_0	ORT	None	-2	SMED30006871	ORT	None	-2	100	97	50	37	73.6968	-1.43157	0.234577	NA	145	0
MCU_012654	MCU_012654-RA	Uncharacterized protein	None	NA	NA	-2	None	NA	NA	-2	NA	-2	NA	-2	None	NA	NA	-2	NA	-2	NA	-2	NA	-2	NA	-2	NA	None	NA	NA	-2	None	NA	NA	-2	None	NA	NA	-2	10	3	20	4	9.13003	0.61591	0.999388	NA	10	22
MCU_008119	MCU_008119-RA	Uncharacterized protein	None	NA	NA	-2	None	NA	NA	-2	NA	-2	NA	-2	None	NA	NA	-2	NA	-2	NA	-2	NA	-2	NA	-2	NA	None	NA	NA	-2	None	NA	NA	-2	None	NA	NA	-2	31	20	32	19	25.7073	-0.259822	0.999388	NA	6	4
MCU_001534	MCU_001534-RG	Helicase C-terminal domain-containing protein	HDID_0000205401	ORT	None	-2	Smp_026030	ORT	None	-2	None	-2	None	-2	Smp_050310	ORT	Downregulated	2	None	-2	None	-2	None	-2	None	-2	SMESG000074988	dd_Smed_v4_9943_0	ORT	None	-2	dd_Smed_v6_9943_0	ORT	None	-2	SMED30009590	ORT	None	-2	279	161	148	139	186.819	-0.881458	0.651561	NA	137	86
MCU_012653	MCU_012653-RA	Uncharacterized protein	None	NA	NA	-2	None	NA	NA	-2	NA	-2	NA	-2	None	NA	NA	-2	NA	-2	NA	-2	NA	-2	NA	-2	NA	None	NA	NA	-2	None	NA	NA	-2	None	NA	NA	-2	11	12	10	14	11.7509	-0.191139	0.999388	NA	14	47
MCU_010520	MCU_010520-RA	SUN domain-containing protein	HDID_0000218601	UBH	Downregulated	-1	Smp_212900	UBH	None	-2	None	-2	None	-2	Smp_210590,Smp_180080	UBH	None@None@	-2	None@None@	-2	None@None@	-2	None@None@	-2	None@None@	-2	NA	None	NA	NA	-2	None	NA	NA	-2	None	NA	NA	-2	139	80	85	109	104.648	-0.440947	0.999388	NA	11	0
MCU_004464	MCU_004464-RA	Uncharacterized protein	HDID_0001043001	ORT	None	-2	Smp_213850	ORT	None	-2	Ambiguous 1/Ambiguous 2	-2	None	-2	Smp_167250	ORT	None	-2	None	-2	None	-2	None	-2	None	-2	None	None	NA	None	-2	None	NA	None	-2	None	NA	None	-2	598	479	503	426	507.629	-0.470672	0.999388	NA	161	132
MCU_003498	MCU_003498-RA	Kinesin-like protein	HDID_0000817301	UBH	None	-2	Smp_002280	UBH	None	-2	Ambiguous 1	-2	None	-2	Smp_002280	UBH	None	-2	None	-2	None	-2	Cluster_12	-2	None	-2	NA	None	NA	NA	-2	None	NA	NA	-2	None	NA	NA	-2	390	197	121	152	224.345	-1.37389	0.0590862	NA	262	98
MCU_001692	MCU_001692-RB	Serine hydroxymethyltransferase (EC 2.1.2.1)	HDID_0000997001	ORT	None	-2	Smp_179710	ORT	GSC progeny/late female germ cells/mature vitellocytes	2	Stem-Germinal cells	2	None	-2	Smp_179710	ORT	Downregulated	2	Conserved	2	48h_14d_H2Bi_fgfrAi	2	Cluster_6	4	None	-2	SMESG000017080	dd_Smed_v4_2312_0	ORT	Neoblast/Neoblast/Cathepsin+ cell/Neoblast	2	dd_Smed_v6_2312_0	ORT	None	-2	SMED30022447	ORT	None	-2	653	735	573	446	611.27	-0.694977	0.330315	NA	653	284
MCU_000672	MCU_000672-RA	Hexosyltransferase (EC 2.4.1.-)	HDID_0000346101	ORT	None	-2	Smp_151200;Smp_151220;Smp_323730;Smp_333180	ORT	None@None@None@None@	-2	None@Meg4+ cells@None@None@	-2	None@None@None@None@	-2	Smp_042720,Smp_198170,Smp_198970,Smp_187480,Smp_133290	ORT	NA@None@None@None@None@	-2	None@None@None@None@None@	-2	None@None@None@None@None@	-2	None@None@Cluster_5@Cluster_5@None@	-2	None@None@None@psi-kappa@None@	2	None	None	NA	None	-2	None	NA	None	-2	None	NA	None	-2	64	102	32	40	61.3921	-1.44883	0.363026	NA	301	97
MCU_005413	MCU_005413-RA	C2H2-type domain-containing protein	HDID_0001087701	ORT	None	-2	Smp_144540	ORT	None	-2	None	-2	None	-2	Smp_144540	ORT	None	-2	None	-2	None	-2	None	-2	None	-2	SMESG000058261;SMESG000079499	dd_Smed_v4_26394_0	ORT	None	-2	dd_Smed_v6_26394_0	ORT	None	-2	SMED30028726	ORT	None	-2	17	25	0	0	11.3819	-7.07938	0.0216145	Downregulated	17	0
MCU_007071	MCU_007071-RB	BHLH domain-containing protein	HDID_0000860301	ORT	Downregulated	1	Smp_142270	ORT	muscle 4/muscle 5/muscle 6	-2	Actin 2 muscle	-2	None	-2	Smp_142260	ORT	None	-2	None	-2	None	-2	Cluster_7	2	None	-2	SMESG000032044	dd_Smed_v4_16663_0;dd_Smed_v4_5579_0	ORT	None@Parapharyngeal/Muscle/Muscle/Intestine@	-2	dd_Smed_v6_16663_0;dd_Smed_v6_5579_0	ORT	None@None@	-2	SMED30029322;SMED30001195	ORT	None@None@	-2	660	672	456	437	567.633	-0.829311	0.0737733	NA	135	96
MCU_008837	MCU_008837-RA	Dynein assembly factor 1, axonemal homolog	HDID_0000360701	ORT	None	-2	Smp_104790	ORT	None	-2	None	-2	None	-2	Smp_104790	ORT	None	-2	None	-2	None	-2	Cluster_7	2	None	-2	SMESG000053815;SMESG000053819	dd_Smed_v4_9926_1	ORT	Phyarnx	-2	dd_Smed_v6_9926_1	ORT	None	-2	SMED30008679	ORT	None	-2	364	313	314	407	350.007	-0.166835	0.999388	NA	198	62
MCU_014450	MCU_014450-RA	GST C-terminal domain-containing protein	HDID_0000573801;HDID_0000656301;HDID_0000662601;HDID_0000663601;HDID_0000665501;HDID_0000989101;HDID_0001107001;HDID_0001120001	ORT	None@None@None@None@None@None@None@None@	-2	None	ORT	None	-2	None	-2	None	-2	None	NA	None	-2	None	-2	None	-2	None	-2	None	-2	None	None	NA	None	-2	None	NA	None	-2	None	NA	None	-2	78	39	33	40	48.9736	-0.949047	0.999388	NA	7	21
MCOS_0000996401	MCOS_0000996401-mRNA-1	Guanylate cyclase domain-containing protein	None	NA	NA	-2	None	NA	NA	-2	NA	-2	NA	-2	None	NA	NA	-2	NA	-2	NA	-2	NA	-2	NA	-2	NA	None	NA	NA	-2	None	NA	NA	-2	None	NA	NA	-2	5	9	4	9	6.74879	-0.351138	NA	NA	10	0
MCU_010473	MCU_010473-RA	Uncharacterized protein	HDID_0000048701	UBH	None	-2	None	NA	NA	-2	NA	-2	NA	-2	None	NA	NA	-2	NA	-2	NA	-2	NA	-2	NA	-2	NA	None	NA	NA	-2	None	NA	NA	-2	None	NA	NA	-2	274	256	240	304	269.139	-0.218017	0.999388	NA	201	39
MCU_007718	MCU_007718-RA	SCP domain-containing protein	None	NA	None	-2	Smp_300070;Smp_300080	ORT	esophageal gland@esophageal gland@	-2	Meg4+ cells@Meg4+ cells@	-2	None@None@	-2	Smp_070240,Smp_199890	ORT	None@None@	-2	None@None@	-2	None@None@	-2	None@None@	-2	None@None@	-2	SMESG000044054	dd_Smed_v4_94450_0;dd_Smed_v4_76528_0	ORT	None@None@	-2	dd_Smed_v6_94450_0;dd_Smed_v6_76528_0	ORT	None@None@	-2	SMED30026122	ORT	None	-2	11	20	8	17	14.0793	-0.553937	0.999388	NA	10	0
MCU_002394	MCU_002394-RA	BHLH domain-containing protein	HDID_0000273301	ORT	None	-2	None	ORT	None	-2	None	-2	None	-2	None	NA	None	-2	None	-2	None	-2	None	-2	None	-2	None	None	NA	None	-2	None	NA	None	-2	None	NA	None	-2	70	107	73	74	81.5786	-0.511838	0.999388	NA	41	46
MCU_010023	MCU_010023-RA	Uncharacterized protein	HDID_0000048701	ORT	None	-2	None	ORT	None	-2	None	-2	None	-2	None	NA	None	-2	None	-2	None	-2	None	-2	None	-2	None	None	NA	None	-2	None	NA	None	-2	None	NA	None	-2	124	241	180	204	186.32	-0.165879	0.999388	NA	158	39
MCU_013090	MCU_013090-RA	Uncharacterized protein	HDID_0000225401	UBH	None	-2	None	NA	NA	-2	NA	-2	NA	-2	None	NA	NA	-2	NA	-2	NA	-2	NA	-2	NA	-2	NA	None	NA	NA	-2	None	NA	NA	-2	None	NA	NA	-2	65	43	47	26	46.4058	-0.824494	0.999388	NA	77	0
MCU_009582	MCU_009582-RA	Lebercilin domain-containing protein	None	NA	NA	-2	None	NA	NA	-2	NA	-2	NA	-2	None	NA	NA	-2	NA	-2	NA	-2	NA	-2	NA	-2	NA	None	NA	NA	-2	None	NA	NA	-2	None	NA	NA	-2	22	16	14	24	19.1021	-0.261852	0.999388	NA	0	0
MCU_003804	MCU_003804-RA	Uncharacterized protein	None	NA	NA	-2	None	NA	NA	-2	NA	-2	NA	-2	None	NA	NA	-2	NA	-2	NA	-2	NA	-2	NA	-2	NA	None	NA	NA	-2	None	NA	NA	-2	None	NA	NA	-2	29195	23136	14241	13312	20638.4	-1.18395	2.16e-05	Downregulated	23414	8717
MCU_007189	MCU_007189-RA	SCP domain-containing protein	HDID_0000796901	UBH	None	-2	Smp_002070	UBH	None	-2	None	-2	None	-2	Smp_002070	UBH	None	-2	None	-2	None	-2	None	-2	None	-2	NA	None	NA	NA	-2	None	NA	NA	-2	None	NA	NA	-2	6	12	11	22	12.389	0.631934	0.999388	NA	10	0
MCU_004826	MCU_004826-RA	SCP domain-containing protein	None	NA	None	-2	Smp_002060;Smp_002070	ORT	None@None@	-2	None@None@	-2	None@None@	-2	Smp_002060;Smp_002070	ORT	None@None@	-2	None@None@	-2	None@None@	-2	None@None@	-2	None@None@	-2	SMESG000044051;SMESG000044056	dd_Smed_v4_11014_0	ORT	None	-2	dd_Smed_v6_11014_0	ORT	None	-2	SMED30020109	ORT	None	-2	0	2	3	3	1.90015	1.36912	NA	NA	24	0
MCOS_0001031101	MCOS_0001031101-mRNA-1	Kinesin motor domain-containing protein	HDID_0000051101	ORT	None	-2	Smp_137660;Smp_311740	ORT	None@None@	-2	None@Stem-Germinal cells@	2	None@None@	-2	Smp_137660	ORT	None	-2	None	-2	None	-2	Cluster_6	4	None	-2	SMESG000030852	dd_Smed_v4_13972_0	ORT	Neoblast/Neoblast/Neoblast	2	dd_Smed_v6_13972_0	ORT	None	-2	SMED30025245	ORT	None	-2	18	19	24	19	19.9328	-0.0339476	0.999388	NA	19	0
MCU_010716	MCU_010716-RA	non-specific serine/threonine protein kinase (EC 2.7.11.1)	None	NA	None	-2	None	ORT	None	-2	None	-2	None	-2	None	NA	None	-2	None	-2	None	-2	None	-2	None	-2	SMESG000018013	dd_Smed_v4_8754_0;dd_Smed_v4_50422_0;dd_Smed_v4_38109_0	ORT	None@None@None@	-2	dd_Smed_v6_8754_0;dd_Smed_v6_50422_0;dd_Smed_v6_38109_0	ORT	None@None@None@	-2	SMED30029985	ORT	None	-2	84	58	62	72	69.6282	-0.345182	0.999388	NA	53	67
MCU_010268	MCU_010268-RA	Uncharacterized protein	None	NA	NA	-2	None	NA	NA	-2	NA	-2	NA	-2	None	NA	NA	-2	NA	-2	NA	-2	NA	-2	NA	-2	NA	None	NA	NA	-2	None	NA	NA	-2	None	NA	NA	-2	32	28	10	24	24.1625	-1.07876	0.999388	NA	37	41
MCU_014144	MCU_014144-RA	Uncharacterized protein	None	NA	NA	-2	None	NA	NA	-2	NA	-2	NA	-2	None	NA	NA	-2	NA	-2	NA	-2	NA	-2	NA	-2	NA	None	NA	NA	-2	None	NA	NA	-2	None	NA	NA	-2	13	25	28	39	25.5702	0.576603	0.999388	NA	14	3
MCU_007291	MCU_007291-RA	SCP domain-containing protein	HDID_0000858301	UBH	None	-2	Smp_123090	UBH	None	-2	None	-2	None	-2	Smp_123090	UBH	None	-2	None	-2	None	-2	None	-2	None	-2	NA	None	NA	NA	-2	None	NA	NA	-2	None	NA	NA	-2	10	5	3	16	8.46561	0.0681002	0.999388	NA	0	10
MCU_003639	MCU_003639-RA	Uncharacterized protein	HDID_0000796901	UBH	None	-2	None	NA	NA	-2	NA	-2	NA	-2	None	NA	NA	-2	NA	-2	NA	-2	NA	-2	NA	-2	NA	None	NA	NA	-2	None	NA	NA	-2	None	NA	NA	-2	0	4	3	3	2.42708	0.373365	NA	NA	18	0
MCU_002237	MCU_002237-RA	DNA mismatch repair protein	HDID_0000114001;HDID_0000766001	ORT	None@None@	-2	Smp_042670	ORT	None	-2	Stem-Germinal cells	2	None	-2	Smp_042670	ORT	None	-2	None	-2	None	-2	Cluster_7	2	None	-2	SMESG000073017	dd_Smed_v4_15463_0	ORT	Neoblast	2	dd_Smed_v6_15463_0	ORT	None	-2	SMED30027419	ORT	None	-2	1000	1112	1046	948	1031.58	-0.333053	0.999388	NA	402	546
MCU_008516	MCU_008516-RA	Aldedh domain-containing protein	HDID_0001016101	UBH	None	-2	Smp_312460	UBH	None	-2	Smkk7+ neurons	-2	None	-2	Smp_050390	UBH	None	-2	None	-2	None	-2	Cluster_8	-2	None	-2	NA	dd_Smed_v4_1493_0_1;dd_Smed_v4_1621_0_1;dd_Smed_v4_5787_0_1;dd_Smed_v4_5787_0_2;dd_Smed_v4_8292_0_2	UBH	Intestine/Muscle/Muscle/Intestine	-2	dd_Smed_v6_1493_0_1;dd_Smed_v6_1621_0_1;dd_Smed_v6_5787_0_1;dd_Smed_v6_5787_0_2;dd_Smed_v6_8292_0_2	UBH	None	-2	SMED30006098;SMED30008441;SMED30013124;SMED30021672;SMED30028611	UBH	None@None@None@None@None@None@None@None@None@None@None@	-2	18166	18675	34255	29835	24720	0.547016	0.275415	NA	8794	4147
MCOS_0000969601	MCOS_0000969601-mRNA-1	PPC domain-containing protein	None	NA	NA	-2	None	NA	NA	-2	NA	-2	NA	-2	None	NA	NA	-2	NA	-2	NA	-2	NA	-2	NA	-2	NA	None	NA	NA	-2	None	NA	NA	-2	None	NA	NA	-2	6	5	2	2	3.92528	-1.71631	NA	NA	0	6
MCU_001683	MCU_001683-RA	Uncharacterized protein	HDID_0000782801	ORT	None	-2	None	ORT	None	-2	None	-2	None	-2	None	NA	None	-2	None	-2	None	-2	None	-2	None	-2	None	None	NA	None	-2	None	NA	None	-2	None	NA	None	-2	35	28	284	348	161.793	3.06956	1.36e-11	Upregulated	25	12
MCOS_0000296001	MCOS_0000296001-mRNA-1	DUF5738 domain-containing protein	HDID_0000721501	ORT	None	-2	None	ORT	None	-2	None	-2	None	-2	None	NA	None	-2	None	-2	None	-2	None	-2	None	-2	None	None	NA	None	-2	None	NA	None	-2	None	NA	None	-2	7	9	9	19	10.7379	0.556277	0.999388	NA	4	0
MCU_005906	MCU_005906-RB	RNA helicase (EC 3.6.4.13)	HDID_0000382701	ORT	None	-2	Smp_157800	ORT	None	-2	Stem-Germinal cells/Tegument 2/NDF+ neurons	2	None	-2	Smp_157800	ORT	NA	-2	None	-2	None	-2	Cluster_7	2	None	-2	SMESG000065959	dd_Smed_v4_283_0	ORT	Epidermal/Epidermal/Parapharyngeal	-2	dd_Smed_v6_283_0	ORT	secretory 1/secretory 3/early epidermal progenitors/late epidermal progenitors 1	2.5	SMED30010637	ORT	None	-2	1146	1477	924	993	1151.03	-0.699807	0.151551	NA	714	476
MCU_002646	MCU_002646-RA	Proliferating cell nuclear antigen	HDID_0000822801	ORT	None	-2	Smp_046500	ORT	eled+ neoblasts/GSCs/neoblast 1/neoblast 2/S1	2	Stem-Germinal cells	2	None	-2	Smp_046500	ORT	Downregulated	2	Conserved	2	48h_14d_H2Bi_fgfrAi	2	Cluster_6	4	None	-2	SMESG000046293	dd_Smed_v4_5688_0	ORT	None	-2	dd_Smed_v6_5688_0	ORT	None	-2	SMED30022389	ORT	None	-2	1252	1519	1490	1653	1472.44	-0.0672925	0.999388	NA	939	572
MCU_014656	MCU_014656-RA	Histone domain-containing protein	None	NA	None	-2	None	ORT	None	-2	None	-2	None	-2	None	NA	None	-2	None	-2	None	-2	None	-2	None	-2	SMESG000048853;SMESG000052748;SMESG000052758;SMESG000067899;SMESG000067906;SMESG000067931;SMESG000069642	None	NA	None	-2	None	NA	None	-2	SMED30023646	ORT	None	-2	870	561	488	446	607.047	-0.878399	0.185768	NA	743	378
MCU_007629	MCU_007629-RA	CBFD_NFYB_HMF domain-containing protein	HDID_0000552201	ORT	None	-2	Smp_046910	ORT	None	-2	Stem-Germinal cells	2	None	-2	Smp_046910	ORT	None	-2	None	-2	None	-2	Cluster_6	4	None	-2	None	None	NA	None	-2	None	NA	None	-2	None	NA	None	-2	319	267	276	262	283.484	-0.380073	0.999388	NA	155	80
MCU_003711	MCU_003711-RB	Protein kinase domain-containing protein	HDID_0000016701;HDID_0001020201	ORT	Downregulated@None@	1	Smp_158950	ORT	None	-2	None	-2	None	-2	Smp_158950	ORT	Downregulated	2	Conserved	2	48h_14d_H2Bi_fgfrAi	2	Cluster_6	4	None	-2	SMESG000029289;SMESG000029295	dd_Smed_v4_6822_0;dd_Smed_v4_22145_0	ORT	Neural/Neural@None@	-2	dd_Smed_v6_6822_0;dd_Smed_v6_22145_0	ORT	None@None@	-2	SMED30030297	ORT	None	-2	81	116	64	61	82.024	-0.90122	0.974164	NA	91	56
MCU_001411	MCU_001411-RA	Uncharacterized protein	None	NA	NA	-2	None	NA	NA	-2	NA	-2	NA	-2	None	NA	NA	-2	NA	-2	NA	-2	NA	-2	NA	-2	NA	None	NA	NA	-2	None	NA	NA	-2	None	NA	NA	-2	276	298	176	186	239.201	-0.916602	0.194408	NA	642	305
MCU_001984	MCU_001984-RB	BRCT domain-containing protein	HDID_0000953501	RBH	None	-2	Smp_138610	RBH	None	-2	Stem-Germinal cells	1	None	-2	Smp_138610	RBH	Downregulated	1	None	-2	None	-2	Cluster_6	1.4	None	-2	NA	None	NA	NA	-2	None	NA	NA	-2	None	NA	NA	-2	317	233	204	180	238.732	-0.777739	0.610343	NA	147	31
MCU_001630	MCU_001630-RA	AAA domain-containing protein	HDID_0000853301	ORT	None	-2	Smp_066260	ORT	GSC progeny	2	Stem-Germinal cells	2	None	-2	Smp_066260	ORT	None	-2	None	-2	None	-2	Cluster_6	4	None	-2	SMESG000008724	dd_Smed_v4_5504_0	ORT	Neoblast/Neural/Neoblast	2	dd_Smed_v6_5504_0	ORT	None	-2	SMED30035282	ORT	None	-2	381	291	249	240	296.073	-0.717616	0.612998	NA	271	193
MCU_009518	MCU_009518-RA	Uncharacterized protein	HDID_0000812901	UBH	None	-2	None	NA	NA	-2	NA	-2	NA	-2	None	NA	NA	-2	NA	-2	NA	-2	NA	-2	NA	-2	NA	None	NA	NA	-2	None	NA	NA	-2	None	NA	NA	-2	106	73	39	55	70.6213	-1.19186	0.645555	NA	18	47
MCU_012256	MCU_012256-RA	Kinesin motor domain-containing protein	HDID_0000051101	UBH	None	-2	Smp_137660	UBH	None	-2	None	-2	None	-2	Smp_137660	UBH	None	-2	None	-2	None	-2	Cluster_6	0.4	None	-2	NA	None	NA	NA	-2	None	NA	NA	-2	None	NA	NA	-2	68	59	46	50	56.691	-0.660097	0.999388	NA	40	42
MCOS_0001053101	MCOS_0001053101-mRNA-1	Uncharacterized protein	HDID_0000819701;HDID_0000968201	ORT	None@None@	-2	None	ORT	None	-2	None	-2	None	-2	None	NA	None	-2	None	-2	None	-2	None	-2	None	-2	None	None	NA	None	-2	None	NA	None	-2	None	NA	None	-2	31	16	10	16	18.9008	-1.12288	0.999388	NA	30	0
MCU_014097	MCU_014097-RA	Ig-like domain-containing protein	HDID_0000971201	UBH	None	-2	None	NA	NA	-2	NA	-2	NA	-2	None	NA	NA	-2	NA	-2	NA	-2	NA	-2	NA	-2	NA	None	NA	NA	-2	None	NA	NA	-2	None	NA	NA	-2	55	66	45	19	47.5929	-1.16436	0.999388	NA	27	15
MCU_014751	MCU_014751-RA	Uncharacterized protein	None	NA	NA	-2	None	NA	NA	-2	NA	-2	NA	-2	None	NA	NA	-2	NA	-2	NA	-2	NA	-2	NA	-2	NA	None	NA	NA	-2	None	NA	NA	-2	None	NA	NA	-2	60	110	54	43	68.1241	-1.04839	0.954427	NA	35	17
MCU_001745	MCU_001745-RA	Homeobox domain-containing protein	HDID_0000477701	UBH	None	-2	Smp_241480	UBH	neuron 20	-2	None	-2	None	-2	Smp_134430	UBH	None	-2	None	-2	None	-2	Cluster_2	-2	None	-2	NA	None	NA	NA	-2	None	NA	NA	-2	None	NA	NA	-2	104	85	78	93	90.8434	-0.402494	0.999388	NA	147	31
MCU_001883	MCU_001883-RA	DNA-(apurinic or apyrimidinic site) endonuclease (EC 3.1.-.-)	HDID_0000421401	ORT	None	-2	Smp_051320	ORT	None	-2	MyoD+ muscle	-2	None	-2	Smp_051320	ORT	None	-2	None	-2	None	-2	Cluster_7	2	None	-2	SMESG000036124	dd_Smed_v4_11417_0	ORT	Neoblast/Neoblast	2	dd_Smed_v6_11417_0	ORT	None	-2	SMED30012311	ORT	None	-2	767	826	905	844	834.371	-0.116221	0.999388	NA	529	225
MCU_002070	MCU_002070-RA	SCP domain-containing protein	None	NA	None	-2	Smp_002060;Smp_002070	ORT	None@None@	-2	None@None@	-2	None@None@	-2	Smp_002060;Smp_002070	ORT	None@None@	-2	None@None@	-2	None@None@	-2	None@None@	-2	None@None@	-2	SMESG000044051;SMESG000044056	dd_Smed_v4_11014_0	ORT	None	-2	dd_Smed_v6_11014_0	ORT	None	-2	SMED30020109	ORT	None	-2	3	15	0	37	13.2065	0.806391	0.999388	NA	17	13
MCU_000550	MCU_000550-RA	ERCC4 domain-containing protein	HDID_0000709701	ORT	None	-2	Smp_152670	ORT	GSC progeny	2	Stem-Germinal cells	2	None	-2	Smp_152670	ORT	NA	-2	None	-2	NA_14d_NA_fgfrAi	2.5	Cluster_6	4	None	-2	None	None	NA	None	-2	None	NA	None	-2	None	NA	None	-2	245	232	186	189	216.055	-0.601395	0.98383	NA	155	48
MCU_004580	MCU_004580-RA	Chromatin assembly factor 1 subunit p150 C-terminal domain-containing protein	HDID_0000213301	ORT	None	-2	Smp_169140;Smp_320670;Smp_322130	ORT	None@None@None@	-2	Stem-Germinal cells/Actin 2 muscle/7b2-pc2+ neurons@Smkk7+ neurons@None@	2	None@None@None@	-2	Smp_169140;Smp_320670;Smp_322130	ORT	None@None@None@	-2	None@None@None@	-2	None@None@None@	-2	Cluster_7@None@None@	2	None@None@None@	-2	SMESG000061926	dd_Smed_v4_8919_0	ORT	Neoblast/Neoblast/Neoblast	2	dd_Smed_v6_8919_0	ORT	None	-2	SMED30016021	ORT	None	-2	496	594	409	342	468.4	-0.785503	0.2002	NA	408	225
MCU_007968	MCU_007968-RA	AAA domain-containing protein	HDID_0000072401	ORT	None	-2	Smp_300810	ORT	None	-2	Stem-Germinal cells	2	None	-2	Smp_002810	ORT	NA	-2	None	-2	NA_14d_NA_fgfrAi	2.5	Cluster_6	4	None	-2	None	None	NA	None	-2	None	NA	None	-2	None	NA	None	-2	213	179	165	188	187.997	-0.408629	0.999388	NA	293	136
MCU_004107	MCU_004107-RA	SCP domain-containing protein	HDID_0000858301	UBH	None	-2	Smp_123090	UBH	None	-2	None	-2	None	-2	Smp_123090	UBH	None	-2	None	-2	None	-2	None	-2	None	-2	NA	None	NA	NA	-2	None	NA	NA	-2	None	NA	NA	-2	10	11	8	13	10.5171	-0.252978	0.999388	NA	11	0
MCU_004475	MCU_004475-RA	Uncharacterized protein	HDID_0000792601	ORT	None	-2	None	ORT	None	-2	None	-2	None	-2	None	NA	None	-2	None	-2	None	-2	None	-2	None	-2	None	None	NA	None	-2	None	NA	None	-2	None	NA	None	-2	4	1	3	4	2.99227	0.207458	NA	NA	22	2
MCU_014318	MCU_014318-RA	COesterase domain-containing protein	HDID_0000252701	UBH	None	-2	None	NA	NA	-2	NA	-2	NA	-2	None	NA	NA	-2	NA	-2	NA	-2	NA	-2	NA	-2	NA	None	NA	NA	-2	None	NA	NA	-2	None	NA	NA	-2	0	5	3	5	3.14504	0.464316	NA	NA	0	0
MCU_005841	MCU_005841-RA	Secreted protein	None	NA	NA	-2	None	NA	NA	-2	NA	-2	NA	-2	None	NA	NA	-2	NA	-2	NA	-2	NA	-2	NA	-2	NA	None	NA	NA	-2	None	NA	NA	-2	None	NA	NA	-2	2	3	0	0				NA	15	4
MCU_014904	MCU_014904-RA	Uncharacterized protein	None	NA	NA	-2	None	NA	NA	-2	NA	-2	NA	-2	None	NA	NA	-2	NA	-2	NA	-2	NA	-2	NA	-2	NA	None	NA	NA	-2	None	NA	NA	-2	None	NA	NA	-2	33	53	61	101	60.2845	0.668035	0.999388	NA	0	18
MCU_001886	MCU_001886-RB	DUF4503 domain-containing protein	HDID_0000016101;HDID_0000501801	ORT	None@None@	-2	None	ORT	None	-2	None	-2	None	-2	None	NA	None	-2	None	-2	None	-2	None	-2	None	-2	None	None	NA	None	-2	None	NA	None	-2	None	NA	None	-2	732	650	662	679	684.623	-0.299397	0.999388	NA	226	158
MCU_003748	MCU_003748-RB	RMT2 domain-containing protein	HDID_0001018301	ORT	Downregulated	1	Smp_024380	ORT	None	-2	None	-2	None	-2	Smp_024380	ORT	None	-2	Conserved	2	None	-2	Cluster_7	2	None	-2	SMESG000021268	dd_Smed_v4_5577_0	ORT	None	-2	dd_Smed_v6_5577_0	ORT	None	-2	SMED30021327	ORT	None	-2	1316	1394	1211	962	1236.23	-0.569214	0.481498	NA	425	214
MCU_004616	MCU_004616-RA	Uncharacterized protein	None	NA	NA	-2	None	NA	NA	-2	NA	-2	NA	-2	None	NA	NA	-2	NA	-2	NA	-2	NA	-2	NA	-2	NA	None	NA	NA	-2	None	NA	NA	-2	None	NA	NA	-2	1	0	0	2				NA	0	0
MCU_004024	MCU_004024-RB	Transporter	HDID_0000960801	ORT	None	-2	None	ORT	None	-2	None	-2	None	-2	None	NA	None	-2	None	-2	None	-2	None	-2	None	-2	SMESG000055640	dd_Smed_v4_8727_0	ORT	Epidermal/Protonephridia/Protonephridia	-2	dd_Smed_v6_8727_0	ORT	None	-2	SMED30023180	ORT	None	-2	2120	2135	1334	1224	1746.14	-0.986671	0.000794573	Downregulated	1390	786
MCOS_0001051801	MCOS_0001051801-mRNA-1	Uncharacterized protein	HDID_0000218601	UBH	Downregulated	-1	None	NA	NA	-2	NA	-2	NA	-2	None	NA	NA	-2	NA	-2	NA	-2	NA	-2	NA	-2	NA	None	NA	NA	-2	None	NA	NA	-2	None	NA	NA	-2	7	3	3	9	5.50169	-0.0106409	NA	NA	10	0
MCOS_0000478601	MCOS_0000478601-mRNA-1	Uncharacterized protein	None	NA	NA	-2	None	NA	NA	-2	NA	-2	NA	-2	None	NA	NA	-2	NA	-2	NA	-2	NA	-2	NA	-2	NA	None	NA	NA	-2	None	NA	NA	-2	None	NA	NA	-2	5	8	13	6	7.878	0.307231	0.999388	NA	0	7
MCU_006792	MCU_006792-RA	Uncharacterized protein	HDID_0000054001	ORT	None	-2	None	ORT	None	-2	None	-2	None	-2	None	NA	None	-2	None	-2	None	-2	None	-2	None	-2	None	None	NA	None	-2	None	NA	None	-2	None	NA	None	-2	7	0	8	13	6.77276	1.29137	NA	NA	11	0
MCU_014314	MCU_014314-RA	Uncharacterized protein	None	NA	NA	-2	None	NA	NA	-2	NA	-2	NA	-2	None	NA	NA	-2	NA	-2	NA	-2	NA	-2	NA	-2	NA	None	NA	NA	-2	None	NA	NA	-2	None	NA	NA	-2	61	51	104	68	70.0677	0.364171	0.999388	NA	14	36
MCU_007065	MCU_007065-RA	Uncharacterized protein	HDID_0000179201	ORT	None	-2	None	ORT	None	-2	None	-2	None	-2	None	NA	None	-2	None	-2	None	-2	None	-2	None	-2	None	None	NA	None	-2	None	NA	None	-2	None	NA	None	-2	142	210	230	214	197.027	0.0908528	0.999388	NA	102	38
MCU_014138	MCU_014138-RA	Uncharacterized protein	None	NA	NA	-2	None	NA	NA	-2	NA	-2	NA	-2	None	NA	NA	-2	NA	-2	NA	-2	NA	-2	NA	-2	NA	None	NA	NA	-2	None	NA	NA	-2	None	NA	NA	-2	0	3	0	4				NA	8	0
MCU_005267	MCU_005267-RA	53-BP1_Tudor domain-containing protein	HDID_0000953501	ORT	None	-2	None	ORT	None	-2	None	-2	None	-2	None	NA	None	-2	None	-2	None	-2	None	-2	None	-2	None	None	NA	None	-2	None	NA	None	-2	None	NA	None	-2	135	205	132	101	145.468	-0.787759	0.931335	NA	130	169
MCU_000472	MCU_000472-RB	protein-tyrosine-phosphatase (EC 3.1.3.48)	HDID_0000454201	ORT	None	-2	Smp_169380	ORT	late male germ cells	-2	None	-2	None	-2	Smp_169380	ORT	None	-2	None	-2	None	-2	None	-2	None	-2	None	None	NA	None	-2	None	NA	None	-2	None	NA	None	-2	1417	1289	1258	1254	1314.24	-0.362658	0.999388	NA	964	587
MCU_012332	MCU_012332-RA	Cyclin N-terminal domain-containing protein	HDID_0000628101	ORT	None	-2	Smp_082490	ORT	eled+ neoblasts/GSCs/late female germ cells/neoblast 1/neoblast 2/S1	2	Stem-Germinal cells	2	None	-2	Smp_082490	ORT	Downregulated	2	Conserved	2	48h_14d_H2Bi_fgfrAi	2	Cluster_6	4	None	-2	SMESG000060055;SMESG000077303	dd_Smed_v4_89619_0	ORT	None	-2	dd_Smed_v6_89619_0	ORT	None	-2	SMED30027903	ORT	None	-2	1890	2205	2072	2190	2089.33	-0.192031	0.999388	NA	1180	435
MCU_001831	MCU_001831-RA	Uncharacterized protein	None	NA	None	-2	Smp_336670	ORT	flame cells/late male germ cells/neuron 18/neuron 21/neuron 23/neuron 3/neuron 5	-2	None	-2	None	-2	Smp_197580,Smp_126250,Smp_179920	ORT	None@None@NA@	-2	None@None@None@	-2	None@None@None@	-2	Cluster_15@None@Cluster_15@	-2	None@None@None@	-2	SMESG000011579	dd_Smed_v4_12056_0	ORT	Neural/Neural/Neural/Neural/Phyarnx	-2	dd_Smed_v6_12056_0	ORT	None	-2	SMED30003902	ORT	None	-2	7	3	2	9	5.2712	-0.137564	NA	NA	0	0
MCU_007253	MCU_007253-RB	Uncharacterized protein	HDID_0000438401	ORT	None	-2	Smp_075110	ORT	None	-2	Stem-Germinal cells	2	None	-2	Smp_075110	ORT	Downregulated	2	None	-2	48h_14d_H2Bi_fgfrAi	2	Cluster_6	4	None	-2	SMESG000038875	dd_Smed_v4_12478_0	ORT	None	-2	dd_Smed_v6_12478_0	ORT	None	-2	SMED30011255	ORT	None	-2	299	279	295	289	291.519	-0.239564	0.999388	NA	111	90
MCU_010717	MCU_010717-RA	Uncharacterized protein	None	NA	NA	-2	Smp_162340	UBH	None	-2	None	-2	None	-2	Smp_162340	UBH	Downregulated	0	Conserved	0	48h_14d_H2Bi_fgfrAi	0	Cluster_6	0.4	None	-2	NA	None	NA	NA	-2	None	NA	NA	-2	None	NA	NA	-2	6	3	6	2	4.32032	-0.432467	NA	NA	0	12
MCU_014736	MCU_014736-RA	Uncharacterized protein	HDID_0000867701	UBH	None	-2	Smp_332740	UBH	None	-2	None	-2	None	-2	Smp_185620,Smp_163040	UBH	None@None@	-2	None@Conserved@	0	None@None@	-2	None@Cluster_10@	0.3	None@None@	-2	NA	None	NA	NA	-2	None	NA	NA	-2	None	NA	NA	-2	34	17	17	19	22.3057	-0.770263	0.999388	NA	6	8
MCOS_0001014601	MCOS_0001014601-mRNA-1	Reverse transcriptase/retrotransposon-derived protein RNase H-like domain-containing protein	HDID_0000230801	UBH	None	-2	Smp_302910	UBH	GSC progeny	-0.2	gnai+ neurons	-2	None	-2	Smp_152910	UBH	None	-2	None	-2	None	-2	None	-2	None	-2	NA	None	NA	NA	-2	None	NA	NA	-2	None	NA	NA	-2	3	1	3	2	2.25568	0.0508468	NA	NA	6	0
MCU_001243	MCU_001243-RA	Chromo domain-containing protein	None	NA	None	-2	None	ORT	None	-2	None	-2	None	-2	None	NA	None	-2	None	-2	None	-2	None	-2	None	-2	SMESG000054375;SMESG000055314	dd_Smed_v4_4855_0	ORT	Epidermal/Epidermal/Parapharyngeal/Epidermal/Parapharyngeal	-2	dd_Smed_v6_4855_0	ORT	secretory 1	-2	SMED30033701	ORT	None	-2	150	181	233	261	203.016	0.328241	0.999388	NA	186	37
MCOS_0001007601	MCOS_0001007601-mRNA-1	Malate dehydrogenase, cytoplasmic	HDID_0000561501;HDID_0000660801	ORT	None@None@	-2	Smp_035270	ORT	GSC progeny/GSCs/parenchyma 1	2	Stem-Germinal cells/7b2-pc2+ neurons	2	None	-2	Smp_035270	ORT	None	-2	None	-2	None	-2	Cluster_7	2	None	-2	SMESG000042152	None	NA	None	-2	None	NA	None	-2	SMED30023774	ORT	None	-2	13	16	18	18	16.1218	0.0633034	0.999388	NA	15	2
MCOS_0001042301	MCOS_0001042301-mRNA-1	RT_RNaseH domain-containing protein	HDID_0000816001	ORT	None	-2	None	ORT	None	-2	None	-2	None	-2	None	NA	None	-2	None	-2	None	-2	None	-2	None	-2	None	None	NA	None	-2	None	NA	None	-2	None	NA	None	-2	83	43	77	132	82.4866	0.460997	0.999388	NA	0	0
MCU_011736	MCU_011736-RA	Uncharacterized protein	None	NA	NA	-2	None	NA	NA	-2	NA	-2	NA	-2	None	NA	NA	-2	NA	-2	NA	-2	NA	-2	NA	-2	NA	None	NA	NA	-2	None	NA	NA	-2	None	NA	NA	-2	21	32	26	50	31.7098	0.272897	0.999388	NA	18	0
MCU_008305	MCU_008305-RD	TIMELESS domain-containing protein	HDID_0000352701	ORT	None	-2	Smp_163340	ORT	None	-2	Stem-Germinal cells	2	None	-2	Smp_163340	ORT	None	-2	None	-2	None	-2	Cluster_7	2	delta-kappa	2	SMESG000030307;SMESG000030310	dd_Smed_v4_29222_0;dd_Smed_v4_19257_0;dd_Smed_v4_16022_0	ORT	None@None@Neoblast/Neoblast@	2	dd_Smed_v6_29222_0;dd_Smed_v6_19257_0;dd_Smed_v6_16022_0	ORT	None@None@None@	-2	SMED30017903	ORT	high	2	669	452	513	377	511.713	-0.593617	0.964055	NA	229	187
MCU_004111	MCU_004111-RA	SCP domain-containing protein	None	NA	None	-2	Smp_002060;Smp_002070	ORT	None@None@	-2	None@None@	-2	None@None@	-2	Smp_002060;Smp_002070	ORT	None@None@	-2	None@None@	-2	None@None@	-2	None@None@	-2	None@None@	-2	SMESG000044051;SMESG000044056	dd_Smed_v4_11014_0	ORT	None	-2	dd_Smed_v6_11014_0	ORT	None	-2	SMED30020109	ORT	None	-2	889	775	976	1304	976.249	0.196645	0.999388	NA	69	122
MCU_009151	MCU_009151-RA	Uncharacterized protein	HDID_0000238301	UBH	None	-2	Smp_167810	UBH	None	-2	None	-2	None	-2	Smp_167810	UBH	Downregulated	0	Conserved	0	None	-2	Cluster_6	0.4	kappa	0	NA	None	NA	NA	-2	None	NA	NA	-2	None	NA	NA	-2	14	18	1	4	9.83096	-2.92918	0.799684	NA	20	0
MCU_009242	MCU_009242-RA	DNK domain-containing protein	None	NA	None	-2	Smp_247980	ORT	eled+ neoblasts	2	Stem-Germinal cells	2	None	-2	Smp_141540	ORT	NA	-2	None	-2	None	-2	Cluster_6	4	None	-2	None	None	NA	None	-2	None	NA	None	-2	None	NA	None	-2	365	377	439	523	422.323	0.121494	0.999388	NA	194	149
MCU_013487	MCU_013487-RB	Ig-like domain-containing protein	HDID_0000971201	UBH	None	-2	None	NA	NA	-2	NA	-2	NA	-2	None	NA	NA	-2	NA	-2	NA	-2	NA	-2	NA	-2	NA	None	NA	NA	-2	None	NA	NA	-2	None	NA	NA	-2	40	39	15	21	29.7879	-1.38872	0.974164	NA	25	36
MCU_011330	MCU_011330-RA	Uncharacterized protein	HDID_0000507401	UBH	Downregulated	-1	Smp_131750	UBH	None	-2	None	-2	None	-2	Smp_131750	UBH	None	-2	None	-2	None	-2	None	-2	None	-2	NA	None	NA	NA	-2	None	NA	NA	-2	None	NA	NA	-2	0	0	0	0				NA	23	0
MCU_009340	MCU_009340-RA	SCP domain-containing protein	HDID_0000858301	UBH	None	-2	Smp_123090	UBH	None	-2	None	-2	None	-2	Smp_123090	UBH	None	-2	None	-2	None	-2	None	-2	None	-2	NA	None	NA	NA	-2	None	NA	NA	-2	None	NA	NA	-2	212	236	290	388	276.994	0.345793	0.999388	NA	12	39
MCU_012803	MCU_012803-RA	Histone H3	HDID_0000307401;HDID_0001104601	ORT	None@None@	-2	Smp_074610;Smp_089860	ORT	None@S1 progeny@	1	Stem-Germinal cells@Stem-Germinal cells/Parenchymal 1/Tegument 2@	2	None@None@	-2	Smp_074610;Smp_089860	ORT	None@None@	-2	None@None@	-2	None@None@	-2	None@None@	-2	None@None@	-2	SMESG000013634;SMESG000067898;SMESG000067905;SMESG000074479;SMESG000074574;SMESG000074937	dd_Smed_v4_9531_0;dd_Smed_v4_5700_0	ORT	Epidermal/Phyarnx/Phyarnx@Epidermal/Epidermal@	-2	dd_Smed_v6_9531_0;dd_Smed_v6_5700_0	ORT	None@None@	-2	SMED30032692	ORT	None	-2	70	27	24	9	34.4362	-1.82485	0.651561	NA	109	52
MCU_013614	MCU_013614-RA	Uncharacterized protein	None	NA	NA	-2	None	NA	NA	-2	NA	-2	NA	-2	None	NA	NA	-2	NA	-2	NA	-2	NA	-2	NA	-2	NA	None	NA	NA	-2	None	NA	NA	-2	None	NA	NA	-2	153	86	138	117	124.212	-0.171161	0.999388	NA	20	3
MCU_000327	MCU_000327-RC	FANCI_S4 domain-containing protein	HDID_0000724001	ORT	None	-2	Smp_247400	ORT	None	-2	None	-2	None	-2	Smp_016240	ORT	Downregulated	2	None	-2	48h_14d_H2Bi_NA	2	None	-2	None	-2	SMESG000053320	dd_Smed_v4_8024_0;dd_Smed_v4_34681_0	ORT	None@None@	-2	dd_Smed_v6_8024_0;dd_Smed_v6_34681_0;dd_Smed_v6_100359_0	ORT	None@None@None@	-2	SMED30007264	ORT	None	-2	1239	1114	922	1007	1084.35	-0.542692	0.562342	NA	943	831
MCOS_0000956601	MCOS_0000956601-mRNA-1	Uncharacterized protein	None	NA	NA	-2	None	NA	NA	-2	NA	-2	NA	-2	None	NA	NA	-2	NA	-2	NA	-2	NA	-2	NA	-2	NA	None	NA	NA	-2	None	NA	NA	-2	None	NA	NA	-2	5	2	10	7	5.833	1.01285	NA	NA	11	13
MCOS_0000499401	MCOS_0000499401-mRNA-1	Uncharacterized protein	HDID_0000390301	UBH	None	-2	Smp_302910	UBH	GSC progeny	-0.2	gnai+ neurons	-2	None	-2	Smp_152910	UBH	None	-2	None	-2	None	-2	None	-2	None	-2	NA	None	NA	NA	-2	None	NA	NA	-2	None	NA	NA	-2	0	2	1	2				NA	2	0
MCU_008431	MCU_008431-RB	Uncharacterized protein	HDID_0000190801;HDID_0000463901	ORT	None@None@	-2	None	ORT	None	-2	None	-2	None	-2	None	NA	None	-2	None	-2	None	-2	None	-2	None	-2	None	None	NA	None	-2	None	NA	None	-2	None	NA	None	-2	568	638	562	605	595.334	-0.298153	0.999388	NA	280	436
MCU_013052	MCU_013052-RB	Protein kinase domain-containing protein	None	NA	None	-2	Smp_341160	ORT	None	-2	None	-2	None	-2	Smp_074030	ORT	None	-2	None	-2	None	-2	Cluster_9	-2	None	-2	SMESG000018920	dd_Smed_v4_39545_0;dd_Smed_v4_27668_0	ORT	None@None@	-2	dd_Smed_v6_39545_0;dd_Smed_v6_27668_0	ORT	None@None@	-2	SMED30005922	ORT	None	-2	1385	1064	820	831	1048.85	-0.82827	0.075882	NA	522	271
MCOS_0000415501	MCOS_0000415501-mRNA-1	Uncharacterized protein	None	NA	NA	-2	None	NA	NA	-2	NA	-2	NA	-2	None	NA	NA	-2	NA	-2	NA	-2	NA	-2	NA	-2	NA	None	NA	NA	-2	None	NA	NA	-2	None	NA	NA	-2	540	810	1278	688	816.645	0.301743	0.999388	NA	229	228
MCU_008022	MCU_008022-RA	Uncharacterized protein	None	NA	NA	-2	None	NA	NA	-2	NA	-2	NA	-2	None	NA	NA	-2	NA	-2	NA	-2	NA	-2	NA	-2	NA	None	NA	NA	-2	None	NA	NA	-2	None	NA	NA	-2	0	2	3	7	2.80916	2.09891	NA	NA	31	0
MCU_006087	MCU_006087-RA	H15 domain-containing protein	HDID_0000002101;HDID_0000286901	ORT	Downregulated@Downregulated@	1	None	ORT	None	-2	None	-2	None	-2	None	NA	None	-2	None	-2	None	-2	None	-2	None	-2	None	None	NA	None	-2	None	NA	None	-2	None	NA	None	-2	1359	1388	1074	1164	1261.1	-0.548639	0.435014	NA	711	349
MCU_012639	MCU_012639-RA	Uncharacterized protein	None	NA	NA	-2	None	NA	NA	-2	NA	-2	NA	-2	None	NA	NA	-2	NA	-2	NA	-2	NA	-2	NA	-2	NA	None	NA	NA	-2	None	NA	NA	-2	None	NA	NA	-2	57	49	44	64	53.674	-0.230835	0.999388	NA	24	6
MCU_009705	MCU_009705-RA	Uncharacterized protein	None	NA	NA	-2	None	NA	NA	-2	NA	-2	NA	-2	None	NA	NA	-2	NA	-2	NA	-2	NA	-2	NA	-2	NA	None	NA	NA	-2	None	NA	NA	-2	None	NA	NA	-2	7	4	10	15	8.7421	0.919431	0.999388	NA	12	0
MCU_012220	MCU_012220-RA	FABP domain-containing protein	HDID_0000500301	ORT	None	-2	Smp_046800	ORT	parenchyma 1/parenchyma 2	-2	Parenchymal 2/Parenchymal 1	-2	Negative pluripotent/cb2+	2	Smp_046800	ORT	Upregulated	-2	None	-2	None	-2	Cluster_5	-2	None	-2	None	None	NA	None	-2	None	NA	None	-2	None	NA	None	-2	11	26	26	29	22.536	0.335274	0.999388	NA	1	17
MCU_012368	MCU_012368-RA	Fibronectin type-III domain-containing protein	HDID_0000601901	UBH	None	-2	None	NA	NA	-2	NA	-2	NA	-2	None	NA	NA	-2	NA	-2	NA	-2	NA	-2	NA	-2	NA	None	NA	NA	-2	None	NA	NA	-2	None	NA	NA	-2	152	126	149	134	140.867	-0.230861	0.999388	NA	76	19
MCU_012943	MCU_012943-RA	DUF5734 domain-containing protein	None	NA	NA	-2	None	NA	NA	-2	NA	-2	NA	-2	None	NA	NA	-2	NA	-2	NA	-2	NA	-2	NA	-2	NA	None	NA	NA	-2	None	NA	NA	-2	None	NA	NA	-2	9	3	8	7	6.76381	0.0492517	NA	NA	108	28
MCU_007724	MCU_007724-RA	Uncharacterized protein	HDID_0000195701	UBH	None	-2	None	NA	NA	-2	NA	-2	NA	-2	None	NA	NA	-2	NA	-2	NA	-2	NA	-2	NA	-2	NA	None	NA	NA	-2	None	NA	NA	-2	None	NA	NA	-2	11	2	2	1	4.31805	-2.39652	NA	NA	3	5
MCU_014488	MCU_014488-RA	SCP domain-containing protein	HDID_0000858201	UBH	None	-2	None	NA	NA	-2	NA	-2	NA	-2	None	NA	NA	-2	NA	-2	NA	-2	NA	-2	NA	-2	NA	None	NA	NA	-2	None	NA	NA	-2	None	NA	NA	-2	31	24	30	69	37.6627	0.58621	0.999388	NA	25	0
MCU_009290	MCU_009290-RA	Complement component 1 Q subcomponent-binding protein, mitochondrial	HDID_0000585501	RBH	None	-2	Smp_331870	RBH	S1 progeny	0.2	Stem-Germinal cells/Parenchymal 2	1	None	-2	Smp_181220	RBH	None	-2	None	-2	None	-2	None	-2	None	-2	NA	dd_Smed_v4_1190_0_1	RBH	Neoblast/Neoblast/Intestine/Neoblast	1	dd_Smed_v6_1190_0_1	RBH	None	-2	SMED30035074	RBH	None@None@None@	-2	7511	9624	8367	7590	8307.63	-0.349364	0.999388	NA	2565	1379
MCOS_0000455901	MCOS_0000455901-mRNA-1	t-SNARE coiled-coil homology domain-containing protein	HDID_0000462601	ORT	None	-2	None	ORT	None	-2	None	-2	None	-2	None	NA	None	-2	None	-2	None	-2	None	-2	None	-2	None	None	NA	None	-2	None	NA	None	-2	None	NA	None	-2	108	74	105	93	95.2969	-0.138933	0.999388	NA	27	17
MCU_014484	MCU_014484-RA	Uncharacterized protein	None	NA	NA	-2	None	NA	NA	-2	NA	-2	NA	-2	None	NA	NA	-2	NA	-2	NA	-2	NA	-2	NA	-2	NA	None	NA	NA	-2	None	NA	NA	-2	None	NA	NA	-2	197	110	44	55	107.191	-1.89963	0.00981228	Downregulated	163	82
MCOS_0000078801	MCOS_0000078801-mRNA-1	Transmembrane protein	HDID_0000687001	ORT	None	-2	Smp_072990;Smp_210330	ORT	muscle 4/muscle 5/muscle 6/muscle 8/neuron 1/neuron 11/neuron 21/neuron 27/neuron 3@None@	-2	MyoD+ muscle@Meg4+ cells@	-2	troponin+@None@	2	Smp_072990;Smp_210330	ORT	NA@None@	-2	None@None@	-2	None@None@	-2	Cluster_1@Cluster_9@	-2	None@None@	-2	None	None	NA	None	-2	None	NA	None	-2	None	NA	None	-2	2	1	6	6	3.57408	1.7362	NA	NA	13	0
MCU_003641	MCU_003641-RA	Uncharacterized protein	None	NA	NA	-2	None	NA	NA	-2	NA	-2	NA	-2	None	NA	NA	-2	NA	-2	NA	-2	NA	-2	NA	-2	NA	None	NA	NA	-2	None	NA	NA	-2	None	NA	NA	-2	0	1	3	11	3.4547	3.55886	NA	NA	22	20
MCU_002071	MCU_002071-RB	SCP domain-containing protein	None	NA	None	-2	Smp_002060;Smp_002070	ORT	None@None@	-2	None@None@	-2	None@None@	-2	Smp_002060;Smp_002070	ORT	None@None@	-2	None@None@	-2	None@None@	-2	None@None@	-2	None@None@	-2	SMESG000044051;SMESG000044056	dd_Smed_v4_11014_0	ORT	None	-2	dd_Smed_v6_11014_0	ORT	None	-2	SMED30020109	ORT	None	-2	98	86	64	292	131.41	0.689881	0.999388	NA	59	52
MCU_001975	MCU_001975-RA	Uncharacterized protein	None	NA	None	-2	None	ORT	None	-2	None	-2	None	-2	None	NA	None	-2	None	-2	None	-2	None	-2	None	-2	SMESG000021458	dd_Smed_v4_81707_0;dd_Smed_v4_55575_0	ORT	None@None@	-2	dd_Smed_v6_81707_0;dd_Smed_v6_55575_0	ORT	None@None@	-2	SMED30017350	ORT	None	-2	4	2	2	4	3.02524	-0.269356	NA	NA	3	0
MCU_010510	MCU_010510-RA	DUF2428 domain-containing protein	HDID_0000867701	ORT	None	-2	Smp_332740	ORT	None	-2	None	-2	None	-2	Smp_185620,Smp_163040	ORT	None@None@	-2	None@Conserved@	2	None@None@	-2	None@Cluster_10@	3	None@None@	-2	SMESG000052699	dd_Smed_v4_3533_0	ORT	Neoblast/Neoblast/Neoblast	2	dd_Smed_v6_3533_0	ORT	None	-2	SMED30030562	ORT	None	-2	387	532	492	332	438.177	-0.401264	0.999388	NA	282	228
MCU_012813	MCU_012813-RA	Uncharacterized protein	None	NA	NA	-2	None	NA	NA	-2	NA	-2	NA	-2	None	NA	NA	-2	NA	-2	NA	-2	NA	-2	NA	-2	NA	None	NA	NA	-2	None	NA	NA	-2	None	NA	NA	-2	115	87	168	136	124.989	0.331828	0.999388	NA	32	0
MCU_010551	MCU_010551-RA	SCP domain-containing protein	None	NA	None	-2	Smp_002060;Smp_002070	ORT	None@None@	-2	None@None@	-2	None@None@	-2	Smp_002060;Smp_002070	ORT	None@None@	-2	None@None@	-2	None@None@	-2	None@None@	-2	None@None@	-2	SMESG000044051;SMESG000044056	dd_Smed_v4_11014_0	ORT	None	-2	dd_Smed_v6_11014_0	ORT	None	-2	SMED30020109	ORT	None	-2	32	33	56	84	49.7175	0.852845	0.999388	NA	11	18
MCU_014893	MCU_014893-RA	Uncharacterized protein	HDID_0000858301	UBH	None	-2	None	NA	NA	-2	NA	-2	NA	-2	None	NA	NA	-2	NA	-2	NA	-2	NA	-2	NA	-2	NA	None	NA	NA	-2	None	NA	NA	-2	None	NA	NA	-2	1478	2434	2398	4168	2558.08	0.503157	0.999388	NA	121	108
MCU_003859	MCU_003859-RA	RPOLD domain-containing protein	HDID_0000187801	ORT	None	-2	Smp_004640	ORT	None	-2	Stem-Germinal cells	2	None	-2	Smp_004640	ORT	None	-2	Conserved	2	None	-2	Cluster_7	2	None	-2	None	None	NA	None	-2	None	NA	None	-2	None	NA	None	-2	2899	4420	3464	3488	3573.33	-0.317245	0.999388	NA	1738	869
MCU_014475	MCU_014475-RA	DUF5741 domain-containing protein	HDID_0000846701	UBH	None	-2	Smp_129710	UBH	eled+ neoblasts/GSC progeny/GSCs/neoblast 1/neoblast 2	-0.2	Stem-Germinal cells	-1	None	-2	Smp_013970	UBH	Downregulated	0	None	-2	48h_14d_H2Bi_fgfrAi	0	Cluster_6	0.4	None	-2	NA	None	NA	NA	-2	None	NA	NA	-2	None	NA	NA	-2	65	31	59	66	55.1002	0.112259	0.999388	NA	5	24
MCU_014837	MCU_014837-RA	FABP domain-containing protein	HDID_0000500301	ORT	None	-2	Smp_046800	ORT	parenchyma 1/parenchyma 2	-2	Parenchymal 2/Parenchymal 1	-2	Negative pluripotent/cb2+	2	Smp_046800	ORT	Upregulated	-2	None	-2	None	-2	Cluster_5	-2	None	-2	None	None	NA	None	-2	None	NA	None	-2	None	NA	None	-2	16	26	32	28	25.1021	0.272054	0.999388	NA	1	17
MCOS_0000918901	MCOS_0000918901-mRNA-1	Uncharacterized protein	None	NA	NA	-2	Smp_302910	UBH	GSC progeny	-0.2	gnai+ neurons	-2	None	-2	Smp_152910	UBH	None	-2	None	-2	None	-2	None	-2	None	-2	NA	None	NA	NA	-2	None	NA	NA	-2	None	NA	NA	-2	8	13	15	13	12.0933	0.172508	0.999388	NA	8	10
MCU_009086	MCU_009086-RA	Protein kinase domain-containing protein	HDID_0001117001	ORT	None	-2	Smp_247600	ORT	None	-2	Stem-Germinal cells	2	None	-2	Smp_166150	ORT	Downregulated	2	Conserved	2	None	-2	Cluster_6	4	None	-2	None	None	NA	None	-2	None	NA	None	-2	None	NA	None	-2	95	124	112	85	104.598	-0.39869	0.999388	NA	155	68
MCU_000839	MCU_000839-RB	CSP domain-containing protein	HDID_0000495301	ORT	None	-2	Smp_093830	ORT	None	-2	None	-2	None	-2	Smp_093830	ORT	None	-2	None	-2	None	-2	None	-2	None	-2	SMESG000068700	dd_Smed_v4_2741_0	ORT	None	-2	dd_Smed_v6_2741_0	ORT	None	-2	SMED30014634	ORT	None	-2	1037	1229	1427	1244	1227.93	-0.0111737	0.999388	NA	212	75
MCU_013370	MCU_013370-RA	Uncharacterized protein	HDID_0000445701	UBH	None	-2	None	NA	NA	-2	NA	-2	NA	-2	None	NA	NA	-2	NA	-2	NA	-2	NA	-2	NA	-2	NA	None	NA	NA	-2	None	NA	NA	-2	None	NA	NA	-2	4	10	7	5	6.51265	-0.455801	NA	NA	23	2
MCU_014915	MCU_014915-RA	Uncharacterized protein	HDID_0000295701	UBH	None	-2	Smp_244950	UBH	None	-2	Parenchymal 1/Parenchymal 2/Ambiguous 1	-2	None	-2	Smp_171960	UBH	None	-2	None	-2	None	-2	Cluster_9	-2	None	-2	NA	None	NA	NA	-2	None	NA	NA	-2	None	NA	NA	-2	111	135	179	86	127.68	-0.138028	0.999388	NA	7	13
MCOS_0001042501	MCOS_0001042501-mRNA-1	ABC transmembrane type-1 domain-containing protein	None	NA	NA	-2	None	NA	NA	-2	NA	-2	NA	-2	None	NA	NA	-2	NA	-2	NA	-2	NA	-2	NA	-2	NA	None	NA	NA	-2	None	NA	NA	-2	None	NA	NA	-2	0	0	0	0				NA	12	34
MCU_007799	MCU_007799-RA	Uncharacterized protein	HDID_0000039901;HDID_0000398701	ORT	None@None@	-2	Smp_068920;Smp_245240	ORT	S1 progeny@None@	1	Stem-Germinal cells/Ambiguous 1@None@	2	None@None@	-2	Smp_068920;Smp_245240	ORT	None@None@	-2	None@None@	-2	None@None@	-2	Cluster_10@None@	3	None@None@	-2	SMESG000029771	dd_Smed_v4_4087_0	ORT	Neoblast/Neoblast/Neoblast	2	dd_Smed_v6_4087_0	ORT	None	-2	SMED30025222	ORT	None	-2	2427	3137	2784	2572	2737.27	-0.301516	0.999388	NA	1951	1254
MCU_008750	MCU_008750-RB	IRS-type PTB domain-containing protein	HDID_0000091501	ORT	None	-2	None	ORT	None	-2	None	-2	None	-2	None	NA	None	-2	None	-2	None	-2	None	-2	None	-2	None	None	NA	None	-2	None	NA	None	-2	None	NA	None	-2	210	149	119	116	152.283	-0.87185	0.652409	NA	158	236
MCU_006141	MCU_006141-RA	SCP domain-containing protein	None	NA	None	-2	Smp_002060;Smp_002070	ORT	None@None@	-2	None@None@	-2	None@None@	-2	Smp_002060;Smp_002070	ORT	None@None@	-2	None@None@	-2	None@None@	-2	None@None@	-2	None@None@	-2	SMESG000044051;SMESG000044056	dd_Smed_v4_11014_0	ORT	None	-2	dd_Smed_v6_11014_0	ORT	None	-2	SMED30020109	ORT	None	-2	755	510	876	1467	882.625	0.624445	0.917434	NA	311	193
MCU_009455	MCU_009455-RA	Cell division control protein	HDID_0000308001	ORT	None	-2	Smp_145740	ORT	None	-2	Ambiguous 1/Ambiguous 2	-2	None	-2	Smp_145740	ORT	None	-2	None	-2	None	-2	Cluster_10	3	None	-2	SMESG000070150	dd_Smed_v4_18778_0	ORT	None	-2	dd_Smed_v6_18778_0	ORT	None	-2	SMED30002348	ORT	high	2	579	731	673	613	650.342	-0.273895	0.999388	NA	328	138
MCU_001448	MCU_001448-RA	Uncharacterized protein	None	NA	NA	-2	None	NA	NA	-2	NA	-2	NA	-2	None	NA	NA	-2	NA	-2	NA	-2	NA	-2	NA	-2	NA	None	NA	NA	-2	None	NA	NA	-2	None	NA	NA	-2	1	3	1	4	2.21196	0.0841511	NA	NA	21	0
MCU_014112	MCU_014112-RA	Lipid-binding serum glycoprotein N-terminal domain-containing protein	None	NA	NA	-2	None	NA	NA	-2	NA	-2	NA	-2	None	NA	NA	-2	NA	-2	NA	-2	NA	-2	NA	-2	NA	None	NA	NA	-2	None	NA	NA	-2	None	NA	NA	-2	48	44	50	76	53.9279	0.197122	0.999388	NA	120	0
MCU_009165	MCU_009165-RA	BTB domain-containing protein	None	NA	NA	-2	None	NA	NA	-2	NA	-2	NA	-2	None	NA	NA	-2	NA	-2	NA	-2	NA	-2	NA	-2	NA	None	NA	NA	-2	None	NA	NA	-2	None	NA	NA	-2	143	191	132	217	170.397	-0.185461	0.999388	NA	138	139
MCU_005471	MCU_005471-RA	AAA domain-containing protein	HDID_0000425601	ORT	None	-2	Smp_042810	ORT	None	-2	None	-2	None	-2	Smp_042810	ORT	Downregulated	2	None	-2	48h_14d_H2Bi_fgfrAi	2	Cluster_6	4	None	-2	SMESG000040188	dd_Smed_v4_13246_0	ORT	Neoblast	2	dd_Smed_v6_13246_0	ORT	None	-2	SMED30019080	ORT	None	-2	315	285	288	391	319.179	-0.0782712	0.999388	NA	269	249
MCU_007068	MCU_007068-RA	Ribosomal RNA small subunit methyltransferase NEP1	HDID_0000675901	ORT	None	-2	Smp_002010	ORT	None	-2	NDF+ neurons	-2	None	-2	Smp_002010	ORT	None	-2	None	-2	None	-2	Cluster_10	3	None	-2	SMESG000016962	dd_Smed_v4_3246_0	ORT	Neoblast	2	dd_Smed_v6_3246_0	ORT	None	-2	SMED30026749	ORT	None	-2	1118	1126	1261	1117	1156.51	-0.168652	0.999388	NA	549	268
MCU_004116	MCU_004116-RB	SCP domain-containing protein	None	NA	None	-2	Smp_002060;Smp_002070	ORT	None@None@	-2	None@None@	-2	None@None@	-2	Smp_002060;Smp_002070	ORT	None@None@	-2	None@None@	-2	None@None@	-2	None@None@	-2	None@None@	-2	SMESG000044051;SMESG000044056	dd_Smed_v4_11014_0	ORT	None	-2	dd_Smed_v6_11014_0	ORT	None	-2	SMED30020109	ORT	None	-2	537	374	635	416	490.911	-0.0531578	0.999388	NA	20	3
MCOS_0001013101	MCOS_0001013101-mRNA-1	Uncharacterized protein	None	NA	NA	-2	None	NA	NA	-2	NA	-2	NA	-2	None	NA	NA	-2	NA	-2	NA	-2	NA	-2	NA	-2	NA	None	NA	NA	-2	None	NA	NA	-2	None	NA	NA	-2	4	1	1	0				NA	5	46
MCU_005027	MCU_005027-RC	PDZ domain-containing protein	HDID_0000680101	ORT	Downregulated	1	None	ORT	None	-2	None	-2	None	-2	None	NA	None	-2	None	-2	None	-2	None	-2	None	-2	None	None	NA	None	-2	None	NA	None	-2	None	NA	None	-2	423	426	202	219	327.883	-1.26519	0.00188744	Downregulated	682	245
MCU_010027	MCU_010027-RA	Ldh_1_N domain-containing protein	None	NA	None	-2	None	ORT	None	-2	None	-2	None	-2	None	NA	None	-2	None	-2	None	-2	None	-2	None	-2	SMESG000036898	dd_Smed_v4_76212_0;dd_Smed_v4_74478_0	ORT	None@None@	-2	dd_Smed_v6_76212_0;dd_Smed_v6_74478_0	ORT	None@None@	-2	SMED30023614	ORT	None	-2	3	1	6	9	4.53791	1.63514	NA	NA	29	0
MCOS_0000918801	MCOS_0000918801-mRNA-1	RT_RNaseH_2 domain-containing protein	HDID_0000788901;HDID_0000968901	ORT	None@None@	-2	None	ORT	None	-2	None	-2	None	-2	None	NA	None	-2	None	-2	None	-2	None	-2	None	-2	SMESG000077598	dd_Smed_v4_30408_0;dd_Smed_v4_30408_0	ORT	None@None@	-2	dd_Smed_v6_30408_0;dd_Smed_v6_30408_0	ORT	None@None@	-2	SMED30025524;SMED30009270	ORT	None@None@	-2	50	32	46	37	41.5458	-0.243827	0.999388	NA	29	0
MCU_011041	MCU_011041-RA	SCP domain-containing protein	HDID_0000858201	UBH	None	-2	None	NA	NA	-2	NA	-2	NA	-2	None	NA	NA	-2	NA	-2	NA	-2	NA	-2	NA	-2	NA	None	NA	NA	-2	None	NA	NA	-2	None	NA	NA	-2	58	53	75	112	73.0632	0.495891	0.999388	NA	27	0
MCU_004523	MCU_004523-RA	RECA_2 domain-containing protein	HDID_0000989901	ORT	None	-2	Smp_347560	ORT	None	-2	None	-2	None	-2	Smp_199150,Smp_160630	ORT	Downregulated@Downregulated@	2	None@None@	-2	None@None@	-2	Cluster_6@None@	4	None@None@	-2	SMESG000035891	dd_Smed_v4_16724_0	ORT	None	-2	dd_Smed_v6_16724_0	ORT	None	-2	SMED30015375	ORT	None	-2	378	352	337	338	353.852	-0.367662	0.999388	NA	191	259
MCU_001682	MCU_001682-RD	Rho-GAP domain-containing protein	HDID_0000123401	ORT	Downregulated@Downregulated	1	None	ORT	None	-2	None	-2	None	-2	None	NA	None	-2	None	-2	None	-2	None	-2	None	-2	None	None	NA	None	-2	None	NA	None	-2	None	NA	None	-2	1637	1715	996	1188	1413.15	-0.870907	0.00984007	Downregulated	3567	1630
MCU_005954	MCU_005954-RA	N-acetyltransferase domain-containing protein	HDID_0000707701	ORT	None	-2	None	ORT	None	-2	None	-2	None	-2	None	NA	None	-2	None	-2	None	-2	None	-2	None	-2	None	None	NA	None	-2	None	NA	None	-2	None	NA	None	-2	1	5	1	1	2.05714	-1.80881	NA	NA	0	0
MCU_007922	MCU_007922-RD	separase (EC 3.4.22.49)	HDID_0000238301	ORT	None	-2	Smp_167810	ORT	None	-2	None	-2	None	-2	Smp_167810	ORT	Downregulated	2	Conserved	2	None	-2	Cluster_6	4	kappa	2	SMESG000017514	dd_Smed_v4_6610_0	ORT	Neoblast/Neoblast/Neoblast	2	dd_Smed_v6_6610_0	ORT	None	-2	SMED30013237	ORT	high	2	413	347	200	169	292.425	-1.29868	0.00466381	Downregulated	366	194
MCU_014682	MCU_014682-RA	Uncharacterized protein	None	NA	NA	-2	None	NA	NA	-2	NA	-2	NA	-2	None	NA	NA	-2	NA	-2	NA	-2	NA	-2	NA	-2	NA	None	NA	NA	-2	None	NA	NA	-2	None	NA	NA	-2	12	11	9	2	8.81199	-1.31388	0.999388	NA	15	0
MCU_013999	MCU_013999-RA	Uncharacterized protein	HDID_0000858301	UBH	None	-2	None	NA	NA	-2	NA	-2	NA	-2	None	NA	NA	-2	NA	-2	NA	-2	NA	-2	NA	-2	NA	None	NA	NA	-2	None	NA	NA	-2	None	NA	NA	-2	53	91	63	124	81.6255	0.132518	0.999388	NA	11	26
MCU_008406	MCU_008406-RA	SCP domain-containing protein	HDID_0000796901	UBH	None	-2	None	NA	NA	-2	NA	-2	NA	-2	None	NA	NA	-2	NA	-2	NA	-2	NA	-2	NA	-2	NA	None	NA	NA	-2	None	NA	NA	-2	None	NA	NA	-2	13	4	6	7	7.69461	-0.663004	0.999388	NA	0	14
MCU_003663	MCU_003663-RC	Protein kinase domain-containing protein	HDID_0000179601	ORT	None	-2	Smp_171610	ORT	None	-2	None	-2	None	-2	Smp_171610	ORT	None	-2	None	-2	None	-2	None	-2	None	-2	None	None	NA	None	-2	None	NA	None	-2	None	NA	None	-2	221	180	169	170	187.349	-0.499897	0.999388	NA	247	126
MCU_010035	MCU_010035-RA	Uncharacterized protein	None	NA	NA	-2	None	NA	NA	-2	NA	-2	NA	-2	None	NA	NA	-2	NA	-2	NA	-2	NA	-2	NA	-2	NA	None	NA	NA	-2	None	NA	NA	-2	None	NA	NA	-2	1	0	0	5				NA	61	0
MCU_008904	MCU_008904-RD	Histone-lysine N-methyltransferase	HDID_0000485801	ORT	None	-2	None	ORT	None	-2	None	-2	None	-2	None	NA	None	-2	None	-2	None	-2	None	-2	None	-2	None	None	NA	None	-2	None	NA	None	-2	None	NA	None	-2	118	84	99	147	111.641	0.0222006	0.999388	NA	138	145
MCU_013091	MCU_013091-RB	Reticulon-like protein	HDID_0000276401	ORT	None	-2	None	ORT	None	-2	None	-2	None	-2	None	NA	None	-2	None	-2	None	-2	None	-2	None	-2	None	None	NA	None	-2	None	NA	None	-2	None	NA	None	-2	227	188	195	218	208.05	-0.264653	0.999388	NA	72	89
MCU_007404	MCU_007404-RA	RNase_PH domain-containing protein	HDID_0000202301	ORT	None	-2	Smp_056900	ORT	None	-2	None	-2	None	-2	Smp_056900	ORT	None	-2	None	-2	None	-2	Cluster_12	-2	None	-2	None	None	NA	None	-2	None	NA	None	-2	None	NA	None	-2	798	904	820	701	811.577	-0.411612	0.999388	NA	259	102
MCU_011866	MCU_011866-RB	Uncharacterized protein	HDID_0000184301	UBH	None	-2	Smp_011680	UBH	early tsp-2+/parenchyma 1/parenchyma 2/prom2+/unknown	-0.1	Parenchymal 2/Parenchymal 1	-2	None	-2	Smp_011680	UBH	None	-2	Conserved	0	None	-2	Cluster_13	0.2	None	-2	NA	None	NA	NA	-2	None	NA	NA	-2	None	NA	NA	-2	1196	858	1967	1333	1319.72	0.424991	0.999388	NA	16	12
MCU_002986	MCU_002986-RA	Sulfotransferase domain-containing protein	HDID_0000235401	ORT	None	-2	Smp_114430;Smp_128340	ORT	neuron 21@None@	-2	None@None@	-2	None@None@	-2	Smp_114430;Smp_128340	ORT	None@None@	-2	None@None@	-2	None@None@	-2	None@None@	-2	None@None@	-2	SMESG000035035;SMESG000035036;SMESG000035037;SMESG000035040;SMESG000035058;SMESG000035059;SMESG000035060;SMESG000035061;SMESG000035062;SMESG000035067;SMESG000035068;SMESG000035096	NoSmed14	ORT	None	-2	NoSmed14	ORT	None	-2	NoSmed14	ORT	None	-2	11	8	27	17	15.2971	0.954713	0.999388	NA	9	0
MCU_002959	MCU_002959-RA	Flap endonuclease 1 (FEN-1) (EC 3.1.-.-) (Flap structure-specific endonuclease 1)	HDID_0000771601	ORT	None	-2	Smp_331790	ORT	None	-2	Stem-Germinal cells	2	None	-2	Smp_186980	ORT	None	-2	Conserved	2	None	-2	Cluster_7	2	None	-2	SMESG000020104	dd_Smed_v4_8206_0	ORT	Neoblast/Neoblast	2	dd_Smed_v6_8206_0	ORT	None	-2	SMED30000396	ORT	None	-2	603	708	709	687	676.166	-0.158568	0.999388	NA	388	276
MCU_004472	MCU_004472-RA	U2A'/phosphoprotein 32 family A C-terminal domain-containing protein	HDID_0000857301	ORT	Downregulated	1	Smp_010940	ORT	GSCs	2	MyoD+ muscle/Positional muscle	-2	None	-2	Smp_010940	ORT	None	-2	Conserved	2	None	-2	Cluster_7	2	None	-2	SMESG000022991	dd_Smed_v4_5176_0	ORT	None	-2	dd_Smed_v6_5176_0	ORT	None	-2	SMED30006755	ORT	None	-2	35893	53840	51032	48939	47193.4	-0.0871999	0.999388	NA	14247	8332
MCU_012253	MCU_012253-RA	Kinesin motor domain-containing protein	None	NA	None	-2	None	ORT	None	-2	None	-2	None	-2	None	NA	None	-2	None	-2	None	-2	None	-2	None	-2	SMESG000029458;SMESG000037829	None	NA	None	-2	None	NA	None	-2	SMED30036014	ORT	None	-2	9	5	11	10	8.66396	0.321101	0.999388	NA	26	27
MCU_004294	MCU_004294-RA	C2H2-type domain-containing protein	HDID_0000216001;HDID_0000216101;HDID_0000440501;HDID_0000549101;HDID_0001052101	ORT	None@Downregulated@None@None@Downregulated@	1	None	ORT	None	-2	None	-2	None	-2	None	NA	None	-2	None	-2	None	-2	None	-2	None	-2	None	None	NA	None	-2	None	NA	None	-2	None	NA	None	-2	466	525	349	266	410.658	-0.937351	0.077585	NA	664	212
MCU_003109	MCU_003109-RA	Uncharacterized protein	HDID_0000244201	ORT	None	-2	Smp_047400	ORT	GSC progeny/GSCs/neoblast 1	2	Stem-Germinal cells	2	None	-2	Smp_047400	ORT	None	-2	None	-2	None	-2	Cluster_6	4	None	-2	None	None	NA	None	-2	None	NA	None	-2	None	NA	None	-2	1245	1027	1547	1535	1327.17	0.182305	0.999388	NA	129	284
MCU_004108	MCU_004108-RA	SCP domain-containing protein	HDID_0000858301	UBH	None	-2	Smp_123090	UBH	None	-2	None	-2	None	-2	Smp_123090	UBH	None	-2	None	-2	None	-2	None	-2	None	-2	NA	None	NA	NA	-2	None	NA	NA	-2	None	NA	NA	-2	3	0	0	0				NA	28	0
MCU_004503	MCU_004503-RA	non-specific serine/threonine protein kinase (EC 2.7.11.1)	HDID_0000162901	ORT	None	-2	Smp_162340	ORT	None	-2	None	-2	None	-2	Smp_162340	ORT	Downregulated	2	Conserved	2	48h_14d_H2Bi_fgfrAi	2	Cluster_6	4	None	-2	SMESG000018015	dd_Smed_v4_8754_0;dd_Smed_v4_50422_0;dd_Smed_v4_38109_0;dd_Smed_v4_8754_0	ORT	None@None@None@None@	-2	dd_Smed_v6_8754_0;dd_Smed_v6_50422_0;dd_Smed_v6_38109_0;dd_Smed_v6_8754_0	ORT	None@None@None@None@	-2	SMED30029985;SMED30009778	ORT	None@None@	-2	1002	593	635	598	721.137	-0.636374	0.817979	NA	623	307
MCU_014511	MCU_014511-RA	Uncharacterized protein	None	NA	NA	-2	None	NA	NA	-2	NA	-2	NA	-2	None	NA	NA	-2	NA	-2	NA	-2	NA	-2	NA	-2	NA	None	NA	NA	-2	None	NA	NA	-2	None	NA	NA	-2	0	0	1	0				NA	6	8
MCU_003707	MCU_003707-RA	Peptidyl-prolyl cis-trans isomerase (PPIase) (EC 5.2.1.8)	HDID_0000818501	ORT	None	-2	Smp_040130	ORT	early tsp-2+/neoblast progeny/sm13+	2	Stem-Germinal cells/Parenchymal 2/7b2-pc2+ neurons/gnai+ neurons	2	None	-2	Smp_040130	ORT	None	-2	Conserved	2	None	-2	Cluster_9	-2	None	-2	None	None	NA	None	-2	None	NA	None	-2	None	NA	None	-2	57140	49075	48561	44509	50355.2	-0.447041	0.749441	NA	17479	7282
MCU_006207	MCU_006207-RA	Uncharacterized protein	HDID_0000023401	ORT	None	-2	Smp_142780	ORT	None	-2	None	-2	None	-2	Smp_142780	ORT	None	-2	None	-2	None	-2	Cluster_7	2	None	-2	SMESG000077004	dd_Smed_v4_4897_0	ORT	None	-2	dd_Smed_v6_4897_0	ORT	None	-2	SMED30029979	ORT	None	-2	1669	2249	1860	1746	1888.82	-0.365389	0.999388	NA	862	260
MCU_010501	MCU_010501-RA	Shugoshin C-terminal domain-containing protein	HDID_0000168401	ORT	None	-2	None	ORT	None	-2	None	-2	None	-2	None	NA	None	-2	None	-2	None	-2	None	-2	None	-2	None	None	NA	None	-2	None	NA	None	-2	None	NA	None	-2	690	450	326	412	481.962	-0.891441	0.226851	NA	392	402
MCU_012474	MCU_012474-RA	SCP domain-containing protein	None	NA	NA	-2	None	NA	NA	-2	NA	-2	NA	-2	None	NA	NA	-2	NA	-2	NA	-2	NA	-2	NA	-2	NA	None	NA	NA	-2	None	NA	NA	-2	None	NA	NA	-2	7	6	14	14	9.96374	0.851181	0.999388	NA	7	16
MCU_004265	MCU_004265-RA	Uncharacterized protein	None	NA	None	-2	Smp_173420	ORT	GSC progeny	2	Stem-Germinal cells/7b2-pc2+ neurons	2	None	-2	Smp_173420	ORT	None	-2	None	-2	None	-2	Cluster_6	4	None	-2	None	None	NA	None	-2	None	NA	None	-2	None	NA	None	-2	179	118	136	111	138.153	-0.527201	0.999388	NA	130	50
MCOS_0000404001	MCOS_0000404001-mRNA-1	Uncharacterized protein	None	NA	NA	-2	None	NA	NA	-2	NA	-2	NA	-2	None	NA	NA	-2	NA	-2	NA	-2	NA	-2	NA	-2	NA	None	NA	NA	-2	None	NA	NA	-2	None	NA	NA	-2	9260	2207	4243	2402	4717.36	-1.06743	0.999388	NA	191	241
MCU_006614	MCU_006614-RA	SCP domain-containing protein	None	NA	None	-2	Smp_002060;Smp_002070	ORT	None@None@	-2	None@None@	-2	None@None@	-2	Smp_002060;Smp_002070	ORT	None@None@	-2	None@None@	-2	None@None@	-2	None@None@	-2	None@None@	-2	SMESG000044051;SMESG000044056	dd_Smed_v4_11014_0	ORT	None	-2	dd_Smed_v6_11014_0	ORT	None	-2	SMED30020109	ORT	None	-2	920	2015	2871	1114	1705.29	0.211004	0.999388	NA	312	211
MCU_003823	MCU_003823-RB	Uncharacterized protein	HDID_0000328201	ORT	None	-2	None	ORT	None	-2	None	-2	None	-2	None	NA	None	-2	None	-2	None	-2	None	-2	None	-2	None	None	NA	None	-2	None	NA	None	-2	None	NA	None	-2	267	258	232	281	260.621	-0.288019	0.999388	NA	256	106
MCU_013660	MCU_013660-RA	Uncharacterized protein	HDID_0000126401	UBH	None	-2	None	NA	NA	-2	NA	-2	NA	-2	None	NA	NA	-2	NA	-2	NA	-2	NA	-2	NA	-2	NA	None	NA	NA	-2	None	NA	NA	-2	None	NA	NA	-2	7	7	2	5	5.41604	-1.25634	NA	NA	2	0
MCU_014542	MCU_014542-RA	SCP domain-containing protein	HDID_0000594001	UBH	None	-2	None	NA	NA	-2	NA	-2	NA	-2	None	NA	NA	-2	NA	-2	NA	-2	NA	-2	NA	-2	NA	None	NA	NA	-2	None	NA	NA	-2	None	NA	NA	-2	1965	2619	2596	4391	2840.51	0.359273	0.999388	NA	148	204
MCU_012854	MCU_012854-RA	SCP domain-containing protein	HDID_0000594001	UBH	None	-2	Smp_002060	UBH	None	-2	None	-2	None	-2	Smp_002060	UBH	None	-2	None	-2	None	-2	None	-2	None	-2	NA	None	NA	NA	-2	None	NA	NA	-2	None	NA	NA	-2	117	55	31	271	116.224	0.533512	0.999388	NA	59	52
MCU_013351	MCU_013351-RA	PABS domain-containing protein	HDID_0001116301	UBH	None	-2	None	NA	NA	-2	NA	-2	NA	-2	None	NA	NA	-2	NA	-2	NA	-2	NA	-2	NA	-2	NA	None	NA	NA	-2	None	NA	NA	-2	None	NA	NA	-2	234	224	324	274	261.969	0.13163	0.999388	NA	63	34
MCU_008463	MCU_008463-RA	Uncharacterized protein	None	NA	NA	-2	None	NA	NA	-2	NA	-2	NA	-2	None	NA	NA	-2	NA	-2	NA	-2	NA	-2	NA	-2	NA	None	NA	NA	-2	None	NA	NA	-2	None	NA	NA	-2	750	599	773	881	747.753	0.0351382	0.999388	NA	528	417
MCU_003050	MCU_003050-RA	Protein kinase domain-containing protein	HDID_0000967001	ORT	None	-2	None	ORT	None	-2	None	-2	None	-2	None	NA	None	-2	None	-2	None	-2	None	-2	None	-2	SMESG000036038	None	NA	None	-2	None	NA	None	-2	SMED30035011	ORT	None	-2	1	2	0	10	3.08152	1.48744	NA	NA	21	0
MCU_011326	MCU_011326-RA	Phosphate transporter	HDID_0000906601;HDID_0000906701;HDID_0000906901	ORT	None@None@None@	-2	Smp_306290;Smp_306300	ORT	None@None@	-2	None@Tegument 2/Parenchymal 2/Smkk7+ neurons@	-2	None@None@	-2	Smp_116290,Smp_094660	ORT	None@None@	-2	None@None@	-2	None@None@	-2	None@Cluster_11@	-2	None@None@	-2	SMESG000012546;SMESG000029269	dd_Smed_v4_15197_0	ORT	None	-2	dd_Smed_v6_15197_0	ORT	None	-2	SMED30009145	ORT	None	-2	24	25	39	24	27.7997	0.112637	0.999388	NA	6	12
MCU_013932	MCU_013932-RA	Uncharacterized protein	None	NA	NA	-2	None	NA	NA	-2	NA	-2	NA	-2	None	NA	NA	-2	NA	-2	NA	-2	NA	-2	NA	-2	NA	None	NA	NA	-2	None	NA	NA	-2	None	NA	NA	-2	29	26	10	12	20.0623	-1.57799	0.999388	NA	39	15
MCU_011177	MCU_011177-RB	BZIP domain-containing protein	None	NA	NA	-2	None	NA	NA	-2	NA	-2	NA	-2	None	NA	NA	-2	NA	-2	NA	-2	NA	-2	NA	-2	NA	None	NA	NA	-2	None	NA	NA	-2	None	NA	NA	-2	99	80	99	94	93.1833	-0.148631	0.999388	NA	157	47
MCU_002180	MCU_002180-RA	Uncharacterized protein	None	NA	NA	-2	None	NA	NA	-2	NA	-2	NA	-2	None	NA	NA	-2	NA	-2	NA	-2	NA	-2	NA	-2	NA	None	NA	NA	-2	None	NA	NA	-2	None	NA	NA	-2	76	103	146	122	109.951	0.336562	0.999388	NA	20	24
MCU_011761	MCU_011761-RA	Pyridoxal kinase (EC 2.7.1.35) (Pyridoxine kinase)	HDID_0000747701	ORT	None	-2	Smp_164250	ORT	neuron 16/neuron 19/neuron 20	-2	Ambiguous 1	-2	None	-2	Smp_164250	ORT	None	-2	None	-2	None	-2	Cluster_11	-2	None	-2	SMESG000011589	dd_Smed_v4_6613_0	ORT	None	-2	dd_Smed_v6_6613_0	ORT	None	-2	SMED30009225	ORT	None	-2	595	753	825	585	689.323	-0.181034	0.999388	NA	460	205
MCU_011495	MCU_011495-RA	Sm protein F	HDID_0001032401	ORT	None	-2	Smp_060910	ORT	S1/S1 progeny	1	Parenchymal 2	-2	None	-2	Smp_060910	ORT	None	-2	Conserved	2	None	-2	Cluster_10	3	None	-2	SMESG000025747	dd_Smed_v4_1056_0	ORT	Neoblast/Neoblast/Neoblast	2	dd_Smed_v6_1056_0	ORT	None	-2	SMED30012188	ORT	None	-2	652	508	591	721	617.824	-0.082165	0.999388	NA	228	147
MCU_006660	MCU_006660-RA	Mitochondrial import inner membrane translocase subunit	HDID_0000689101	ORT	None	-2	Smp_123240	ORT	GSC progeny/late female germ cells	2	Stem-Germinal cells/Parenchymal 2	2	None	-2	Smp_123240	ORT	None	-2	None	-2	None	-2	Cluster_10	3	None	-2	None	None	NA	None	-2	None	NA	None	-2	None	NA	None	-2	316	189	219	171	228.27	-0.63624	0.999388	NA	169	26
MCOS_0000929301	MCOS_0000929301-mRNA-1	Ribos_L4_asso_C domain-containing protein	HDID_0000000901	UBH	None	-2	None	NA	NA	-2	NA	-2	NA	-2	None	NA	NA	-2	NA	-2	NA	-2	NA	-2	NA	-2	NA	None	NA	NA	-2	None	NA	NA	-2	None	NA	NA	-2	3826	3030	2886	3087	3244.26	-0.458016	0.881008	NA	1002	312
MCU_014320	MCU_014320-RA	Uncharacterized protein	HDID_0000846701	ORT	None	-2	None	ORT	None	-2	None	-2	None	-2	None	NA	None	-2	None	-2	None	-2	None	-2	None	-2	None	None	NA	None	-2	None	NA	None	-2	None	NA	None	-2	93	51	134	117	97.1444	0.53693	0.999388	NA	25	61
MCU_012040	MCU_012040-RA	Uncharacterized protein	None	NA	NA	-2	None	NA	NA	-2	NA	-2	NA	-2	None	NA	NA	-2	NA	-2	NA	-2	NA	-2	NA	-2	NA	None	NA	NA	-2	None	NA	NA	-2	None	NA	NA	-2	0	0	0	5				NA	19	0
MCU_014392	MCU_014392-RA	Uncharacterized protein	HDID_0000209001	UBH	None	-2	None	NA	NA	-2	NA	-2	NA	-2	None	NA	NA	-2	NA	-2	NA	-2	NA	-2	NA	-2	NA	None	NA	NA	-2	None	NA	NA	-2	None	NA	NA	-2	94	68	61	42	68.0356	-0.911821	0.999388	NA	43	21
MCU_012716	MCU_012716-RA	SCP domain-containing protein	None	NA	None	-2	Smp_002060;Smp_002070	ORT	None@None@	-2	None@None@	-2	None@None@	-2	Smp_002060;Smp_002070	ORT	None@None@	-2	None@None@	-2	None@None@	-2	None@None@	-2	None@None@	-2	SMESG000044051;SMESG000044056	dd_Smed_v4_11014_0	ORT	None	-2	dd_Smed_v6_11014_0	ORT	None	-2	SMED30020109	ORT	None	-2	1	0	1	1				NA	17	0
MCU_009878	MCU_009878-RA	Uncharacterized protein	None	NA	NA	-2	None	NA	NA	-2	NA	-2	NA	-2	None	NA	NA	-2	NA	-2	NA	-2	NA	-2	NA	-2	NA	None	NA	NA	-2	None	NA	NA	-2	None	NA	NA	-2	389	292	437	437	386.694	0.100489	0.999388	NA	47	16
MCU_003899	MCU_003899-RA	Uncharacterized protein	None	NA	NA	-2	None	NA	NA	-2	NA	-2	NA	-2	None	NA	NA	-2	NA	-2	NA	-2	NA	-2	NA	-2	NA	None	NA	NA	-2	None	NA	NA	-2	None	NA	NA	-2	138	156	181	209	169.242	0.156682	0.999388	NA	15	12
MCU_014064	MCU_014064-RA	T-box domain-containing protein	HDID_0000914001	UBH	None	-2	Smp_334810	UBH	None	-2	None	-2	None	-2	Smp_077500	UBH	None	-2	None	-2	None	-2	None	-2	None	-2	NA	None	NA	NA	-2	None	NA	NA	-2	None	NA	NA	-2	0	0	0	0				NA	21	0
MCU_010902	MCU_010902-RA	SCP domain-containing protein	HDID_0000796901	UBH	None	-2	Smp_001890	UBH	None	-2	None	-2	None	-2	Smp_001890	UBH	None	-2	None	-2	None	-2	None	-2	None	-2	NA	None	NA	NA	-2	None	NA	NA	-2	None	NA	NA	-2	37	43	40	184	72.7997	1.22945	0.981059	NA	148	71
MCU_012137	MCU_012137-RA	Uncharacterized protein	None	NA	NA	-2	None	NA	NA	-2	NA	-2	NA	-2	None	NA	NA	-2	NA	-2	NA	-2	NA	-2	NA	-2	NA	None	NA	NA	-2	None	NA	NA	-2	None	NA	NA	-2	377	385	264	239	322.94	-0.851341	0.185768	NA	409	144
MCU_001588	MCU_001588-RA	SCP domain-containing protein	HDID_0000796901	UBH	None	-2	Smp_002070	UBH	None	-2	None	-2	None	-2	Smp_002070	UBH	None	-2	None	-2	None	-2	None	-2	None	-2	NA	None	NA	NA	-2	None	NA	NA	-2	None	NA	NA	-2	3966	3280	4974	6518	4610.58	0.406274	0.999388	NA	456	988
MCU_011221	MCU_011221-RA	10 kDa heat shock protein, mitochondrial (10 kDa chaperonin) (Chaperonin 10)	HDID_0000556101	ORT	None	-2	Smp_097380	ORT	early vitellocytes/GSC progeny/GSCs/S1/S1 progeny	2	Parenchymal 2/MyoD+ muscle/Positional muscle	-2	None	-2	Smp_097380	ORT	None	-2	Conserved	2	None	-2	Cluster_10	3	None	-2	SMESG000000556	dd_Smed_v4_421_0	ORT	Neoblast/Epidermal/Epidermal/Cathepsin+ cell/Neoblast/Intestine/Intestine/Neoblast	2	dd_Smed_v6_421_0	ORT	neoblast 1/neoblast 5/neoblast 6/neoblast 10/activated early epidermal progenitors/parenchymal progenitors	2	SMED30026539	ORT	SL6	2.1	2226	1546	1483	1295	1671.33	-0.702425	0.307858	NA	861	326
MCU_008389	MCU_008389-RA	Nuclear pore complex protein Nup205	HDID_0000867701	UBH	None	-2	Smp_332740	UBH	None	-2	None	-2	None	-2	Smp_185620,Smp_163040	UBH	None@None@	-2	None@Conserved@	0	None@None@	-2	None@Cluster_10@	0.3	None@None@	-2	NA	None	NA	NA	-2	None	NA	NA	-2	None	NA	NA	-2	2512	2737	2210	1995	2392.44	-0.570484	0.287543	NA	886	507
MCU_004009	MCU_004009-RA	Ribonuclease P	HDID_0000261801	ORT	None	-2	None	ORT	None	-2	None	-2	None	-2	None	NA	None	-2	None	-2	None	-2	None	-2	None	-2	None	None	NA	None	-2	None	NA	None	-2	None	NA	None	-2	864	935	943	813	892.164	-0.285411	0.999388	NA	135	104
MCU_012048	MCU_012048-RA	rRNA 2'-O-methyltransferase fibrillarin	HDID_0000489201	ORT	None	-2	Smp_044280	ORT	early vitellocytes/S1/S1 progeny	1	Stem-Germinal cells	2	None	-2	Smp_044280	ORT	None	-2	Conserved	2	None	-2	Cluster_10	3	None	-2	SMESG000051648	dd_Smed_v4_2811_0	ORT	Neoblast/Neoblast/Intestine/Neoblast	2	dd_Smed_v6_2811_0	ORT	None	-2	SMED30025294	ORT	None	-2	1991	1944	1958	1902	1957.33	-0.281305	0.999388	NA	1878	833
MCU_002991	MCU_002991-RA	Uncharacterized protein	HDID_0000435501	ORT	None	-2	Smp_022110	ORT	neuron 28/parenchyma 2	-2	None	-2	None	-2	Smp_022110	ORT	None	-2	None	-2	None	-2	Cluster_12	-2	None	-2	SMESG000066454	dd_Smed_v4_13381_0	ORT	Neoblast	2	dd_Smed_v6_13381_0	ORT	None	-2	SMED30016148	ORT	None	-2	1401	1534	1239	1159	1348.31	-0.542148	0.438676	NA	800	270
MCU_002398	MCU_002398-RA	Thymidylate synthase (EC 2.1.1.45)	HDID_0000303701	ORT	None	-2	Smp_200410	ORT	GSCs/mature vitellocytes	2	Stem-Germinal cells	2	None	-2	Smp_200410	ORT	Downregulated	2	None	-2	48h_14d_NA_fgfrAi	2	Cluster_6	4	None	-2	SMESG000063577	dd_Smed_v4_1260_0	ORT	Neoblast/Neoblast/Cathepsin+ cell/Neoblast	2	dd_Smed_v6_1260_0	ORT	None	-2	SMED30004470	ORT	None	-2	868	1099	915	954	962.089	-0.321481	0.999388	NA	963	637
MCU_004462	MCU_004462-RC	AAA_lid_1 domain-containing protein	None	NA	None	-2	None	ORT	None	-2	None	-2	None	-2	None	NA	None	-2	None	-2	None	-2	None	-2	None	-2	SMESG000073407	dd_Smed_v4_77541_0;dd_Smed_v4_94250_0;dd_Smed_v4_8201_0;dd_Smed_v4_44565_0;dd_Smed_v4_102609_0;dd_Smed_v4_8201_0;dd_Smed_v4_76480_0;dd_Smed_v4_58841_0;dd_Smed_v4_44565_0	ORT	None@None@Cathepsin+ cell/Cathepsin+ cell@None@None@Cathepsin+ cell/Cathepsin+ cell@None@None@None@	-2	dd_Smed_v6_77541_0;dd_Smed_v6_43593_0;dd_Smed_v6_94250_0;dd_Smed_v6_8201_0;dd_Smed_v6_44565_0;dd_Smed_v6_102609_0;dd_Smed_v6_8201_0;dd_Smed_v6_76480_0;dd_Smed_v6_58841_0;dd_Smed_v6_44565_0	ORT	None@None@None@None@None@None@None@None@None@None@	-2	SMED30029288;SMED30019747;SMED30017158;SMED30015129;SMED30013464;SMED30008474;SMED30003199;SMED30001163	ORT	None@None@None@None@None@None@None@None@	-2	534	437	245	305	391.546	-1.07875	0.0227761	Downregulated	1558	547
MCOS_0000986701	MCOS_0000986701-mRNA-1	60S ribosomal protein L32	HDID_0000008501	ORT	None	-2	Smp_322560	ORT	early vitellocytes/GSC progeny/S1 progeny	2	Stem-Germinal cells/Actin 2 muscle/Parenchymal 2	2	None	-2	Smp_322560	ORT	None	-2	None	-2	None	-2	None	-2	None	-2	SMESG000060036	dd_Smed_v4_149_0	ORT	Neoblast/Epidermal/Cathepsin+ cell/Neoblast/Intestine/Muscle/Cathepsin+ cell/Neoblast	2	dd_Smed_v6_149_0	ORT	neoblast 1/neoblast 10	2	SMED30006655	ORT	None	-2	21226	16474	16203	17184	17967.5	-0.434907	0.936477	NA	5730	2420
MCU_011096	MCU_011096-RA	Uncharacterized protein	None	NA	NA	-2	None	NA	NA	-2	NA	-2	NA	-2	None	NA	NA	-2	NA	-2	NA	-2	NA	-2	NA	-2	NA	None	NA	NA	-2	None	NA	NA	-2	None	NA	NA	-2	9	9	4	40	14.9219	1.02891	0.999388	NA	10	1
MCU_008394	MCU_008394-RA	Queuosine salvage protein	HDID_0000019001	ORT	None	-2	Smp_094920	ORT	GSC progeny	2	Stem-Germinal cells	2	None	-2	Smp_094920	ORT	None	-2	None	-2	None	-2	Cluster_10	3	None	-2	SMESG000078335	dd_Smed_v4_5644_0	ORT	Neoblast/Neoblast/Neoblast	2	dd_Smed_v6_5644_0	ORT	None	-2	SMED30011372	ORT	None	-2	2572	2499	2870	2396	2589.91	-0.198481	0.999388	NA	1267	492
MCU_001820	MCU_001820-RA	60 kDa heat shock protein, mitochondrial	HDID_0000721301	ORT	Downregulated	1	Smp_008545	ORT	GSCs/S1/S1 progeny	2	None	-2	None	-2	Smp_008545	ORT	None	-2	Conserved	2	None	-2	Cluster_10	3	None	-2	SMESG000065325	dd_Smed_v4_141_0	ORT	Neoblast/Epidermal/Epidermal/Cathepsin+ cell/Neoblast/Intestine/Intestine/Neoblast	2	dd_Smed_v6_141_0	ORT	neoblast 1/neoblast 3/neoblast 6/neoblast 9/early epidermal progenitors/epidermal neoblasts/parenchymal progenitors/gut progenitors	2	SMED30025522	ORT	None	-2	8640	13123	12869	12093	11608.9	-0.0448423	0.999388	NA	7200	3478
MCU_009259	MCU_009259-RA	non-specific serine/threonine protein kinase (EC 2.7.11.1)	HDID_0000590101	ORT	None	-2	None	ORT	None	-2	None	-2	None	-2	None	NA	None	-2	None	-2	None	-2	None	-2	None	-2	None	None	NA	None	-2	None	NA	None	-2	None	NA	None	-2	615	647	459	424	546.09	-0.766743	0.151551	NA	471	255
MCU_004070	MCU_004070-RA	CRC domain-containing protein	HDID_0000947401	ORT	None	-2	Smp_178740	ORT	None	-2	Stem-Germinal cells	2	None	-2	Smp_178740	ORT	NA	-2	None	-2	None	-2	Cluster_6	4	None	-2	SMESG000004147	dd_Smed_v4_4263_0	ORT	Neoblast/Neoblast	2	dd_Smed_v6_4263_0	ORT	None	-2	SMED30020325	ORT	None	-2	1142	1224	1196	1247	1203.66	-0.205454	0.999388	NA	1047	445
MCU_005448	MCU_005448-RA	U6 snRNA-associated Sm-like protein LSm5	HDID_0000735001	ORT	None	-2	Smp_129760	ORT	None	-2	None	-2	None	-2	Smp_129760	ORT	None	-2	None	-2	None	-2	Cluster_12	-2	None	-2	SMESG000009910	dd_Smed_v4_606_1	ORT	Protonephridia/Protonephridia/Intestine	-2	dd_Smed_v6_606_1	ORT	None	-2	SMED30017243	ORT	None	-2	257	217	286	257	253.99	-0.0601889	0.999388	NA	84	20
MCU_007640	MCU_007640-RB	Crossover junction endonuclease MUS81 (EC 3.1.22.-)	None	NA	None	-2	Smp_247470	ORT	None	-2	None	-2	None	-2	Smp_151510,Smp_055140	ORT	NA@NA@	-2	None@None@	-2	None@None@	-2	Cluster_6@Cluster_7@	4	None@None@	-2	SMESG000023374	dd_Smed_v4_36559_0;dd_Smed_v4_11322_0	ORT	None@Neoblast@	2	dd_Smed_v6_36559_0;dd_Smed_v6_11322_0	ORT	None@None@	-2	SMED30021620	ORT	None	-2	510	505	496	483	500.996	-0.305243	0.999388	NA	502	358
MCU_003211	MCU_003211-RA	isoleucine--tRNA ligase (EC 6.1.1.5) (Isoleucyl-tRNA synthetase)	HDID_0001060701;HDID_0001090801	ORT	None@None@	-2	Smp_041600	ORT	None	-2	None	-2	None	-2	Smp_041600	ORT	NA	-2	None	-2	None	-2	Cluster_10	3	None	-2	SMESG000044877	dd_Smed_v4_2156_0	ORT	None	-2	dd_Smed_v6_2156_0	ORT	None	-2	SMED30027368	ORT	None	-2	281	551	455	397	419.525	-0.202908	0.999388	NA	415	188
MCU_008513	MCU_008513-RA	Aldedh domain-containing protein	HDID_0001016101	ORT	None	-2	None	ORT	None	-2	None	-2	None	-2	None	NA	None	-2	None	-2	None	-2	None	-2	None	-2	None	None	NA	None	-2	None	NA	None	-2	None	NA	None	-2	1434	1606	1709	1377	1534.46	-0.227671	0.999388	NA	989	451
MCU_001017	MCU_001017-RA	HMG box domain-containing protein	HDID_0000439701	ORT	Downregulated	1	Smp_100090	ORT	eled+ neoblasts/GSCs/neoblast 1/S1	2	Stem-Germinal cells	2	None	-2	Smp_100090	ORT	None	-2	None	-2	None	-2	Cluster_10	3	None	-2	None	None	NA	None	-2	None	NA	None	-2	None	NA	None	-2	376	384	353	807	471.987	0.353591	0.999388	NA	1138	661
MCU_003509	MCU_003509-RA	Uncharacterized protein	None	NA	NA	-2	None	NA	NA	-2	NA	-2	NA	-2	None	NA	NA	-2	NA	-2	NA	-2	NA	-2	NA	-2	NA	None	NA	NA	-2	None	NA	NA	-2	None	NA	NA	-2	5	5	6	13	7.06493	0.669873	0.999388	NA	33	0
MCU_003654	MCU_003654-RA	Protein kinase domain-containing protein	HDID_0000229001	ORT	None	-2	Smp_136550	ORT	early tsp-2+	1	Tegument 2	-2	None	-2	Smp_136550	ORT	None	-2	None	-2	None	-2	Cluster_10	3	None	-2	None	None	NA	None	-2	None	NA	None	-2	None	NA	None	-2	639	681	405	415	547.326	-0.938545	0.0189983	Downregulated	723	152
MCU_007111	MCU_007111-RC	CUB domain-containing protein	HDID_0000186401	ORT	None	-2	None	ORT	None	-2	None	-2	None	-2	None	NA	None	-2	None	-2	None	-2	None	-2	None	-2	None	None	NA	None	-2	None	NA	None	-2	None	NA	None	-2	352	316	329	301	326.781	-0.339542	0.999388	NA	160	59
MCU_008924	MCU_008924-RA	SCP domain-containing protein	HDID_0000796901	UBH	None	-2	Smp_002070	UBH	None	-2	None	-2	None	-2	Smp_002070	UBH	None	-2	None	-2	None	-2	None	-2	None	-2	NA	None	NA	NA	-2	None	NA	NA	-2	None	NA	NA	-2	7	11	22	16	13.5795	0.835258	0.999388	NA	20	0
MCU_000191	MCU_000191-RA	SCP domain-containing protein	HDID_0001042001	UBH	None	-2	Smp_002060	UBH	None	-2	None	-2	None	-2	Smp_002060	UBH	None	-2	None	-2	None	-2	None	-2	None	-2	NA	None	NA	NA	-2	None	NA	NA	-2	None	NA	NA	-2	1954	1641	2451	3991	2455.42	0.581767	0.732023	NA	279	541
MCU_014169	MCU_014169-RA	Uncharacterized protein	None	NA	NA	-2	None	NA	NA	-2	NA	-2	NA	-2	None	NA	NA	-2	NA	-2	NA	-2	NA	-2	NA	-2	NA	None	NA	NA	-2	None	NA	NA	-2	None	NA	NA	-2	131	99	130	135	123.678	-0.0547984	0.999388	NA	23	7
MCU_008883	MCU_008883-RA	Splicing factor 3B subunit 5 (SF3b5)	HDID_0000120601	ORT	None	-2	Smp_135740	ORT	None	-2	Stem-Germinal cells	2	None	-2	Smp_135740	ORT	None	-2	None	-2	None	-2	Cluster_9	-2	None	-2	SMESG000014121	dd_Smed_v4_2023_0	ORT	Neoblast/Neoblast	2	dd_Smed_v6_2023_0	ORT	None	-2	SMED30025731	ORT	None	-2	727	754	800	1091	836.048	0.0988433	0.999388	NA	244	98
MCU_013356	MCU_013356-RA	Uncharacterized protein	None	NA	NA	-2	None	NA	NA	-2	NA	-2	NA	-2	None	NA	NA	-2	NA	-2	NA	-2	NA	-2	NA	-2	NA	None	NA	NA	-2	None	NA	NA	-2	None	NA	NA	-2	12	3	2	12	7.36335	-0.384367	0.999388	NA	39	2
MCU_010152	MCU_010152-RA	SCP domain-containing protein	HDID_0000594001	UBH	None	-2	None	NA	NA	-2	NA	-2	NA	-2	None	NA	NA	-2	NA	-2	NA	-2	NA	-2	NA	-2	NA	None	NA	NA	-2	None	NA	NA	-2	None	NA	NA	-2	3	7	12	7	7.04714	0.691267	0.999388	NA	26	3
MCU_005537	MCU_005537-RA	C2H2-type domain-containing protein	HDID_0000062701;HDID_0000386701;HDID_0000477101;HDID_0000779701;HDID_0001041401	ORT	None@Downregulated@Downregulated@Downregulated@Downregulated@None@	1	None	ORT	None	-2	None	-2	None	-2	None	NA	None	-2	None	-2	None	-2	None	-2	None	-2	None	None	NA	None	-2	None	NA	None	-2	None	NA	None	-2	37	56	9	12	29.9923	-2.39173	0.146276	NA	198	8
MCU_010274	MCU_010274-RA	RNA exonuclease 4	HDID_0000830301;HDID_0001080601	ORT	None@None@	-2	Smp_098850	ORT	eled+ neoblasts/GSC progeny/GSCs/neoblast 1/neoblast 2	2	Stem-Germinal cells/Meg4+ cells/Parenchymal 2	2	None	-2	Smp_098850	ORT	NA	-2	None	-2	None	-2	Cluster_6	4	None	-2	None	None	NA	None	-2	None	NA	None	-2	None	NA	None	-2	10	5	4	17	8.92336	0.213227	0.999388	NA	1	2
MCU_009801	MCU_009801-RA	Uncharacterized protein	None	NA	NA	-2	None	NA	NA	-2	NA	-2	NA	-2	None	NA	NA	-2	NA	-2	NA	-2	NA	-2	NA	-2	NA	None	NA	NA	-2	None	NA	NA	-2	None	NA	NA	-2	64	39	28	55	47.2808	-0.577954	0.999388	NA	143	53
MCU_009468	MCU_009468-RC	Kinesin-like protein	HDID_0000849501;HDID_0000849601	ORT	None@None@	-2	Smp_147970	ORT	parenchyma 1/parenchyma 2	-2	None	-2	None	-2	Smp_147970	ORT	None	-2	None	-2	None	-2	Cluster_6	4	None	-2	None	None	NA	None	-2	None	NA	None	-2	None	NA	None	-2	328	358	292	533	375.271	0.0123182	0.999388	NA	548	426
MCU_007162	MCU_007162-RA	Small nuclear ribonucleoprotein Sm D1 (snRNP core protein D1)	HDID_0000866701	ORT	None	-2	None	ORT	None	-2	None	-2	None	-2	None	NA	None	-2	None	-2	None	-2	None	-2	None	-2	SMESG000062388	dd_Smed_v4_1826_0	ORT	Neoblast/Neoblast/Neoblast	2	dd_Smed_v6_1826_0	ORT	None	-2	SMED30023477	ORT	None	-2	1017	1092	1180	1306	1143.35	-0.0146417	0.999388	NA	729	217
MCU_011714	MCU_011714-RA	Uncharacterized protein	None	NA	NA	-2	None	NA	NA	-2	NA	-2	NA	-2	None	NA	NA	-2	NA	-2	NA	-2	NA	-2	NA	-2	NA	None	NA	NA	-2	None	NA	NA	-2	None	NA	NA	-2	0	2	0	0				NA	15	0
MCU_001111	MCU_001111-RA	BHLH domain-containing protein	HDID_0000538501	ORT	None	-2	Smp_062490	ORT	None	-2	None	-2	None	-2	Smp_062490	ORT	None	-2	None	-2	None	-2	None	-2	None	-2	None	None	NA	None	-2	None	NA	None	-2	None	NA	None	-2	22	19	15	20	19.214	-0.485508	0.999388	NA	0	41
MCU_013598	MCU_013598-RA	Fucosyltransferase (EC 2.4.1.-)	None	NA	None	-2	Smp_099090;Smp_129750;Smp_142860;Smp_214370;Smp_306350;Smp_332230;Smp_333000;Smp_336380	ORT	GSC progeny/late vitellocytes@None@None@muscle 5/muscle 8/neuron 1/neuron 13/neuron 14/neuron 18/neuron 28/neuron 9@None@None@None@None@	2	None@None@None@Meg4+ cells@None@None@None@None@	-2	None@None@None@None@None@None@None@None@	-2	Smp_193870,Smp_028910,Smp_137730	ORT	None@None@None@	-2	None@None@None@	-2	None@None@None@	-2	None@None@None@	-2	None@None@None@	-2	None	None	NA	None	-2	None	NA	None	-2	None	NA	None	-2	32	21	28	31	28.0579	-0.107314	0.999388	NA	9	24
MCU_005580	MCU_005580-RA	Kinesin-like protein	HDID_0000157801	ORT	None	-2	Smp_128200	ORT	None	-2	Stem-Germinal cells	2	None	-2	Smp_128200	ORT	Downregulated	2	None	-2	48h_14d_NA_fgfrAi	2	Cluster_6	4	None	-2	SMESG000018967;SMESG000078501	dd_Smed_v4_9585_0	ORT	Neoblast/Neoblast/Neoblast	2	dd_Smed_v6_9585_0	ORT	None	-2	SMED30004988	ORT	None	-2	386	400	434	350	393.84	-0.254889	0.999388	NA	460	341
MCU_009171	MCU_009171-RA	Uncharacterized protein	HDID_0000037501	ORT	None	-2	Smp_164650	ORT	None	-2	None	-2	None	-2	Smp_164650	ORT	None	-2	None	-2	None	-2	Cluster_12	-2	None	-2	SMESG000028878	dd_Smed_v4_5312_0	ORT	Neoblast/Neoblast/Neoblast	2	dd_Smed_v6_5312_0	ORT	None	-2	SMED30027718	ORT	None	-2	1100	1168	1223	3018	1585.75	0.64702	0.95968	NA	2276	1357
MCU_002698	MCU_002698-RC	DNA polymerase (EC 2.7.7.7)	HDID_0000078201	ORT	None	-2	Smp_087010	ORT	neoblast 1	2	Stem-Germinal cells	2	None	-2	Smp_087010	ORT	None	-2	None	-2	NA_14d_H2Bi_fgfrAi	2.5	Cluster_6	4	None	-2	SMESG000033372;SMESG000033512;SMESG000033513	dd_Smed_v4_13054_0;dd_Smed_v4_10477_0	ORT	None@Cathepsin+ cell@	-2	dd_Smed_v6_13054_0;dd_Smed_v6_10477_0	ORT	None@None@	-2	SMED30021905	ORT	None	-2	992	1164	1238	1109	1123.86	-0.126321	0.999388	NA	805	335
MCU_012597	MCU_012597-RA	BPTI/Kunitz inhibitor domain-containing protein	HDID_0001031301	UBH	None	-2	Smp_180810	UBH	parenchyma 1/parenchyma 2	-2	Parenchymal 2	-2	cb2+	0	Smp_180810	UBH	None	-2	None	-2	None	-2	Cluster_5	-2	None	-2	NA	None	NA	NA	-2	None	NA	NA	-2	None	NA	NA	-2	4209	5231	6663	6579	5596.3	0.240465	0.999388	NA	419	382
MCU_003993	MCU_003993-RA	Ovule protein	None	NA	NA	-2	None	NA	NA	-2	NA	-2	NA	-2	None	NA	NA	-2	NA	-2	NA	-2	NA	-2	NA	-2	NA	None	NA	NA	-2	None	NA	NA	-2	None	NA	NA	-2	45	27	36	56	40.8309	0.0882136	0.999388	NA	158	61
MCU_003227	MCU_003227-RB	Methyltransf_25 domain-containing protein	HDID_0000254701	ORT	None	-2	Smp_029240	ORT	late female germ cells/S1	1	Stem-Germinal cells/NDF+ neurons	2	None	-2	Smp_029240	ORT	None	-2	Conserved	2	None	-2	Cluster_7	2	None	-2	SMESG000038790;SMESG000038804	dd_Smed_v4_1755_0	ORT	Neoblast/Epidermal/Neoblast/Neoblast	2	dd_Smed_v6_1755_0	ORT	None	-2	SMED30010124	ORT	None	-2	5935	8015	6712	6985	6920.21	-0.272448	0.999388	NA	4036	2259
MCU_003229	MCU_003229-RA	Ribosomal protein L1	HDID_0000543701	ORT	None	-2	Smp_042090	ORT	early vitellocytes/hes2+/late vitellocytes/S1 progeny	2	None	-2	None	-2	Smp_042090	ORT	None	-2	None	-2	None	-2	Cluster_10	3	None	-2	SMESG000025746;SMESG000027088	dd_Smed_v4_350_0	ORT	Neoblast/Neoblast/Intestine/Intestine/Neoblast	2	dd_Smed_v6_350_0	ORT	neoblast 1	2	SMED30000240	ORT	None	-2	467	732	553	1105	703.161	0.22174	0.999388	NA	635	349
MCU_008409	MCU_008409-RA	SCP domain-containing protein	HDID_0000858201	UBH	None	-2	None	NA	NA	-2	NA	-2	NA	-2	None	NA	NA	-2	NA	-2	NA	-2	NA	-2	NA	-2	NA	None	NA	NA	-2	None	NA	NA	-2	None	NA	NA	-2	2036	4232	4142	7313	4305.87	0.631165	0.954427	NA	245	312
MCU_001479	MCU_001479-RA	Uncharacterized protein	None	NA	NA	-2	None	NA	NA	-2	NA	-2	NA	-2	None	NA	NA	-2	NA	-2	NA	-2	NA	-2	NA	-2	NA	None	NA	NA	-2	None	NA	NA	-2	None	NA	NA	-2	3	0	9	7	4.51142	2.13057	NA	NA	0	0
MCU_013749	MCU_013749-RA	Uncharacterized protein	None	NA	NA	-2	None	NA	NA	-2	NA	-2	NA	-2	None	NA	NA	-2	NA	-2	NA	-2	NA	-2	NA	-2	NA	None	NA	NA	-2	None	NA	NA	-2	None	NA	NA	-2	27	44	64	81	52.3673	0.785889	0.999388	NA	18	57
MCOS_0000245901	MCOS_0000245901-mRNA-1	Uncharacterized protein	None	NA	NA	-2	None	NA	NA	-2	NA	-2	NA	-2	None	NA	NA	-2	NA	-2	NA	-2	NA	-2	NA	-2	NA	None	NA	NA	-2	None	NA	NA	-2	None	NA	NA	-2	221	259	352	291	277.84	0.173192	0.999388	NA	53	25
MCU_014663	MCU_014663-RA	Uncharacterized protein	None	NA	NA	-2	None	NA	NA	-2	NA	-2	NA	-2	None	NA	NA	-2	NA	-2	NA	-2	NA	-2	NA	-2	NA	None	NA	NA	-2	None	NA	NA	-2	None	NA	NA	-2	3498	3187	4889	3332	3710.45	0.0449007	0.999388	NA	105	158
MCU_005633	MCU_005633-RA	Uncharacterized protein	None	NA	NA	-2	None	NA	NA	-2	NA	-2	NA	-2	None	NA	NA	-2	NA	-2	NA	-2	NA	-2	NA	-2	NA	None	NA	NA	-2	None	NA	NA	-2	None	NA	NA	-2	0	0	0	4				NA	0	0
MCU_011036	MCU_011036-RA	SCP domain-containing protein	None	NA	None	-2	Smp_002060;Smp_002070	ORT	None@None@	-2	None@None@	-2	None@None@	-2	Smp_002060;Smp_002070	ORT	None@None@	-2	None@None@	-2	None@None@	-2	None@None@	-2	None@None@	-2	SMESG000044051;SMESG000044056	dd_Smed_v4_11014_0	ORT	None	-2	dd_Smed_v6_11014_0	ORT	None	-2	SMED30020109	ORT	None	-2	2477	1472	2193	3254	2331.47	0.196554	0.999388	NA	272	158
MCU_004703	MCU_004703-RA	HMG box domain-containing protein	None	NA	None	-2	Smp_076600	ORT	eled+ neoblasts/neoblast 1	2	Stem-Germinal cells	2	None	-2	Smp_076600	ORT	Downregulated	2	None	-2	48h_14d_H2Bi_fgfrAi	2	Cluster_6	4	None	-2	None	None	NA	None	-2	None	NA	None	-2	None	NA	None	-2	318	399	183	192	280.635	-1.18317	0.0112483	Downregulated	821	343
MCU_006068	MCU_006068-RA	BTB domain-containing protein	None	NA	None	-2	None	ORT	None	-2	None	-2	None	-2	None	NA	None	-2	None	-2	None	-2	None	-2	None	-2	SMESG000046915;SMESG000067692	dd_Smed_v4_82501_0;dd_Smed_v4_81899_0	ORT	None@None@	-2	dd_Smed_v6_82501_0;dd_Smed_v6_81899_0	ORT	None@None@	-2	SMED30026228;SMED30000609	ORT	None@None@	-2	14	31	39	45	31.3319	0.662296	0.999388	NA	18	5
MCU_010060	MCU_010060-RA	Uncharacterized protein	HDID_0000384001	RBH	None	-2	Smp_157730	RBH	None	-2	None	-2	None	-2	Smp_157730	RBH	None	-2	None	-2	None	-2	None	-2	None	-2	NA	None	NA	NA	-2	None	NA	NA	-2	None	NA	NA	-2	16	16	11	70	27.1717	1.08002	0.999388	NA	150	71
MCU_010368	MCU_010368-RB	Uncharacterized protein	HDID_0000932701	RBH	None	-2	Smp_213220	RBH	None	-2	Meg4+ cells	-2	None	-2	Smp_142380	RBH	None	-2	None	-2	None	-2	Cluster_9	-2	None	-2	NA	None	NA	NA	-2	None	NA	NA	-2	None	NA	NA	-2	570	771	668	698	676.505	-0.21964	0.999388	NA	357	149
MCU_009594	MCU_009594-RA	Uncharacterized protein	None	NA	NA	-2	None	NA	NA	-2	NA	-2	NA	-2	None	NA	NA	-2	NA	-2	NA	-2	NA	-2	NA	-2	NA	None	NA	NA	-2	None	NA	NA	-2	None	NA	NA	-2	2	7	13	6	6.7683	0.850311	NA	NA	4	3
MCU_014808	MCU_014808-RA	Fibronectin type-III domain-containing protein	HDID_0000601901	UBH	None	-2	None	NA	NA	-2	NA	-2	NA	-2	None	NA	NA	-2	NA	-2	NA	-2	NA	-2	NA	-2	NA	None	NA	NA	-2	None	NA	NA	-2	None	NA	NA	-2	97	113	115	182	124.999	0.248313	0.999388	NA	47	66
MCU_013364	MCU_013364-RA	Uncharacterized protein	None	NA	NA	-2	None	NA	NA	-2	NA	-2	NA	-2	None	NA	NA	-2	NA	-2	NA	-2	NA	-2	NA	-2	NA	None	NA	NA	-2	None	NA	NA	-2	None	NA	NA	-2	594	298	370	280	394.98	-0.723986	0.936477	NA	88	35
MCU_014080	MCU_014080-RA	Uncharacterized protein	None	NA	NA	-2	None	NA	NA	-2	NA	-2	NA	-2	None	NA	NA	-2	NA	-2	NA	-2	NA	-2	NA	-2	NA	None	NA	NA	-2	None	NA	NA	-2	None	NA	NA	-2	47	59	63	51	54.9129	-0.142228	0.999388	NA	80	29
MCU_011868	MCU_011868-RA	Uncharacterized protein	None	NA	NA	-2	None	NA	NA	-2	NA	-2	NA	-2	None	NA	NA	-2	NA	-2	NA	-2	NA	-2	NA	-2	NA	None	NA	NA	-2	None	NA	NA	-2	None	NA	NA	-2	10	4	0	10	6.14717	-0.76607	NA	NA	10	11
MCU_010781	MCU_010781-RA	SHSP domain-containing protein	HDID_0000370001;HDID_0000548501;HDID_0000615201	ORT	None@None@None@	-2	None	ORT	None	-2	None	-2	None	-2	None	NA	None	-2	None	-2	None	-2	None	-2	None	-2	None	None	NA	None	-2	None	NA	None	-2	None	NA	None	-2	63522	72288	98520	82751	78476.8	0.167469	0.999388	NA	26015	13919
MCU_000704	MCU_000704-RA	T-complex protein 1 subunit zeta	HDID_0001043701	ORT	None	-2	Smp_004990	ORT	S1/S1 progeny	1	MyoD+ muscle	-2	None	-2	Smp_004990	ORT	None	-2	Conserved	2	None	-2	Cluster_7	2	None	-2	SMESG000049015	dd_Smed_v4_527_0	ORT	Epidermal/Intestine/Cathepsin+ cell	-2	dd_Smed_v6_527_0	ORT	pgrn+ parenchymal cells	-2	SMED30030151	ORT	None	-2	12018	14826	14156	12468	13392.4	-0.25924	0.999388	NA	6960	2778
MCU_007508	MCU_007508-RA	BACK domain-containing protein	None	NA	None	-2	None	ORT	None	-2	None	-2	None	-2	None	NA	None	-2	None	-2	None	-2	None	-2	None	-2	SMESG000052308	dd_Smed_v4_33112_0;dd_Smed_v4_2508_0	ORT	None@None@	-2	dd_Smed_v6_33112_0;dd_Smed_v6_2508_0	ORT	None@None@	-2	SMED30021704;SMED30007699	ORT	None@None@	-2	8	10	10	12	9.9232	0.0403748	0.999388	NA	84	37
MCU_014145	MCU_014145-RA	Uncharacterized protein	None	NA	NA	-2	None	NA	NA	-2	NA	-2	NA	-2	None	NA	NA	-2	NA	-2	NA	-2	NA	-2	NA	-2	NA	None	NA	NA	-2	None	NA	NA	-2	None	NA	NA	-2	16	7	16	16	13.6814	0.207594	0.999388	NA	25	1
MCU_011593	MCU_011593-RA	SCP domain-containing protein	HDID_0000594001	ORT	None	-2	None	ORT	None	-2	None	-2	None	-2	None	NA	None	-2	None	-2	None	-2	None	-2	None	-2	None	None	NA	None	-2	None	NA	None	-2	None	NA	None	-2	1	1	4	2	1.92201	1.33527	NA	NA	57	50
MCU_002544	MCU_002544-RA	SCP domain-containing protein	HDID_0000594001	UBH	None	-2	None	NA	NA	-2	NA	-2	NA	-2	None	NA	NA	-2	NA	-2	NA	-2	NA	-2	NA	-2	NA	None	NA	NA	-2	None	NA	NA	-2	None	NA	NA	-2	2	2	1	2				NA	11	5
MCU_004713	MCU_004713-RB	Pyruvate kinase (EC 2.7.1.40)	HDID_0000506101	ORT	None	-2	Smp_241400	ORT	flame cells	-2	Stem-Germinal cells	2	None	-2	Smp_156360	ORT	None	-2	Conserved	2	None	-2	Cluster_7	2	None	-2	SMESG000063570	dd_Smed_v4_1511_0	ORT	Neural/Neural/Muscle/Cathepsin+ cell/Neural/Neural/Neural/Protonephridia/Cathepsin+ cell/Protonephridia	-2	dd_Smed_v6_1511_0	ORT	aqp+ parenchymal cells/pigment	-2	SMED30020273	ORT	None	-2	3908	5392	5262	5810	5056.14	0.00576611	0.999388	NA	1820	906
MCU_004015	MCU_004015-RA	Uncharacterized protein	None	NA	NA	-2	Smp_163250	UBH	flame cells	-2	None	-2	None	-2	Smp_163250	UBH	None	-2	None	-2	None	-2	Cluster_1	-2	None	-2	NA	None	NA	NA	-2	None	NA	NA	-2	None	NA	NA	-2	4	5	9	14	7.70158	1.10305	0.999388	NA	18	4
MCU_010799	MCU_010799-RB	Nucleolar GTP-binding protein 1	HDID_0000387501	ORT	None	-2	Smp_133350	ORT	neoblast 1	2	Stem-Germinal cells/Tegument 2	2	None	-2	Smp_133350	ORT	None	-2	None	-2	None	-2	Cluster_10	3	None	-2	SMESG000074998	dd_Smed_v4_764_0	ORT	Neoblast/Epidermal/Neoblast/Intestine/Neoblast	2	dd_Smed_v6_764_0	ORT	None	-2	SMED30007287	ORT	None	-2	7539	8866	7252	7519	7842.69	-0.400738	0.857681	NA	3158	1765
MCU_001802	MCU_001802-RA	EF-1-gamma C-terminal domain-containing protein	HDID_0000411201	ORT	None	-2	Smp_083410	ORT	early vitellocytes/late female germ cells/late vitellocytes/S1/S1 progeny	1	Stem-Germinal cells/Parenchymal 2	2	None	-2	Smp_083410	ORT	None	-2	None	-2	None	-2	Cluster_10	3	None	-2	SMESG000018714	dd_Smed_v4_308_0	ORT	Neoblast/Epidermal/Cathepsin+ cell/Neoblast/Intestine/Intestine/Neoblast	2	dd_Smed_v6_308_0	ORT	neoblast 1/early epidermal progenitors/gut progenitors	2	SMED30017114	ORT	None	-2	44693	43244	44714	52376	46208.9	-0.111918	0.999388	NA	18945	7510
MCU_004747	MCU_004747-RB	DNA replication ATP-dependent helicase/nuclease (EC 3.1.-.-) (EC 3.6.4.12)	HDID_0000755801	ORT	None	-2	Smp_197880	ORT	None	-2	None	-2	None	-2	Smp_197880	ORT	NA	-2	Conserved	2	None	-2	None	-2	None	-2	SMESG000005730;SMESG000052537;SMESG000052629	None	NA	None	-2	None	NA	None	-2	SMED30013713	ORT	None	-2	2280	2524	1935	2115	2234.76	-0.497431	0.502725	NA	1365	931
MCOS_0000417101	MCOS_0000417101-mRNA-1	Cyclin-dependent kinases regulatory subunit	None	NA	None	-2	Smp_158910	ORT	None	-2	None	-2	None	-2	Smp_158910	ORT	None	-2	None	-2	None	-2	Cluster_9	-2	None	-2	None	None	NA	None	-2	None	NA	None	-2	None	NA	None	-2	906	762	1056	917	908.112	-0.014173	0.999388	NA	412	166
MCU_010067	MCU_010067-RA	HMA domain-containing protein	HDID_0001106401	ORT	None	-2	Smp_069760	ORT	GSC progeny	2	Parenchymal 1	-2	None	-2	Smp_069760	ORT	None	-2	None	-2	None	-2	Cluster_7	2	None	-2	None	None	NA	None	-2	None	NA	None	-2	None	NA	None	-2	280	281	226	263	264.874	-0.451796	0.999388	NA	437	382
MCOS_0000428301	MCOS_0000428301-mRNA-1	Sema domain-containing protein	None	NA	NA	-2	None	NA	NA	-2	NA	-2	NA	-2	None	NA	NA	-2	NA	-2	NA	-2	NA	-2	NA	-2	NA	None	NA	NA	-2	None	NA	NA	-2	None	NA	NA	-2	30	39	38	28	33.8592	-0.310207	0.999388	NA	27	27
MCU_009352	MCU_009352-RA	Battenin	HDID_0000774001	ORT	None	-2	None	ORT	None	-2	None	-2	None	-2	None	NA	None	-2	None	-2	None	-2	None	-2	None	-2	None	None	NA	None	-2	None	NA	None	-2	None	NA	None	-2	21	24	40	33	28.9658	0.448662	0.999388	NA	22	8
MCU_009496	MCU_009496-RB	Anaphase-promoting complex subunit 4 WD40 domain-containing protein	HDID_0000020501	ORT	None	-2	Smp_060180	ORT	None	-2	Ambiguous 1/NDF+ neurons	-2	None	-2	Smp_060180	ORT	None	-2	None	-2	None	-2	Cluster_10	3	None	-2	SMESG000065681	dd_Smed_v4_1922_0	ORT	None	-2	dd_Smed_v6_1922_0	ORT	None	-2	SMED30008415	ORT	None	-2	1590	1790	1597	1489	1626.58	-0.38122	0.999388	NA	502	480
MCU_013500	MCU_013500-RB	SRP40_C domain-containing protein	None	NA	None	-2	Smp_110280	ORT	None	-2	None	-2	None	-2	Smp_110280	ORT	None	-2	None	-2	None	-2	Cluster_12	-2	None	-2	None	None	NA	None	-2	None	NA	None	-2	None	NA	None	-2	1357	1656	1472	1374	1470.6	-0.330294	0.999388	NA	749	438
MCU_000192	MCU_000192-RA	SCP domain-containing protein	None	NA	None	-2	Smp_002060;Smp_002070	ORT	None@None@	-2	None@None@	-2	None@None@	-2	Smp_002060;Smp_002070	ORT	None@None@	-2	None@None@	-2	None@None@	-2	None@None@	-2	None@None@	-2	SMESG000044051;SMESG000044056	dd_Smed_v4_11014_0	ORT	None	-2	dd_Smed_v6_11014_0	ORT	None	-2	SMED30020109	ORT	None	-2	498	308	320	685	451.047	0.0505486	0.999388	NA	47	207
MCU_008031	MCU_008031-RA	T-complex protein 1 subunit eta (TCP-1-eta) (CCT-eta)	HDID_0000192201	ORT	None	-2	Smp_149900	ORT	S1 progeny	1	None	-2	None	-2	Smp_149900	ORT	None	-2	Conserved	2	None	-2	Cluster_10	3	None	-2	SMESG000079886	dd_Smed_v4_847_0	ORT	Cathepsin+ cell	-2	dd_Smed_v6_847_0	ORT	None	-2	SMED30033996	ORT	None	-2	11253	14320	13073	11295	12527.1	-0.31615	0.999388	NA	7758	3177
MCU_001455	MCU_001455-RB	Cleavage stimulation factor 50 kDa subunit	HDID_0000166901	ORT	None	-2	Smp_045250	ORT	None	-2	None	-2	None	-2	Smp_045250	ORT	None	-2	None	-2	None	-2	Cluster_10	3	None	-2	SMESG000009269	dd_Smed_v4_6400_0	ORT	None	-2	dd_Smed_v6_6400_0	ORT	None	-2	SMED30027032	ORT	None	-2	428	513	395	314	418.288	-0.656223	0.569969	NA	446	200
MCU_010601	MCU_010601-RA	Uncharacterized protein	HDID_0000478601	UBH	None	-2	None	NA	NA	-2	NA	-2	NA	-2	None	NA	NA	-2	NA	-2	NA	-2	NA	-2	NA	-2	NA	None	NA	NA	-2	None	NA	NA	-2	None	NA	NA	-2	434	345	371	392	387.913	-0.288459	0.999388	NA	79	65
MCOS_0000991501	MCOS_0000991501-mRNA-1	Uncharacterized protein	HDID_0000932701	ORT	None	-2	None	ORT	None	-2	None	-2	None	-2	None	NA	None	-2	None	-2	None	-2	None	-2	None	-2	None	None	NA	None	-2	None	NA	None	-2	None	NA	None	-2	401	355	398	394	387.916	-0.188624	0.999388	NA	121	32
MCU_002044	MCU_002044-RA	Probable U3 small nucleolar RNA-associated protein 11	HDID_0000498901	ORT	None	-2	Smp_026190	ORT	None	-2	Smkk7+ neurons	-2	None	-2	Smp_026190	ORT	None	-2	Conserved	2	None	-2	Cluster_12	-2	None	-2	SMESG000012202	dd_Smed_v4_6463_0	ORT	None	-2	dd_Smed_v6_6463_0	ORT	None	-2	SMED30012225	ORT	None	-2	56	64	63	78	64.9047	-0.0184007	0.999388	NA	25	13
MCU_005522	MCU_005522-RA	Uncharacterized protein	HDID_0000249301	ORT	None	-2	None	ORT	None	-2	None	-2	None	-2	None	NA	None	-2	None	-2	None	-2	None	-2	None	-2	SMESG000034843;SMESG000043907	dd_Smed_v4_29340_0	ORT	None	-2	dd_Smed_v6_29340_0	ORT	None	-2	SMED30010100	ORT	None	-2	2	5	0	4	2.79048	-1.04988	NA	NA	1	22
MCU_001794	MCU_001794-RA	60S ribosomal protein L35	HDID_0000993101	RBH	None	-2	Smp_004940	RBH	None	-2	Ambiguous 1	-2	None	-2	Smp_004940	RBH	None	-2	None	-2	None	-2	Cluster_12	-2	None	-2	NA	None	NA	NA	-2	None	NA	NA	-2	None	NA	NA	-2	27891	22366	23245	24318	24644.2	-0.33826	0.999388	NA	6230	2164
MCU_003741	MCU_003741-RB	CP-type G domain-containing protein	HDID_0000689901	ORT	None	-2	Smp_021070;Smp_324840	ORT	None@None@	-2	None@None@	-2	None@None@	-2	Smp_021070;Smp_324840	ORT	None@None@	-2	Conserved@None@	2	None@None@	-2	Cluster_10@None@	3	None@None@	-2	SMESG000075369	dd_Smed_v4_676_0	ORT	Neoblast/Epidermal/Epidermal/Cathepsin+ cell/Neoblast/Intestine/Neoblast	2	dd_Smed_v6_676_0	ORT	None	-2	SMED30030518	ORT	None	-2	1684	1850	1801	2489	1943.17	0.0272104	0.999388	NA	1348	783
MCU_014001	MCU_014001-RA	Usp domain-containing protein	HDID_0000985701;HDID_0000985801	ORT	None@None@	-2	None	ORT	None	-2	None	-2	None	-2	None	NA	None	-2	None	-2	None	-2	None	-2	None	-2	None	None	NA	None	-2	None	NA	None	-2	None	NA	None	-2	34	76	81	66	63.2823	0.182763	0.999388	NA	74	34
MCOS_0000545801	MCOS_0000545801-mRNA-1	S4 RNA-binding domain-containing protein	HDID_0000454301	ORT	None	-2	Smp_102820	ORT	None	-2	Parenchymal 2	-2	None	-2	Smp_102820	ORT	None	-2	None	-2	None	-2	Cluster_12	-2	None	-2	SMESG000028867	dd_Smed_v4_5444_0	ORT	None	-2	dd_Smed_v6_5444_0	ORT	None	-2	SMED30007708	ORT	None	-2	14	6	13	27	14.6621	0.728049	0.999388	NA	18	2
MCU_006880	MCU_006880-RA	Nudix hydrolase domain-containing protein	HDID_0000043201	ORT	None	-2	None	ORT	None	-2	None	-2	None	-2	None	NA	None	-2	None	-2	None	-2	None	-2	None	-2	SMESG000032411	dd_Smed_v4_2068_0	ORT	Neoblast/Neoblast/Neoblast	2	dd_Smed_v6_2068_0	ORT	None	-2	SMED30031757	ORT	None	-2	54	88	40	65	62.4081	-0.68002	0.999388	NA	159	34
MCU_001757	MCU_001757-RC	Nucleosome assembly protein 1-like 1	HDID_0000206201	ORT	None	-2	None	ORT	None	-2	None	-2	None	-2	None	NA	None	-2	None	-2	None	-2	None	-2	None	-2	SMESG000073379	dd_Smed_v4_997_0	ORT	Neoblast/Neoblast/Neoblast	2	dd_Smed_v6_997_0	ORT	None	-2	SMED30012187	ORT	None	-2	2244	2422	2446	4057	2756.84	0.225133	0.999388	NA	2410	1260
MCU_007051	MCU_007051-RA	Uncharacterized protein	None	NA	None	-2	Smp_049890	ORT	None	-2	Tegument 2/Ambiguous 1	-2	None	-2	Smp_049890	ORT	None	-2	None	-2	None	-2	Cluster_10	3	None	-2	None	None	NA	None	-2	None	NA	None	-2	None	NA	None	-2	32	46	43	36	39.238	-0.226165	0.999388	NA	51	11
MCU_000668	MCU_000668-RA	RECA_2 domain-containing protein	HDID_0000083801	ORT	None	-2	None	ORT	None	-2	None	-2	None	-2	None	NA	None	-2	None	-2	None	-2	None	-2	None	-2	None	None	NA	None	-2	None	NA	None	-2	None	NA	None	-2	334	410	427	473	408.144	0.0257321	0.999388	NA	91	65
MCU_004777	MCU_004777-RA	40S ribosomal protein S21	HDID_0001033601	ORT	None	-2	Smp_146190	ORT	None	-2	Stem-Germinal cells/Meg4+ cells/Parenchymal 2	2	None	-2	Smp_146190	ORT	None	-2	None	-2	None	-2	Cluster_10	3	None	-2	SMESG000004954	dd_Smed_v4_84_0;dd_Smed_v4_84_0	ORT	Neoblast/Epidermal/Cathepsin+ cell/Neoblast/Intestine/Intestine/Neoblast@Neoblast/Epidermal/Cathepsin+ cell/Neoblast/Intestine/Intestine/Neoblast@	2	dd_Smed_v6_84_0;dd_Smed_v6_84_0	ORT	neoblast 1@neoblast 1@	2	SMED30031512;SMED30020776	ORT	None@None@	-2	17383	13908	15854	15866	15827.4	-0.238951	0.999388	NA	3719	1530
MCOS_0000922901	MCOS_0000922901-mRNA-1	Uncharacterized protein	None	NA	NA	-2	None	NA	NA	-2	NA	-2	NA	-2	None	NA	NA	-2	NA	-2	NA	-2	NA	-2	NA	-2	NA	None	NA	NA	-2	None	NA	NA	-2	None	NA	NA	-2	4	2	4	6	3.94072	0.46934	NA	NA	0	0
MCU_000786	MCU_000786-RA	Protein KTI12	None	NA	None	-2	Smp_196910	ORT	None	-2	None	-2	None	-2	Smp_040450	ORT	None	-2	None	-2	None	-2	Cluster_10	3	None	-2	SMESG000051211	dd_Smed_v4_7916_0	ORT	None	-2	dd_Smed_v6_7916_0	ORT	None	-2	SMED30008949	ORT	None	-2	1481	2040	2107	2070	1911.28	0.00108881	0.999609	NA	377	207
MCU_012285	MCU_012285-RA	Uncharacterized protein	None	NA	NA	-2	None	NA	NA	-2	NA	-2	NA	-2	None	NA	NA	-2	NA	-2	NA	-2	NA	-2	NA	-2	NA	None	NA	NA	-2	None	NA	NA	-2	None	NA	NA	-2	1	1	2	2				NA	42	0
MCU_004109	MCU_004109-RA	SCP domain-containing protein	HDID_0001042001	UBH	None	-2	Smp_002070	UBH	None	-2	None	-2	None	-2	Smp_002070	UBH	None	-2	None	-2	None	-2	None	-2	None	-2	NA	None	NA	NA	-2	None	NA	NA	-2	None	NA	NA	-2	50	10	22	74	38.6261	0.390672	0.999388	NA	30	20
MCU_014282	MCU_014282-RA	Uncharacterized protein	None	NA	NA	-2	None	NA	NA	-2	NA	-2	NA	-2	None	NA	NA	-2	NA	-2	NA	-2	NA	-2	NA	-2	NA	None	NA	NA	-2	None	NA	NA	-2	None	NA	NA	-2	1	0	0	1				NA	0	15
MCU_014176	MCU_014176-RA	Fibronectin type-III domain-containing protein	HDID_0000856801	UBH	None	-2	None	NA	NA	-2	NA	-2	NA	-2	None	NA	NA	-2	NA	-2	NA	-2	NA	-2	NA	-2	NA	None	NA	NA	-2	None	NA	NA	-2	None	NA	NA	-2	35	2	10	6	14.0682	-1.50036	0.999388	NA	14	23
MCU_008758	MCU_008758-RA	SCP domain-containing protein	HDID_0000858301	UBH	None	-2	Smp_002060	UBH	None	-2	None	-2	None	-2	Smp_002060	UBH	None	-2	None	-2	None	-2	None	-2	None	-2	NA	None	NA	NA	-2	None	NA	NA	-2	None	NA	NA	-2	15	6	7	14	10.6069	-0.273808	0.999388	NA	83	45
MCU_014077	MCU_014077-RA	Histone acetyltransferase	HDID_0000686401	ORT	None	-2	Smp_178700	ORT	None	-2	None	-2	None	-2	Smp_178700	ORT	None	-2	None	-2	None	-2	Cluster_7	2	None	-2	SMESG000021731	dd_Smed_v4_10558_1	ORT	Neoblast	2	dd_Smed_v6_10558_1	ORT	None	-2	SMED30013519	ORT	None	-2	1186	1312	1319	1395	1301.24	-0.131334	0.999388	NA	936	583
MCU_003667	MCU_003667-RA	Uncharacterized protein	None	NA	NA	-2	None	NA	NA	-2	NA	-2	NA	-2	None	NA	NA	-2	NA	-2	NA	-2	NA	-2	NA	-2	NA	None	NA	NA	-2	None	NA	NA	-2	None	NA	NA	-2	0	0	1	3				NA	19	0
MCU_000655	MCU_000655-RA	Ribonuclease (EC 3.1.26.4)	HDID_0000252801	ORT	Downregulated	1	Smp_041890	ORT	None	-2	Meg4+ cells/Ambiguous 1	-2	None	-2	Smp_041890	ORT	None	-2	Conserved	2	None	-2	Cluster_12	-2	None	-2	SMESG000022763	dd_Smed_v4_10404_0	ORT	Neoblast/Neoblast	2	dd_Smed_v6_10404_0	ORT	None	-2	SMED30030716	ORT	None	-2	508	811	605	687	652.534	-0.27271	0.999388	NA	374	154
MCU_007962	MCU_007962-RB	Sm domain-containing protein	HDID_0000849001	ORT	None	-2	Smp_026770	ORT	meg-1+	1	None	-2	None	-2	Smp_026770	ORT	None	-2	None	-2	None	-2	Cluster_8	-2	None	-2	SMESG000029426	dd_Smed_v4_887_0;dd_Smed_v4_4360_0	ORT	Neoblast/Neoblast/Neoblast@None@	2	dd_Smed_v6_887_0;dd_Smed_v6_4360_0	ORT	neoblast 10@None@	2	SMED30022937	ORT	None	-2	5311	4558	4897	4174	4776.26	-0.377694	0.999388	NA	1791	1012
MCU_012014	MCU_012014-RA	Mitochondrial import inner membrane translocase subunit	HDID_0000115201	ORT	None	-2	Smp_061560	ORT	None	-2	None	-2	None	-2	Smp_061560	ORT	None	-2	None	-2	None	-2	Cluster_7	2	None	-2	SMESG000017034	dd_Smed_v4_1516_0	ORT	Neoblast/Epidermal/Neoblast/Intestine/Neoblast	2	dd_Smed_v6_1516_0	ORT	None	-2	SMED30024671	ORT	None	-2	1047	1059	1209	1554	1206.16	0.137671	0.999388	NA	379	130
MCU_009899	MCU_009899-RB	Integrator complex subunit 11	HDID_0000330201	ORT	None	-2	Smp_073830	ORT	None	-2	None	-2	None	-2	Smp_073830	ORT	None	-2	None	-2	None	-2	Cluster_7	2	None	-2	SMESG000067453	dd_Smed_v4_10577_0	ORT	Neoblast	2	dd_Smed_v6_10577_0	ORT	None	-2	SMED30022723	ORT	None	-2	706	833	815	707	767.131	-0.264554	0.999388	NA	269	211
MCU_002069	MCU_002069-RA	SCP domain-containing protein	None	NA	None	-2	Smp_002060;Smp_002070	ORT	None@None@	-2	None@None@	-2	None@None@	-2	Smp_002060;Smp_002070	ORT	None@None@	-2	None@None@	-2	None@None@	-2	None@None@	-2	None@None@	-2	SMESG000044051;SMESG000044056	dd_Smed_v4_11014_0	ORT	None	-2	dd_Smed_v6_11014_0	ORT	None	-2	SMED30020109	ORT	None	-2	6	1	0	17	5.81922	0.98842	NA	NA	39	38
MCU_004938	MCU_004938-RB	Nuclear pore protein	HDID_0000245301	ORT	Downregulated	1	Smp_103100	ORT	None	-2	Ambiguous 1	-2	None	-2	Smp_103100	ORT	None	-2	Conserved	2	None	-2	Cluster_10	3	None	-2	SMESG000033256;SMESG000049351	dd_Smed_v4_9207_0	ORT	None	-2	dd_Smed_v6_9207_0	ORT	None	-2	SMED30006639	ORT	None	-2	1514	1831	1734	1349	1615.7	-0.364994	0.999388	NA	768	315
MCU_014248	MCU_014248-RA	Uncharacterized protein	None	NA	NA	-2	None	NA	NA	-2	NA	-2	NA	-2	None	NA	NA	-2	NA	-2	NA	-2	NA	-2	NA	-2	NA	None	NA	NA	-2	None	NA	NA	-2	None	NA	NA	-2	29	16	32	42	29.316	0.451722	0.999388	NA	39	6
MCU_013113	MCU_013113-RA	Hexosyltransferase	HDID_0000124501	UBH	None	-2	Smp_333180	UBH	None	-2	None	-2	None	-2	Smp_042720,Smp_198170,Smp_198970,Smp_187480,Smp_133290	UBH	NA@None@None@None@None@	-2	None@None@None@None@None@	-2	None@None@None@None@None@	-2	None@None@Cluster_5@Cluster_5@None@	-2	None@None@None@psi-kappa@None@	0	NA	None	NA	NA	-2	None	NA	NA	-2	None	NA	NA	-2	15	15	20	12	15.52	-0.157618	0.999388	NA	22	0
MCU_000418	MCU_000418-RA	GTP-binding nuclear protein	HDID_0000445201	ORT	None	-2	Smp_079430	ORT	None	-2	Parenchymal 2	-2	None	-2	Smp_079430	ORT	None	-2	None	-2	None	-2	Cluster_12	-2	None	-2	SMESG000072522	dd_Smed_v4_330_0	ORT	Neoblast/Epidermal/Neoblast/Intestine/Neoblast	2	dd_Smed_v6_330_0	ORT	neoblast 1/neoblast 8/neoblast 9/epidermis DVb neoblast/gut progenitors	2	SMED30030013	ORT	None	-2	16318	20176	20424	21272	19460.3	-0.0559119	0.999388	NA	7446	4413
MCU_008660	MCU_008660-RA	Eukaryotic translation initiation factor 5A (eIF-5A)	HDID_0000730901	ORT	None	-2	Smp_039400	ORT	early vitellocytes/S1 progeny	1	Meg4+ cells/Stem-Germinal cells/Parenchymal 2	2	None	-2	Smp_039400	ORT	None	-2	Conserved	2	None	-2	Cluster_9	-2	None	-2	SMESG000016245;SMESG000023224;SMESG000023236;SMESG000081077	dd_Smed_v4_484_0	ORT	Neoblast/Cathepsin+ cell/Neoblast/Intestine/Intestine/Neoblast	2	dd_Smed_v6_484_0	ORT	neoblast 1	2	SMED30034271	ORT	None	-2	36176	32880	34804	36906	35276.2	-0.20139	0.999388	NA	14449	6331
MCU_006406	MCU_006406-RA	protein-serine/threonine phosphatase (EC 3.1.3.16)	HDID_0000695201	ORT	None	-2	Smp_090860	ORT	None	-2	Ambiguous 1	-2	None	-2	Smp_090860	ORT	NA	-2	Conserved	2	None	-2	Cluster_12	-2	None	-2	SMESG000019044	dd_Smed_v4_5206_0;dd_Smed_v4_3429_0	ORT	None@None@	-2	dd_Smed_v6_5206_0;dd_Smed_v6_3429_0	ORT	None@None@	-2	SMED30020485	ORT	None	-2	6373	8518	7213	7379	7381.3	-0.275465	0.999388	NA	4182	1779
MCU_001488	MCU_001488-RA	H/ACA ribonucleoprotein complex subunit	HDID_0000168001	ORT	None	-2	Smp_340420	ORT	S1/S1 progeny	1	Stem-Germinal cells	2	None	-2	Smp_022730	ORT	None	-2	None	-2	None	-2	Cluster_10	3	None	-2	None	None	NA	None	-2	None	NA	None	-2	None	NA	None	-2	2376	2567	2405	2537	2477.4	-0.251819	0.999388	NA	1183	668
MCU_006139	MCU_006139-RA	SCP domain-containing protein	None	NA	None	-2	Smp_002060;Smp_002070	ORT	None@None@	-2	None@None@	-2	None@None@	-2	Smp_002060;Smp_002070	ORT	None@None@	-2	None@None@	-2	None@None@	-2	None@None@	-2	None@None@	-2	SMESG000044051;SMESG000044056	dd_Smed_v4_11014_0	ORT	None	-2	dd_Smed_v6_11014_0	ORT	None	-2	SMED30020109	ORT	None	-2	5	1	0	38	10.3094	2.37541	0.999388	NA	78	82
MCU_012804	MCU_012804-RB	S-adenosylmethionine synthase (EC 2.5.1.6)	HDID_0000849401	ORT	None	-2	Smp_002080	ORT	neoblast 1	2	Stem-Germinal cells/Parenchymal 2	2	None	-2	Smp_002080	ORT	None	-2	None	-2	None	-2	Cluster_7	2	None	-2	SMESG000013953;SMESG000027587;SMESG000053202	dd_Smed_v4_907_0	ORT	Intestine/Intestine/Intestine	-2	dd_Smed_v6_907_0	ORT	None	-2	SMED30021445	ORT	SL5	2.1	21826	29509	25113	28692	26239.8	-0.178662	0.999388	NA	10262	4574
MCU_006214	MCU_006214-RA	Uncharacterized protein	None	NA	NA	-2	None	NA	NA	-2	NA	-2	NA	-2	None	NA	NA	-2	NA	-2	NA	-2	NA	-2	NA	-2	NA	None	NA	NA	-2	None	NA	NA	-2	None	NA	NA	-2	1	1	2	2				NA	10	0
MCU_010621	MCU_010621-RB	AA_TRNA_LIGASE_II domain-containing protein	HDID_0000521801	ORT	None	-2	Smp_169030	ORT	None	-2	None	-2	None	-2	Smp_169030	ORT	None	-2	None	-2	None	-2	Cluster_7	2	None	-2	SMESG000000003	dd_Smed_v4_11573_0	ORT	None	-2	dd_Smed_v6_11573_0	ORT	None	-2	SMED30003415	ORT	None	-2	1579	1601	1627	1386	1557.19	-0.329814	0.999388	NA	503	244
MCU_011160	MCU_011160-RA	DNA-directed RNA polymerase subunit	HDID_0001085701	ORT	None	-2	Smp_067090	ORT	None	-2	None	-2	None	-2	Smp_067090	ORT	None	-2	None	-2	None	-2	Cluster_12	-2	None	-2	SMESG000065228;SMESG000080671	dd_Smed_v4_3867_0	ORT	Neoblast	2	dd_Smed_v6_3867_0	ORT	None	-2	SMED30021243	ORT	None	-2	376	428	479	501	443.083	0.0352732	0.999388	NA	423	158
MCU_008760	MCU_008760-RA	Secreted protein	None	NA	NA	-2	None	NA	NA	-2	NA	-2	NA	-2	None	NA	NA	-2	NA	-2	NA	-2	NA	-2	NA	-2	NA	None	NA	NA	-2	None	NA	NA	-2	None	NA	NA	-2	41	20	21	12	24.4019	-1.15212	0.999388	NA	15	8
MCU_003934	MCU_003934-RB	DNA-directed DNA polymerase (EC 2.7.7.7)	HDID_0000318401	ORT	None	-2	Smp_161380	ORT	None	-2	NDF+ neurons	-2	None	-2	Smp_161380	ORT	None	-2	None	-2	None	-2	Cluster_6	4	None	-2	SMESG000050769;SMESG000050799	dd_Smed_v4_13411_0	ORT	Cathepsin+ cell/Intestine/Cathepsin+ cell/Intestine/Neoblast/Cathepsin+ cell/Intestine/Cathepsin+ cell	2	dd_Smed_v6_13411_0	ORT	None	-2	SMED30020035	ORT	None	-2	364	365	372	382	371.394	-0.204438	0.999388	NA	441	311
MCU_012902	MCU_012902-RA	Tubulin alpha chain	HDID_0000478801	UBH	None	-2	Smp_090120	UBH	flame cells/neuron 23	-2	gnai+ neurons	-2	None	-2	Smp_090120	UBH	NA	-2	Conserved	0	None	-2	Cluster_11	-2	None	-2	NA	dd_Smed_v4_100457_0_1;dd_Smed_v4_102499_0_1;dd_Smed_v4_19878_0_1;dd_Smed_v4_24053_0_1;dd_Smed_v4_24197_0_1;dd_Smed_v4_37689_0_1;dd_Smed_v4_49825_0_1;dd_Smed_v4_50311_0_1;dd_Smed_v4_56455_0_1;dd_Smed_v4_67436_0_1;dd_Smed_v4_70772_0_1;dd_Smed_v4_81266_0_1;dd_Smed_v4_90946_0_1;dd_Smed_v4_92273_0_1;dd_Smed_v4_92515_0_1;dd_Smed_v4_95043_0_1;dd_Smed_v4_99923_0_1	UBH	None	-2	dd_Smed_v6_100457_0_1;dd_Smed_v6_102499_0_1;dd_Smed_v6_19878_0_1;dd_Smed_v6_24053_0_1;dd_Smed_v6_24197_0_1;dd_Smed_v6_37689_0_1;dd_Smed_v6_49825_0_1;dd_Smed_v6_50311_0_1;dd_Smed_v6_56455_0_1;dd_Smed_v6_67436_0_1;dd_Smed_v6_70772_0_1;dd_Smed_v6_81266_0_1;dd_Smed_v6_90946_0_1;dd_Smed_v6_92273_0_1;dd_Smed_v6_92515_0_1;dd_Smed_v6_95043_0_1;dd_Smed_v6_99923_0_1	UBH	None	-2	SMED30006461;SMED30021548;SMED30035358	UBH	None@None@None@None@None@None@None@	-2	9265	10663	12989	11385	11003.9	0.0415052	0.999388	NA	1980	1786
MCU_009170	MCU_009170-RB	[histone H3]-lysine(27) N-trimethyltransferase (EC 2.1.1.356)	HDID_0000037601	ORT	None	-2	Smp_078900	ORT	None	-2	None	-2	None	-2	Smp_078900	ORT	None	-2	Conserved	2	None	-2	Cluster_7	2	None	-2	SMESG000045744	dd_Smed_v4_7754_0	ORT	None	-2	dd_Smed_v6_7754_0	ORT	None	-2	SMED30004132	ORT	None	-2	1928	3054	2843	2893	2661.19	-0.0389081	0.999388	NA	1233	749
MCU_000349	MCU_000349-RA	Uncharacterized protein	HDID_0000723501	UBH	Downregulated	-1	Smp_211040	UBH	None	-2	None	-2	None	-2	Smp_211040	UBH	None	-2	None	-2	None	-2	Cluster_12	-2	None	-2	NA	None	NA	NA	-2	None	NA	NA	-2	None	NA	NA	-2	160	297	313	265	255.747	0.100283	0.999388	NA	93	60
MCU_010428	MCU_010428-RA	Ubiquitin-related modifier 1 homolog	HDID_0000520701	ORT	None	-2	Smp_030180	ORT	None	-2	None	-2	None	-2	Smp_030180	ORT	None	-2	None	-2	None	-2	Cluster_10	3	None	-2	SMESG000064827	dd_Smed_v4_3731_0	ORT	Neoblast/Neoblast	2	dd_Smed_v6_3731_0	ORT	None	-2	SMED30033876	ORT	None	-2	913	998	1058	1273	1053.63	0.0347231	0.999388	NA	407	116
MCU_008952	MCU_008952-RB	40S ribosomal protein SA	HDID_0001079001	ORT	None	-2	Smp_179180	ORT	neoblast 1/neoblast 2/S1/S1 progeny	2	Stem-Germinal cells/Parenchymal 2	2	None	-2	Smp_179180	ORT	None	-2	None	-2	None	-2	Cluster_10	3	None	-2	SMESG000016079;SMESG000025584;SMESG000027463;SMESG000061981;SMESG000071180	dd_Smed_v4_171_0	ORT	Neoblast/Epidermal/Neoblast/Intestine/Intestine/Neoblast	2	dd_Smed_v6_171_0	ORT	neoblast 3/neoblast 12/parenchymal progenitors/gut progenitors	2	SMED30012383	ORT	None	-2	75858	59577	60263	64016	65532.2	-0.383384	0.999388	NA	21166	9167
MCU_013694	MCU_013694-RA	Uncharacterized protein	None	NA	NA	-2	None	NA	NA	-2	NA	-2	NA	-2	None	NA	NA	-2	NA	-2	NA	-2	NA	-2	NA	-2	NA	None	NA	NA	-2	None	NA	NA	-2	None	NA	NA	-2	3	1	0	0				NA	101	11
MCU_011641	MCU_011641-RA	Histone deacetylase complex subunit SAP18	HDID_0000777001	ORT	Downregulated	1	Smp_085480;Smp_307530	ORT	None@None@	-2	Ambiguous 1/Ambiguous 2@Meg4+ cells@	-2	None@None@	-2	Smp_085480;Smp_307530	ORT	None@None@	-2	None@None@	-2	None@None@	-2	Cluster_7@None@	2	None@None@	-2	SMESG000042219	dd_Smed_v4_3735_0	ORT	None	-2	dd_Smed_v6_3735_0	ORT	None	-2	SMED30007299	ORT	None	-2	857	879	963	664	846.185	-0.344249	0.999388	NA	434	226
MCU_013361	MCU_013361-RA	C2H2-type domain-containing protein	HDID_0000529601	ORT	Downregulated	1	None	ORT	None	-2	None	-2	None	-2	None	NA	None	-2	None	-2	None	-2	None	-2	None	-2	SMESG000064846	dd_Smed_v4_10216_0	ORT	None	-2	dd_Smed_v6_10216_0	ORT	None	-2	SMED30023573	ORT	None	-2	1219	1620	1427	1507	1442.04	-0.199142	0.999388	NA	400	281
MCU_005190	MCU_005190-RA	Ribosomal_L30 domain-containing protein	HDID_0000241901	ORT	None	-2	Smp_136090	ORT	None	-2	Ambiguous 1/Tegument 2/Ambiguous 2	-2	None	-2	Smp_136090	ORT	None	-2	None	-2	None	-2	Cluster_12	-2	None	-2	SMESG000076604	dd_Smed_v4_1121_0	ORT	Neoblast/Neoblast/Intestine/Neoblast	2	dd_Smed_v6_1121_0	ORT	None	-2	SMED30001026	ORT	None	-2	1364	1399	1295	1513	1395.66	-0.229958	0.999388	NA	798	408
MCOS_0000899201	MCOS_0000899201-mRNA-1	TFIIS-type domain-containing protein	HDID_0000801901	ORT	None	-2	Smp_034100;Smp_331530	ORT	None@None@	-2	Parenchymal 2/Ambiguous 1@None@	-2	None@None@	-2	Smp_034100;Smp_331530	ORT	None@None@	-2	None@None@	-2	None@None@	-2	Cluster_9@None@	-2	None@None@	-2	None	None	NA	None	-2	None	NA	None	-2	None	NA	None	-2	973	835	1055	989	962.376	-0.079353	0.999388	NA	290	82
MCU_014940	MCU_014940-RA	Heat shock protein 70	HDID_0000234501	UBH	None	-2	Smp_303550	UBH	None	-2	None	-2	None	-2	Smp_106930	UBH	None	-2	None	-2	None	-2	Cluster_12	-2	None	-2	NA	None	NA	NA	-2	None	NA	NA	-2	None	NA	NA	-2	1	10	8	7	6.3514	0.229383	NA	NA	61	42
MCU_005799	MCU_005799-RB	60S ribosomal protein L34	HDID_0000934401	ORT	None	-2	Smp_211250	ORT	None	-2	Stem-Germinal cells/Parenchymal 2	2	None	-2	Smp_211250	ORT	None	-2	None	-2	None	-2	Cluster_10	3	None	-2	SMESG000026399	dd_Smed_v4_110_0	ORT	Neoblast/Neoblast/Intestine/Neoblast	2	dd_Smed_v6_110_0	ORT	neoblast 1	2	SMED30006391	ORT	None	-2	22660	14706	15293	24895	19448.8	-0.160982	0.999388	NA	8320	3148
MCU_012614	MCU_012614-RA	Histone H2A	HDID_0000370501	UBH	None	-2	Smp_337740	UBH	early tsp-2+/egc+/prom2+/S1 progeny	-0.1	None	-2	None	-2	Smp_002930,Smp_089840	UBH	Downregulated@Downregulated@	0	None@None@	-2	48h_14d_NA_fgfrAi@None@	0	None@None@	-2	delta-kappa@None@	0	NA	None	NA	NA	-2	None	NA	NA	-2	None	NA	NA	-2	26	22	23	32	25.7036	-0.0614169	0.999388	NA	17	16
MCU_014596	MCU_014596-RA	Uncharacterized protein	None	NA	NA	-2	None	NA	NA	-2	NA	-2	NA	-2	None	NA	NA	-2	NA	-2	NA	-2	NA	-2	NA	-2	NA	None	NA	NA	-2	None	NA	NA	-2	None	NA	NA	-2	379	268	137	202	254.999	-1.19524	0.068264	NA	541	268
MCU_001084	MCU_001084-RA	Uncharacterized protein	HDID_0000700201	ORT	None	-2	None	ORT	None	-2	None	-2	None	-2	None	NA	None	-2	None	-2	None	-2	None	-2	None	-2	None	None	NA	None	-2	None	NA	None	-2	None	NA	None	-2	278	267	273	474	319.404	0.198299	0.999388	NA	317	148
MCU_009095	MCU_009095-RA	ANAPC8 domain-containing protein	HDID_0000738201	ORT	None	-2	Smp_037400	ORT	None	-2	None	-2	None	-2	Smp_037400	ORT	None	-2	None	-2	None	-2	Cluster_10	3	None	-2	SMESG000065999;SMESG000066253;SMESG000075266	None	NA	None	-2	None	NA	None	-2	SMED30022647;SMED30015598	ORT	None@None@	-2	724	841	811	752	783.62	-0.251062	0.999388	NA	830	414
MCU_002811	MCU_002811-RA	Uncharacterized protein	HDID_0001039601	ORT	None	-2	Smp_103470	ORT	None	-2	None	-2	None	-2	Smp_103470	ORT	None	-2	Conserved	2	None	-2	Cluster_12	-2	None	-2	SMESG000049546	dd_Smed_v4_1217_0	ORT	None	-2	dd_Smed_v6_1217_0	ORT	None	-2	SMED30007066	ORT	None	-2	1417	1532	1790	1836	1633.15	0.0467809	0.999388	NA	788	415
MCU_003996	MCU_003996-RA	ThiF domain-containing protein	HDID_0000451701	ORT	None	-2	Smp_048760	ORT	None	-2	None	-2	None	-2	Smp_048760	ORT	None	-2	None	-2	None	-2	Cluster_10	3	None	-2	SMESG000036431	dd_Smed_v4_4443_0	ORT	Neoblast/Neoblast/Neoblast	2	dd_Smed_v6_4443_0	ORT	None	-2	SMED30034728	ORT	None	-2	1209	1595	1710	1720	1546.27	0.0441582	0.999388	NA	1158	523
MCU_005511	MCU_005511-RA	Ribosomal_S7 domain-containing protein	HDID_0001036801	ORT	None	-2	Smp_093440	ORT	None	-2	Stem-Germinal cells	2	None	-2	Smp_093440	ORT	None	-2	None	-2	None	-2	Cluster_10	3	None	-2	SMESG000061113;SMESG000076086	dd_Smed_v4_295_0	ORT	Neoblast/Epidermal/Neoblast/Intestine/Intestine/Neoblast	2	dd_Smed_v6_295_0	ORT	neoblast 1/neoblast 6/parenchymal progenitors	2	SMED30026093	ORT	None	-2	34211	33520	36945	31974	34263.2	-0.227835	0.999388	NA	11330	4247
MCU_002949	MCU_002949-RA	Heat shock protein 70	HDID_0000234501	UBH	None	-2	Smp_303420	UBH	None	-2	Ambiguous 2/Ambiguous 1/gnai+ neurons	-2	None	-2	Smp_106930	UBH	None	-2	None	-2	None	-2	Cluster_12	-2	None	-2	NA	None	NA	NA	-2	None	NA	NA	-2	None	NA	NA	-2	299	289	376	590	381.226	0.460263	0.999388	NA	237	110
MCU_012369	MCU_012369-RB	Ribos_L4_asso_C domain-containing protein	HDID_0000000901	ORT	None	-2	Smp_153790	ORT	late female germ cells/S1/S1 progeny	1	Stem-Germinal cells	2	None	-2	Smp_153790	ORT	None	-2	None	-2	None	-2	Cluster_10	3	None	-2	SMESG000009479	dd_Smed_v4_211_0	ORT	Neoblast/Epidermal/Cathepsin+ cell/Neoblast/Intestine/Intestine/Neoblast	2	dd_Smed_v6_211_0	ORT	neoblast 1/neoblast 3/neoblast 4/neoblast 5/neoblast 6/neoblast 8/parenchymal progenitors	2	SMED30000134	ORT	None	-2	30599	30688	31075	30019	30700.9	-0.257457	0.999388	NA	7178	3187
MCU_007638	MCU_007638-RA	28S ribosomal protein S24, mitochondrial	HDID_0000895701	ORT	None	-2	Smp_068760	ORT	neuron 25	-2	Meg4+ cells	-2	None	-2	Smp_068760	ORT	None	-2	None	-2	None	-2	Cluster_9	-2	None	-2	SMESG000041201	dd_Smed_v4_4359_0	ORT	None	-2	dd_Smed_v6_4359_0	ORT	None	-2	SMED30031642	ORT	None	-2	250	277	336	299	288.893	0.0187772	0.999388	NA	171	6
MCU_003170	MCU_003170-RA	Uncharacterized protein	None	NA	NA	-2	None	NA	NA	-2	NA	-2	NA	-2	None	NA	NA	-2	NA	-2	NA	-2	NA	-2	NA	-2	NA	None	NA	NA	-2	None	NA	NA	-2	None	NA	NA	-2	1	0	0	1				NA	159	7
MCU_006547	MCU_006547-RB	SANTA domain-containing protein	HDID_0000410201	ORT	None	-2	None	ORT	None	-2	None	-2	None	-2	None	NA	None	-2	None	-2	None	-2	None	-2	None	-2	None	None	NA	None	-2	None	NA	None	-2	None	NA	None	-2	501	389	375	413	424.099	-0.434916	0.999388	NA	626	407
MCU_005116	MCU_005116-RA	NAC-A/B domain-containing protein	HDID_0000591201	ORT	None	-2	Smp_018530	ORT	None	-2	Parenchymal 2/Meg4+ cells	-2	None	-2	Smp_018530	ORT	None	-2	Conserved	2	None	-2	Cluster_9	-2	None	-2	None	None	NA	None	-2	None	NA	None	-2	None	NA	None	-2	13993	14536	13753	25394	16717.6	0.201219	0.999388	NA	7845	3940
MCU_000213	MCU_000213-RA	Acyltransferase (EC 2.3.1.-)	HDID_0001035901	ORT	None	-2	Smp_158520;Smp_344950	ORT	late vitellocytes@parenchyma 1@	-2	None@Parenchymal 1@	-2	None@cb2+@	2	Smp_158510	ORT	None	-2	None	-2	None	-2	Cluster_5	-2	None	-2	SMESG000021419;SMESG000052656	dd_Smed_v4_6550_0;dd_Smed_v4_5381_0	ORT	Phyarnx/Phyarnx/Intestine/Phyarnx@None@	-2	dd_Smed_v6_6550_0;dd_Smed_v6_5381_0	ORT	None@None@	-2	SMED30021265	ORT	None	-2	4640	4856	6906	5115	5342.39	0.0896425	0.999388	NA	464	292
MCU_000513	MCU_000513-RA	Methyltransferase domain-containing protein	None	NA	None	-2	None	ORT	None	-2	None	-2	None	-2	None	NA	None	-2	None	-2	None	-2	None	-2	None	-2	SMESG000017273	dd_Smed_v4_1336_0	ORT	Neoblast/Neoblast/Intestine/Intestine/Neoblast	2	dd_Smed_v6_1336_0	ORT	None	-2	SMED30016088	ORT	None	-2	1869	2717	2590	3259	2580.62	0.105643	0.999388	NA	625	415
MCOS_0000420501	MCOS_0000420501-mRNA-1	Ubiquitin-60S ribosomal protein L40	HDID_0000763901	ORT	None	-2	Smp_089430	ORT	early vitellocytes/S1 progeny	1	Stem-Germinal cells/Parenchymal 2/Actin 2 muscle	2	None	-2	Smp_089430	ORT	None	-2	None	-2	None	-2	Cluster_10	3	None	-2	SMESG000035681;SMESG000066693	dd_Smed_v4_325_0	ORT	Intestine	-2	dd_Smed_v6_325_0	ORT	None	-2	SMED30030914	ORT	None	-2	19333	16452	17539	17371	17778.1	-0.292764	0.999388	NA	6031	3097
MCU_008194	MCU_008194-RA	60S acidic ribosomal protein P1	HDID_0000546201	ORT	None	-2	Smp_041980	ORT	early vitellocytes/S1/S1 progeny	1	Stem-Germinal cells/Parenchymal 2	2	None	-2	Smp_041980	ORT	None	-2	None	-2	None	-2	Cluster_10	3	None	-2	SMESG000062259	dd_Smed_v4_224_0	ORT	Neoblast/Epidermal/Cathepsin+ cell/Neoblast/Intestine/Intestine/Neoblast	2	dd_Smed_v6_224_0	ORT	neoblast 1/neoblast 10/epidermis DVb neoblast	2	SMED30029501	ORT	None	-2	44887	29996	35573	35085	36737	-0.346618	0.999388	NA	13327	5670
MCU_010548	MCU_010548-RA	Deoxyhypusine hydroxylase (DOHH) (EC 1.14.99.29) (Deoxyhypusine dioxygenase) (Deoxyhypusine monooxygenase)	None	NA	None	-2	Smp_056370	ORT	None	-2	None	-2	None	-2	Smp_056370	ORT	None	-2	Conserved	2	None	-2	Cluster_5	-2	None	-2	SMESG000051726;SMESG000051751	dd_Smed_v4_10657_0	ORT	None	-2	dd_Smed_v6_10657_0	ORT	None	-2	SMED30004989	ORT	None	-2	4918	5006	6162	5107	5287.03	-0.068395	0.999388	NA	1574	1059
MCOS_0000902101	MCOS_0000902101-mRNA-1	Uncharacterized protein	None	NA	NA	-2	None	NA	NA	-2	NA	-2	NA	-2	None	NA	NA	-2	NA	-2	NA	-2	NA	-2	NA	-2	NA	None	NA	NA	-2	None	NA	NA	-2	None	NA	NA	-2	6	4	3	2	3.89231	-1.2599	NA	NA	10	0
MCU_004546	MCU_004546-RA	Uncharacterized protein	None	NA	NA	-2	None	NA	NA	-2	NA	-2	NA	-2	None	NA	NA	-2	NA	-2	NA	-2	NA	-2	NA	-2	NA	None	NA	NA	-2	None	NA	NA	-2	None	NA	NA	-2	20	6	7	9	10.8811	-0.977629	0.999388	NA	7	6
MCU_007315	MCU_007315-RA	Uncharacterized protein	None	NA	NA	-2	None	NA	NA	-2	NA	-2	NA	-2	None	NA	NA	-2	NA	-2	NA	-2	NA	-2	NA	-2	NA	None	NA	NA	-2	None	NA	NA	-2	None	NA	NA	-2	27	8	22	11	17.2945	-0.358156	0.999388	NA	23	4
MCU_007725	MCU_007725-RB	VWFA domain-containing protein	None	NA	None	-2	None	ORT	None	-2	None	-2	None	-2	None	NA	None	-2	None	-2	None	-2	None	-2	None	-2	SMESG000033713	dd_Smed_v4_12419_0;dd_Smed_v4_12419_0;dd_Smed_v4_24240_0	ORT	None@None@None@	-2	dd_Smed_v6_12419_0;dd_Smed_v6_12419_0;dd_Smed_v6_24240_0	ORT	None@None@None@	-2	SMED30030711;SMED30023713;SMED30009044	ORT	None@None@None@	-2	4612	3828	3616	3263	3884.47	-0.552181	0.438676	NA	3461	2048
MCU_006466	MCU_006466-RB	Tr-type G domain-containing protein	HDID_0000304101	ORT	None	-2	Smp_096450	ORT	None	-2	None	-2	None	-2	Smp_096450	ORT	None	-2	Conserved	2	None	-2	Cluster_10	3	None	-2	SMESG000045982;SMESG000045983	dd_Smed_v4_4747_0	ORT	Neoblast/Neoblast/Neoblast	2	dd_Smed_v6_4747_0	ORT	None	-2	SMED30022314	ORT	None	-2	3604	4154	4305	3794	3965.5	-0.186995	0.999388	NA	2273	1031
MCU_008387	MCU_008387-RA	60S ribosomal protein L9	HDID_0000285601	ORT	None	-2	Smp_018990	ORT	S1 progeny	1	Stem-Germinal cells/Parenchymal 2/gnai+ neurons	2	None	-2	Smp_018990	ORT	None	-2	None	-2	None	-2	Cluster_10	3	None	-2	SMESG000003774	dd_Smed_v4_150_0	ORT	Neoblast/Epidermal/Neoblast/Intestine/Intestine/Neoblast	2	dd_Smed_v6_150_0	ORT	neoblast 1/neoblast 8/epidermis DVb neoblast	2	SMED30013699	ORT	None	-2	62480	53909	56342	51377	56489.3	-0.367985	0.999388	NA	13978	6807
MCU_008457	MCU_008457-RB	Fibronectin type-III domain-containing protein	HDID_0000601901	UBH	None	-2	None	NA	NA	-2	NA	-2	NA	-2	None	NA	NA	-2	NA	-2	NA	-2	NA	-2	NA	-2	NA	None	NA	NA	-2	None	NA	NA	-2	None	NA	NA	-2	40	38	46	83	50.7593	0.469235	0.999388	NA	8	50
MCU_012004	MCU_012004-RA	BHLH domain-containing protein	None	NA	NA	-2	None	NA	NA	-2	NA	-2	NA	-2	None	NA	NA	-2	NA	-2	NA	-2	NA	-2	NA	-2	NA	None	NA	NA	-2	None	NA	NA	-2	None	NA	NA	-2	492	429	597	559	516.446	0.0720221	0.999388	NA	194	168
MCU_000010	MCU_000010-RC	inorganic diphosphatase (EC 3.6.1.1)	HDID_0000413001	ORT	None	-2	Smp_210890	ORT	None	-2	Stem-Germinal cells	2	None	-2	Smp_210890	ORT	Upregulated	-2	Conserved	2	None	-2	Cluster_10	3	None	-2	SMESG000074337	dd_Smed_v4_625_0	ORT	None	-2	dd_Smed_v6_625_0	ORT	None	-2	SMED30019852	ORT	None	-2	7856	9489	10947	10096	9533.54	0.0306967	0.999388	NA	3289	1661
MCU_004823	MCU_004823-RA	SCP domain-containing protein	None	NA	None	-2	Smp_002060;Smp_002070	ORT	None@None@	-2	None@None@	-2	None@None@	-2	Smp_002060;Smp_002070	ORT	None@None@	-2	None@None@	-2	None@None@	-2	None@None@	-2	None@None@	-2	SMESG000044051;SMESG000044056	dd_Smed_v4_11014_0	ORT	None	-2	dd_Smed_v6_11014_0	ORT	None	-2	SMED30020109	ORT	None	-2	12	16	20	46	22.6638	0.986197	0.999388	NA	120	2
MCU_011404	MCU_011404-RA	U3 small nucleolar ribonucleoprotein protein MPP10	HDID_0000960201	ORT	None	-2	Smp_023660	ORT	None	-2	None	-2	None	-2	Smp_023660	ORT	None	-2	None	-2	None	-2	Cluster_12	-2	None	-2	None	None	NA	None	-2	None	NA	None	-2	None	NA	None	-2	663	821	831	1133	852.336	0.154711	0.999388	NA	1175	389
MCU_010468	MCU_010468-RA	LTD domain-containing protein	HDID_0000197601	UBH	None	-2	None	NA	NA	-2	NA	-2	NA	-2	None	NA	NA	-2	NA	-2	NA	-2	NA	-2	NA	-2	NA	None	NA	NA	-2	None	NA	NA	-2	None	NA	NA	-2	28	29	43	35	33.4036	0.201261	0.999388	NA	54	0
MCU_003197	MCU_003197-RA	SAP domain-containing protein	HDID_0000292301	ORT	None	-2	None	ORT	None	-2	None	-2	None	-2	None	NA	None	-2	None	-2	None	-2	None	-2	None	-2	None	None	NA	None	-2	None	NA	None	-2	None	NA	None	-2	2856	3219	3016	2780	2980.63	-0.317656	0.999388	NA	1929	1015
MCU_001731	MCU_001731-RA	Uncharacterized protein	HDID_0001003401	ORT	None	-2	Smp_309660;Smp_309670	ORT	None@None@	-2	NDF+ neurons/Ambiguous 1@Ambiguous 1@	-2	None@None@	-2	Smp_165900	ORT	None	-2	None	-2	None	-2	Cluster_7	2	None	-2	SMESG000062895	dd_Smed_v4_10289_0	ORT	None	-2	dd_Smed_v6_10289_0	ORT	None	-2	SMED30034578	ORT	None	-2	115	73	105	106	99.9623	-0.0961939	0.999388	NA	69	52
MCU_001179	MCU_001179-RA	Importin N-terminal domain-containing protein	HDID_0000504301	ORT	None	-2	Smp_038080	ORT	parenchyma 2	-2	None	-2	None	-2	Smp_038080	ORT	None	-2	Conserved	2	None	-2	Cluster_7	2	None	-2	SMESG000019870	dd_Smed_v4_3466_0	ORT	None	-2	dd_Smed_v6_3466_0	ORT	None	-2	SMED30010355	ORT	None	-2	9706	10704	11313	10036	10446.2	-0.185252	0.999388	NA	3344	2139
MCU_010780	MCU_010780-RA	DNA replication licensing factor MCM2 (EC 3.6.4.12)	HDID_0000113201	ORT	None	-2	Smp_054840;Smp_079560	ORT	eled+ neoblasts/flame cells/neoblast 1@None@	2	Stem-Germinal cells@None@	2	None@None@	-2	Smp_054840;Smp_079560	ORT	Downregulated@Downregulated@	2	None@None@	-2	48h_14d_H2Bi_fgfrAi@48h_14d_H2Bi_fgfrAi@	2	Cluster_6@Cluster_6@	4	None@None@	-2	SMESG000023403;SMESG000052872	dd_Smed_v4_7682_0	ORT	Neoblast/Neoblast	2	dd_Smed_v6_7682_0	ORT	None	-2	SMED30006979	ORT	high	2	1848	1778	1524	1526	1687.78	-0.503611	0.550539	NA	2623	1488
MCU_002059	MCU_002059-RA	Uncharacterized protein	HDID_0000237401	ORT	None	-2	None	ORT	None	-2	None	-2	None	-2	None	NA	None	-2	None	-2	None	-2	None	-2	None	-2	None	None	NA	None	-2	None	NA	None	-2	None	NA	None	-2	489	606	328	372	457.735	-0.894197	0.0725871	NA	912	559
MCU_014666	MCU_014666-RA	Uncharacterized protein	None	NA	NA	-2	None	NA	NA	-2	NA	-2	NA	-2	None	NA	NA	-2	NA	-2	NA	-2	NA	-2	NA	-2	NA	None	NA	NA	-2	None	NA	NA	-2	None	NA	NA	-2	0	0	0	0				NA	0	16
MCU_009114	MCU_009114-RA	Uncharacterized protein	None	NA	NA	-2	None	NA	NA	-2	NA	-2	NA	-2	None	NA	NA	-2	NA	-2	NA	-2	NA	-2	NA	-2	NA	None	NA	NA	-2	None	NA	NA	-2	None	NA	NA	-2	7	4	7	9	6.68712	0.275708	NA	NA	4	9
MCU_008775	MCU_008775-RB	Glutamyl-tRNA synthetase	HDID_0000271901	ORT	None	-2	Smp_138930	ORT	GSC progeny	2	Ambiguous 2	-2	None	-2	Smp_138930	ORT	None	-2	None	-2	None	-2	Cluster_12	-2	None	-2	SMESG000057140	dd_Smed_v4_2488_0	ORT	Epidermal	-2	dd_Smed_v6_2488_0	ORT	neoblast 10/epidermis DVb	2	SMED30030404	ORT	None	-2	14697	18958	17695	15243	16683	-0.277235	0.999388	NA	7105	4030
MCU_011051	MCU_011051-RB	SUMO-activating enzyme subunit	HDID_0000387401	ORT	None	-2	Smp_166220	ORT	parenchyma 2	-2	Ambiguous 1	-2	None	-2	Smp_166220	ORT	None	-2	Conserved	2	None	-2	Cluster_12	-2	None	-2	SMESG000004769;SMESG000047759;SMESG000073442	NoSmed14	ORT	None	-2	NoSmed14	ORT	None	-2	NoSmed14	ORT	None	-2	3764	4350	4365	4180	4163.82	-0.17474	0.999388	NA	1960	1089
MCU_012003	MCU_012003-RA	Methyltransferase domain-containing protein	None	NA	None	-2	Smp_043780	ORT	parenchyma 2	-2	Parenchymal 1/Parenchymal 2	-2	None	-2	Smp_043780	ORT	None	-2	Conserved	2	None	-2	Cluster_9	-2	None	-2	SMESG000034761	dd_Smed_v4_10644_0	ORT	None	-2	dd_Smed_v6_10644_0	ORT	None	-2	SMED30007571	ORT	None	-2	233	240	264	249	246.391	-0.134949	0.999388	NA	74	30
MCU_005247	MCU_005247-RA	Uncharacterized protein	None	NA	NA	-2	None	NA	NA	-2	NA	-2	NA	-2	None	NA	NA	-2	NA	-2	NA	-2	NA	-2	NA	-2	NA	None	NA	NA	-2	None	NA	NA	-2	None	NA	NA	-2	2	0	3	9	3.3009	2.29597	NA	NA	10	8
MCU_004176	MCU_004176-RA	Inner centromere protein ARK-binding domain-containing protein	HDID_0000843101	UBH	None	-2	Smp_072560	RBH	eled+ neoblasts/neoblast 1/neoblast 2	0.1	Stem-Germinal cells	1	None	-2	Smp_072560	RBH	Downregulated	1	None	-2	48h_14d_H2Bi_fgfrAi	1	Cluster_6	1.4	None	-2	NA	None	NA	NA	-2	None	NA	NA	-2	None	NA	NA	-2	1087	1276	1307	1164	1208.57	-0.18426	0.999388	NA	489	201
MCU_001336	MCU_001336-RA	Replication stress response regulator SDE2	HDID_0000291301	ORT	None	-2	Smp_161960	ORT	None	-2	Ambiguous 1/Ambiguous 2	-2	None	-2	Smp_161960	ORT	None	-2	None	-2	None	-2	Cluster_7	2	None	-2	SMESG000046900	dd_Smed_v4_5448_0	ORT	None	-2	dd_Smed_v6_5448_0	ORT	None	-2	SMED30030187	ORT	None	-2	588	846	991	1171	883.281	0.346865	0.999388	NA	369	213
MCU_001702	MCU_001702-RA	60S ribosomal protein L30	HDID_0000253501	ORT	None	-2	Smp_044580	ORT	S1 progeny	1	Stem-Germinal cells/Parenchymal 2	2	None	-2	Smp_044580	ORT	None	-2	None	-2	None	-2	Cluster_10	3	None	-2	SMESG000022893	dd_Smed_v4_111_0	ORT	Neoblast/Intestine/Intestine/Neoblast	2	dd_Smed_v6_111_0	ORT	neoblast 8/neoblast 10/parenchymal progenitors/gut progenitors	2	SMED30018504	ORT	None	-2	15725	11594	13446	13594	13678.7	-0.275419	0.999388	NA	6863	2781
MCU_010881	MCU_010881-RA	60S ribosomal protein L7a	HDID_0000195801	ORT	None	-2	Smp_210310	ORT	GSC progeny/S1 progeny	2	Stem-Germinal cells	2	None	-2	Smp_210310	ORT	None	-2	None	-2	None	-2	Cluster_10	3	None	-2	SMESG000020535	dd_Smed_v4_296_0	ORT	Neoblast/Epidermal/Cathepsin+ cell/Neoblast/Intestine/Muscle/Intestine/Neoblast	2	dd_Smed_v6_296_0	ORT	neoblast 1/neoblast 5/neoblast 6/neoblast 9/neoblast 11/activated early epidermal progenitors/parenchymal progenitors	2	SMED30001701	ORT	None	-2	31065	29863	30859	37614	32291.2	-0.0866997	0.999388	NA	16565	6749
MCU_000488	MCU_000488-RA	40S ribosomal protein S12	HDID_0000044801	ORT	None	-2	Smp_060090	ORT	S1 progeny	1	Stem-Germinal cells/Parenchymal 2	2	None	-2	Smp_060090	ORT	None	-2	None	-2	None	-2	Cluster_10	3	None	-2	SMESG000052688;SMESG000069457	dd_Smed_v4_7327_0	ORT	None	-2	dd_Smed_v6_7327_0	ORT	None	-2	SMED30010028	ORT	None	-2	23984	18117	18214	17308	19670	-0.504866	0.651561	NA	8571	3962
MCU_005686	MCU_005686-RA	RNA 3'-terminal phosphate cyclase-like protein	HDID_0000092501	ORT	None	-2	Smp_102450	ORT	None	-2	Parenchymal 1/Ambiguous 1/Ambiguous 2	-2	None	-2	Smp_102450	ORT	None	-2	None	-2	None	-2	Cluster_12	-2	None	-2	SMESG000009463	dd_Smed_v4_3243_0	ORT	Neoblast/Neoblast	2	dd_Smed_v6_3243_0	ORT	None	-2	SMED30030050	ORT	None	-2	1431	1586	1428	1428	1475.17	-0.329776	0.999388	NA	785	316
MCU_013848	MCU_013848-RA	Uncharacterized protein	None	NA	NA	-2	None	NA	NA	-2	NA	-2	NA	-2	None	NA	NA	-2	NA	-2	NA	-2	NA	-2	NA	-2	NA	None	NA	NA	-2	None	NA	NA	-2	None	NA	NA	-2	13	19	38	35	25.3853	0.944658	0.999388	NA	36	11
MCU_011450	MCU_011450-RA	Scavenger receptor class B member 1	HDID_0000903101	ORT	None	-2	Smp_011680;Smp_128430	ORT	early tsp-2+/parenchyma 1/parenchyma 2/prom2+/unknown@None@	1	Parenchymal 2/Parenchymal 1@None@	-2	None@None@	-2	Smp_011680;Smp_128430	ORT	None@None@	-2	Conserved@None@	2	None@None@	-2	Cluster_13@None@	2	None@None@	-2	None	None	NA	None	-2	None	NA	None	-2	None	NA	None	-2	8572	15218	13596	13953	12732	-0.0278615	0.999388	NA	1649	1604
MCU_000103	MCU_000103-RA	N-acetyltransferase domain-containing protein	HDID_0000879201	ORT	None	-2	Smp_006780	ORT	None	-2	None	-2	None	-2	Smp_006780	ORT	None	-2	None	-2	None	-2	Cluster_12	-2	None	-2	SMESG000007639	dd_Smed_v4_1763_0	ORT	Neoblast/Neoblast	2	dd_Smed_v6_1763_0	ORT	None	-2	SMED30005613	ORT	None	-2	2049	2282	2609	3092	2483.22	0.145135	0.999388	NA	607	361
MCU_010264	MCU_010264-RA	Secreted protein	None	NA	NA	-2	None	NA	NA	-2	NA	-2	NA	-2	None	NA	NA	-2	NA	-2	NA	-2	NA	-2	NA	-2	NA	None	NA	NA	-2	None	NA	NA	-2	None	NA	NA	-2	3	1	1	1				NA	2	23
MCU_002194	MCU_002194-RA	NTF2-related export protein	HDID_0000168201	ORT	None	-2	Smp_037700	ORT	None	-2	Parenchymal 2	-2	None	-2	Smp_037700	ORT	None	-2	None	-2	None	-2	Cluster_9	-2	None	-2	SMESG000004940;SMESG000024832	dd_Smed_v4_1606_0	ORT	Parapharyngeal	-2	dd_Smed_v6_1606_0	ORT	None	-2	SMED30030736	ORT	None	-2	2657	2818	2947	2786	2804.31	-0.184993	0.999388	NA	1163	505
MCU_008025	MCU_008025-RA	T-complex protein 1 subunit delta	HDID_0000138401	ORT	None	-2	Smp_004600	ORT	GSC progeny/GSCs/S1	2	None	-2	None	-2	Smp_004600	ORT	None	-2	Conserved	2	None	-2	Cluster_10	3	None	-2	SMESG000060610;SMESG000078668	dd_Smed_v4_773_0	ORT	None	-2	dd_Smed_v6_773_0	ORT	None	-2	SMED30015115	ORT	None	-2	16305	17766	16653	14009	16301.9	-0.402261	0.917434	NA	8290	3211
MCU_008263	MCU_008263-RA	Deoxyhypusine synthase	HDID_0000321401;HDID_0000477601	ORT	None@None@	-2	Smp_065120	ORT	None	-2	None	-2	None	-2	Smp_065120	ORT	None	-2	None	-2	None	-2	Cluster_12	-2	None	-2	SMESG000049421;SMESG000049425;SMESG000051298	dd_Smed_v4_12987_0	ORT	None	-2	dd_Smed_v6_12987_0	ORT	None	-2	SMED30033967	ORT	None	-2	1078	1441	1537	1341	1342.74	-0.0533398	0.999388	NA	445	309
MCU_001997	MCU_001997-RA	EF-hand domain-containing protein	HDID_0000428601	UBH	Downregulated	-1	None	NA	NA	-2	NA	-2	NA	-2	None	NA	NA	-2	NA	-2	NA	-2	NA	-2	NA	-2	NA	None	NA	NA	-2	None	NA	NA	-2	None	NA	NA	-2	0	4	9	0	3.12828	0.968177	NA	NA	10	7
MCU_007578	MCU_007578-RA	Uncharacterized protein	None	NA	NA	-2	None	NA	NA	-2	NA	-2	NA	-2	None	NA	NA	-2	NA	-2	NA	-2	NA	-2	NA	-2	NA	None	NA	NA	-2	None	NA	NA	-2	None	NA	NA	-2	2857	2657	2907	2966	2849.99	-0.163977	0.999388	NA	1111	349
MCU_002022	MCU_002022-RA	T-complex protein 1 subunit alpha (CCT-alpha)	HDID_0000707101	ORT	None	-2	Smp_017360	ORT	None	-2	Ambiguous 1	-2	None	-2	Smp_017360	ORT	None	-2	Conserved	2	None	-2	Cluster_7	2	None	-2	SMESG000050684;SMESG000067696	dd_Smed_v4_1025_0	ORT	Epidermal/Intestine	-2	dd_Smed_v6_1025_0	ORT	pharynx cell type progenitors/epidermis DVb	2.5	SMED30022614	ORT	None	-2	8136	11341	11164	9868	10098.7	-0.133624	0.999388	NA	5474	2737
MCU_013162	MCU_013162-RA	Uncharacterized protein	None	NA	NA	-2	None	NA	NA	-2	NA	-2	NA	-2	None	NA	NA	-2	NA	-2	NA	-2	NA	-2	NA	-2	NA	None	NA	NA	-2	None	NA	NA	-2	None	NA	NA	-2	10	9	9	3	7.94815	-0.914039	0.999388	NA	251	84
MCU_002643	MCU_002643-RA	60S ribosomal protein L44	HDID_0000677801	ORT	None	-2	Smp_035790	ORT	None	-2	Stem-Germinal cells/Parenchymal 2/Actin 2 muscle	2	None	-2	Smp_035790	ORT	None	-2	None	-2	None	-2	Cluster_10	3	None	-2	SMESG000026827	dd_Smed_v4_64_0	ORT	Neoblast/Epidermal/Neoblast/Intestine/Intestine/Neoblast	2	dd_Smed_v6_64_0	ORT	neoblast 2/neoblast 7	2	SMED30011003	ORT	None	-2	7466	6034	6712	11585	7875.51	0.177596	0.999388	NA	4989	1863
MCU_007701	MCU_007701-RA	SCP domain-containing protein	None	NA	None	-2	Smp_002060;Smp_002070	ORT	None@None@	-2	None@None@	-2	None@None@	-2	Smp_002060;Smp_002070	ORT	None@None@	-2	None@None@	-2	None@None@	-2	None@None@	-2	None@None@	-2	SMESG000044051;SMESG000044056	dd_Smed_v4_11014_0	ORT	None	-2	dd_Smed_v6_11014_0	ORT	None	-2	SMED30020109	ORT	None	-2	2	2	3	3	2.46432	0.332139	NA	NA	6	0
MCU_012343	MCU_012343-RA	Purine nucleoside phosphorylase (PNP) (EC 2.4.2.1)	HDID_0000306401	ORT	None	-2	Smp_028190;Smp_171620	ORT	egc+/GSC progeny@None@	2	Parenchymal 2/gnai+ neurons@None@	-2	None@None@	-2	Smp_028190;Smp_171620	ORT	None@None@	-2	None@None@	-2	None@None@	-2	Cluster_8@Cluster_4@	-2	None@None@	-2	SMESG000016252	dd_Smed_v4_2328_0	ORT	Cathepsin+ cell/Cathepsin+ cell/Cathepsin+ cell/Intestine/Cathepsin+ cell/Cathepsin+ cell/Cathepsin+ cell	-2	dd_Smed_v6_2328_0	ORT	pgrn+ parenchymal cells/pigment/glia	-2	SMED30026736	ORT	None	-2	9243	11830	13493	13525	11907.6	0.111389	0.999388	NA	2886	1772
MCU_004857	MCU_004857-RA	Caprin-1 dimerization domain-containing protein	HDID_0000530501	ORT	None	-2	None	ORT	None	-2	None	-2	None	-2	None	NA	None	-2	None	-2	None	-2	None	-2	None	-2	None	None	NA	None	-2	None	NA	None	-2	None	NA	None	-2	19257	26970	22038	21889	22591.5	-0.318527	0.999388	NA	10654	5274
MCU_003617	MCU_003617-RA	60S ribosomal protein L18a	HDID_0000684401	ORT	None	-2	Smp_322220	ORT	S1 progeny	1	Stem-Germinal cells	2	None	-2	Smp_322220	ORT	None	-2	None	-2	None	-2	None	-2	None	-2	SMESG000060163	dd_Smed_v4_437_0;dd_Smed_v4_12154_0	ORT	Neoblast/Epidermal/Cathepsin+ cell/Neoblast/Intestine/Intestine/Neoblast@None@	2	dd_Smed_v6_437_0;dd_Smed_v6_12154_0	ORT	neoblast 1/neoblast 9/epidermis DVb neoblast/parenchymal progenitors/gut progenitors@None@	2	SMED30009283;SMED30005948	ORT	None@None@	-2	20107	17940	17937	16798	18350	-0.387004	0.963347	NA	9664	3341
MCOS_0000365701	MCOS_0000365701-mRNA-1	60S ribosomal protein L29	HDID_0001014201	ORT	None	-2	Smp_066940	ORT	None	-2	Parenchymal 2/Stem-Germinal cells/Meg4+ cells/MyoD+ muscle	2	None	-2	Smp_066940	ORT	None	-2	None	-2	None	-2	Cluster_9	-2	None	-2	None	None	NA	None	-2	None	NA	None	-2	None	NA	None	-2	16300	13588	14995	14257	14874	-0.288371	0.999388	NA	3273	1035
MCU_010326	MCU_010326-RA	Ribosomal protein L7/L12 C-terminal domain-containing protein	HDID_0000614601	ORT	None	-2	Smp_066740	ORT	None	-2	Stem-Germinal cells/NDF+ neurons	2	None	-2	Smp_066740	ORT	None	-2	None	-2	None	-2	Cluster_10	3	None	-2	SMESG000026245	dd_Smed_v4_2166_0	ORT	Neoblast/Neoblast/Intestine/Neoblast	2	dd_Smed_v6_2166_0	ORT	None	-2	SMED30018954	ORT	None	-2	1012	935	1059	1009	1005.19	-0.167723	0.999388	NA	440	232
MCU_003215	MCU_003215-RA	Uncharacterized protein	HDID_0000412901;HDID_0000705501	ORT	None@None@	-2	Smp_031180;Smp_031190;Smp_166500;Smp_166530	ORT	None@neuron 8@None@gut@	-2	Meg4+ cells@None@Ambiguous 1@None@	-2	None@None@None@None@	-2	Smp_031180;Smp_031190;Smp_166500;Smp_166530	ORT	None@None@None@NA@	-2	None@None@None@None@	-2	None@None@None@None@	-2	None@Cluster_15@Cluster_11@None@	-2	None@None@None@None@	-2	SMESG000022530;SMESG000037734;SMESG000037742	dd_Smed_v4_7130_0	ORT	Epidermal	-2	dd_Smed_v6_7130_0	ORT	None	-2	SMED30014043	ORT	None	-2	670	539	562	756	632.339	-0.135035	0.999388	NA	442	360
MCU_000333	MCU_000333-RA	Ribosomal_S10 domain-containing protein	HDID_0000183101	ORT	None	-2	Smp_066990	ORT	GSC progeny/S1/S1 progeny	2	Stem-Germinal cells/Parenchymal 2	2	None	-2	Smp_066990	ORT	None	-2	None	-2	None	-2	Cluster_10	3	None	-2	SMESG000002673	dd_Smed_v4_123_0	ORT	Neoblast/Intestine/Intestine/Neoblast	2	dd_Smed_v6_123_0	ORT	neoblast 1/neoblast 9/gut progenitors	2	SMED30036013	ORT	None	-2	19285	16251	16867	15627	17160.4	-0.386057	0.999388	NA	5893	2594
MCU_005088	MCU_005088-RA	tRNA-binding domain-containing protein	HDID_0000725601	ORT	None	-2	Smp_073620	ORT	None	-2	Stem-Germinal cells/Ambiguous 1	2	None	-2	Smp_073620	ORT	None	-2	Conserved	2	None	-2	Cluster_12	-2	None	-2	SMESG000033588	dd_Smed_v4_1675_0	ORT	Neoblast/Epidermal/Neoblast/Neoblast	2	dd_Smed_v6_1675_0	ORT	None	-2	SMED30002776	ORT	None	-2	6083	5840	6323	5516	5965.44	-0.263646	0.999388	NA	2006	948
MCU_007840	MCU_007840-RA	40S ribosomal protein S4	HDID_0000974801	ORT	None	-2	Smp_011570	ORT	S1/S1 progeny	1	Stem-Germinal cells/Actin 2 muscle	2	None	-2	Smp_011570	ORT	None	-2	None	-2	None	-2	Cluster_10	3	None	-2	SMESG000026320;SMESG000063810	dd_Smed_v4_12521_0	ORT	None	-2	dd_Smed_v6_12521_0	ORT	None	-2	SMED30010463	ORT	None	-2	90650	77251	73645	65170	77707.9	-0.530902	0.424935	NA	19004	7855
MCU_007061	MCU_007061-RB	Uncharacterized protein	HDID_0000149901	ORT	Downregulated	1	Smp_142970;Smp_142980	ORT	GSC progeny/gut/parenchyma 1/parenchyma 2/unknown@esophageal gland@	2	Parenchymal 2@Meg4+ cells@	-2	cb2+@None@	2	Smp_142970;Smp_142980	ORT	None@None@	-2	None@None@	-2	None@None@	-2	Cluster_5@None@	-2	None@None@	-2	SMESG000036367	dd_Smed_v4_2388_0	ORT	Cathepsin+ cell/Cathepsin+ cell/Epidermal/Cathepsin+ cell/Intestine/Cathepsin+ cell/Cathepsin+ cell	-2	dd_Smed_v6_2388_0	ORT	psap+ parenchymal cells	-2	SMED30012316	ORT	None	-2	2100	2739	1444	1575	2004.74	-0.927808	0.00359496	Downregulated	4008	1458
MCU_008065	MCU_008065-RA	Uncharacterized protein	HDID_0000760201	ORT	Downregulated	1	Smp_015530	ORT	None	-2	Ambiguous 1	-2	None	-2	Smp_015530	ORT	None	-2	None	-2	None	-2	Cluster_7	2	None	-2	None	None	NA	None	-2	None	NA	None	-2	None	NA	None	-2	6870	7581	7827	7675	7483.42	-0.149355	0.999388	NA	3661	1861
MCU_008986	MCU_008986-RA	Tyrosine-protein phosphatase domain-containing protein	HDID_0000309201	ORT	None	-2	Smp_133450	ORT	None	-2	None	-2	None	-2	Smp_133450	ORT	NA	-2	None	-2	None	-2	Cluster_12	-2	None	-2	SMESG000008792	dd_Smed_v4_4044_0	ORT	None	-2	dd_Smed_v6_4044_0	ORT	None	-2	SMED30034232	ORT	None	-2	3796	5012	5803	5157	4900.73	0.069554	0.999388	NA	1187	573
MCU_006951	MCU_006951-RA	T-complex protein 1 subunit epsilon (CCT-epsilon)	HDID_0001048801	ORT	None	-2	Smp_063420	ORT	S1/S1 progeny	1	Stem-Germinal cells	2	None	-2	Smp_063420	ORT	None	-2	Conserved	2	None	-2	Cluster_7	2	None	-2	SMESG000012740	dd_Smed_v4_544_0	ORT	Neural	-2	dd_Smed_v6_544_0	ORT	epidermis DVb/pgrn+ parenchymal cells	-2	SMED30018729	ORT	None	-2	16651	16407	15255	13304	15559.1	-0.463873	0.583249	NA	8691	4067
MCOS_0001049101	MCOS_0001049101-mRNA-1	Uncharacterized protein	None	NA	NA	-2	None	NA	NA	-2	NA	-2	NA	-2	None	NA	NA	-2	NA	-2	NA	-2	NA	-2	NA	-2	NA	None	NA	NA	-2	None	NA	NA	-2	None	NA	NA	-2	2	4	11	15	7.56219	1.87265	0.999388	NA	20	6
MCU_012161	MCU_012161-RA	Uncharacterized protein	None	NA	NA	-2	None	NA	NA	-2	NA	-2	NA	-2	None	NA	NA	-2	NA	-2	NA	-2	NA	-2	NA	-2	NA	None	NA	NA	-2	None	NA	NA	-2	None	NA	NA	-2	1	0	1	0				NA	44	7
MCU_008521	MCU_008521-RA	Lipid-binding serum glycoprotein N-terminal domain-containing protein	None	NA	NA	-2	None	NA	NA	-2	NA	-2	NA	-2	None	NA	NA	-2	NA	-2	NA	-2	NA	-2	NA	-2	NA	None	NA	NA	-2	None	NA	NA	-2	None	NA	NA	-2	1277	1231	1808	1972	1549.41	0.337457	0.999388	NA	161	163
MCU_012083	MCU_012083-RA	Uncharacterized protein	None	NA	NA	-2	None	NA	NA	-2	NA	-2	NA	-2	None	NA	NA	-2	NA	-2	NA	-2	NA	-2	NA	-2	NA	None	NA	NA	-2	None	NA	NA	-2	None	NA	NA	-2	130	127	134	170	139.649	-0.0122451	0.999388	NA	18	50
MCU_010786	MCU_010786-RB	CCT-theta	HDID_0000127901	ORT	None	-2	Smp_046090	ORT	S1/S1 progeny	1	Stem-Germinal cells/Positional muscle	2	None	-2	Smp_046090	ORT	None	-2	Conserved	2	None	-2	Cluster_10	3	None	-2	SMESG000009544;SMESG000023665	dd_Smed_v4_903_0	ORT	Epidermal/Epidermal/Neoblast	2	dd_Smed_v6_903_0	ORT	pgrn+ parenchymal cells	-2	SMED30030988	ORT	None	-2	7338	9265	9775	9248	8865.56	-0.0508774	0.999388	NA	5424	2709
MCU_011059	MCU_011059-RA	SCP domain-containing protein	HDID_0000594001	UBH	None	-2	None	NA	NA	-2	NA	-2	NA	-2	None	NA	NA	-2	NA	-2	NA	-2	NA	-2	NA	-2	NA	None	NA	NA	-2	None	NA	NA	-2	None	NA	NA	-2	0	0	0	0				NA	0	7
MCU_000164	MCU_000164-RA	SCP domain-containing protein	HDID_0000796901	UBH	None	-2	Smp_002060	UBH	None	-2	None	-2	None	-2	Smp_002060	UBH	None	-2	None	-2	None	-2	None	-2	None	-2	NA	None	NA	NA	-2	None	NA	NA	-2	None	NA	NA	-2	235	72	125	303	182.927	0.197581	0.999388	NA	224	75
MCU_002849	MCU_002849-RA	Uncharacterized protein	None	NA	NA	-2	None	NA	NA	-2	NA	-2	NA	-2	None	NA	NA	-2	NA	-2	NA	-2	NA	-2	NA	-2	NA	None	NA	NA	-2	None	NA	NA	-2	None	NA	NA	-2	3	5	4	3	3.76728	-0.433949	NA	NA	3	14
MCU_007114	MCU_007114-RA	PARP-type domain-containing protein	HDID_0000609901	ORT	None	-2	None	ORT	None	-2	None	-2	None	-2	None	NA	None	-2	None	-2	None	-2	None	-2	None	-2	None	None	NA	None	-2	None	NA	None	-2	None	NA	None	-2	1208	1285	1292	1346	1282.98	-0.170271	0.999388	NA	1265	861
MCU_014943	MCU_014943-RA	Uncharacterized protein	None	NA	NA	-2	None	NA	NA	-2	NA	-2	NA	-2	None	NA	NA	-2	NA	-2	NA	-2	NA	-2	NA	-2	NA	None	NA	NA	-2	None	NA	NA	-2	None	NA	NA	-2	43	29	58	58	46.319	0.427205	0.999388	NA	20	1
MCU_010138	MCU_010138-RA	tRNA pseudouridine(55) synthase (EC 5.4.99.25)	HDID_0000171301	ORT	None	-2	Smp_213070	ORT	None	-2	Ambiguous 1	-2	None	-2	Smp_145050	ORT	None	-2	None	-2	None	-2	None	-2	None	-2	None	None	NA	None	-2	None	NA	None	-2	None	NA	None	-2	438	621	527	612	547.708	-0.140695	0.999388	NA	376	188
MCU_004418	MCU_004418-RA	Proteasome activator PA28 C-terminal domain-containing protein	None	NA	None	-2	Smp_017660	ORT	None	-2	Parenchymal 2	-2	None	-2	Smp_017660	ORT	None	-2	Conserved	2	None	-2	Cluster_12	-2	None	-2	SMESG000069494;SMESG000077571	dd_Smed_v4_7677_0	ORT	None	-2	dd_Smed_v6_7677_0	ORT	None	-2	SMED30014437	ORT	None	-2	6354	8342	8889	7971	7850.41	-0.0477841	0.999388	NA	1974	1079
MCU_013345	MCU_013345-RA	Uncharacterized protein	None	NA	NA	-2	None	NA	NA	-2	NA	-2	NA	-2	None	NA	NA	-2	NA	-2	NA	-2	NA	-2	NA	-2	NA	None	NA	NA	-2	None	NA	NA	-2	None	NA	NA	-2	259	193	292	215	240.07	-0.0924969	0.999388	NA	22	57
MCU_009192	MCU_009192-RA	SCP domain-containing protein	HDID_0000858301	UBH	None	-2	Smp_002070	UBH	None	-2	None	-2	None	-2	Smp_002070	UBH	None	-2	None	-2	None	-2	None	-2	None	-2	NA	None	NA	NA	-2	None	NA	NA	-2	None	NA	NA	-2	285	224	282	416	298.944	0.195289	0.999388	NA	258	148
MCU_004581	MCU_004581-RA	UBZ4-type domain-containing protein	HDID_0000213201	ORT	Downregulated	1	None	ORT	None	-2	None	-2	None	-2	None	NA	None	-2	None	-2	None	-2	None	-2	None	-2	None	None	NA	None	-2	None	NA	None	-2	None	NA	None	-2	50	65	52	65	57.986	-0.223487	0.999388	NA	80	79
MCU_007920	MCU_007920-RB	T-complex protein 1 subunit beta (CCT-beta)	HDID_0000238401	ORT	None	-2	Smp_054340;Smp_321330	ORT	None@None@	-2	Parenchymal 1@Parenchymal 2/Parenchymal 1/NDF+ neurons@	-2	None@None@	-2	Smp_054340;Smp_321330	ORT	None@None@	-2	Conserved@None@	2	None@None@	-2	Cluster_10@None@	3	None@None@	-2	SMESG000016726	dd_Smed_v4_525_0	ORT	Intestine/Cathepsin+ cell	-2	dd_Smed_v6_525_0	ORT	None	-2	SMED30021699	ORT	None	-2	7523	9286	8388	7580	8224.54	-0.321545	0.999388	NA	6527	2964
MCU_014225	MCU_014225-RC	Uncharacterized protein	HDID_0000218601	UBH	Downregulated	-1	Smp_212900	UBH	None	-2	None	-2	None	-2	Smp_210590,Smp_180080	UBH	None@None@	-2	None@None@	-2	None@None@	-2	None@None@	-2	None@None@	-2	NA	None	NA	NA	-2	None	NA	NA	-2	None	NA	NA	-2	89	40	57	71	64.9165	-0.281843	0.999388	NA	75	54
MCU_007579	MCU_007579-RA	60S ribosomal protein L27	HDID_0000313901	ORT	None	-2	Smp_063350	ORT	early vitellocytes/S1/S1 progeny	1	Stem-Germinal cells/Parenchymal 2	2	None	-2	Smp_063350	ORT	None	-2	None	-2	None	-2	Cluster_10	3	None	-2	SMESG000045074	dd_Smed_v4_200_0	ORT	Neoblast/Neoblast/Intestine/Intestine/Neoblast	2	dd_Smed_v6_200_0	ORT	neoblast 1/neoblast 3/epidermis DVb neoblast	2	SMED30030908	ORT	None	-2	18067	16394	16732	19136	17620.8	-0.198482	0.999388	NA	7883	3624
MCU_009923	MCU_009923-RA	MRP-S28 domain-containing protein	HDID_0000559901	ORT	None	-2	Smp_069910	ORT	None	-2	Parenchymal 1/Tegument 2/Ambiguous 1/Ambiguous 2	-2	None	-2	Smp_069910	ORT	None	-2	None	-2	None	-2	Cluster_12	-2	None	-2	SMESG000007378;SMESG000042964	dd_Smed_v4_3914_0;dd_Smed_v4_23484_0	ORT	None@Neural/Neural/Neural/Phyarnx@	-2	dd_Smed_v6_3914_0;dd_Smed_v6_23484_0	ORT	None@None@	-2	SMED30033632	ORT	None	-2	3207	2959	3325	2826	3092.82	-0.257777	0.999388	NA	865	361
MCU_014094	MCU_014094-RA	BACK domain-containing protein	HDID_0000581601	UBH	None	-2	None	NA	NA	-2	NA	-2	NA	-2	None	NA	NA	-2	NA	-2	NA	-2	NA	-2	NA	-2	NA	None	NA	NA	-2	None	NA	NA	-2	None	NA	NA	-2	59	21	55	90	55.3051	0.582559	0.999388	NA	46	7
MCU_004931	MCU_004931-RA	RRM domain-containing protein	HDID_0000836301	ORT	None	-2	Smp_078520	ORT	None	-2	None	-2	None	-2	Smp_078520	ORT	None	-2	None	-2	None	-2	Cluster_10	3	None	-2	None	None	NA	None	-2	None	NA	None	-2	None	NA	None	-2	1520	1960	1727	1964	1789.53	-0.162759	0.999388	NA	908	217
MCU_004920	MCU_004920-RA	E2F-associated phosphoprotein	HDID_0000897401	ORT	None	-2	Smp_004260	ORT	None	-2	NDF+ neurons	-2	None	-2	Smp_004260	ORT	None	-2	None	-2	None	-2	Cluster_12	-2	None	-2	SMESG000061796	dd_Smed_v4_3350_0	ORT	None	-2	dd_Smed_v6_3350_0	ORT	None	-2	SMED30003072	ORT	None	-2	879	1184	1207	1423	1161.47	0.103421	0.999388	NA	419	179
MCU_007952	MCU_007952-RA	Uncharacterized protein	HDID_0000356401	ORT	None	-2	None	ORT	None	-2	None	-2	None	-2	None	NA	None	-2	None	-2	None	-2	None	-2	None	-2	None	None	NA	None	-2	None	NA	None	-2	None	NA	None	-2	1784	2483	2336	2712	2312.14	-0.0034626	0.999388	NA	1283	486
MCU_000416	MCU_000416-RA	60S acidic ribosomal protein P0	HDID_0000456501	ORT	None	-2	Smp_009690	ORT	None	-2	Stem-Germinal cells	2	None	-2	Smp_009690	ORT	None	-2	None	-2	None	-2	Cluster_10	3	None	-2	SMESG000049529;SMESG000079482	dd_Smed_v4_161_0	ORT	Neoblast/Epidermal/Cathepsin+ cell/Neoblast/Intestine/Intestine/Neoblast	2	dd_Smed_v6_161_0	ORT	neoblast 1/neoblast 3/neoblast 6/neoblast 8/neoblast 9	2	SMED30027280	ORT	None	-2	57463	56380	57049	54834	56673.6	-0.278476	0.999388	NA	18611	7882
MCU_013244	MCU_013244-RA	Uncharacterized protein	None	NA	NA	-2	None	NA	NA	-2	NA	-2	NA	-2	None	NA	NA	-2	NA	-2	NA	-2	NA	-2	NA	-2	NA	None	NA	NA	-2	None	NA	NA	-2	None	NA	NA	-2	4	2	3	2	2.80123	-0.528036	NA	NA	0	6
MCU_002054	MCU_002054-RA	SRCR domain-containing protein	HDID_0001052301	ORT	None	-2	Smp_168590	ORT	flame cells/GSC progeny/GSCs/late male germ cells	2	None	-2	None	-2	Smp_168590	ORT	None	-2	None	-2	None	-2	Cluster_1	-2	None	-2	None	None	NA	None	-2	None	NA	None	-2	None	NA	None	-2	1243	1627	1067	916	1233.38	-0.779324	0.075882	NA	1936	629
MCU_000500	MCU_000500-RA	Histone-lysine N-methyltransferase	HDID_0000056701	ORT	None	-2	Smp_307060	ORT	None	-2	None	-2	None	-2	Smp_137060	ORT	NA	-2	None	-2	None	-2	Cluster_7	2	None	-2	SMESG000081033	dd_Smed_v4_10189_0	ORT	None	-2	dd_Smed_v6_10189_0	ORT	None	-2	SMED30023718	ORT	None	-2	1402	1800	1572	1739	1627.23	-0.199365	0.999388	NA	1528	805
MCU_003979	MCU_003979-RA	DNA-directed RNA polymerases I, II, and III subunit RPABC3	HDID_0000383601	ORT	None	-2	Smp_006850	ORT	None	-2	Parenchymal 2	-2	None	-2	Smp_006850	ORT	None	-2	None	-2	None	-2	Cluster_10	3	None	-2	None	None	NA	None	-2	None	NA	None	-2	None	NA	None	-2	618	496	581	634	582.996	-0.133344	0.999388	NA	264	80
MCU_009219	MCU_009219-RB	CAF1C_H4-bd domain-containing protein	HDID_0000739601	ORT	None	-2	Smp_212260	ORT	eled+ neoblasts/neoblast 1	2	Ambiguous 1	-2	None	-2	Smp_212260	ORT	None	-2	None	-2	None	-2	Cluster_7	2	None	-2	SMESG000007931	dd_Smed_v4_7612_0	ORT	Neoblast/Neoblast	2	dd_Smed_v6_7612_0	ORT	None	-2	SMED30000072	ORT	high	2	4938	5857	5427	4634	5239.98	-0.349779	0.999388	NA	3643	1575
MCU_002098	MCU_002098-RA	Uncharacterized protein	None	NA	NA	-2	None	NA	NA	-2	NA	-2	NA	-2	None	NA	NA	-2	NA	-2	NA	-2	NA	-2	NA	-2	NA	None	NA	NA	-2	None	NA	NA	-2	None	NA	NA	-2	2	2	1	5	2.45783	0.326249	NA	NA	8	13
MCU_008881	MCU_008881-RA	UVR domain-containing protein	HDID_0000511901	ORT	None	-2	Smp_078920	ORT	None	-2	Stem-Germinal cells	2	None	-2	Smp_078920	ORT	NA	-2	None	-2	NA_14d_NA_fgfrAi	2.5	Cluster_6	4	None	-2	SMESG000016429	dd_Smed_v4_7975_0;dd_Smed_v4_27863_0	ORT	None@None@	-2	dd_Smed_v6_7975_0;dd_Smed_v6_27863_0	ORT	None@None@	-2	SMED30031186;SMED30025960	ORT	None@None@	-2	601	796	589	548	639.54	-0.543299	0.771295	NA	954	741
MCU_003870	MCU_003870-RA	Fibronectin type-III domain-containing protein	None	NA	NA	-2	None	NA	NA	-2	NA	-2	NA	-2	None	NA	NA	-2	NA	-2	NA	-2	NA	-2	NA	-2	NA	None	NA	NA	-2	None	NA	NA	-2	None	NA	NA	-2	13	10	13	9	11.3433	-0.320916	0.999388	NA	45	0
MCU_008469	MCU_008469-RB	SCP domain-containing protein	HDID_0000858301	UBH	None	-2	Smp_123090	UBH	None	-2	None	-2	None	-2	Smp_123090	UBH	None	-2	None	-2	None	-2	None	-2	None	-2	NA	None	NA	NA	-2	None	NA	NA	-2	None	NA	NA	-2	40	103	74	140	87.2914	0.345237	0.999388	NA	153	65
MCU_013675	MCU_013675-RA	AAA_9 domain-containing protein	HDID_0000231501	UBH	None	-2	Smp_303940	UBH	flame cells/late male germ cells/neuron 16/neuron 2/neuron 26/neuron 30/neuron 4/neuron 5/neuron 8	-2	None	-2	None	-2	Smp_156080,Smp_117970	UBH	None@None@	-2	None@None@	-2	None@None@	-2	Cluster_15@None@	-2	None@None@	-2	NA	None	NA	NA	-2	None	NA	NA	-2	None	NA	NA	-2	161	107	87	85	112.975	-0.901713	0.856782	NA	130	22
MCU_010833	MCU_010833-RA	BTB domain-containing protein	HDID_0000581601	UBH	None	-2	Smp_096320	UBH	None	-2	None	-2	None	-2	Smp_096320	UBH	None	-2	None	-2	None	-2	Cluster_12	-2	None	-2	NA	None	NA	NA	-2	None	NA	NA	-2	None	NA	NA	-2	137	107	139	165	136.37	0.0581208	0.999388	NA	115	27
MCU_014936	MCU_014936-RA	Uncharacterized protein	None	NA	NA	-2	None	NA	NA	-2	NA	-2	NA	-2	None	NA	NA	-2	NA	-2	NA	-2	NA	-2	NA	-2	NA	None	NA	NA	-2	None	NA	NA	-2	None	NA	NA	-2	13503	13535	13139	12544	13254	-0.327031	0.999388	NA	5413	2313
MCU_008307	MCU_008307-RA	Anaphase-promoting complex subunit 4 WD40 domain-containing protein	HDID_0000107201	ORT	None	-2	Smp_102040	ORT	early vitellocytes/GSC progeny/late female germ cells/S1/S1 progeny	2	Stem-Germinal cells	2	None	-2	Smp_102040	ORT	None	-2	None	-2	None	-2	Cluster_10	3	None	-2	SMESG000076568	dd_Smed_v4_174_0	ORT	Neoblast/Epidermal/Cathepsin+ cell/Neoblast/Intestine/Intestine/Neoblast	2	dd_Smed_v6_174_0	ORT	neoblast 1/neoblast 3/neoblast 8/neoblast 9/epidermis DVb neoblast/activated early epidermal progenitors/gut progenitors	2	SMED30019834	ORT	None	-2	38141	27638	29373	26979	30941.7	-0.483712	0.837613	NA	6897	3034
MCU_006168	MCU_006168-RA	Uncharacterized protein	HDID_0000117901	ORT	None	-2	Smp_022500;Smp_322280	ORT	None@None@	-2	Meg4+ cells@None@	-2	None@None@	-2	Smp_022500;Smp_322280	ORT	None@None@	-2	None@None@	-2	None@None@	-2	Cluster_12@None@	-2	None@None@	-2	None	None	NA	None	-2	None	NA	None	-2	None	NA	None	-2	784	764	783	792	782.895	-0.228779	0.999388	NA	297	206
MCU_010208	MCU_010208-RA	BHLH domain-containing protein	HDID_0000441101	ORT	Downregulated	1	Smp_125400	ORT	None	-2	None	-2	None	-2	Smp_125400	ORT	None	-2	None	-2	None	-2	None	-2	None	-2	SMESG000066244	dd_Smed_v4_21717_0	ORT	None	-2	dd_Smed_v6_21717_0	ORT	None	-2	SMED30010251	ORT	None	-2	197	303	176	208	223.234	-0.62498	0.999388	NA	64	80
MCOS_0000740801	MCOS_0000740801-mRNA-1	Tubulin beta chain	HDID_0000526101	ORT	None	-2	None	ORT	None	-2	None	-2	None	-2	None	NA	None	-2	None	-2	None	-2	None	-2	None	-2	None	None	NA	None	-2	None	NA	None	-2	None	NA	None	-2	74014	82377	81248	63922	75834.5	-0.356719	0.999388	NA	36806	19229
MCU_004427	MCU_004427-RA	60S ribosomal protein L13	None	NA	None	-2	Smp_022640	ORT	late female germ cells/S1 progeny	1	Stem-Germinal cells/Parenchymal 2	2	None	-2	Smp_022640	ORT	None	-2	None	-2	None	-2	Cluster_10	3	None	-2	SMESG000036992	dd_Smed_v4_145_0	ORT	Neoblast/Neoblast/Intestine/Intestine/Neoblast	2	dd_Smed_v6_145_0	ORT	neoblast 1/neoblast 7/neoblast 9	2	SMED30008987	ORT	None	-2	40183	38871	40308	46392	41409.2	-0.121493	0.999388	NA	11765	4558
MCU_004408	MCU_004408-RA	Ribosomal_L18_c domain-containing protein	HDID_0000136901	ORT	None	-2	Smp_347110	ORT	early vitellocytes/S1/S1 progeny	1	Stem-Germinal cells	2	None	-2	Smp_200920	ORT	None	-2	None	-2	None	-2	Cluster_10	3	None	-2	SMESG000004748	dd_Smed_v4_151_0	ORT	Neoblast/Epidermal/Cathepsin+ cell/Neoblast/Intestine/Intestine/Neoblast	2	dd_Smed_v6_151_0	ORT	neoblast 1/neoblast 3/neoblast 4/neoblast 5/neoblast 6/neoblast 9/neoblast 10/neoblast 11/parenchymal progenitors/gut progenitors	2	SMED30014493	ORT	None	-2	69443	52238	58448	57982	59999.5	-0.323696	0.999388	NA	22179	11475
MCU_006538	MCU_006538-RC	Mannosyltransferase (EC 2.4.1.-)	HDID_0000257801	ORT	None	-2	None	ORT	None	-2	None	-2	None	-2	None	NA	None	-2	None	-2	None	-2	None	-2	None	-2	SMESG000075191	dd_Smed_v4_7482_0;dd_Smed_v4_168_0	ORT	None@Neural@	-2	dd_Smed_v6_7482_0;dd_Smed_v6_168_0	ORT	None@None@	-2	SMED30030990;SMED30013205;SMED30013135	ORT	None@None@None@	-2	799	988	1100	949	954.886	-0.0500043	0.999388	NA	286	72
MCU_005160	MCU_005160-RA	Ribosome biogenesis protein NOP53	HDID_0000827701	ORT	None	-2	Smp_083680	ORT	None	-2	Stem-Germinal cells	2	None	-2	Smp_083680	ORT	None	-2	None	-2	None	-2	Cluster_7	2	None	-2	None	None	NA	None	-2	None	NA	None	-2	None	NA	None	-2	1270	1355	1470	1565	1409.71	-0.0424909	0.999388	NA	772	450
MCU_010397	MCU_010397-RA	Ribosomal_L23eN domain-containing protein	HDID_0000431801	ORT	None	-2	Smp_003410	ORT	None	-2	Meg4+ cells/Ambiguous 1	-2	None	-2	Smp_003410	ORT	None	-2	None	-2	None	-2	Cluster_9	-2	None	-2	SMESG000074545	dd_Smed_v4_281_0	ORT	Neoblast/Epidermal/Neoblast/Intestine/Intestine/Neoblast	2	dd_Smed_v6_281_0	ORT	neoblast 1/neoblast 4/neoblast 5/neoblast 6/neoblast 10/pharynx cell type progenitors/activated early epidermal progenitors/gut progenitors	2	SMED30002703	ORT	None	-2	6134	6108	6611	15099	8294.56	0.569276	0.999388	NA	9520	4993
MCU_006377	MCU_006377-RA	Uncharacterized protein	None	NA	NA	-2	None	NA	NA	-2	NA	-2	NA	-2	None	NA	NA	-2	NA	-2	NA	-2	NA	-2	NA	-2	NA	None	NA	NA	-2	None	NA	NA	-2	None	NA	NA	-2	1	0	3	5	2.10981	2.7259	NA	NA	24	0
MCU_010304	MCU_010304-RA	40S ribosomal protein S13	HDID_0000216701	ORT	None	-2	Smp_096750;Smp_307540;Smp_307550;Smp_329590	ORT	None@None@None@None@	-2	Stem-Germinal cells@Stem-Germinal cells/Meg4+ cells@None@None@	2	None@None@None@None@	-2	Smp_096750;Smp_307540;Smp_307550;Smp_329590	ORT	None@None@None@None@	-2	None@None@None@None@	-2	None@None@None@None@	-2	Cluster_10@None@None@None@	3	None@None@None@None@	-2	SMESG000042447	dd_Smed_v4_360_0	ORT	Neoblast/Epidermal/Neoblast/Intestine/Intestine/Neoblast	2	dd_Smed_v6_360_0	ORT	neoblast 1/neoblast 8/neoblast 12	2	SMED30035816	ORT	None	-2	40162	31403	34854	30169	34491.9	-0.39673	0.999388	NA	9891	4709
MCU_006813	MCU_006813-RA	RRM domain-containing protein	HDID_0000231901	ORT	None	-2	Smp_342480	ORT	None	-2	None	-2	None	-2	Smp_130190	ORT	None	-2	None	-2	None	-2	Cluster_12	-2	None	-2	SMESG000041747	dd_Smed_v4_5246_0	ORT	None	-2	dd_Smed_v6_5246_0	ORT	None	-2	SMED30015074	ORT	None	-2	348	296	345	692	412.926	0.427189	0.999388	NA	441	270
MCU_000490	MCU_000490-RA	Ribonuclease H2 subunit C	HDID_0000324801	ORT	None	-2	None	ORT	None	-2	None	-2	None	-2	None	NA	None	-2	None	-2	None	-2	None	-2	None	-2	None	None	NA	None	-2	None	NA	None	-2	None	NA	None	-2	768	746	946	784	809.391	-0.0604327	0.999388	NA	293	71
MCU_002384	MCU_002384-RA	Integrin alpha-2 domain-containing protein	HDID_0000217801	ORT	None	-2	None	ORT	None	-2	None	-2	None	-2	None	NA	None	-2	None	-2	None	-2	None	-2	None	-2	None	None	NA	None	-2	None	NA	None	-2	None	NA	None	-2	1097	2265	2131	2053	1863.91	0.0795457	0.999388	NA	1667	982
MCU_007523	MCU_007523-RA	40S ribosomal protein S7	HDID_0000112401	ORT	None	-2	Smp_021140	ORT	neoblast 1/S1/S1 progeny	2	Stem-Germinal cells/Parenchymal 2	2	None	-2	Smp_021140	ORT	None	-2	None	-2	None	-2	Cluster_10	3	None	-2	SMESG000031033	dd_Smed_v4_204_0	ORT	Neoblast/Epidermal/Neoblast/Intestine/Intestine/Neoblast	2	dd_Smed_v6_204_0	ORT	neoblast 1/neoblast 4/neoblast 12/gut progenitors	2	SMED30001039	ORT	None	-2	39944	35432	39992	40562	39038	-0.160315	0.999388	NA	14636	7075
MCU_013350	MCU_013350-RA	Uncharacterized protein	None	NA	NA	-2	None	NA	NA	-2	NA	-2	NA	-2	None	NA	NA	-2	NA	-2	NA	-2	NA	-2	NA	-2	NA	None	NA	NA	-2	None	NA	NA	-2	None	NA	NA	-2	0	4	1	3	1.9661	-0.214586	NA	NA	67	5
MCU_002729	MCU_002729-RA	TCTP domain-containing protein	HDID_0000083101	ORT	None	-2	Smp_054240	ORT	None	-2	Stem-Germinal cells/Parenchymal 2	2	None	-2	Smp_054240	ORT	None	-2	None	-2	None	-2	Cluster_10	3	None	-2	SMESG000013566;SMESG000023212	dd_Smed_v4_136_0	ORT	Epidermal/Epidermal/Intestine/Intestine/Neoblast	2	dd_Smed_v6_136_0	ORT	early epidermal progenitors/late epidermal progenitors 2/gut progenitors	2.5	SMED30022078	ORT	None	-2	51823	45552	49035	44842	48112.1	-0.308643	0.999388	NA	13003	6331
MCU_012978	MCU_012978-RA	60S ribosomal protein L4 C-terminal domain-containing protein	HDID_0000000901	ORT	None	-2	Smp_153790	ORT	late female germ cells/S1/S1 progeny	1	Stem-Germinal cells	2	None	-2	Smp_153790	ORT	None	-2	None	-2	None	-2	Cluster_10	3	None	-2	SMESG000009479	dd_Smed_v4_211_0	ORT	Neoblast/Epidermal/Cathepsin+ cell/Neoblast/Intestine/Intestine/Neoblast	2	dd_Smed_v6_211_0	ORT	neoblast 1/neoblast 3/neoblast 4/neoblast 5/neoblast 6/neoblast 8/parenchymal progenitors	2	SMED30000134	ORT	None	-2	18934	24738	24089	23068	22653	-0.135628	0.999388	NA	7311	3389
MCU_002868	MCU_002868-RA	40S ribosomal protein S14	HDID_0000945301	ORT	None	-2	Smp_053830	ORT	S1 progeny	1	Stem-Germinal cells/Parenchymal 2	2	None	-2	Smp_053830	ORT	None	-2	None	-2	None	-2	Cluster_10	3	None	-2	SMESG000003564;SMESG000003565;SMESG000036550	dd_Smed_v4_139_0	ORT	Epidermal/Cathepsin+ cell/Neoblast/Intestine/Intestine/Neoblast	2	dd_Smed_v6_139_0	ORT	neoblast 2/parenchymal progenitors	2	SMED30024202	ORT	None	-2	43324	30844	35467	32829	35982.4	-0.380009	0.999388	NA	14534	6194
MCU_000731	MCU_000731-RA	RuvB-like helicase (EC 3.6.4.12)	HDID_0000302901	ORT	None	-2	Smp_132690	ORT	flame cells/late male germ cells	-2	Ambiguous 2	-2	None	-2	Smp_132690	ORT	None	-2	None	-2	None	-2	Cluster_12	-2	None	-2	SMESG000018207;SMESG000033997	dd_Smed_v4_2547_0	ORT	Neoblast/Neoblast/Neoblast	2	dd_Smed_v6_2547_0	ORT	None	-2	SMED30025807	ORT	None	-2	1490	1819	1833	2085	1795.85	-0.0052698	0.999388	NA	1225	553
MCU_011176	MCU_011176-RA	DUF5741 domain-containing protein	HDID_0000483001	UBH	None	-2	Smp_129710	RBH	eled+ neoblasts/GSC progeny/GSCs/neoblast 1/neoblast 2	0.2	Stem-Germinal cells	1	None	-2	Smp_013970	RBH	Downregulated	1	None	-2	48h_14d_H2Bi_fgfrAi	1	Cluster_6	1.4	None	-2	NA	None	NA	NA	-2	None	NA	NA	-2	None	NA	NA	-2	17	26	20	9	18.3005	-0.808966	0.999388	NA	24	0
MCU_005683	MCU_005683-RB	Protein kinase domain-containing protein	HDID_0000719701	RBH	None	-2	None	NA	NA	-2	NA	-2	NA	-2	None	NA	NA	-2	NA	-2	NA	-2	NA	-2	NA	-2	NA	None	NA	NA	-2	None	NA	NA	-2	None	NA	NA	-2	301	249	150	117	211.671	-1.29886	0.0205371	Downregulated	111	193
MCU_006261	MCU_006261-RA	60S ribosomal protein L31	HDID_0000330501	ORT	None	-2	Smp_050280	ORT	early vitellocytes/S1 progeny	1	Stem-Germinal cells/Parenchymal 2	2	None	-2	Smp_050280	ORT	None	-2	None	-2	None	-2	Cluster_10	3	None	-2	SMESG000017099	dd_Smed_v4_113_0	ORT	Neoblast/Neoblast/Intestine/Intestine/Neoblast	2	dd_Smed_v6_113_0	ORT	neoblast 1/neoblast 5/epidermis DVb neoblast	2	SMED30024189	ORT	None	-2	16075	16911	16427	17989	16864.2	-0.191144	0.999388	NA	5629	2722
MCU_006202	MCU_006202-RB	Eukaryotic translation initiation factor 3 subunit D	HDID_0000891201	ORT	None	-2	Smp_247650	ORT	None	-2	None	-2	None	-2	Smp_136290	ORT	None	-2	None	-2	None	-2	Cluster_12	-2	None	-2	SMESG000020924	dd_Smed_v4_2254_0	ORT	Epidermal/Epidermal/Neoblast	2	dd_Smed_v6_2254_0	ORT	None	-2	SMED30013220	ORT	None	-2	9494	11583	10918	9361	10373.6	-0.303189	0.999388	NA	3761	1940
MCU_000736	MCU_000736-RA	Rad21/Rec8-like protein C-terminal eukaryotic domain-containing protein	HDID_0000736101	ORT	None	-2	Smp_344090	ORT	None	-2	Ambiguous 1	-2	None	-2	Smp_148150	ORT	NA	-2	None	-2	None	-2	Cluster_10	3	None	-2	SMESG000003044;SMESG000003065	dd_Smed_v4_4032_0	ORT	Neoblast/Neoblast/Neoblast	2	dd_Smed_v6_4032_0	ORT	None	-2	SMED30006361	ORT	None	-2	1175	2098	2251	1869	1827.76	0.0935211	0.999388	NA	1276	827
MCU_003864	MCU_003864-RB	MutL_C domain-containing protein	None	NA	NA	-2	Smp_016540	RBH	GSC progeny	0.2	None	-2	None	-2	Smp_016540	RBH	None	-2	None	-2	None	-2	None	-2	None	-2	NA	dd_Smed_v4_25712_0_1	UBH	None	-2	dd_Smed_v6_25712_0_1	UBH	None	-2	SMED30029667	UBH	None@None@None@	-2	27	24	17	19	22.1754	-0.758421	0.999388	NA	59	17
MCU_007338	MCU_007338-RA	60S ribosomal protein L3	HDID_0000312201	ORT	None	-2	Smp_047200	ORT	GSC progeny/S1/S1 progeny	2	Stem-Germinal cells	2	None	-2	Smp_047200	ORT	None	-2	None	-2	None	-2	Cluster_10	3	None	-2	SMESG000022732;SMESG000081260	dd_Smed_v4_13357_0;dd_Smed_v4_12559_0	ORT	Neoblast@Neoblast/Intestine/Neoblast/Protonephridia@	2	dd_Smed_v6_13357_0;dd_Smed_v6_12559_0	ORT	None@None@	-2	SMED30032680;SMED30005998	ORT	None@None@	-2	80856	87074	90688	87771	86597.6	-0.163433	0.999388	NA	27753	14628
MCU_010776	MCU_010776-RA	PRELI/MSF1 domain-containing protein	HDID_0000532601	ORT	None	-2	Smp_036250	ORT	None	-2	Meg4+ cells	-2	None	-2	Smp_036250	ORT	None	-2	None	-2	None	-2	Cluster_9	-2	None	-2	SMESG000034043	dd_Smed_v4_922_1	ORT	Intestine/Neoblast	2	dd_Smed_v6_922_1	ORT	None	-2	SMED30006378	ORT	None	-2	14916	15191	14536	15382	15055.8	-0.262075	0.999388	NA	3541	1581
MCU_014133	MCU_014133-RA	Tubulin-specific chaperone A	None	NA	NA	-2	None	NA	NA	-2	NA	-2	NA	-2	None	NA	NA	-2	NA	-2	NA	-2	NA	-2	NA	-2	NA	None	NA	NA	-2	None	NA	NA	-2	None	NA	NA	-2	1672	1204	1465	1354	1434.22	-0.289396	0.999388	NA	421	150
MCU_000495	MCU_000495-RA	Nop domain-containing protein	HDID_0000733601	ORT	None	-2	Smp_248170	ORT	early vitellocytes/S1/S1 progeny	1	None	-2	None	-2	Smp_148990	ORT	None	-2	None	-2	None	-2	Cluster_10	3	None	-2	SMESG000071386	dd_Smed_v4_1982_0	ORT	Neoblast/Neoblast/Neoblast	2	dd_Smed_v6_1982_0	ORT	None	-2	SMED30020736	ORT	None	-2	1153	1746	1247	1784	1478.08	-0.180777	0.999388	NA	2672	1619
MCU_008082	MCU_008082-RA	ATP-binding cassette sub-family E member 1	HDID_0000380201	ORT	None	-2	Smp_124460	ORT	None	-2	Ambiguous 1	-2	None	-2	Smp_124460	ORT	None	-2	None	-2	None	-2	Cluster_10	3	None	-2	SMESG000061711	dd_Smed_v4_1930_0	ORT	None	-2	dd_Smed_v6_1930_0	ORT	None	-2	SMED30035705	ORT	None	-2	10286	12491	12605	12071	11840.9	-0.132649	0.999388	NA	4374	1847
MCU_013972	MCU_013972-RA	Uncharacterized protein	None	NA	NA	-2	None	NA	NA	-2	NA	-2	NA	-2	None	NA	NA	-2	NA	-2	NA	-2	NA	-2	NA	-2	NA	None	NA	NA	-2	None	NA	NA	-2	None	NA	NA	-2	34	25	42	39	34.7208	0.198365	0.999388	NA	34	7
MCU_003833	MCU_003833-RA	Zinc finger ZPR1-type domain-containing protein	HDID_0000691801	ORT	None	-2	Smp_134010	ORT	None	-2	None	-2	None	-2	Smp_134010	ORT	None	-2	None	-2	None	-2	Cluster_9	-2	None	-2	SMESG000080868	dd_Smed_v4_4302_0	ORT	None	-2	dd_Smed_v6_4302_0	ORT	None	-2	SMED30029018	ORT	None	-2	4322	4649	4223	4230	4378.63	-0.337178	0.999388	NA	2128	871
MCU_002632	MCU_002632-RA	Uncharacterized protein	None	NA	NA	-2	None	NA	NA	-2	NA	-2	NA	-2	None	NA	NA	-2	NA	-2	NA	-2	NA	-2	NA	-2	NA	None	NA	NA	-2	None	NA	NA	-2	None	NA	NA	-2	38	26	46	43	37.9435	0.215399	0.999388	NA	8	24
MCU_000398	MCU_000398-RA	60S ribosomal protein L14	HDID_0000296901	ORT	None	-2	Smp_175740	ORT	early vitellocytes/S1 progeny	1	Stem-Germinal cells/Parenchymal 2	2	None	-2	Smp_175740	ORT	None	-2	None	-2	None	-2	Cluster_9	-2	None	-2	SMESG000022343	dd_Smed_v4_167_0	ORT	Neoblast/Neoblast/Intestine/Intestine/Neoblast	2	dd_Smed_v6_167_0	ORT	neoblast 1/neoblast 10	2	SMED30023172	ORT	None	-2	18564	16670	17132	22702	18736.3	-0.0801829	0.999388	NA	8425	4274
MCOS_0000293001	MCOS_0000293001-mRNA-1	CCHC-type domain-containing protein	HDID_0000504501	ORT	None	-2	None	ORT	None	-2	None	-2	None	-2	None	NA	None	-2	None	-2	None	-2	None	-2	None	-2	None	None	NA	None	-2	None	NA	None	-2	None	NA	None	-2	33954	26533	29445	23208	28629.1	-0.458076	0.946681	NA	7278	4382
MCU_011817	MCU_011817-RA	Small nuclear ribonucleoprotein Sm D3 (Sm-D3) (snRNP core protein D3)	HDID_0001092101	ORT	None	-2	Smp_068420	ORT	None	-2	None	-2	None	-2	Smp_068420	ORT	None	-2	Conserved	2	None	-2	Cluster_12	-2	None	-2	SMESG000010007	dd_Smed_v4_562_0	ORT	Neoblast/Neoblast/Neoblast	2	dd_Smed_v6_562_0	ORT	None	-2	SMED30034802	ORT	None	-2	1806	2154	2431	2150	2125.85	-0.0381187	0.999388	NA	1067	644
MCU_006953	MCU_006953-RA	Tubulin-specific chaperone A	None	NA	None	-2	Smp_019050	ORT	None	-2	Stem-Germinal cells	2	None	-2	Smp_019050	ORT	None	-2	None	-2	None	-2	Cluster_10	3	None	-2	SMESG000079665	dd_Smed_v4_231_0	ORT	Intestine	-2	dd_Smed_v6_231_0	ORT	None	-2	SMED30009503	ORT	None	-2	1263	1241	1493	2349	1561.16	0.361855	0.999388	NA	1161	764
MCU_006459	MCU_006459-RA	T-complex protein 1 subunit gamma	HDID_0000289201	ORT	None	-2	Smp_041740	ORT	None	-2	None	-2	None	-2	Smp_041740	ORT	None	-2	Conserved	2	None	-2	Cluster_7	2	None	-2	SMESG000066978;SMESG000075311	dd_Smed_v4_11870_0	ORT	None	-2	dd_Smed_v6_11870_0	ORT	None	-2	SMED30025525	ORT	None	-2	7920	9691	9210	9386	9043.1	-0.169801	0.999388	NA	6260	3300
MCU_005270	MCU_005270-RD	USP domain-containing protein	HDID_0000525901;HDID_0000594101	ORT	None@None@	-2	Smp_017890	ORT	None	-2	Ambiguous 1/NDF+ neurons/Ambiguous 2	-2	None	-2	Smp_017890	ORT	None	-2	None	-2	None	-2	Cluster_12	-2	None	-2	SMESG000073864	dd_Smed_v4_6867_0	ORT	None	-2	dd_Smed_v6_6867_0	ORT	None	-2	SMED30010845	ORT	None	-2	1061	1063	1154	922	1054.86	-0.284932	0.999388	NA	592	321
MCU_014623	MCU_014623-RA	Uncharacterized protein	None	NA	NA	-2	None	NA	NA	-2	NA	-2	NA	-2	None	NA	NA	-2	NA	-2	NA	-2	NA	-2	NA	-2	NA	None	NA	NA	-2	None	NA	NA	-2	None	NA	NA	-2	16	9	14	6	11.4748	-0.583351	0.999388	NA	38	20
MCU_000789	MCU_000789-RA	U6 snRNA-associated Sm-like protein LSm8	HDID_0000613301	ORT	None	-2	Smp_175550	ORT	None	-2	None	-2	None	-2	Smp_175550	ORT	None	-2	None	-2	None	-2	None	-2	None	-2	SMESG000076082	dd_Smed_v4_5695_0	ORT	None	-2	dd_Smed_v6_5695_0	ORT	None	-2	SMED30034705	ORT	None	-2	1498	1973	2160	2384	1982	0.141574	0.999388	NA	394	278
MCOS_0000480301	MCOS_0000480301-mRNA-1	Uncharacterized protein	HDID_0001039401	UBH	None	-2	Smp_074500	UBH	None	-2	None	-2	None	-2	Smp_074500	UBH	None	-2	None	-2	None	-2	Cluster_10	0.3	None	-2	NA	None	NA	NA	-2	None	NA	NA	-2	None	NA	NA	-2	14	14	5	8	10.6081	-1.36169	0.999388	NA	42	23
MCU_010446	MCU_010446-RA	Uncharacterized protein	HDID_0000788701	RBH	None	-2	Smp_244230	UBH	flame cells/late male germ cells/mature vitellocytes/tegument 2	-2	gnai+ neurons	-2	None	-2	Smp_145220	UBH	None	-2	None	-2	None	-2	Cluster_1	-2	None	-2	NA	dd_Smed_v4_12135_0_1	RBH	Phyarnx	-2	dd_Smed_v6_12135_0_1	RBH	None	-2	SMED30025020	RBH	None@None@None@	-2	46	44	61	44	48.6271	-0.0300211	0.999388	NA	55	0
MCU_010543	MCU_010543-RA	BACK domain-containing protein	HDID_0000581601	UBH	None	-2	None	NA	NA	-2	NA	-2	NA	-2	None	NA	NA	-2	NA	-2	NA	-2	NA	-2	NA	-2	NA	None	NA	NA	-2	None	NA	NA	-2	None	NA	NA	-2	5	3	8	4	4.95373	0.325111	NA	NA	5	15
MCU_011387	MCU_011387-RA	Uncharacterized protein	None	NA	NA	-2	None	NA	NA	-2	NA	-2	NA	-2	None	NA	NA	-2	NA	-2	NA	-2	NA	-2	NA	-2	NA	None	NA	NA	-2	None	NA	NA	-2	None	NA	NA	-2	83	114	182	177	135.62	0.619604	0.999388	NA	26	15
MCU_010373	MCU_010373-RA	Uncharacterized protein	None	NA	NA	-2	None	NA	NA	-2	NA	-2	NA	-2	None	NA	NA	-2	NA	-2	NA	-2	NA	-2	NA	-2	NA	None	NA	NA	-2	None	NA	NA	-2	None	NA	NA	-2	2	0	2	3				NA	19	6
MCU_003806	MCU_003806-RA	60S ribosomal protein L13a	HDID_0000006001	ORT	None	-2	Smp_090230	ORT	None	-2	Stem-Germinal cells	2	None	-2	Smp_090230	ORT	None	-2	None	-2	None	-2	Cluster_10	3	None	-2	SMESG000041483	dd_Smed_v4_287_0	ORT	Neoblast/Neoblast/Intestine/Intestine/Neoblast	2	dd_Smed_v6_287_0	ORT	neoblast 1/neoblast 9/neoblast 10	2	SMED30019903	ORT	None	-2	38619	31840	33388	34096	34726.3	-0.320222	0.999388	NA	17309	7744
MCU_011997	MCU_011997-RA	Protein-tyrosine-phosphatase	HDID_0001076301	UBH	None	-2	Smp_156870	UBH	None	-2	Parenchymal 1	-2	None	-2	Smp_156870	UBH	None	-2	None	-2	None	-2	Cluster_7	-2	None	-2	NA	dd_Smed_v4_2645_0_1	RBH	Cathepsin+ cell/Cathepsin+ cell/Cathepsin+ cell/Cathepsin+ cell/Cathepsin+ cell/Cathepsin+ cell/Cathepsin+ cell/Cathepsin+ cell	-2	dd_Smed_v6_2645_0_1	RBH	aqp+ parenchymal cells/psap+ parenchymal cells	-2	SMED30011040	RBH	None@None@None@	-2	127	192	251	231	196.757	0.351797	0.999388	NA	97	22
MCU_010900	MCU_010900-RA	Uncharacterized protein	None	NA	NA	-2	None	NA	NA	-2	NA	-2	NA	-2	None	NA	NA	-2	NA	-2	NA	-2	NA	-2	NA	-2	NA	None	NA	NA	-2	None	NA	NA	-2	None	NA	NA	-2	541	457	281	294	404.588	-1.05264	0.0196853	Downregulated	803	270
MCOS_0000792601	MCOS_0000792601-mRNA-1	Uncharacterized protein	None	NA	NA	-2	None	NA	NA	-2	NA	-2	NA	-2	None	NA	NA	-2	NA	-2	NA	-2	NA	-2	NA	-2	NA	None	NA	NA	-2	None	NA	NA	-2	None	NA	NA	-2	199	266	103	1011	379.707	1.00605	0.999388	NA	691	807
MCU_008609	MCU_008609-RA	Uncharacterized protein	None	NA	NA	-2	None	NA	NA	-2	NA	-2	NA	-2	None	NA	NA	-2	NA	-2	NA	-2	NA	-2	NA	-2	NA	None	NA	NA	-2	None	NA	NA	-2	None	NA	NA	-2	22	24	15	16	19.6223	-0.820722	0.999388	NA	131	78
MCU_009983	MCU_009983-RA	Mitochondrial import inner membrane translocase subunit TIM23	HDID_0000879501	ORT	None	-2	Smp_080980	ORT	None	-2	None	-2	None	-2	Smp_080980	ORT	None	-2	None	-2	None	-2	Cluster_10	3	None	-2	None	None	NA	None	-2	None	NA	None	-2	None	NA	None	-2	5358	5613	4882	4935	5236.95	-0.412402	0.789466	NA	2424	1030
MCU_001173	MCU_001173-RA	RRM domain-containing protein	None	NA	None	-2	Smp_131640	ORT	muscle 1/muscle 2/muscle 5/muscle 6/muscle 7/neuron 1/neuron 13/neuron 2/neuron 24/neuron 28/neuron 30/neuron 4/neuron 9	-2	None	-2	troponin+/cpx+	2	Smp_131640	ORT	None	-2	None	-2	None	-2	Cluster_1	-2	None	-2	None	None	NA	None	-2	None	NA	None	-2	None	NA	None	-2	4191	5367	4826	5434	4943.44	-0.145485	0.999388	NA	4096	2013
MCU_005929	MCU_005929-RA	Prohibitin	HDID_0001039001	ORT	None	-2	Smp_075210	ORT	S1 progeny	1	Ambiguous 1/NDF+ neurons/Ambiguous 2	-2	None	-2	Smp_075210	ORT	NA	-2	Conserved	2	None	-2	Cluster_7	2	None	-2	SMESG000021272	dd_Smed_v4_1089_0	ORT	Neoblast/Epidermal/Neoblast/Intestine/Neoblast	2	dd_Smed_v6_1089_0	ORT	None	-2	SMED30020615	ORT	None	-2	4529	6380	6381	6545	5916.56	-0.000211875	0.999617	NA	3571	1772
MCU_001408	MCU_001408-RA	Mitochondrial import inner membrane translocase subunit TIM17	HDID_0000964001	ORT	None	-2	Smp_247570;Smp_325410	ORT	None@None@	-2	None@None@	-2	None@None@	-2	Smp_247570;Smp_325410	ORT	None@None@	-2	None@None@	-2	None@None@	-2	None@None@	-2	None@None@	-2	SMESG000027783	dd_Smed_v4_904_0	ORT	Neoblast/Neoblast/Intestine/Neoblast	2	dd_Smed_v6_904_0	ORT	neoblast 1/neoblast 3/neoblast 11	2	SMED30003672	ORT	None	-2	8772	8324	7591	7930	8219.24	-0.394085	0.917434	NA	2300	1347
MCU_004869	MCU_004869-RA	60S ribosomal protein L22	HDID_0000764301	ORT	None	-2	Smp_085300	ORT	GSC progeny/S1 progeny	2	Stem-Germinal cells/Parenchymal 2/Meg4+ cells	2	None	-2	Smp_085300	ORT	None	-2	None	-2	None	-2	Cluster_10	3	None	-2	SMESG000001806	dd_Smed_v4_230_0	ORT	Intestine/Intestine/Neoblast	2	dd_Smed_v6_230_0	ORT	neoblast 11	2	SMED30028140	ORT	None	-2	15982	16802	17331	21288	17767.3	-0.0166485	0.999388	NA	5488	3375
MCU_009398	MCU_009398-RA	RNase_PH domain-containing protein	HDID_0000406801	ORT	None	-2	Smp_012110	ORT	None	-2	None	-2	None	-2	Smp_012110	ORT	None	-2	None	-2	None	-2	Cluster_12	-2	None	-2	SMESG000040844	dd_Smed_v4_4086_0	ORT	None	-2	dd_Smed_v6_4086_0	ORT	None	-2	SMED30004115	ORT	None	-2	1104	1348	1247	1275	1243.73	-0.207877	0.999388	NA	658	224
MCU_000638	MCU_000638-RA	Uncharacterized protein	None	NA	NA	-2	None	NA	NA	-2	NA	-2	NA	-2	None	NA	NA	-2	NA	-2	NA	-2	NA	-2	NA	-2	NA	None	NA	NA	-2	None	NA	NA	-2	None	NA	NA	-2	965	861	411	926	804.216	-0.709368	0.816749	NA	1693	837
MCU_014004	MCU_014004-RA	COesterase domain-containing protein	HDID_0000252701;HDID_0000565401	ORT	None@None@	-2	None	ORT	None	-2	None	-2	None	-2	None	NA	None	-2	None	-2	None	-2	None	-2	None	-2	SMESG000010788;SMESG000017894	dd_Smed_v4_14790_0	ORT	Neural/Neural/Neural/Neural	-2	dd_Smed_v6_14790_0	ORT	None	-2	SMED30022815	ORT	None	-2	264	632	500	769	530.98	0.266497	0.999388	NA	427	270
MCU_002511	MCU_002511-RB	MYND-type domain-containing protein	HDID_0000694401	ORT	None	-2	Smp_012740	ORT	None	-2	None	-2	None	-2	Smp_012740	ORT	None	-2	None	-2	None	-2	Cluster_11	-2	None	-2	SMESG000061327	dd_Smed_v4_5921_0	ORT	None	-2	dd_Smed_v6_5921_0	ORT	None	-2	SMED30023728	ORT	None	-2	1307	1701	1640	1653	1570.48	-0.116287	0.999388	NA	635	336
MCU_014938	MCU_014938-RA	Uncharacterized protein	None	NA	NA	-2	None	NA	NA	-2	NA	-2	NA	-2	None	NA	NA	-2	NA	-2	NA	-2	NA	-2	NA	-2	NA	None	NA	NA	-2	None	NA	NA	-2	None	NA	NA	-2	0	0	1	0				NA	11	5
MCU_013685	MCU_013685-RA	Usp domain-containing protein	HDID_0000985701;HDID_0000985801	ORT	None@None@	-2	None	ORT	None	-2	None	-2	None	-2	None	NA	None	-2	None	-2	None	-2	None	-2	None	-2	None	None	NA	None	-2	None	NA	None	-2	None	NA	None	-2	31	30	30	44	33.5622	0.023446	0.999388	NA	53	0
MCU_002382	MCU_002382-RA	IMP dehydrogenase (EC 1.1.1.205)	HDID_0000032901	RBH	None	-2	Smp_012930	RBH	flame cells/mature vitellocytes/tegument 2	-2	Stem-Germinal cells/gnai+ neurons	1	None	-2	Smp_012930	RBH	None	-2	Conserved	1	None	-2	Cluster_7	1.2	None	-2	NA	dd_Smed_v4_4321_0_2	RBH	Neural/Neural/Neural/Cathepsin+ cell/Neural	-2	dd_Smed_v6_4321_0_2	RBH	pigment	-2	SMED30028961	RBH	None@None@None@	-2	2163	2321	2540	2343	2339.54	-0.12804	0.999388	NA	1130	673
MCU_007785	MCU_007785-RA	Dynein heavy chain coiled coil stalk domain-containing protein	HDID_0000231501	ORT	None	-2	None	ORT	None	-2	None	-2	None	-2	None	NA	None	-2	None	-2	None	-2	None	-2	None	-2	SMESG000013737	dd_Smed_v4_9009_0;dd_Smed_v4_33917_0;dd_Smed_v4_23484_0	ORT	Neural/Neural/Neural/Neural/Epidermal/Phyarnx/Neural@None@Neural/Neural/Neural/Phyarnx@	-2	dd_Smed_v6_9009_0;dd_Smed_v6_33917_0;dd_Smed_v6_23484_0	ORT	cav-1+ neurons@None@None@	-2	SMED30004042	ORT	None	-2	45	47	42	33	42.2563	-0.545726	0.999388	NA	34	40
MCU_007503	MCU_007503-RA	Dynein regulatory complex protein 1/2 N-terminal domain-containing protein	HDID_0000339501	ORT	None	-2	None	ORT	None	-2	None	-2	None	-2	None	NA	None	-2	None	-2	None	-2	None	-2	None	-2	None	None	NA	None	-2	None	NA	None	-2	None	NA	None	-2	275	319	325	248	292.885	-0.300346	0.999388	NA	573	280
MCU_013366	MCU_013366-RA	Secreted protein	None	NA	NA	-2	None	NA	NA	-2	NA	-2	NA	-2	None	NA	NA	-2	NA	-2	NA	-2	NA	-2	NA	-2	NA	None	NA	NA	-2	None	NA	NA	-2	None	NA	NA	-2	6	4	4	1	3.89555	-1.25679	NA	NA	4	0
MCU_007287	MCU_007287-RA	CRM1_C domain-containing protein	HDID_0000964501	ORT	None	-2	None	ORT	None	-2	None	-2	None	-2	None	NA	None	-2	None	-2	None	-2	None	-2	None	-2	SMESG000025559	dd_Smed_v4_3264_0	ORT	Neoblast	2	dd_Smed_v6_3264_0	ORT	None	-2	SMED30007894	ORT	None	-2	7822	11127	10840	10312	9979.93	-0.0856545	0.999388	NA	4000	2028
MCU_007248	MCU_007248-RA	SCP domain-containing protein	HDID_0000796901	UBH	None	-2	Smp_002070	UBH	None	-2	None	-2	None	-2	Smp_002070	UBH	None	-2	None	-2	None	-2	None	-2	None	-2	NA	None	NA	NA	-2	None	NA	NA	-2	None	NA	NA	-2	0	0	0	0				NA	29	0
MCU_001329	MCU_001329-RA	C2H2-type domain-containing protein	HDID_0000619401	ORT	None	-2	Smp_163430	ORT	None	-2	None	-2	None	-2	Smp_163430	ORT	None	-2	None	-2	None	-2	Cluster_7	2	None	-2	SMESG000065334	dd_Smed_v4_1345_0	ORT	Neoblast/Neoblast/Neoblast	2	dd_Smed_v6_1345_0	ORT	None	-2	SMED30015938	ORT	None	-2	177	332	411	288	297.578	0.220292	0.999388	NA	158	78
MCU_002770	MCU_002770-RA	HABP4_PAI-RBP1 domain-containing protein	None	NA	NA	-2	Smp_009310	RBH	late female germ cells	-2	MyoD+ muscle	-2	None	-2	Smp_009310	RBH	None	-2	None	-2	None	-2	Cluster_9	-2	None	-2	NA	dd_Smed_v4_697_0_1	RBH	Neoblast/Epidermal/Neoblast/Intestine/Intestine/Neoblast	1	dd_Smed_v6_697_0_1	RBH	neoblast 1/neoblast 10/epidermal neoblasts	1	SMED30027407	RBH	None@None@None@	-2	87005	87335	98407	93667	91519.9	-0.113052	0.999388	NA	17850	11991
MCU_009265	MCU_009265-RA	Uncharacterized protein	None	NA	None	-2	Smp_155060	ORT	None	-2	MyoD+ muscle/7b2-pc2+ neurons	-2	None	-2	Smp_155060	ORT	None	-2	None	-2	None	-2	Cluster_7	2	None	-2	None	None	NA	None	-2	None	NA	None	-2	None	NA	None	-2	16235	20228	21417	23745	20241.4	0.0603836	0.999388	NA	8814	4513
MCU_012967	MCU_012967-RA	UBC core domain-containing protein	HDID_0000486801	UBH	None	-2	Smp_246630	UBH	None	-2	None	-2	None	-2	Smp_154440	UBH	None	-2	None	-2	None	-2	Cluster_9	-2	None	-2	NA	None	NA	NA	-2	None	NA	NA	-2	None	NA	NA	-2	65	31	49	91	58.4765	0.273352	0.999388	NA	68	22
MCU_001696	MCU_001696-RA	OB domain-containing protein	HDID_0000711601	ORT	None	-2	None	ORT	None	-2	None	-2	None	-2	None	NA	None	-2	None	-2	None	-2	None	-2	None	-2	None	None	NA	None	-2	None	NA	None	-2	None	NA	None	-2	236	226	249	190	226.684	-0.32641	0.999388	NA	84	20
MCU_011217	MCU_011217-RA	40S ribosomal protein S27	HDID_0000005601	ORT	None	-2	Smp_041650	ORT	early vitellocytes/GSC progeny/S1 progeny	2	Stem-Germinal cells/Parenchymal 2/MyoD+ muscle	2	None	-2	Smp_041650	ORT	NA	-2	None	-2	None	-2	Cluster_10	3	None	-2	SMESG000052687	dd_Smed_v4_106_0	ORT	Neoblast/Neoblast/Intestine/Intestine/Neoblast	2	dd_Smed_v6_106_0	ORT	None	-2	SMED30027979	ORT	None	-2	33515	25146	26925	28224	28698.9	-0.349458	0.999388	NA	7654	3654
MCU_009785	MCU_009785-RA	peptidylprolyl isomerase (EC 5.2.1.8)	HDID_0000135801	ORT	None	-2	Smp_004780	ORT	GSC progeny	2	None	-2	None	-2	Smp_004780	ORT	None	-2	None	-2	None	-2	Cluster_10	3	None	-2	SMESG000026331;SMESG000040187	dd_Smed_v4_8552_0	ORT	None	-2	dd_Smed_v6_8552_0	ORT	None	-2	SMED30014772	ORT	None	-2	2204	2737	3443	3598	2954.04	0.262839	0.999388	NA	1935	1107
MCU_001785	MCU_001785-RA	Pre-mRNA-processing factor 19 (EC 2.3.2.27)	HDID_0000197701	ORT	None	-2	Smp_336360	ORT	None	-2	None	-2	None	-2	Smp_082990,Smp_167150	ORT	None@None@	-2	None@None@	-2	None@None@	-2	None@Cluster_10@	3	None@None@	-2	SMESG000005751;SMESG000011087;SMESG000012970;SMESG000017160;SMESG000020077;SMESG000024867;SMESG000026694;SMESG000027266;SMESG000031520;SMESG000033283;SMESG000034769;SMESG000035451;SMESG000037359;SMESG000037441;SMESG000038086;SMESG000040812;SMESG000040856;SMESG000042816;SMESG000045309;SMESG000045321;SMESG000045990;SMESG000046232;SMESG000049108;SMESG000049198;SMESG000049207;SMESG000053712;SMESG0000…	dd_Smed_v4_10954_0	ORT	Neural/Neural	-2	dd_Smed_v6_10954_0	ORT	None	-2	SMED30002410	ORT	None	-2	7609	8690	9512	8928	8657.18	-0.0715238	0.999388	NA	3365	1778
MCU_005605	MCU_005605-RA	60S ribosomal protein L21	HDID_0000685501	ORT	None	-2	Smp_316430	ORT	None	-2	Stem-Germinal cells/Actin 2 muscle	2	None	-2	Smp_022560,Smp_101990	ORT	None@None@	-2	None@None@	-2	None@None@	-2	Cluster_10@None@	3	None@None@	-2	SMESG000040216	dd_Smed_v4_189_0	ORT	Neoblast/Neoblast/Intestine/Intestine/Neoblast	2	dd_Smed_v6_189_0	ORT	neoblast 1/neoblast 9/gut progenitors	2	SMED30015534	ORT	None	-2	28040	22543	23597	24953	24958.3	-0.31795	0.999388	NA	11687	6192
MCU_010213	MCU_010213-RA	Ubiquitin-like domain-containing protein	None	NA	None	-2	Smp_017280	ORT	early vitellocytes/S1 progeny	1	Stem-Germinal cells/Parenchymal 2/Actin 2 muscle	2	None	-2	Smp_017280	ORT	None	-2	None	-2	None	-2	Cluster_10	3	None	-2	None	None	NA	None	-2	None	NA	None	-2	None	NA	None	-2	12078	12741	14004	17027	13861	0.0694338	0.999388	NA	8186	3415
MCU_011270	MCU_011270-RA	Fibronectin type-III domain-containing protein	None	NA	NA	-2	None	NA	NA	-2	NA	-2	NA	-2	None	NA	NA	-2	NA	-2	NA	-2	NA	-2	NA	-2	NA	None	NA	NA	-2	None	NA	NA	-2	None	NA	NA	-2	34	31	38	90	46.9694	0.719045	0.999388	NA	28	0
MCU_001052	MCU_001052-RA	40S ribosomal protein S9	None	NA	None	-2	Smp_180000	ORT	None	-2	Stem-Germinal cells/Parenchymal 2/Meg4+ cells	2	None	-2	Smp_180000	ORT	None	-2	None	-2	None	-2	Cluster_10	3	None	-2	SMESG000058106	dd_Smed_v4_92_0	ORT	Neoblast/Epidermal/Neoblast/Intestine/Intestine/Neoblast	2	dd_Smed_v6_92_0	ORT	neoblast 1/neoblast 5/gut progenitors	2	SMED30021513	ORT	None	-2	63442	56479	54684	51182	57011.2	-0.435516	0.749133	NA	14995	7209
MCU_011642	MCU_011642-RA	Eukaryotic translation initiation factor 3 subunit L (eIF3l)	HDID_0000777101	ORT	None	-2	Smp_341010	ORT	None	-2	Stem-Germinal cells	2	None	-2	Smp_064530	ORT	None	-2	None	-2	None	-2	Cluster_10	3	None	-2	SMESG000026924	dd_Smed_v4_45092_0;dd_Smed_v4_1668_0	ORT	None@None@	-2	dd_Smed_v6_45092_0;dd_Smed_v6_1668_0	ORT	None@None@	-2	SMED30003623	ORT	None	-2	7554	10519	10990	9465	9586.24	-0.0657163	0.999388	NA	4091	1997
MCU_003038	MCU_003038-RA	RPB5 homolog	HDID_0000966001	ORT	None	-2	Smp_126370	ORT	None	-2	Meg4+ cells/Ambiguous 2	-2	None	-2	Smp_126370	ORT	NA	-2	None	-2	None	-2	Cluster_10	3	None	-2	SMESG000036424	dd_Smed_v4_6572_0	ORT	None	-2	dd_Smed_v6_6572_0	ORT	None	-2	SMED30012308	ORT	None	-2	645	765	745	1037	790.867	0.0871061	0.999388	NA	593	346
MCU_010504	MCU_010504-RA	SCP domain-containing protein	HDID_0000858201	UBH	None	-2	None	NA	NA	-2	NA	-2	NA	-2	None	NA	NA	-2	NA	-2	NA	-2	NA	-2	NA	-2	NA	None	NA	NA	-2	None	NA	NA	-2	None	NA	NA	-2	1	0	3	3				NA	29	14
MCU_014234	MCU_014234-RA	Major facilitator superfamily (MFS) profile domain-containing protein	HDID_0000543401	UBH	None	-2	Smp_168000	UBH	flame cells	-2	gnai+ neurons	-2	None	-2	Smp_168000	UBH	NA	-2	None	-2	None	-2	Cluster_1	-2	None	-2	NA	None	NA	NA	-2	None	NA	NA	-2	None	NA	NA	-2	71	134	167	98	116.094	0.133483	0.999388	NA	35	31
MCU_008217	MCU_008217-RA	Cell division cycle protein 123 homolog	HDID_0001082801	ORT	None	-2	Smp_167410	ORT	None	-2	None	-2	None	-2	Smp_167410	ORT	None	-2	None	-2	None	-2	Cluster_10	3	None	-2	SMESG000035045	dd_Smed_v4_12823_0	ORT	None	-2	dd_Smed_v6_12823_0	ORT	None	-2	SMED30028090	ORT	None	-2	1098	1164	1093	1272	1157.39	-0.188214	0.999388	NA	888	374
MCU_009073	MCU_009073-RA	DUF4536 domain-containing protein	HDID_0000152201	ORT	None	-2	None	ORT	None	-2	None	-2	None	-2	None	NA	None	-2	None	-2	None	-2	None	-2	None	-2	None	None	NA	None	-2	None	NA	None	-2	None	NA	None	-2	482	343	364	475	418.174	-0.237845	0.999388	NA	288	196
MCOS_0001059401	MCOS_0001059401-mRNA-1	histone acetyltransferase (EC 2.3.1.48)	HDID_0000686401	ORT	None	-2	Smp_178700	ORT	None	-2	None	-2	None	-2	Smp_178700	ORT	None	-2	None	-2	None	-2	Cluster_7	2	None	-2	SMESG000021731	dd_Smed_v4_10558_1	ORT	Neoblast	2	dd_Smed_v6_10558_1	ORT	None	-2	SMED30013519	ORT	None	-2	403	512	701	700	569.222	0.36701	0.999388	NA	759	434
MCU_003657	MCU_003657-RA	Uncharacterized protein	None	NA	NA	-2	None	NA	NA	-2	NA	-2	NA	-2	None	NA	NA	-2	NA	-2	NA	-2	NA	-2	NA	-2	NA	None	NA	NA	-2	None	NA	NA	-2	None	NA	NA	-2	46	17	24	28	29.3494	-0.550426	0.999388	NA	21	0
MCU_005895	MCU_005895-RA	Ribosomal protein L30 ferredoxin-like fold domain-containing protein	None	NA	None	-2	Smp_101450;Smp_330330	ORT	None@None@	-2	Stem-Germinal cells/NDF+ neurons@Stem-Germinal cells@	2	None@None@	-2	Smp_101450;Smp_330330	ORT	None@None@	-2	None@None@	-2	None@None@	-2	Cluster_10@None@	3	None@None@	-2	SMESG000022296	dd_Smed_v4_276_0	ORT	Neoblast/Epidermal/Neoblast/Intestine/Intestine/Neoblast	2	dd_Smed_v6_276_0	ORT	neoblast 1/neoblast 2/neoblast 5/neoblast 10/epidermis DVb neoblast/activated early epidermal progenitors/parenchymal progenitors	2	SMED30013606	ORT	None	-2	33299	29486	31709	41878	33986.9	-0.0285162	0.999388	NA	20185	8522
MCU_000423	MCU_000423-RA	ATP-dependent RNA helicase (EC 3.6.4.13)	HDID_0000538301	ORT	None	-2	Smp_094020	ORT	None	-2	Ambiguous 1/Ambiguous 2	-2	None	-2	Smp_094020	ORT	None	-2	None	-2	None	-2	Cluster_10	3	None	-2	SMESG000004585;SMESG000060345;SMESG000080928	dd_Smed_v4_8664_0	ORT	None	-2	dd_Smed_v6_8664_0	ORT	None	-2	SMED30029390	ORT	None	-2	1153	1737	1572	1958	1590.16	0.0441153	0.999388	NA	1607	788
MCU_003309	MCU_003309-RA	TRASH domain-containing protein	None	NA	None	-2	Smp_153950	ORT	None	-2	None	-2	None	-2	Smp_153950	ORT	NA	-2	None	-2	None	-2	Cluster_12	-2	None	-2	SMESG000047956	dd_Smed_v4_1059_0	ORT	Neoblast/Epidermal/Neoblast/Intestine/Neoblast	2	dd_Smed_v6_1059_0	ORT	None	-2	SMED30029652	ORT	None	-2	694	791	710	1565	923.46	0.36165	0.999388	NA	718	438
MCU_001828	MCU_001828-RA	Checkpoint protein	HDID_0000856901	ORT	None	-2	Smp_213420	ORT	None	-2	None	-2	None	-2	Smp_176500	ORT	Downregulated	2	None	-2	48h_14d_H2Bi_fgfrAi	2	None	-2	None	-2	SMESG000026246	dd_Smed_v4_15678_0	ORT	None	-2	dd_Smed_v6_15678_0	ORT	None	-2	SMED30021128	ORT	None	-2	309	372	429	475	391.996	0.159325	0.999388	NA	175	133
MCU_007894	MCU_007894-RA	Uncharacterized protein	None	NA	NA	-2	None	NA	NA	-2	NA	-2	NA	-2	None	NA	NA	-2	NA	-2	NA	-2	NA	-2	NA	-2	NA	None	NA	NA	-2	None	NA	NA	-2	None	NA	NA	-2	1544	1947	2740	2480	2143.62	0.333331	0.999388	NA	322	373
MCU_012199	MCU_012199-RA	Uncharacterized protein	None	NA	NA	-2	None	NA	NA	-2	NA	-2	NA	-2	None	NA	NA	-2	NA	-2	NA	-2	NA	-2	NA	-2	NA	None	NA	NA	-2	None	NA	NA	-2	None	NA	NA	-2	0	0	0	3				NA	15	0
MCU_006091	MCU_006091-RA	EGF-like domain-containing protein	HDID_0000906201	ORT	None	-2	Smp_153090	ORT	None	-2	None	-2	None	-2	Smp_153080	ORT	None	-2	None	-2	None	-2	None	-2	None	-2	SMESG000018937	None	NA	None	-2	None	NA	None	-2	SMED30020706	ORT	None	-2	3	1	1	5	2.47645	0.306379	NA	NA	28	0
MCU_010100	MCU_010100-RA	KOW domain-containing protein	HDID_0000848101	ORT	None	-2	Smp_098960	ORT	early vitellocytes/GSC progeny/late female germ cells/S1/S1 progeny	2	Stem-Germinal cells/Parenchymal 2	2	None	-2	Smp_098960	ORT	None	-2	None	-2	None	-2	Cluster_10	3	None	-2	SMESG000066644	dd_Smed_v4_235_0	ORT	Neoblast/Intestine/Intestine/Neoblast	2	dd_Smed_v6_235_0	ORT	neoblast 8	2	SMED30013613	ORT	None	-2	22228	21936	22887	25929	23217.1	-0.109629	0.999388	NA	7956	3950
MCU_013777	MCU_013777-RB	60S ribosomal protein L8	HDID_0000016201	ORT	None	-2	Smp_051260	ORT	None	-2	Stem-Germinal cells/Parenchymal 2	2	None	-2	Smp_051260	ORT	None	-2	None	-2	None	-2	Cluster_10	3	None	-2	SMESG000017087	dd_Smed_v4_108_0	ORT	Neoblast/Neoblast/Intestine/Intestine/Neoblast/Protonephridia	2	dd_Smed_v6_108_0	ORT	neoblast 1/neoblast 6/neoblast 8/parenchymal progenitors/gut progenitors	2	SMED30004484	ORT	None	-2	53768	47952	51715	43176	49532.1	-0.355307	0.999388	NA	14567	7403
MCU_013184	MCU_013184-RA	Ribos_L4_asso_C domain-containing protein	HDID_0000000901	ORT	None	-2	Smp_153790	ORT	late female germ cells/S1/S1 progeny	1	Stem-Germinal cells	2	None	-2	Smp_153790	ORT	None	-2	None	-2	None	-2	Cluster_10	3	None	-2	SMESG000009479	dd_Smed_v4_211_0	ORT	Neoblast/Epidermal/Cathepsin+ cell/Neoblast/Intestine/Intestine/Neoblast	2	dd_Smed_v6_211_0	ORT	neoblast 1/neoblast 3/neoblast 4/neoblast 5/neoblast 6/neoblast 8/parenchymal progenitors	2	SMED30000134	ORT	None	-2	20832	24367	22966	23492	22928.2	-0.209787	0.999388	NA	9574	3859
MCU_006617	MCU_006617-RA	SCP domain-containing protein	None	NA	None	-2	Smp_002060;Smp_002070	ORT	None@None@	-2	None@None@	-2	None@None@	-2	Smp_002060;Smp_002070	ORT	None@None@	-2	None@None@	-2	None@None@	-2	None@None@	-2	None@None@	-2	SMESG000044051;SMESG000044056	dd_Smed_v4_11014_0	ORT	None	-2	dd_Smed_v6_11014_0	ORT	None	-2	SMED30020109	ORT	None	-2	494	732	1027	1296	863.435	0.676883	0.403718	NA	434	754
MCU_001062	MCU_001062-RA	Thioredoxin domain-containing protein	HDID_0000701801	ORT	None	-2	Smp_004170	ORT	unknown	-2	None	-2	None	-2	Smp_004170	ORT	NA	-2	None	-2	None	-2	Cluster_9	-2	None	-2	SMESG000023197	dd_Smed_v4_6702_0	ORT	None	-2	dd_Smed_v6_6702_0	ORT	None	-2	SMED30002895	ORT	None	-2	1474	1726	2062	1608	1711.22	-0.0503955	0.999388	NA	232	137
MCU_007385	MCU_007385-RA	OBG-type G domain-containing protein	HDID_0000577401	ORT	None	-2	Smp_191360	ORT	None	-2	Meg4+ cells/Parenchymal 2	-2	None	-2	Smp_191360	ORT	None	-2	None	-2	None	-2	Cluster_9	-2	None	-2	None	None	NA	None	-2	None	NA	None	-2	None	NA	None	-2	711	676	646	751	698.223	-0.244602	0.999388	NA	65	65
MCU_007032	MCU_007032-RA	SCP domain-containing protein	None	NA	None	-2	Smp_002060;Smp_002070	ORT	None@None@	-2	None@None@	-2	None@None@	-2	Smp_002060;Smp_002070	ORT	None@None@	-2	None@None@	-2	None@None@	-2	None@None@	-2	None@None@	-2	SMESG000044051;SMESG000044056	dd_Smed_v4_11014_0	ORT	None	-2	dd_Smed_v6_11014_0	ORT	None	-2	SMED30020109	ORT	None	-2	4	3	0	1	2.14596	-3.06889	NA	NA	78	36
MCU_008526	MCU_008526-RA	BRCT domain-containing protein	None	NA	NA	-2	None	NA	NA	-2	NA	-2	NA	-2	None	NA	NA	-2	NA	-2	NA	-2	NA	-2	NA	-2	NA	None	NA	NA	-2	None	NA	NA	-2	None	NA	NA	-2	418	413	430	409	418.777	-0.239246	0.999388	NA	304	166
MCU_008906	MCU_008906-RA	Transcription factor BTF3	HDID_0000282701	ORT	None	-2	Smp_002180	ORT	S1 progeny	1	Parenchymal 1	-2	None	-2	Smp_002180	ORT	NA	-2	None	-2	None	-2	Cluster_9	-2	None	-2	SMESG000026176	dd_Smed_v4_358_0	ORT	Neoblast/Epidermal/Neoblast/Intestine/Neoblast	2	dd_Smed_v6_358_0	ORT	neoblast 1/pharynx cell type progenitors	2	SMED30033402	ORT	None	-2	19586	18309	19532	20541	19518.5	-0.174438	0.999388	NA	6622	3048
MCU_009281	MCU_009281-RA	Ribosome assembly factor mrt4	None	NA	None	-2	Smp_342910	ORT	None	-2	None	-2	None	-2	Smp_134420	ORT	None	-2	None	-2	None	-2	Cluster_10	3	None	-2	SMESG000020510	dd_Smed_v4_1609_0	ORT	Neoblast/Neoblast/Intestine/Neoblast	2	dd_Smed_v6_1609_0	ORT	None	-2	SMED30013497	ORT	None	-2	858	825	937	1164	939.873	0.0649819	0.999388	NA	1004	531
MCU_002644	MCU_002644-RA	Ribosomal protein L37	HDID_0000677701	ORT	None	-2	Smp_035800	ORT	None	-2	Stem-Germinal cells/Parenchymal 2	2	None	-2	Smp_035800	ORT	None	-2	None	-2	None	-2	Cluster_10	3	None	-2	None	None	NA	None	-2	None	NA	None	-2	None	NA	None	-2	8360	6462	6412	8940	7570.23	-0.210395	0.999388	NA	4721	2107
MCU_007034	MCU_007034-RA	SCP domain-containing protein	HDID_0001042001	ORT	None	-2	Smp_002060;Smp_002070	ORT	None@None@	-2	None@None@	-2	None@None@	-2	Smp_002060;Smp_002070	ORT	None@None@	-2	None@None@	-2	None@None@	-2	None@None@	-2	None@None@	-2	SMESG000044051;SMESG000044056	dd_Smed_v4_11014_0	ORT	None	-2	dd_Smed_v6_11014_0	ORT	None	-2	SMED30020109	ORT	None	-2	68	49	73	129	78.2324	0.525481	0.999388	NA	79	6
MCU_007594	MCU_007594-RB	Innexin	HDID_0000976501;HDID_0001070101	ORT	None@None@	-2	Smp_129020	ORT	muscle 6/muscle 7/muscle 8/neuron 10/neuron 16/neuron 28/neuron 9	-2	Parenchymal 2/7b2-pc2+ neurons/gnai+ neurons	-2	None	-2	Smp_129020	ORT	None	-2	None	-2	None	-2	Cluster_1	-2	None	-2	SMESG000031895;SMESG000031896;SMESG000065083;SMESG000070656	dd_Smed_v4_8019_0;dd_Smed_v4_80457_0;dd_Smed_v4_8019_0	ORT	Muscle@None@Muscle@	-2	dd_Smed_v6_8019_0;dd_Smed_v6_80457_0;dd_Smed_v6_8019_0	ORT	None@None@None@	-2	SMED30019735;SMED30012841	ORT	None@None@	-2	14258	16453	17894	16814	16302.1	-0.072812	0.999388	NA	6686	3471
MCU_009471	MCU_009471-RB	NUC173 domain-containing protein	HDID_0000293901	ORT	None	-2	Smp_246360	ORT	None	-2	Tegument 2/Meg4+ cells/Ambiguous 1/Ambiguous 2	-2	None	-2	Smp_138250,Smp_029730	ORT	None@None@	-2	None@None@	-2	None@None@	-2	Cluster_9@Cluster_9@	-2	None@None@	-2	SMESG000033633	dd_Smed_v4_3007_0	ORT	Neoblast	2	dd_Smed_v6_3007_0	ORT	None	-2	SMED30026629	ORT	None	-2	6071	6162	5599	5265	5822.97	-0.423691	0.750367	NA	3341	1423
MCU_004429	MCU_004429-RB	DIS3-like exonuclease 1	HDID_0000549401;HDID_0001096601	ORT	None@None@	-2	Smp_161980	ORT	None	-2	None	-2	None	-2	Smp_161980	ORT	None	-2	Conserved	2	None	-2	Cluster_10	3	None	-2	SMESG000057169	dd_Smed_v4_6527_0	ORT	Neoblast	2	dd_Smed_v6_6527_0	ORT	None	-2	SMED30033478	ORT	None	-2	3642	4058	3586	3455	3708.17	-0.379402	0.964055	NA	2421	1319
MCU_004993	MCU_004993-RA	LEM domain-containing protein	HDID_0000196201	ORT	None	-2	None	ORT	None	-2	None	-2	None	-2	None	NA	None	-2	None	-2	None	-2	None	-2	None	-2	None	None	NA	None	-2	None	NA	None	-2	None	NA	None	-2	1613	1505	1337	1487	1497.6	-0.398165	0.999388	NA	1769	556
MCU_005658	MCU_005658-RA	60S ribosomal protein L17	None	NA	None	-2	Smp_024850	ORT	S1 progeny	1	Stem-Germinal cells	2	None	-2	Smp_024850	ORT	None	-2	None	-2	None	-2	Cluster_10	3	None	-2	SMESG000009564	dd_Smed_v4_95_0	ORT	Neoblast/Epidermal/Neoblast/Intestine/Intestine/Neoblast	2	dd_Smed_v6_95_0	ORT	neoblast 1/neoblast 4/neoblast 5/neoblast 10/epidermis DVb neoblast/pharynx cell type progenitors/activated early epidermal progenitors	2	SMED30011982	ORT	None	-2	34563	37604	39846	35945	37009.5	-0.17987	0.999388	NA	12165	5862
MCU_007544	MCU_007544-RE	Uncharacterized protein	None	NA	None	-2	None	ORT	None	-2	None	-2	None	-2	None	NA	None	-2	None	-2	None	-2	None	-2	None	-2	SMESG000016915	None	NA	None	-2	None	NA	None	-2	SMED30023936	ORT	None	-2	78	86	117	242	126.622	0.876107	0.95968	NA	331	92
MCU_005039	MCU_005039-RA	MFS domain-containing protein	HDID_0000074201	ORT	None	-2	Smp_079640	ORT	neuron 22/neuron 31 (7b2-)	-2	Smkk7+ neurons	-2	None	-2	Smp_079640	ORT	None	-2	None	-2	None	-2	None	-2	None	-2	SMESG000021812	dd_Smed_v4_10629_0	ORT	Neural	-2	dd_Smed_v6_10629_0	ORT	None	-2	SMED30013817	ORT	None	-2	553	627	662	573	603.982	-0.183743	0.999388	NA	48	13
MCU_009421	MCU_009421-RA	Methylosome subunit pICln	None	NA	None	-2	Smp_016990	ORT	S1	1	NDF+ neurons	-2	None	-2	Smp_016990	ORT	None	-2	None	-2	None	-2	Cluster_9	-2	None	-2	None	None	NA	None	-2	None	NA	None	-2	None	NA	None	-2	658	527	680	687	637.31	-0.0521108	0.999388	NA	555	182
MCU_010500	MCU_010500-RA	rRNA adenine N(6)-methyltransferase (EC 2.1.1.-)	HDID_0000767701	ORT	None	-2	Smp_077020	ORT	None	-2	None	-2	None	-2	Smp_077020	ORT	None	-2	None	-2	None	-2	Cluster_12	-2	None	-2	SMESG000026090	dd_Smed_v4_5268_0	ORT	Neoblast/Neoblast/Neoblast	2	dd_Smed_v6_5268_0	ORT	None	-2	SMED30016636	ORT	None	-2	1301	1372	1236	1410	1333.77	-0.267132	0.999388	NA	705	400
MCU_007458	MCU_007458-RB	Nop domain-containing protein	HDID_0000438701	ORT	None	-2	Smp_048660	ORT	hes2+/late female germ cells/S1/S1 progeny	2	Stem-Germinal cells	2	None	-2	Smp_048660	ORT	None	-2	None	-2	None	-2	Cluster_10	3	None	-2	SMESG000024763	dd_Smed_v4_4994_0	ORT	Neoblast/Epidermal/Neoblast/Intestine/Neoblast	2	dd_Smed_v6_4994_0	ORT	None	-2	SMED30028606	ORT	None	-2	937	1126	1118	1789	1225.21	0.243751	0.999388	NA	1748	1008
MCU_007296	MCU_007296-RA	SCP domain-containing protein	HDID_0000858301	UBH	None	-2	Smp_002060	UBH	None	-2	None	-2	None	-2	Smp_002060	UBH	None	-2	None	-2	None	-2	None	-2	None	-2	NA	None	NA	NA	-2	None	NA	NA	-2	None	NA	NA	-2	0	2	2	2				NA	8	0
MCU_006704	MCU_006704-RA	60S ribosomal protein L6	HDID_0000997801	ORT	None	-2	Smp_038510	ORT	GSC progeny/S1 progeny	2	Stem-Germinal cells	2	None	-2	Smp_038510	ORT	None	-2	None	-2	None	-2	Cluster_10	3	None	-2	SMESG000019835;SMESG000076172	dd_Smed_v4_205_0	ORT	Neoblast/Epidermal/Cathepsin+ cell/Neoblast/Intestine/Intestine/Neoblast/Protonephridia	2	dd_Smed_v6_205_0	ORT	neoblast 1/neoblast 3/neoblast 4/neoblast 8/neoblast 10/parenchymal progenitors	2	SMED30002455	ORT	None	-2	34905	36769	37446	56615	41030.1	0.13819	0.999388	NA	18772	9549
MCU_012459	MCU_012459-RA	S10_plectin domain-containing protein	HDID_0000499201	ORT	None	-2	Smp_066890	ORT	neoblast 1/S1 progeny	2	Stem-Germinal cells/Parenchymal 2	2	None	-2	Smp_066890	ORT	None	-2	None	-2	None	-2	Cluster_10	3	None	-2	SMESG000034720	dd_Smed_v4_1117_0;dd_Smed_v4_1117_0;dd_Smed_v4_117_0	ORT	None@None@Cathepsin+ cell/Neoblast/Intestine/Intestine/Neoblast@	2	dd_Smed_v6_1117_0;dd_Smed_v6_1117_0;dd_Smed_v6_117_0	ORT	npp-18+ neurons@npp-18+ neurons@neoblast 9/gut progenitors@	2	SMED30031980;SMED30011550;SMED30008769	ORT	None@None@None@	-2	55823	38983	42586	40651	45070.9	-0.449383	0.974164	NA	11950	4654
MCU_002248	MCU_002248-RB	AAA domain-containing protein	HDID_0000766701	ORT	None	-2	None	ORT	None	-2	None	-2	None	-2	None	NA	None	-2	None	-2	None	-2	None	-2	None	-2	None	None	NA	None	-2	None	NA	None	-2	None	NA	None	-2	1521	1944	1848	1814	1779.4	-0.16739	0.999388	NA	440	194
MCU_012666	MCU_012666-RA	Ribosome production factor 2 homolog (Ribosome biogenesis protein RPF2 homolog)	HDID_0000684601	ORT	None	-2	Smp_028340	ORT	None	-2	None	-2	None	-2	Smp_028340	ORT	None	-2	Conserved	2	None	-2	Cluster_12	-2	None	-2	SMESG000041300	dd_Smed_v4_2776_0	ORT	None	-2	dd_Smed_v6_2776_0	ORT	None	-2	SMED30008101	ORT	None	-2	1027	1152	951	1043	1049.43	-0.378832	0.999388	NA	1020	466
MCU_004678	MCU_004678-RA	60S acidic ribosomal protein P2	HDID_0000096801	ORT	None	-2	Smp_029820	ORT	S1 progeny	1	Stem-Germinal cells/Parenchymal 2	2	None	-2	Smp_029820	ORT	None	-2	None	-2	None	-2	Cluster_9	-2	None	-2	SMESG000057890	dd_Smed_v4_556_0	ORT	Neoblast/Epidermal/Cathepsin+ cell/Neoblast/Intestine/Neoblast	2	dd_Smed_v6_556_0	ORT	neoblast 1/neoblast 8/neoblast 10/neoblast 11/parenchymal progenitors	2	SMED30020749	ORT	None	-2	40985	28128	30286	30954	32986.8	-0.436869	0.999388	NA	9271	4764
MCU_006235	MCU_006235-RB	Ribosomal_L18e/L15P domain-containing protein	HDID_0000142001	ORT	None	-2	Smp_031570	ORT	S1 progeny	1	Parenchymal 2	-2	None	-2	Smp_031570	ORT	None	-2	None	-2	None	-2	Cluster_12	-2	None	-2	SMESG000017166	dd_Smed_v4_128_0	ORT	Neoblast/Epidermal/Cathepsin+ cell/Neoblast/Intestine/Muscle/Intestine/Neoblast	2	dd_Smed_v6_128_0	ORT	neoblast 1/neoblast 3/neoblast 8/pharynx cell type progenitors/gut progenitors	2	SMED30009052	ORT	None	-2	38371	29810	31430	32846	33386.2	-0.344629	0.999388	NA	9823	5419
MCU_009235	MCU_009235-RA	Uncharacterized protein	HDID_0000983201	ORT	None	-2	Smp_025100	ORT	None	-2	None	-2	None	-2	Smp_025100	ORT	None	-2	None	-2	None	-2	Cluster_12	-2	None	-2	SMESG000045329	dd_Smed_v4_3496_0	ORT	None	-2	dd_Smed_v6_3496_0	ORT	None	-2	SMED30001238	ORT	None	-2	2094	2616	2748	2333	2443.46	-0.137566	0.999388	NA	775	433
MCU_006161	MCU_006161-RA	Hydroxymethylglutaryl-CoA synthase (HMG-CoA synthase) (EC 2.3.3.10) (3-hydroxy-3-methylglutaryl coenzyme A synthase)	HDID_0000376901	ORT	None	-2	Smp_346990	ORT	None	-2	None	-2	None	-2	Smp_155270,Smp_198690	ORT	None@NA@	-2	None@None@	-2	None@None@	-2	Cluster_15@Cluster_12@	-2	None@None@	-2	SMESG000010026	dd_Smed_v4_2847_0	ORT	Epidermal	-2	dd_Smed_v6_2847_0	ORT	None	-2	SMED30011849	ORT	None	-2	3497	4815	4380	3806	4129.48	-0.266729	0.999388	NA	1944	905
MCU_004461	MCU_004461-RA	AAA_6 domain-containing protein	None	NA	None	-2	None	ORT	None	-2	None	-2	None	-2	None	NA	None	-2	None	-2	None	-2	None	-2	None	-2	SMESG000073407	dd_Smed_v4_77541_0;dd_Smed_v4_94250_0;dd_Smed_v4_8201_0;dd_Smed_v4_44565_0;dd_Smed_v4_102609_0;dd_Smed_v4_8201_0;dd_Smed_v4_76480_0;dd_Smed_v4_58841_0;dd_Smed_v4_44565_0	ORT	None@None@Cathepsin+ cell/Cathepsin+ cell@None@None@Cathepsin+ cell/Cathepsin+ cell@None@None@None@	-2	dd_Smed_v6_77541_0;dd_Smed_v6_43593_0;dd_Smed_v6_94250_0;dd_Smed_v6_8201_0;dd_Smed_v6_44565_0;dd_Smed_v6_102609_0;dd_Smed_v6_8201_0;dd_Smed_v6_76480_0;dd_Smed_v6_58841_0;dd_Smed_v6_44565_0	ORT	None@None@None@None@None@None@None@None@None@None@	-2	SMED30029288;SMED30019747;SMED30017158;SMED30015129;SMED30013464;SMED30008474;SMED30003199;SMED30001163	ORT	None@None@None@None@None@None@None@None@	-2	28	19	13	26	21.809	-0.533211	0.999388	NA	110	56
MCU_005329	MCU_005329-RA	SCP domain-containing protein	None	NA	None	-2	Smp_002060;Smp_002070	ORT	None@None@	-2	None@None@	-2	None@None@	-2	Smp_002060;Smp_002070	ORT	None@None@	-2	None@None@	-2	None@None@	-2	None@None@	-2	None@None@	-2	SMESG000044051;SMESG000044056	dd_Smed_v4_11014_0	ORT	None	-2	dd_Smed_v6_11014_0	ORT	None	-2	SMED30020109	ORT	None	-2	1	1	4	3	2.14926	1.55599	NA	NA	214	62
MCU_006124	MCU_006124-RA	ATP-dependent RNA helicase (EC 3.6.4.13)	HDID_0000995701	ORT	Downregulated	1	Smp_047110	ORT	None	-2	NDF+ neurons	-2	None	-2	Smp_047110	ORT	NA	-2	Conserved	2	None	-2	Cluster_10	3	None	-2	None	None	NA	None	-2	None	NA	None	-2	None	NA	None	-2	1166	1321	1298	1438	1302.91	-0.112985	0.999388	NA	721	377
MCU_008448	MCU_008448-RA	PWWP domain-containing protein	HDID_0000979201	ORT	None	-2	None	ORT	None	-2	None	-2	None	-2	None	NA	None	-2	None	-2	None	-2	None	-2	None	-2	SMESG000015096	dd_Smed_v4_11074_0	ORT	Neoblast/Neoblast/Neoblast	2	dd_Smed_v6_11074_0	ORT	None	-2	SMED30009651	ORT	None	-2	2199	1944	2356	2807	2313.4	0.0605787	0.999388	NA	983	457
MCU_000457	MCU_000457-RC	DNA polymerase (EC 2.7.7.7)	HDID_0000962901	ORT	None	-2	Smp_306080	ORT	None	-2	None	-2	None	-2	Smp_178260	ORT	Downregulated	2	Conserved	2	48h_14d_H2Bi_fgfrAi	2	Cluster_6	4	None	-2	SMESG000044721;SMESG000044739	dd_Smed_v4_9168_0	ORT	Neoblast/Neoblast/Neural/Neoblast	2	dd_Smed_v6_9168_0	ORT	None	-2	SMED30004136	ORT	high	2	2068	1364	1370	1612	1624.81	-0.466584	0.999388	NA	1763	1061
MCU_002053	MCU_002053-RA	Uncharacterized protein	HDID_0001052401	ORT	None	-2	None	ORT	None	-2	None	-2	None	-2	None	NA	None	-2	None	-2	None	-2	None	-2	None	-2	None	None	NA	None	-2	None	NA	None	-2	None	NA	None	-2	1357	1257	1463	1858	1473.4	0.0892507	0.999388	NA	486	117
MCU_009030	MCU_009030-RA	40S ribosomal protein S8	HDID_0000888801	ORT	None	-2	Smp_340900	ORT	neoblast 1/S1/S1 progeny	2	Stem-Germinal cells	2	None	-2	Smp_054780	ORT	None	-2	None	-2	None	-2	Cluster_10	3	None	-2	SMESG000047167	dd_Smed_v4_156_0	ORT	Neoblast/Epidermal/Cathepsin+ cell/Neoblast/Intestine/Intestine/Neoblast	2	dd_Smed_v6_156_0	ORT	neoblast 1/neoblast 3/neoblast 5/neoblast 6/neoblast 8/neoblast 9/neoblast 10/epidermis DVb neoblast/gut progenitors	2	SMED30006216	ORT	None	-2	49370	41289	43413	44684	44965.3	-0.299036	0.999388	NA	14417	6554
MCU_011156	MCU_011156-RA	FHA domain-containing protein	HDID_0000419101	ORT	None	-2	Smp_096920	ORT	None	-2	None	-2	None	-2	Smp_096920	ORT	None	-2	None	-2	None	-2	None	-2	None	-2	SMESG000051866	dd_Smed_v4_8216_0	ORT	Neural	-2	dd_Smed_v6_8216_0	ORT	None	-2	SMED30005492	ORT	None	-2	595	1241	1216	1091	1023	0.0938343	0.999388	NA	617	423
MCU_006465	MCU_006465-RA	40S ribosomal protein S23	HDID_0000304001	ORT	None	-2	Smp_074470	ORT	neoblast 1	2	Stem-Germinal cells	2	None	-2	Smp_074470	ORT	None	-2	None	-2	None	-2	Cluster_10	3	None	-2	SMESG000017264	dd_Smed_v4_290_0	ORT	Neoblast/Epidermal/Cathepsin+ cell/Neoblast/Intestine/Muscle/Intestine/Neoblast/Phyarnx	2	dd_Smed_v6_290_0	ORT	neoblast 1/neoblast 7/neoblast 8/neoblast 12/epidermis DVb neoblast/gut progenitors	2	SMED30001096	ORT	None	-2	31077	22903	23769	25630	26103.3	-0.388906	0.999388	NA	11787	6921
MCU_009121	MCU_009121-RA	FABP domain-containing protein	HDID_0001052501	ORT	None	-2	None	ORT	None	-2	None	-2	None	-2	None	NA	None	-2	None	-2	None	-2	None	-2	None	-2	SMESG000015143	dd_Smed_v4_271_0	ORT	Epidermal/Epidermal/Intestine/Cathepsin+ cell/Epidermal/Intestine/Intestine	-2	dd_Smed_v6_271_0	ORT	late epidermal progenitors 2/late epidermal progenitors 1/pgrn+ parenchymal cells/phagocytes	2.5	SMED30008522	ORT	None	-2	19106	24231	30940	31848	26142.3	0.287408	0.999388	NA	6452	3629
MCU_010072	MCU_010072-RA	Secreted protein	HDID_0000845601	UBH	None	-2	None	NA	NA	-2	NA	-2	NA	-2	None	NA	NA	-2	NA	-2	NA	-2	NA	-2	NA	-2	NA	None	NA	NA	-2	None	NA	NA	-2	None	NA	NA	-2	194	226	212	253	220.625	-0.103598	0.999388	NA	314	139
MCU_012889	MCU_012889-RA	Uncharacterized protein	None	NA	NA	-2	None	NA	NA	-2	NA	-2	NA	-2	None	NA	NA	-2	NA	-2	NA	-2	NA	-2	NA	-2	NA	None	NA	NA	-2	None	NA	NA	-2	None	NA	NA	-2	147	72	28	40	75.979	-1.95738	0.0449622	Downregulated	325	119
MCU_014285	MCU_014285-RA	Fibronectin type-III domain-containing protein	HDID_0000984801	UBH	None	-2	Smp_306120	UBH	muscle 1/muscle 2/muscle 3/muscle 4/muscle 6/muscle 7/muscle 8	-2	MyoD+ muscle	-2	None	-2	Smp_306120	UBH	None	-2	None	-2	None	-2	None	-2	None	-2	NA	None	NA	NA	-2	None	NA	NA	-2	None	NA	NA	-2	66	75	99	129	90.5111	0.441886	0.999388	NA	55	64
MCU_009774	MCU_009774-RA	Regulator of chromosome condensation	HDID_0000781201	ORT	None	-2	Smp_076530	ORT	None	-2	Tegument 2/Ambiguous 1/NDF+ neurons	-2	None	-2	Smp_076530	ORT	None	-2	None	-2	None	-2	Cluster_10	3	None	-2	SMESG000019132	dd_Smed_v4_4136_0	ORT	Neoblast/Neoblast/Neoblast	2	dd_Smed_v6_4136_0	ORT	None	-2	SMED30004700	ORT	None	-2	5476	8340	7411	7254	7098.61	-0.156825	0.999388	NA	2795	1644
MCU_007007	MCU_007007-RA	60S ribosomal protein L35a	HDID_0000326501	ORT	None	-2	Smp_061200	ORT	early vitellocytes/S1 progeny	1	Stem-Germinal cells/Parenchymal 2	2	None	-2	Smp_061200	ORT	None	-2	None	-2	None	-2	Cluster_12	-2	None	-2	SMESG000003977	dd_Smed_v4_318_0	ORT	Neoblast/Epidermal/Neoblast/Intestine/Intestine/Neoblast	2	dd_Smed_v6_318_0	ORT	neoblast 1/neoblast 2/epidermis DVb neoblast	2	SMED30026049	ORT	None	-2	35197	29083	31613	29004	31468.4	-0.342031	0.999388	NA	9999	4949
MCU_001234	MCU_001234-RA	Uncharacterized protein	HDID_0000986901	ORT	None	-2	Smp_156250	ORT	None	-2	None	-2	None	-2	Smp_156250	ORT	None	-2	None	-2	None	-2	None	-2	None	-2	SMESG000006587	None	NA	None	-2	None	NA	None	-2	SMED30000352	ORT	None	-2	1	1	5	4	2.60701	1.91835	NA	NA	25	0
MCU_006366	MCU_006366-RC	Thioredoxin-disulfide reductase	HDID_0000851501	ORT	None	-2	Smp_048430	ORT	None	-2	Tegument 1	-2	None	-2	Smp_048430	ORT	None	-2	None	-2	None	-2	Cluster_12	-2	None	-2	SMESG000020047	dd_Smed_v4_960_0	ORT	Epidermal/Neural/Epidermal/Cathepsin+ cell/Epidermal/Intestine/Neural	-2	dd_Smed_v6_960_0	ORT	late epidermal progenitors 2	2.5	SMED30025313	ORT	None	-2	10007	12591	13888	11101	11863.8	-0.101302	0.999388	NA	4298	2575
MCU_008637	MCU_008637-RA	SCP domain-containing protein	None	NA	None	-2	Smp_002060;Smp_002070	ORT	None@None@	-2	None@None@	-2	None@None@	-2	Smp_002060;Smp_002070	ORT	None@None@	-2	None@None@	-2	None@None@	-2	None@None@	-2	None@None@	-2	SMESG000044051;SMESG000044056	dd_Smed_v4_11014_0	ORT	None	-2	dd_Smed_v6_11014_0	ORT	None	-2	SMED30020109	ORT	None	-2	108	78	36	108	83.8556	-0.634194	0.999388	NA	202	68
MCU_009699	MCU_009699-RA	ATP-dependent DNA helicase (EC 3.6.4.12)	HDID_0000975701	ORT	None	-2	Smp_147230	ORT	None	-2	None	-2	None	-2	Smp_147230	ORT	None	-2	None	-2	NA_14d_H2Bi_fgfrAi	2.5	Cluster_6	4	None	-2	SMESG000057255	dd_Smed_v4_16842_0	ORT	None	-2	dd_Smed_v6_16842_0	ORT	None	-2	SMED30020142	ORT	None	-2	1062	793	737	1024	911.073	-0.336626	0.999388	NA	1351	835
MCU_002088	MCU_002088-RA	40S ribosomal protein S16	HDID_0000262201	ORT	None	-2	Smp_119920	ORT	None	-2	Stem-Germinal cells	2	None	-2	Smp_119920	ORT	None	-2	None	-2	None	-2	Cluster_10	3	None	-2	SMESG000018333;SMESG000018349	dd_Smed_v4_170_0	ORT	Neoblast/Epidermal/Cathepsin+ cell/Neoblast/Intestine/Intestine/Neoblast	2	dd_Smed_v6_170_0	ORT	neoblast 1/neoblast 2/neoblast 8/neoblast 9/neoblast 10/parenchymal progenitors	2	SMED30029302	ORT	None	-2	32212	20985	21323	20886	24276.3	-0.597183	0.530649	NA	9844	4305
MCU_012554	MCU_012554-RA	Transcription initiation factor IIA subunit 2	HDID_0000049001	ORT	None	-2	Smp_071830	ORT	None	-2	Tegument 1	-2	None	-2	Smp_071830	ORT	None	-2	None	-2	None	-2	Cluster_9	-2	None	-2	SMESG000078406	dd_Smed_v4_2930_0	ORT	None	-2	dd_Smed_v6_2930_0	ORT	None	-2	SMED30019029	ORT	None	-2	1527	1800	2362	2273	1965.93	0.229351	0.999388	NA	388	233
MCU_004723	MCU_004723-RA	40S ribosomal protein S24	HDID_0000838901	ORT	None	-2	Smp_091640	ORT	early vitellocytes/S1 progeny	1	Stem-Germinal cells	2	None	-2	Smp_091640	ORT	NA	-2	None	-2	None	-2	Cluster_10	3	None	-2	SMESG000035929	dd_Smed_v4_164_0	ORT	Neoblast/Epidermal/Neoblast/Intestine/Intestine/Neoblast	2	dd_Smed_v6_164_0	ORT	neoblast 1/neoblast 8	2	SMED30009859	ORT	None	-2	25653	20089	22418	28516	24176.4	-0.105231	0.999388	NA	7845	4035
MCU_008162	MCU_008162-RA	DJ-1_PfpI domain-containing protein	HDID_0001012901	ORT	None	-2	Smp_082030	ORT	muscle 2/muscle 4/neuron 21/neuron 24	-2	None	-2	None	-2	Smp_082030	ORT	None	-2	None	-2	None	-2	Cluster_11	-2	None	-2	SMESG000003454	dd_Smed_v4_1223_0	ORT	Neoblast/Neoblast/Neoblast	2	dd_Smed_v6_1223_0	ORT	None	-2	SMED30017379	ORT	None	-2	19267	21157	23730	23270	21766.6	-0.033307	0.999388	NA	8677	4415
MCU_004789	MCU_004789-RA	Uncharacterized protein	HDID_0000552901;HDID_0000564601;HDID_0001105901	ORT	None@None@None@	-2	Smp_153340;Smp_153390;Smp_312190	ORT	meg-1+/zfp-1-1+@tegument 1@None@	1	None@Tegument 1/Tegument 2@None@	-2	None@None@None@	-2	Smp_153390	ORT	None	-2	None	-2	None	-2	Cluster_5	-2	None	-2	SMESG000005655	dd_Smed_v4_9016_0	ORT	Cathepsin+ cell	-2	dd_Smed_v6_9016_0	ORT	None	-2	SMED30033717	ORT	None	-2	1674	1524	2343	2241	1923.03	0.264317	0.999388	NA	272	195
MCU_014375	MCU_014375-RA	Uncharacterized protein	None	NA	NA	-2	None	NA	NA	-2	NA	-2	NA	-2	None	NA	NA	-2	NA	-2	NA	-2	NA	-2	NA	-2	NA	None	NA	NA	-2	None	NA	NA	-2	None	NA	NA	-2	1	2	1	6	2.403	0.975748	NA	NA	11	0
MCU_005134	MCU_005134-RA	Zf-U1 domain-containing protein	HDID_0000130001	RBH	None	-2	Smp_089050	RBH	None	-2	None	-2	None	-2	Smp_089050	RBH	None	-2	None	-2	None	-2	None	-2	None	-2	NA	dd_Smed_v4_12491_0_1	RBH	None	-2	dd_Smed_v6_12491_0_1	RBH	None	-2	SMED30022107	RBH	None@None@None@	-2	2868	2470	2948	2611	2732.6	-0.197595	0.999388	NA	621	229
MCU_007853	MCU_007853-RA	Uncharacterized protein	HDID_0000031701	ORT	None	-2	None	ORT	None	-2	None	-2	None	-2	None	NA	None	-2	None	-2	None	-2	None	-2	None	-2	None	None	NA	None	-2	None	NA	None	-2	None	NA	None	-2	7057	8842	10652	8033	8600.89	-0.0132731	0.999388	NA	1121	394
MCU_000034	MCU_000034-RB	PABS domain-containing protein	HDID_0000590401	ORT	None	-2	None	ORT	None	-2	None	-2	None	-2	None	NA	None	-2	None	-2	None	-2	None	-2	None	-2	SMESG000031473;SMESG000078476	dd_Smed_v4_9035_0	ORT	None	-2	dd_Smed_v6_9035_0	ORT	None	-2	SMED30023643	ORT	None	-2	561	589	727	628	623.708	-0.0145669	0.999388	NA	309	276
MCU_005433	MCU_005433-RB	Myb-binding protein 1A	None	NA	None	-2	Smp_006630	ORT	None	-2	None	-2	None	-2	Smp_006630	ORT	None	-2	None	-2	None	-2	Cluster_10	3	None	-2	None	None	NA	None	-2	None	NA	None	-2	None	NA	None	-2	3075	3361	2859	2959	3084.31	-0.396791	0.923149	NA	2009	1133
MCU_003712	MCU_003712-RA	Uncharacterized protein	None	NA	None	-2	Smp_039980	ORT	zfp-1-1+	1	Tegument 1	-2	None	-2	Smp_039980	ORT	None	-2	None	-2	None	-2	Cluster_9	-2	None	-2	SMESG000074987	dd_Smed_v4_3607_0	ORT	Neoblast	2	dd_Smed_v6_3607_0	ORT	None	-2	SMED30035024	ORT	None	-2	343	298	362	370	342.786	-0.0647553	0.999388	NA	232	197
MCOS_0000397501	MCOS_0000397501-mRNA-1	Uncharacterized protein	None	NA	NA	-2	None	NA	NA	-2	NA	-2	NA	-2	None	NA	NA	-2	NA	-2	NA	-2	NA	-2	NA	-2	NA	None	NA	NA	-2	None	NA	NA	-2	None	NA	NA	-2	50	30	29	64	43.2362	-0.0499137	0.999388	NA	19	25
MCU_010257	MCU_010257-RA	SCP domain-containing protein	HDID_0000858301	UBH	None	-2	Smp_002060	UBH	None	-2	None	-2	None	-2	Smp_002060	UBH	None	-2	None	-2	None	-2	None	-2	None	-2	NA	None	NA	NA	-2	None	NA	NA	-2	None	NA	NA	-2	6	8	8	12	8.37113	0.265705	0.999388	NA	21	40
MCU_001958	MCU_001958-RA	Uncharacterized protein	HDID_0000953701	ORT	None	-2	None	ORT	None	-2	None	-2	None	-2	None	NA	None	-2	None	-2	None	-2	None	-2	None	-2	None	None	NA	None	-2	None	NA	None	-2	None	NA	None	-2	2122	2615	2618	2402	2436.81	-0.163957	0.999388	NA	933	515
MCU_005005	MCU_005005-RB	AAA domain-containing protein	HDID_0000080801	ORT	None	-2	None	ORT	None	-2	None	-2	None	-2	None	NA	None	-2	None	-2	None	-2	None	-2	None	-2	SMESG000041132	dd_Smed_v4_8732_0	ORT	Neoblast/Neoblast	2	dd_Smed_v6_8732_0	ORT	None	-2	SMED30028415	ORT	None	-2	848	1144	1093	1190	1062.96	-0.0497661	0.999388	NA	450	245
MCOS_0001059001	MCOS_0001059001-mRNA-1	Uncharacterized protein	None	NA	NA	-2	None	NA	NA	-2	NA	-2	NA	-2	None	NA	NA	-2	NA	-2	NA	-2	NA	-2	NA	-2	NA	None	NA	NA	-2	None	NA	NA	-2	None	NA	NA	-2	9359	5921	8570	6696	7696.94	-0.264215	0.999388	NA	731	274
MCU_010693	MCU_010693-RA	Uncharacterized protein	None	NA	NA	-2	None	NA	NA	-2	NA	-2	NA	-2	None	NA	NA	-2	NA	-2	NA	-2	NA	-2	NA	-2	NA	None	NA	NA	-2	None	NA	NA	-2	None	NA	NA	-2	4	10	11	14	9.47987	0.599641	0.999388	NA	20	12
MCU_003396	MCU_003396-RA	Brix domain-containing protein	HDID_0001072201	ORT	None	-2	Smp_243300	ORT	None	-2	None	-2	None	-2	Smp_212500,Smp_173890,Smp_212510	ORT	None@None@None@	-2	None@Conserved@Conserved@	2	None@None@None@	-2	Cluster_12@Cluster_12@None@	-2	None@None@None@	-2	SMESG000022906	dd_Smed_v4_6350_0	ORT	Neoblast/Neoblast	2	dd_Smed_v6_6350_0	ORT	None	-2	SMED30024450	ORT	None	-2	936	1537	1453	1772	1406.56	0.140622	0.999388	NA	974	618
MCU_009476	MCU_009476-RB	REJ domain-containing protein	None	NA	NA	-2	None	NA	NA	-2	NA	-2	NA	-2	None	NA	NA	-2	NA	-2	NA	-2	NA	-2	NA	-2	NA	None	NA	NA	-2	None	NA	NA	-2	None	NA	NA	-2	2371	3577	4478	4678	3706.44	0.378828	0.999388	NA	1180	867
MCU_005468	MCU_005468-RA	Uncharacterized protein	HDID_0000562701	ORT	None	-2	None	ORT	None	-2	None	-2	None	-2	None	NA	None	-2	None	-2	None	-2	None	-2	None	-2	None	None	NA	None	-2	None	NA	None	-2	None	NA	None	-2	812	915	1023	989	930.662	-0.0297594	0.999388	NA	144	87
MCU_004178	MCU_004178-RA	Uncharacterized protein	HDID_0000952201	UBH	None	-2	None	NA	NA	-2	NA	-2	NA	-2	None	NA	NA	-2	NA	-2	NA	-2	NA	-2	NA	-2	NA	None	NA	NA	-2	None	NA	NA	-2	None	NA	NA	-2	220	244	268	281	251.972	-0.00824493	0.999388	NA	88	10
MCU_008879	MCU_008879-RA	S1 motif domain-containing protein	HDID_0000500801	ORT	None	-2	None	ORT	None	-2	None	-2	None	-2	None	NA	None	-2	None	-2	None	-2	None	-2	None	-2	None	None	NA	None	-2	None	NA	None	-2	None	NA	None	-2	625	950	1000	1085	903.649	0.160947	0.999388	NA	721	330
MCU_005546	MCU_005546-RA	39S ribosomal protein L3, mitochondrial	None	NA	None	-2	Smp_087440	ORT	None	-2	Ambiguous 2	-2	None	-2	Smp_087440	ORT	None	-2	None	-2	None	-2	Cluster_7	2	None	-2	SMESG000077764	dd_Smed_v4_2057_0	ORT	Neoblast/Neoblast/Neoblast	2	dd_Smed_v6_2057_0	ORT	None	-2	SMED30005659	ORT	None	-2	1300	1493	1582	1322	1425.12	-0.192699	0.999388	NA	666	355
MCU_009682	MCU_009682-RA	Ribosomal_L19e domain-containing protein	HDID_0000702601;HDID_0001085201	ORT	None@None@	-2	Smp_346040	ORT	S1 progeny	1	Stem-Germinal cells	2	None	-2	Smp_171570	ORT	None	-2	None	-2	None	-2	Cluster_10	3	None	-2	SMESG000057653	dd_Smed_v4_228_0	ORT	Neoblast/Epidermal/Neoblast/Intestine/Intestine/Neoblast	2	dd_Smed_v6_228_0	ORT	neoblast 1/neoblast 2/neoblast 8	2	SMED30007498	ORT	None	-2	51009	49639	52948	49146	50839.2	-0.232865	0.999388	NA	17409	7667
MCU_010029	MCU_010029-RA	Pescadillo homolog	HDID_0000491901	ORT	None	-2	Smp_055800	ORT	S1 progeny	1	gnai+ neurons	-2	None	-2	Smp_055800	ORT	None	-2	Conserved	2	None	-2	Cluster_10	3	None	-2	SMESG000032689	dd_Smed_v4_27564_0;dd_Smed_v4_900_0;dd_Smed_v4_64154_0;dd_Smed_v4_27564_0	ORT	None@Neoblast/Epidermal/Neoblast/Intestine/Neoblast@None@None@	2	dd_Smed_v6_27564_0;dd_Smed_v6_900_0;dd_Smed_v6_64154_0;dd_Smed_v6_27564_0	ORT	None@neoblast 1/gut progenitors@None@None@	2	SMED30035779;SMED30022575;SMED30009423	ORT	None@None@None@	-2	3456	3572	3991	3318	3589.87	-0.194846	0.999388	NA	2004	1119
MCOS_0000733701	MCOS_0000733701-mRNA-1	BPTI/Kunitz inhibitor domain-containing protein	HDID_0000809001	ORT	None	-2	None	ORT	None	-2	None	-2	None	-2	None	NA	None	-2	None	-2	None	-2	None	-2	None	-2	None	None	NA	None	-2	None	NA	None	-2	None	NA	None	-2	970	945	1038	1174	1028.63	-0.0462902	0.999388	NA	312	101
MCU_011898	MCU_011898-RA	Assembly chaperone of rpl4	HDID_0000694801	RBH	None	-2	None	NA	NA	-2	NA	-2	NA	-2	None	NA	NA	-2	NA	-2	NA	-2	NA	-2	NA	-2	NA	dd_Smed_v4_438_0_1	RBH	Neoblast/Epidermal/Neoblast/Intestine/Neoblast	1	dd_Smed_v6_438_0_1	RBH	None	-2	SMED30023538	RBH	None@None@None@	-2	4164	4359	4296	4476	4330.39	-0.210685	0.999388	NA	2286	1242
MCOS_0000895601	MCOS_0000895601-mRNA-1	Succinate dehydrogenase assembly factor 3 (SDH assembly factor 3) (SDHAF3)	HDID_0000863201	ORT	None	-2	Smp_320700	ORT	None	-2	Meg4+ cells	-2	None	-2	Smp_320700	ORT	None	-2	None	-2	None	-2	None	-2	None	-2	SMESG000058214	dd_Smed_v4_8316_0	ORT	None	-2	dd_Smed_v6_8316_0	ORT	None	-2	SMED30015726	ORT	None	-2	989	1394	1468	1307	1281.62	-0.0247112	0.999388	NA	588	380
MCU_013078	MCU_013078-RA	Uncharacterized protein	HDID_0000970201	RBH	None	-2	None	NA	NA	-2	NA	-2	NA	-2	None	NA	NA	-2	NA	-2	NA	-2	NA	-2	NA	-2	NA	None	NA	NA	-2	None	NA	NA	-2	None	NA	NA	-2	1100	1383	1343	1700	1370.53	0.0445739	0.999388	NA	819	479
MCOS_0000268401	MCOS_0000268401-mRNA-1	39S ribosomal protein L36, mitochondrial	HDID_0000394501	ORT	None	-2	None	ORT	None	-2	None	-2	None	-2	None	NA	None	-2	None	-2	None	-2	None	-2	None	-2	None	None	NA	None	-2	None	NA	None	-2	None	NA	None	-2	545	545	649	481	556.218	-0.199636	0.999388	NA	248	86
MCU_002505	MCU_002505-RB	Elongation factor Tu, mitochondrial	HDID_0000693801	ORT	None	-2	Smp_073500	ORT	None	-2	Parenchymal 1	-2	None	-2	Smp_073500	ORT	None	-2	Conserved	2	None	-2	Cluster_12	-2	None	-2	SMESG000068535	dd_Smed_v4_818_0	ORT	Neoblast/Epidermal/Neoblast/Intestine/Intestine/Neoblast	2	dd_Smed_v6_818_0	ORT	gut progenitors	2.5	SMED30006638	ORT	None	-2	7999	9490	10320	8277	9016.26	-0.159231	0.999388	NA	3067	1480
MCU_001862	MCU_001862-RA	Small nuclear ribonucleoprotein E (snRNP-E) (Sm protein E)	HDID_0000130901	ORT	None	-2	Smp_205570	ORT	None	-2	Parenchymal 2	-2	None	-2	Smp_205570	ORT	None	-2	None	-2	None	-2	Cluster_10	3	None	-2	SMESG000036643	dd_Smed_v4_741_0	ORT	Neoblast	2	dd_Smed_v6_741_0	ORT	None	-2	SMED30014896	ORT	None	-2	2476	2341	2520	2092	2371.45	-0.316291	0.999388	NA	1088	580
MCU_005424	MCU_005424-RA	Uncharacterized protein	None	NA	NA	-2	None	NA	NA	-2	NA	-2	NA	-2	None	NA	NA	-2	NA	-2	NA	-2	NA	-2	NA	-2	NA	None	NA	NA	-2	None	NA	NA	-2	None	NA	NA	-2	12	5	7	15	9.72449	0.0989286	0.999388	NA	0	13
MCU_001855	MCU_001855-RA	RRM domain-containing protein	HDID_0000703501	ORT	Downregulated	1	Smp_067420	ORT	None	-2	Ambiguous 1/Ambiguous 2	-2	None	-2	Smp_067420	ORT	None	-2	None	-2	None	-2	Cluster_12	-2	None	-2	SMESG000005564	dd_Smed_v4_3556_0	ORT	Neoblast	2	dd_Smed_v6_3556_0	ORT	None	-2	SMED30022786	ORT	None	-2	9647	10506	9085	9896	9832.07	-0.337932	0.999388	NA	1813	852
MCU_010392	MCU_010392-RA	Pre-mRNA-splicing factor 38	HDID_0000266701	ORT	None	-2	Smp_046980	ORT	None	-2	NDF+ neurons	-2	None	-2	Smp_046980	ORT	None	-2	None	-2	None	-2	Cluster_10	3	None	-2	SMESG000012763;SMESG000012773;SMESG000050016	dd_Smed_v4_4386_0	ORT	Neural	-2	dd_Smed_v6_4386_0	ORT	None	-2	SMED30018363	ORT	None	-2	529	622	704	1030	709.429	0.340063	0.999388	NA	590	202
MCU_000651	MCU_000651-RA	RanBD1 domain-containing protein	HDID_0000418601	ORT	None	-2	Smp_341530	ORT	None	-2	Parenchymal 1/Ambiguous 1	-2	None	-2	Smp_090370	ORT	None	-2	None	-2	None	-2	Cluster_10	3	None	-2	SMESG000066593	dd_Smed_v4_5140_0	ORT	Neoblast/Neoblast/Neoblast	2	dd_Smed_v6_5140_0	ORT	None	-2	SMED30003359	ORT	None	-2	3349	3854	3676	3944	3703.64	-0.168891	0.999388	NA	1754	784
MCU_012950	MCU_012950-RA	UBC core domain-containing protein	HDID_0000821301	ORT	None	-2	Smp_082050	ORT	None	-2	Ambiguous 1	-2	None	-2	Smp_082050	ORT	None	-2	Conserved	2	None	-2	Cluster_9	-2	None	-2	SMESG000016608;SMESG000016630	dd_Smed_v4_2631_0;dd_Smed_v4_14534_0	ORT	None@None@	-2	dd_Smed_v6_2631_0;dd_Smed_v6_14534_0	ORT	None@None@	-2	SMED30030506	ORT	None	-2	1608	2084	2537	2181	2083.03	0.107614	0.999388	NA	857	443
MCU_013565	MCU_013565-RA	60S ribosomal protein L12	HDID_0000054301	ORT	None	-2	Smp_012750	ORT	GSC progeny/late female germ cells/S1 progeny	2	Stem-Germinal cells/Parenchymal 2	2	None	-2	Smp_012750	ORT	None	-2	None	-2	None	-2	Cluster_10	3	None	-2	SMESG000006898	dd_Smed_v4_259_0	ORT	Neoblast/Epidermal/Cathepsin+ cell/Neoblast/Intestine/Intestine/Neoblast	2	dd_Smed_v6_259_0	ORT	neoblast 1/neoblast 3/neoblast 5/neoblast 9/neoblast 10/epidermis DVb neoblast	2	SMED30029507	ORT	None	-2	34001	28033	30796	28483	30547.7	-0.323016	0.999388	NA	14511	6293
MCU_001161	MCU_001161-RA	Nucleoporin NUP35 (35 kDa nucleoporin) (Nucleoporin NUP53)	HDID_0000395601	ORT	None	-2	Smp_340030	ORT	None	-2	Ambiguous 2	-2	None	-2	Smp_000890	ORT	None	-2	None	-2	None	-2	Cluster_10	3	None	-2	SMESG000071542	dd_Smed_v4_10329_0	ORT	None	-2	dd_Smed_v6_10329_0	ORT	None	-2	SMED30035756	ORT	None	-2	1783	2247	2129	2112	2065.62	-0.173916	0.999388	NA	1183	425
MCU_001360	MCU_001360-RA	Uncharacterized protein	None	NA	NA	-2	None	NA	NA	-2	NA	-2	NA	-2	None	NA	NA	-2	NA	-2	NA	-2	NA	-2	NA	-2	NA	None	NA	NA	-2	None	NA	NA	-2	None	NA	NA	-2	66960	61713	66165	66812	65580.8	-0.207742	0.999388	NA	21635	10362
MCU_013340	MCU_013340-RA	SCP domain-containing protein	HDID_0000796901	UBH	None	-2	Smp_002070	UBH	None	-2	None	-2	None	-2	Smp_002070	UBH	None	-2	None	-2	None	-2	None	-2	None	-2	NA	None	NA	NA	-2	None	NA	NA	-2	None	NA	NA	-2	1462	1953	2165	1797	1834.33	-0.0309285	0.999388	NA	925	1043
MCU_010202	MCU_010202-RA	GT23 domain-containing protein	None	NA	None	-2	Smp_327280	ORT	None	-2	None	-2	None	-2	Smp_030650	ORT	None	-2	None	-2	None	-2	None	-2	None	-2	SMESG000062145	dd_Smed_v4_6671_0	ORT	Neural	-2	dd_Smed_v6_6671_0	ORT	None	-2	SMED30032385	ORT	None	-2	74	75	114	113	92.5891	0.354796	0.999388	NA	24	11
MCU_004821	MCU_004821-RA	SCP domain-containing protein	HDID_0001042001	ORT	None	-2	Smp_002060;Smp_002070	ORT	None@None@	-2	None@None@	-2	None@None@	-2	Smp_002060;Smp_002070	ORT	None@None@	-2	None@None@	-2	None@None@	-2	None@None@	-2	None@None@	-2	SMESG000044051;SMESG000044056	dd_Smed_v4_11014_0	ORT	None	-2	dd_Smed_v6_11014_0	ORT	None	-2	SMED30020109	ORT	None	-2	48	20	22	25	29.5612	-0.804318	0.999388	NA	109	309
MCU_005989	MCU_005989-RA	60S ribosomal protein L28	HDID_0000798301	ORT	None	-2	Smp_084460	ORT	early vitellocytes/S1 progeny	1	Stem-Germinal cells/Parenchymal 2	2	None	-2	Smp_084460	ORT	None	-2	None	-2	None	-2	Cluster_10	3	None	-2	SMESG000026745	dd_Smed_v4_221_0	ORT	Neoblast/Intestine/Intestine/Neoblast	2	dd_Smed_v6_221_0	ORT	neoblast 1	2	SMED30022560	ORT	None	-2	11340	10514	10780	20176	13038.6	0.244218	0.999388	NA	5483	2546
MCU_003405	MCU_003405-RB	Mini-chromosome maintenance complex-binding protein	None	NA	None	-2	Smp_246060	ORT	eled+ neoblasts/GSC progeny/neoblast 1	2	Stem-Germinal cells	2	None	-2	Smp_170990	ORT	NA	-2	None	-2	None	-2	Cluster_6	4	None	-2	None	None	NA	None	-2	None	NA	None	-2	None	NA	None	-2	944	843	1090	906	945.509	-0.0952694	0.999388	NA	495	458
MCU_004236	MCU_004236-RC	PUM-HD domain-containing protein	HDID_0000956001	ORT	None	-2	Smp_098450	ORT	None	-2	NDF+ neurons	-2	None	-2	Smp_098450	ORT	NA	-2	None	-2	None	-2	Cluster_12	-2	None	-2	SMESG000023171	dd_Smed_v4_7389_0	ORT	None	-2	dd_Smed_v6_7389_0	ORT	None	-2	SMED30018034	ORT	None	-2	2091	2234	2079	2370	2196.18	-0.2114	0.999388	NA	1483	845
MCU_009341	MCU_009341-RA	SCP domain-containing protein	HDID_0000858301	UBH	None	-2	Smp_002070	UBH	None	-2	None	-2	None	-2	Smp_002070	UBH	None	-2	None	-2	None	-2	None	-2	None	-2	NA	None	NA	NA	-2	None	NA	NA	-2	None	NA	NA	-2	4	12	6	35	13.6266	1.11821	0.999388	NA	16	0
MCU_005878	MCU_005878-RB	Utp12 domain-containing protein	HDID_0000155001	ORT	None	-2	Smp_136010	ORT	None	-2	None	-2	None	-2	Smp_136010	ORT	None	-2	None	-2	None	-2	Cluster_10	3	None	-2	SMESG000002152	dd_Smed_v4_7978_0	ORT	Neoblast/Neoblast	2	dd_Smed_v6_7978_0	ORT	None	-2	SMED30003242	ORT	None	-2	2062	2481	1993	1999	2148.95	-0.435227	0.836514	NA	1746	644
MCOS_0000847401	MCOS_0000847401-mRNA-1	40S ribosomal protein S29	HDID_0001067201	RBH	None	-2	None	NA	NA	-2	NA	-2	NA	-2	None	NA	NA	-2	NA	-2	NA	-2	NA	-2	NA	-2	NA	dd_Smed_v4_214_0_1	RBH	Intestine/Intestine/Protonephridia	-2	dd_Smed_v6_214_0_1	RBH	None	-2	SMED30033336	RBH	None@None@None@	-2	25668	17786	22344	23940	22516.9	-0.171368	0.999388	NA	4087	1772
MCU_009789	MCU_009789-RA	USP domain-containing protein	None	NA	None	-2	Smp_152000	ORT	None	-2	None	-2	None	-2	Smp_152000	ORT	NA	-2	None	-2	None	-2	Cluster_9	-2	None	-2	None	None	NA	None	-2	None	NA	None	-2	None	NA	None	-2	2152	2967	2470	3045	2650.03	-0.138954	0.999388	NA	1745	559
MCU_006557	MCU_006557-RA	Ribosomal protein S21	HDID_0000524101	ORT	None	-2	None	ORT	None	-2	None	-2	None	-2	None	NA	None	-2	None	-2	None	-2	None	-2	None	-2	SMESG000059504	dd_Smed_v4_1993_0	ORT	None	-2	dd_Smed_v6_1993_0	ORT	None	-2	SMED30035873	ORT	None	-2	876	785	915	1305	961.383	0.161094	0.999388	NA	422	206
MCU_012172	MCU_012172-RA	Eukaryotic translation initiation factor 6 (eIF-6)	HDID_0000435101	ORT	None	-2	Smp_198420	ORT	S1 progeny	1	Ambiguous 1	-2	None	-2	Smp_080740	ORT	None	-2	None	-2	None	-2	Cluster_7	2	None	-2	SMESG000004543	dd_Smed_v4_4140_0	ORT	None	-2	dd_Smed_v6_4140_0	ORT	None	-2	SMED30025060	ORT	None	-2	6111	5985	6009	6493	6161.19	-0.206412	0.999388	NA	4287	2212
MCU_010807	MCU_010807-RD	Cytosol aminopeptidase (EC 3.4.13.23) (Cysteinylglycine-S-conjugate dipeptidase) (Leucine aminopeptidase 3) (Leucyl aminopeptidase) (Proline aminopeptidase) (Prolyl aminopeptidase)	HDID_0000891801	ORT	None	-2	None	ORT	None	-2	None	-2	None	-2	None	NA	None	-2	None	-2	None	-2	None	-2	None	-2	None	None	NA	None	-2	None	NA	None	-2	None	NA	None	-2	4389	5160	4698	4193	4633.23	-0.351635	0.999388	NA	1911	1111
MCU_011222	MCU_011222-RA	10 kDa heat shock protein, mitochondrial (10 kDa chaperonin) (Chaperonin 10)	HDID_0000556101	ORT	None	-2	Smp_097380	ORT	early vitellocytes/GSC progeny/GSCs/S1/S1 progeny	2	Parenchymal 2/MyoD+ muscle/Positional muscle	-2	None	-2	Smp_097380	ORT	None	-2	Conserved	2	None	-2	Cluster_10	3	None	-2	SMESG000000556	dd_Smed_v4_421_0	ORT	Neoblast/Epidermal/Epidermal/Cathepsin+ cell/Neoblast/Intestine/Intestine/Neoblast	2	dd_Smed_v6_421_0	ORT	neoblast 1/neoblast 5/neoblast 6/neoblast 10/activated early epidermal progenitors/parenchymal progenitors	2	SMED30026539	ORT	SL6	2.1	1391	1422	1601	1450	1465.55	-0.134915	0.999388	NA	1285	786
MCU_006641	MCU_006641-RA	DUF5745 domain-containing protein	HDID_0000469501	ORT	None	-2	None	ORT	None	-2	None	-2	None	-2	None	NA	None	-2	None	-2	None	-2	None	-2	None	-2	None	None	NA	None	-2	None	NA	None	-2	None	NA	None	-2	1032	1229	1154	979	1103.37	-0.332237	0.999388	NA	845	267
MCU_002102	MCU_002102-RA	Eukaryotic translation initiation factor 3 subunit B (eIF3b) (Eukaryotic translation initiation factor 3 subunit 9)	HDID_0000229101	ORT	None	-2	Smp_058460	ORT	None	-2	None	-2	None	-2	Smp_058460	ORT	NA	-2	Conserved	2	None	-2	Cluster_10	3	None	-2	SMESG000069603	dd_Smed_v4_2302_0	ORT	Epidermal	-2	dd_Smed_v6_2302_0	ORT	None	-2	SMED30025010	ORT	None	-2	13561	16822	15534	14115	15045.4	-0.282671	0.999388	NA	7294	3346
MCU_012528	MCU_012528-RA	SWIB/MDM2 domain-containing protein	None	NA	None	-2	Smp_006830	ORT	None	-2	Ambiguous 1/Ambiguous 2	-2	None	-2	Smp_006830	ORT	None	-2	None	-2	None	-2	Cluster_10	3	None	-2	SMESG000064350	dd_Smed_v4_7810_0	ORT	None	-2	dd_Smed_v6_7810_0	ORT	None	-2	SMED30032516	ORT	None	-2	901	970	1179	2005	1237.1	0.513084	0.974164	NA	862	382
MCU_002129	MCU_002129-RA	PHD and RING finger domain-containing protein 1	HDID_0000500101	ORT	None	-2	Smp_319120	ORT	None	-2	Ambiguous 1/Ambiguous 2	-2	None	-2	Smp_319120	ORT	None	-2	None	-2	None	-2	None	-2	None	-2	None	None	NA	None	-2	None	NA	None	-2	None	NA	None	-2	1818	2610	1993	2517	2231.82	-0.21915	0.999388	NA	1919	788
MCU_001764	MCU_001764-RA	60S ribosomal protein L27a	HDID_0000190301	ORT	None	-2	Smp_325920	ORT	None	-2	Stem-Germinal cells	2	None	-2	Smp_325920	ORT	None	-2	None	-2	None	-2	None	-2	None	-2	SMESG000005086;SMESG000034631	dd_Smed_v4_155_1;dd_Smed_v4_79549_0	ORT	Neoblast/Epidermal/Neoblast/Intestine/Intestine/Neoblast@None@	2	dd_Smed_v6_155_1;dd_Smed_v6_79549_0	ORT	neoblast 1/neoblast 4/neoblast 9/epidermis DVb neoblast/gut progenitors@None@	2	SMED30016163;SMED30013670	ORT	None@None@	-2	33443	25531	28526	28358	29179.5	-0.31176	0.999388	NA	11400	5843
MCU_013621	MCU_013621-RA	Dynein light chain	HDID_0000388601	ORT	Downregulated	1	None	ORT	None	-2	None	-2	None	-2	None	NA	None	-2	None	-2	None	-2	None	-2	None	-2	SMESG000017229;SMESG000024024;SMESG000024590;SMESG000055678;SMESG000055686;SMESG000055711;SMESG000055712;SMESG000055713;SMESG000065748	None	NA	None	-2	None	NA	None	-2	SMED30004192	ORT	None	-2	159568	162863	218559	181830	179616	0.0606949	0.999388	NA	11360	12133
MCU_010434	MCU_010434-RA	RING-type domain-containing protein	HDID_0000598301	ORT	None	-2	None	ORT	None	-2	None	-2	None	-2	None	NA	None	-2	None	-2	None	-2	None	-2	None	-2	None	None	NA	None	-2	None	NA	None	-2	None	NA	None	-2	259	156	131	136	175.26	-0.900767	0.612998	NA	256	162
MCU_006528	MCU_006528-RA	ATP synthase F1 subunit epsilon	None	NA	NA	-2	Smp_064330	RBH	None	-2	Stem-Germinal cells/Parenchymal 2	1	None	-2	Smp_064330	RBH	None	-2	None	-2	None	-2	Cluster_9	-2	None	-2	NA	dd_Smed_v4_710_0_1	RBH	Intestine	-2	dd_Smed_v6_710_0_1	RBH	None	-2	SMED30009369	RBH	None@None@None@	-2	1593	1220	1452	2735	1726.98	0.311187	0.999388	NA	534	345
MCU_013721	MCU_013721-RA	SCP domain-containing protein	HDID_0000796901	UBH	None	-2	None	NA	NA	-2	NA	-2	NA	-2	None	NA	NA	-2	NA	-2	NA	-2	NA	-2	NA	-2	NA	None	NA	NA	-2	None	NA	NA	-2	None	NA	NA	-2	12	21	20	30	20.3451	0.355935	0.999388	NA	36	1
MCU_003421	MCU_003421-RA	Thioredoxin_16 domain-containing protein	HDID_0000263601	ORT	None	-2	None	ORT	None	-2	None	-2	None	-2	None	NA	None	-2	None	-2	None	-2	None	-2	None	-2	None	None	NA	None	-2	None	NA	None	-2	None	NA	None	-2	3819	4626	5179	4121	4426.26	-0.108198	0.999388	NA	1432	519
MCU_005388	MCU_005388-RA	SCP domain-containing protein	HDID_0000796901	UBH	None	-2	Smp_002060	UBH	None	-2	None	-2	None	-2	Smp_002060	UBH	None	-2	None	-2	None	-2	None	-2	None	-2	NA	None	NA	NA	-2	None	NA	NA	-2	None	NA	NA	-2	226	131	221	139	180.79	-0.2509	0.999388	NA	41	8
MCU_013384	MCU_013384-RA	60S ribosomal protein L36	None	NA	None	-2	Smp_063300	ORT	None	-2	Parenchymal 2/Stem-Germinal cells	2	None	-2	Smp_063300	ORT	None	-2	None	-2	None	-2	Cluster_10	3	None	-2	SMESG000010156	dd_Smed_v4_105_0	ORT	Neoblast/Epidermal/Cathepsin+ cell/Neoblast/Intestine/Intestine/Neoblast	2	dd_Smed_v6_105_0	ORT	neoblast 1/pharynx cell type progenitors	2	SMED30031646	ORT	None	-2	18443	15326	16477	16239	16728.4	-0.303304	0.999388	NA	4858	2605
MCU_014711	MCU_014711-RA	Uncharacterized protein	None	NA	NA	-2	None	NA	NA	-2	NA	-2	NA	-2	None	NA	NA	-2	NA	-2	NA	-2	NA	-2	NA	-2	NA	None	NA	NA	-2	None	NA	NA	-2	None	NA	NA	-2	177	152	141	212	170.651	-0.156655	0.999388	NA	61	49
MCU_010463	MCU_010463-RA	COesterase domain-containing protein	HDID_0000252701	UBH	None	-2	Smp_136690	UBH	neuron 14/neuron 3	-2	None	-2	None	-2	Smp_136690	UBH	None	-2	None	-2	None	-2	Cluster_15	-2	None	-2	NA	None	NA	NA	-2	None	NA	NA	-2	None	NA	NA	-2	44	50	44	68	51.1794	0.000616343	0.999617	NA	168	18
MCU_002782	MCU_002782-RA	Uncharacterized protein	None	NA	NA	-2	None	NA	NA	-2	NA	-2	NA	-2	None	NA	NA	-2	NA	-2	NA	-2	NA	-2	NA	-2	NA	None	NA	NA	-2	None	NA	NA	-2	None	NA	NA	-2	6	2	1	9	4.49516	0.0412226	NA	NA	36	11
MCU_001119	MCU_001119-RD	Eukaryotic translation initiation factor 3 subunit C (eIF3c) (Eukaryotic translation initiation factor 3 subunit 8)	HDID_0001008201	ORT	None	-2	Smp_000480	ORT	None	-2	None	-2	None	-2	Smp_000480	ORT	None	-2	None	-2	None	-2	Cluster_10	3	None	-2	SMESG000025475;SMESG000025491	dd_Smed_v4_16848_0	ORT	None	-2	dd_Smed_v6_16848_0	ORT	None	-2	SMED30007934	ORT	None	-2	3401	3617	4042	6315	4279.04	0.307609	0.999388	NA	3990	2061
MCU_011281	MCU_011281-RA	Eukaryotic translation initiation factor 3 subunit I (eIF3i)	HDID_0000005401	ORT	None	-2	Smp_006000	ORT	S1 progeny	1	Ambiguous 1/Ambiguous 2	-2	None	-2	Smp_101200	ORT	None	-2	None	-2	None	-2	None	-2	None	-2	SMESG000034899	dd_Smed_v4_721_0;dd_Smed_v4_1152_2	ORT	Epidermal/Neoblast@Neural/Neural/Neural@	2	dd_Smed_v6_721_0;dd_Smed_v6_1152_2	ORT	None@None@	-2	SMED30034258;SMED30009656	ORT	None@None@	-2	7519	8944	8825	7920	8311.29	-0.223856	0.999388	NA	2529	1135
MCU_009482	MCU_009482-RA	Nucleolar protein 10	None	NA	None	-2	Smp_093320	ORT	None	-2	Stem-Germinal cells/Parenchymal 2	2	None	-2	Smp_093320	ORT	None	-2	None	-2	None	-2	Cluster_9	-2	None	-2	None	None	NA	None	-2	None	NA	None	-2	None	NA	None	-2	972	1020	1189	1016	1047.86	-0.104621	0.999388	NA	226	171
MCU_008393	MCU_008393-RA	Mitochondrial import receptor subunit TOM20 homolog	None	NA	None	-2	None	ORT	None	-2	None	-2	None	-2	None	NA	None	-2	None	-2	None	-2	None	-2	None	-2	SMESG000047476	dd_Smed_v4_2684_0	ORT	Neoblast/Neoblast/Neoblast	2	dd_Smed_v6_2684_0	ORT	None	-2	SMED30008103	ORT	None	-2	4865	4315	4661	4274	4554.76	-0.294641	0.999388	NA	911	512
MCU_003150	MCU_003150-RA	ARF7EP_C domain-containing protein	HDID_0000869701	ORT	None	-2	Smp_044470	ORT	neuron 19	-2	Meg4+ cells/Parenchymal 1/Ambiguous 2	-2	None	-2	Smp_044470	ORT	None	-2	None	-2	None	-2	Cluster_12	-2	delta	2	None	None	NA	None	-2	None	NA	None	-2	None	NA	None	-2	1272	1504	1551	1693	1497.28	-0.024793	0.999388	NA	456	288
MCU_006347	MCU_006347-RA	Uncharacterized protein	HDID_0001060401	UBH	None	-2	Smp_134860	UBH	None	-2	None	-2	None	-2	Smp_134860	UBH	None	-2	Conserved	0	None	-2	Cluster_9	-2	None	-2	NA	None	NA	NA	-2	None	NA	NA	-2	None	NA	NA	-2	272	296	345	271	295.816	-0.132951	0.999388	NA	68	41
MCU_004670	MCU_004670-RB	EIF2B_5 domain-containing protein	HDID_0000969101	ORT	None	-2	Smp_103460	ORT	None	-2	None	-2	None	-2	Smp_103460	ORT	None	-2	None	-2	None	-2	Cluster_9	-2	None	-2	SMESG000078141	dd_Smed_v4_3764_0	ORT	None	-2	dd_Smed_v6_3764_0	ORT	None	-2	SMED30029734	ORT	None	-2	3475	4530	5092	3852	4222.75	-0.0852865	0.999388	NA	1535	853
MCU_005637	MCU_005637-RA	Serine/threonine-protein phosphatase (EC 3.1.3.16)	None	NA	None	-2	Smp_035580	ORT	None	-2	Ambiguous 1	-2	None	-2	Smp_035580	ORT	None	-2	None	-2	None	-2	Cluster_11	-2	psi	2	SMESG000015282;SMESG000064666	NoSmed14	ORT	None	-2	NoSmed14	ORT	None	-2	NoSmed14	ORT	None	-2	3767	5993	5240	5679	5139.87	-0.0804858	0.999388	NA	2732	1531
MCU_014595	MCU_014595-RA	Uncharacterized protein	None	NA	NA	-2	None	NA	NA	-2	NA	-2	NA	-2	None	NA	NA	-2	NA	-2	NA	-2	NA	-2	NA	-2	NA	None	NA	NA	-2	None	NA	NA	-2	None	NA	NA	-2	765	547	446	530	583.148	-0.688534	0.502725	NA	1162	781
MCU_006692	MCU_006692-RA	39S ribosomal protein L55, mitochondrial	HDID_0000967201	ORT	None	-2	Smp_130490	ORT	None	-2	None	-2	None	-2	Smp_130490	ORT	None	-2	None	-2	None	-2	Cluster_9	-2	None	-2	SMESG000021850	dd_Smed_v4_4982_0	ORT	None	-2	dd_Smed_v6_4982_0	ORT	None	-2	SMED30005801	ORT	None	-2	517	626	655	560	588.996	-0.159764	0.999388	NA	183	67
MCU_011338	MCU_011338-RA	Elongation factor 1-alpha	HDID_0000227301;HDID_0000227401	ORT	None@None@	-2	Smp_303500;Smp_308370	ORT	None@None@	-2	Actin 2 muscle/MyoD+ muscle/7b2-pc2+ neurons@Stem-Germinal cells/7b2-pc2+ neurons/Actin 2 muscle@	2	None@None@	-2	Smp_099870	ORT	None	-2	None	-2	None	-2	Cluster_10	3	None	-2	SMESG000052648;SMESG000061099;SMESG000061164;SMESG000078056	NoSmed14	ORT	None	-2	NoSmed14	ORT	None	-2	NoSmed14	ORT	None	-2	782080	854945	938836	875304	861163	-0.102397	0.999388	NA	232638	137513
MCU_011251	MCU_011251-RA	Uncharacterized protein	None	NA	NA	-2	None	NA	NA	-2	NA	-2	NA	-2	None	NA	NA	-2	NA	-2	NA	-2	NA	-2	NA	-2	NA	None	NA	NA	-2	None	NA	NA	-2	None	NA	NA	-2	5	2	4	2	3.3138	-0.490247	NA	NA	15	2
MCU_004287	MCU_004287-RA	rRNA biogenesis protein RRP36	HDID_0000681701	ORT	None	-2	Smp_026300	ORT	None	-2	Parenchymal 2	-2	None	-2	Smp_026300	ORT	None	-2	None	-2	None	-2	Cluster_9	-2	None	-2	None	None	NA	None	-2	None	NA	None	-2	None	NA	None	-2	417	462	465	1317	645.816	0.764093	0.923149	NA	414	183
MCU_005265	MCU_005265-RA	Dolichyl-diphosphooligosaccharide--protein glycosyltransferase subunit DAD1 (Oligosaccharyl transferase subunit DAD1)	HDID_0000183001	ORT	Downregulated	1	Smp_020770	ORT	early tsp-2+/egc+/late vitellocytes/meg-1+/prom2+/sm13+/zfp-1-1+	1	Tegument 1/Parenchymal 2	-2	None	-2	Smp_020770	ORT	None	-2	None	-2	None	-2	Cluster_8	-2	None	-2	SMESG000050730	dd_Smed_v4_2109_1	ORT	Epidermal/Epidermal/Cathepsin+ cell/Muscle/Epidermal	-2	dd_Smed_v6_2109_1	ORT	epidermis DVb	-2	SMED30028353	ORT	None	-2	1531	2032	2138	2055	1927.01	-0.011272	0.999388	NA	600	240
MCU_007232	MCU_007232-RA	60S ribosomal protein L39	None	NA	NA	-2	None	NA	NA	-2	NA	-2	NA	-2	None	NA	NA	-2	NA	-2	NA	-2	NA	-2	NA	-2	NA	dd_Smed_v4_67236_0_1	RBH	None	0	dd_Smed_v6_67236_0_1	RBH	None	-2	None	NA	NA	-2	6207	5150	5556	7215	6027.94	-0.0897126	0.999388	NA	1758	496
MCU_008137	MCU_008137-RA	Mediator of RNA polymerase II transcription subunit 11	HDID_0000249801	UBH	None	-2	None	NA	NA	-2	NA	-2	NA	-2	None	NA	NA	-2	NA	-2	NA	-2	NA	-2	NA	-2	NA	None	NA	NA	-2	None	NA	NA	-2	None	NA	NA	-2	13	5	2	3	6.1271	-2.1218	NA	NA	0	13
MCU_004062	MCU_004062-RB	Utp21 domain-containing protein	HDID_0000480101	ORT	None	-2	Smp_267100	ORT	None	-2	Parenchymal 1/gnai+ neurons	-2	None	-2	Smp_168920,Smp_186640	ORT	None@None@	-2	None@None@	-2	None@None@	-2	Cluster_7@Cluster_10@	3	None@None@	-2	SMESG000037091	dd_Smed_v4_6943_0	ORT	None	-2	dd_Smed_v6_6943_0	ORT	None	-2	SMED30025781	ORT	None	-2	799	881	915	874	867.01	-0.159879	0.999388	NA	571	507
MCU_005266	MCU_005266-RA	Ribosomal_L16 domain-containing protein	HDID_0000182901	ORT	None	-2	Smp_013200	ORT	early vitellocytes/S1/S1 progeny	1	Stem-Germinal cells/Parenchymal 2	2	None	-2	Smp_013200	ORT	None	-2	None	-2	None	-2	Cluster_10	3	None	-2	SMESG000008153;SMESG000008177	dd_Smed_v4_130_0	ORT	Neoblast/Intestine/Intestine/Neoblast	2	dd_Smed_v6_130_0	ORT	None	-2	SMED30018186	ORT	None	-2	63918	63600	60453	54175	61031.5	-0.406461	0.835742	NA	16665	8513
MCU_004508	MCU_004508-RA	BHLH domain-containing protein	HDID_0000236101	RBH	Downregulated	0	Smp_155360	RBH	muscle 4/muscle 5/muscle 6/neuron 16/neuron 3/neuron 5	-2	gnai+ neurons/7b2-pc2+ neurons/Ambiguous 2	-2	None	-2	Smp_155360	RBH	None	-2	None	-2	None	-2	Cluster_11	-2	None	-2	NA	dd_Smed_v4_11911_0_1	RBH	Neural/Neural/Neural/Protonephridia/Neural/Neural	-2	dd_Smed_v6_11911_0_1	RBH	None	-2	SMED30010638	RBH	None@None@None@	-2	723	1034	838	841	860.635	-0.310251	0.999388	NA	348	155
MCU_004510	MCU_004510-RA	TF_AP-2 domain-containing protein	HDID_0000340101	ORT	None	-2	Smp_157840	ORT	None	-2	None	-2	None	-2	Smp_157840	ORT	None	-2	None	-2	None	-2	None	-2	None	-2	SMESG000022356	dd_Smed_v4_15104_0	ORT	None	-2	dd_Smed_v6_15104_0	ORT	None	-2	SMED30020522	ORT	None	-2	31	34	14	14	24.1106	-1.46598	0.999388	NA	24	10
MCU_002198	MCU_002198-RA	Dihydrolipoamide acetyltransferase component of pyruvate dehydrogenase complex (EC 2.3.1.-)	None	NA	None	-2	Smp_066410	ORT	None	-2	Ambiguous 2/NDF+ neurons	-2	None	-2	Smp_066410	ORT	None	-2	Conserved	2	None	-2	Cluster_12	-2	None	-2	None	None	NA	None	-2	None	NA	None	-2	None	NA	None	-2	924	1881	1463	1177	1360.9	-0.32292	0.999388	NA	497	343
MCU_005848	MCU_005848-RA	RRM domain-containing protein	HDID_0000769701	ORT	None	-2	Smp_133470	ORT	None	-2	None	-2	None	-2	Smp_133470	ORT	None	-2	None	-2	None	-2	Cluster_10	3	None	-2	None	None	NA	None	-2	None	NA	None	-2	None	NA	None	-2	579	1014	864	1280	920.502	0.186587	0.999388	NA	881	622
MCU_002387	MCU_002387-RA	Uncharacterized protein	HDID_0000363801	ORT	None	-2	None	ORT	None	-2	None	-2	None	-2	None	NA	None	-2	None	-2	None	-2	None	-2	None	-2	None	None	NA	None	-2	None	NA	None	-2	None	NA	None	-2	1661	1943	1705	1755	1772.26	-0.308335	0.999388	NA	508	197
MCU_007841	MCU_007841-RA	Ribosomal protein S9	HDID_0000170201	ORT	None	-2	Smp_333040	ORT	None	-2	NDF+ neurons	-2	None	-2	Smp_164790,Smp_164780	ORT	None@None@	-2	None@None@	-2	None@None@	-2	Cluster_7@Cluster_12@	2	None@None@	-2	SMESG000018935	dd_Smed_v4_2348_0	ORT	Neoblast/Neoblast/Neoblast	2	dd_Smed_v6_2348_0	ORT	None	-2	SMED30033211	ORT	None	-2	2986	3455	3238	3539	3303.13	-0.176686	0.999388	NA	1524	696
MCU_003117	MCU_003117-RA	Mitochondrial import receptor subunit TOM22 homolog	HDID_0000884701	ORT	None	-2	Smp_030920	ORT	None	-2	NDF+ neurons	-2	None	-2	Smp_030920	ORT	None	-2	None	-2	None	-2	Cluster_12	-2	None	-2	None	None	NA	None	-2	None	NA	None	-2	None	NA	None	-2	1806	2091	1994	1874	1945.81	-0.260074	0.999388	NA	702	456
MCU_007258	MCU_007258-RA	40S ribosomal protein S6	None	NA	None	-2	Smp_053130	ORT	S1 progeny	1	Stem-Germinal cells/Parenchymal 2	2	None	-2	Smp_053130	ORT	None	-2	None	-2	None	-2	Cluster_10	3	None	-2	SMESG000000674	dd_Smed_v4_178_0	ORT	Neoblast/Neoblast/Intestine/Intestine/Neoblast	2	dd_Smed_v6_178_0	ORT	neoblast 1/neoblast 3/gut progenitors	2	SMED30013018	ORT	None	-2	49088	45891	51868	53700	50095.9	-0.102494	0.999388	NA	19583	10111
MCU_007975	MCU_007975-RA	CTP_synth_N domain-containing protein	HDID_0000468101;HDID_0000990301;HDID_0001055301	ORT	None@None@None@	-2	Smp_311050	ORT	parenchyma 2	-2	Meg4+ cells	-2	None	-2	Smp_134650	ORT	NA	-2	None	-2	None	-2	Cluster_10	3	None	-2	SMESG000012989	dd_Smed_v4_5375_0	ORT	Neoblast/Neoblast/Neoblast	2	dd_Smed_v6_5375_0	ORT	None	-2	SMED30033929	ORT	None	-2	241	308	295	330	292.116	-0.0610226	0.999388	NA	548	322
MCU_006956	MCU_006956-RA	DNA topoisomerase (EC 5.6.2.1)	HDID_0000490301;HDID_0000509401;HDID_0000601701;HDID_0000655301	ORT	None@None@None@None@	-2	Smp_243670	ORT	None	-2	None	-2	None	-2	Smp_169790	ORT	None	-2	Conserved	2	None	-2	Cluster_12	-2	None	-2	SMESG000002574	dd_Smed_v4_3597_0	ORT	None	-2	dd_Smed_v6_3597_0	ORT	None	-2	SMED30033081	ORT	None	-2	3277	3544	3486	2876	3315.16	-0.350773	0.999388	NA	1527	799
MCU_008134	MCU_008134-RA	Uncharacterized protein	HDID_0000364301	RBH	None	-2	Smp_157140	RBH	None	-2	None	-2	None	-2	Smp_157140	RBH	None	-2	Conserved	1	None	-2	Cluster_10	1.3	None	-2	NA	None	NA	NA	-2	None	NA	NA	-2	None	NA	NA	-2	937	942	891	965	937.157	-0.271111	0.999388	NA	1442	855
MCU_011844	MCU_011844-RA	Uncharacterized protein	HDID_0000815001	UBH	None	-2	Smp_170280	UBH	muscle 1/parenchyma 1/parenchyma 2	-2	None	-2	None	-2	Smp_170280	UBH	NA	-2	None	-2	None	-2	Cluster_13	0.2	None	-2	NA	None	NA	NA	-2	None	NA	NA	-2	None	NA	NA	-2	3715	5582	4551	5259	4762.66	-0.166556	0.999388	NA	3345	1098
MCU_002960	MCU_002960-RA	Eukaryotic translation initiation factor 2 subunit 1 (Eukaryotic translation initiation factor 2 subunit alpha)	HDID_0000771801	ORT	None	-2	Smp_093750	ORT	None	-2	None	-2	None	-2	Smp_093750	ORT	None	-2	None	-2	None	-2	Cluster_10	3	None	-2	SMESG000004497;SMESG000055616	dd_Smed_v4_7212_0;dd_Smed_v4_2437_0	ORT	None@None@	-2	dd_Smed_v6_7212_0;dd_Smed_v6_2437_0	ORT	None@None@	-2	SMED30001987	ORT	None	-2	10830	11569	11411	12255	11518	-0.172513	0.999388	NA	2632	1447
MCU_001584	MCU_001584-RA	Nucleoporin_C domain-containing protein	HDID_0000053301;HDID_0000443201	ORT	None@None@	-2	None	ORT	None	-2	None	-2	None	-2	None	NA	None	-2	None	-2	None	-2	None	-2	None	-2	None	None	NA	None	-2	None	NA	None	-2	None	NA	None	-2	1680	1990	1935	1595	1806.65	-0.304212	0.999388	NA	1178	668
MCU_002149	MCU_002149-RA	DnaJ homolog subfamily C member 2	HDID_0000139701	ORT	None	-2	Smp_105960	ORT	None	-2	Parenchymal 1	-2	None	-2	Smp_105960	ORT	None	-2	None	-2	None	-2	Cluster_7	2	None	-2	SMESG000075593	dd_Smed_v4_1811_0;dd_Smed_v4_7524_1;dd_Smed_v4_27316_0	ORT	None@None@None@	-2	dd_Smed_v6_1811_0;dd_Smed_v6_7524_1;dd_Smed_v6_27316_0	ORT	None@None@None@	-2	SMED30031156;SMED30005549	ORT	None@None@	-2	1890	2262	1932	2357	2110.03	-0.202959	0.999388	NA	1510	725
MCU_012025	MCU_012025-RA	SCP domain-containing protein	HDID_0000594001	ORT	None	-2	None	ORT	None	-2	None	-2	None	-2	None	NA	None	-2	None	-2	None	-2	None	-2	None	-2	None	None	NA	None	-2	None	NA	None	-2	None	NA	None	-2	12	99	58	51	54.4261	-0.242397	0.999388	NA	85	47
MCU_008053	MCU_008053-RA	Uncharacterized protein	None	NA	NA	-2	None	NA	NA	-2	NA	-2	NA	-2	None	NA	NA	-2	NA	-2	NA	-2	NA	-2	NA	-2	NA	None	NA	NA	-2	None	NA	NA	-2	None	NA	NA	-2	10	10	5	15	10.0167	-0.257277	0.999388	NA	55	7
MCU_004392	MCU_004392-RA	TLC domain-containing protein	HDID_0000074401;HDID_0000074801	ORT	None@None@	-2	None	ORT	None	-2	None	-2	None	-2	None	NA	None	-2	None	-2	None	-2	None	-2	None	-2	None	None	NA	None	-2	None	NA	None	-2	None	NA	None	-2	258	215	288	183	237.39	-0.261171	0.999388	NA	113	33
MCU_014845	MCU_014845-RA	Obg domain-containing protein	HDID_0000577401	RBH	None	-2	Smp_191360	UBH	None	-2	Meg4+ cells/Parenchymal 2	-2	None	-2	Smp_191360	UBH	None	-2	None	-2	None	-2	Cluster_9	-2	None	-2	NA	None	NA	NA	-2	None	NA	NA	-2	None	NA	NA	-2	168	186	166	181	175.788	-0.279956	0.999388	NA	75	57
MCU_000673	MCU_000673-RA	TRASH domain-containing protein	HDID_0001061601	ORT	None	-2	Smp_001830	ORT	None	-2	Stem-Germinal cells	2	None	-2	Smp_001830	ORT	None	-2	None	-2	None	-2	Cluster_10	3	None	-2	SMESG000007869	dd_Smed_v4_172_0	ORT	Neoblast/Epidermal/Neoblast/Intestine/Intestine/Neoblast	2	dd_Smed_v6_172_0	ORT	neoblast 1/neoblast 8/neoblast 11/neoblast 12/epidermis DVb neoblast	2	SMED30005988	ORT	None	-2	24816	22065	23802	32128	25600.7	-0.00293394	0.999388	NA	7516	3532
MCU_013793	MCU_013793-RA	Fibronectin type-III domain-containing protein	HDID_0000984801	UBH	None	-2	None	NA	NA	-2	NA	-2	NA	-2	None	NA	NA	-2	NA	-2	NA	-2	NA	-2	NA	-2	NA	None	NA	NA	-2	None	NA	NA	-2	None	NA	NA	-2	16	30	29	17	22.9647	-0.237678	0.999388	NA	45	12
MCU_004726	MCU_004726-RA	Uncharacterized protein	HDID_0000838601	ORT	None	-2	Smp_158640	ORT	None	-2	Parenchymal 2	-2	None	-2	Smp_158640	ORT	None	-2	None	-2	None	-2	Cluster_9	-2	None	-2	None	None	NA	None	-2	None	NA	None	-2	None	NA	None	-2	797	999	1034	1270	1014.95	0.110558	0.999388	NA	554	168
MCU_007942	MCU_007942-RA	Nucleoporin_N domain-containing protein	HDID_0000539501	ORT	None	-2	Smp_169330	ORT	None	-2	None	-2	None	-2	Smp_169330	ORT	None	-2	Conserved	2	None	-2	Cluster_10	3	None	-2	SMESG000035494	dd_Smed_v4_7844_0	ORT	None	-2	dd_Smed_v6_7844_0	ORT	None	-2	SMED30010978	ORT	None	-2	2237	2140	2159	1747	2089.46	-0.41739	0.974164	NA	1008	747
MCU_000249	MCU_000249-RA	Fanconi-associated nuclease (EC 3.1.4.1)	HDID_0000229401	ORT	None	-2	Smp_129110	ORT	None	-2	Stem-Germinal cells	2	None	-2	Smp_129110	ORT	None	-2	None	-2	None	-2	Cluster_7	2	None	-2	SMESG000022967	dd_Smed_v4_27853_0;dd_Smed_v4_10078_0	ORT	None@None@	-2	dd_Smed_v6_27853_0;dd_Smed_v6_10078_0	ORT	None@None@	-2	SMED30026441	ORT	None	-2	824	705	842	1145	872.452	0.119758	0.999388	NA	257	162
MCU_006579	MCU_006579-RA	Thioredoxin	HDID_0000992301	ORT	None	-2	Smp_008070	ORT	None	-2	Parenchymal 2/Tegument 1	-2	None	-2	Smp_008070	ORT	None	-2	None	-2	None	-2	Cluster_9	-2	None	-2	SMESG000030342;SMESG000039109	dd_Smed_v4_12784_0	ORT	Neural/Neural/Neural	-2	dd_Smed_v6_12784_0	ORT	None	-2	SMED30000004	ORT	None	-2	26864	25894	29331	27283	27360.6	-0.151919	0.999388	NA	4735	2630
MCU_000667	MCU_000667-RA	ribose-phosphate diphosphokinase (EC 2.7.6.1)	HDID_0000083701	ORT	None	-2	Smp_022090	ORT	None	-2	Parenchymal 1	-2	None	-2	Smp_022090	ORT	NA	-2	Conserved	2	None	-2	Cluster_7	2	None	-2	SMESG000008469;SMESG000008493	dd_Smed_v4_2327_0	ORT	Neoblast	2	dd_Smed_v6_2327_0	ORT	None	-2	SMED30002824	ORT	None	-2	2111	2706	3233	2748	2678.07	0.0659148	0.999388	NA	1507	686
MCU_007906	MCU_007906-RA	Cytochrome c oxidase assembly protein COX15	HDID_0000584101;HDID_0001059601	ORT	None@None@	-2	Smp_333090	ORT	None	-2	None	-2	None	-2	Smp_199730,Smp_199720,Smp_147510,Smp_147500	ORT	None@None@None@None@	-2	Conserved@None@Conserved@None@	2	None@None@None@None@	-2	Cluster_12@Cluster_7@Cluster_7@Cluster_7@	2	None@None@None@None@	-2	SMESG000059731;SMESG000059741	dd_Smed_v4_5059_0	ORT	None	-2	dd_Smed_v6_5059_0	ORT	None	-2	SMED30003798	ORT	None	-2	5234	5313	5901	5002	5373.03	-0.204049	0.999388	NA	1704	1273
MCU_008439	MCU_008439-RA	Tr-type G domain-containing protein	HDID_0000184001	ORT	None	-2	Smp_334080	ORT	None	-2	None	-2	None	-2	Smp_143150,Smp_143140	ORT	None@None@	-2	Conserved@Conserved@	2	None@None@	-2	Cluster_10@Cluster_10@	3	None@None@	-2	SMESG000042430;SMESG000076108;SMESG000076126	dd_Smed_v4_89681_0;dd_Smed_v4_69721_0;dd_Smed_v4_66980_0;dd_Smed_v4_62185_0;dd_Smed_v4_16554_0	ORT	None@None@None@None@None@	-2	dd_Smed_v6_89681_0;dd_Smed_v6_69721_0;dd_Smed_v6_66980_0;dd_Smed_v6_62185_0;dd_Smed_v6_16554_0	ORT	None@None@None@None@None@	-2	SMED30008930	ORT	None	-2	121873	131754	134529	122177	127863	-0.233338	0.999388	NA	50070	26040
MCU_012939	MCU_012939-RA	DNA-directed RNA polymerase I subunit RPA49	HDID_0000587801	ORT	None	-2	Smp_246900	ORT	None	-2	None	-2	None	-2	Smp_137830,Smp_137820	ORT	None@None@	-2	None@None@	-2	None@None@	-2	Cluster_10@None@	3	None@None@	-2	None	None	NA	None	-2	None	NA	None	-2	None	NA	None	-2	391	438	471	525	453.559	0.0137997	0.999388	NA	935	572
MCU_002096	MCU_002096-RA	Ribosomal_S17_N domain-containing protein	HDID_0000965001	ORT	None	-2	Smp_032760	ORT	S1 progeny	1	Stem-Germinal cells/Parenchymal 2	2	None	-2	Smp_032760	ORT	None	-2	None	-2	None	-2	Cluster_10	3	None	-2	SMESG000076644	dd_Smed_v4_227_0	ORT	Neoblast/Epidermal/Neoblast/Intestine/Intestine/Neoblast	2	dd_Smed_v6_227_0	ORT	neoblast 1/neoblast 4/neoblast 12/gut progenitors	2	SMED30026979	ORT	None	-2	17758	16360	17249	19548	17737.5	-0.146742	0.999388	NA	8504	3300
MCU_002680	MCU_002680-RA	Phosphate carrier protein, mitochondrial	HDID_0000746701	ORT	None	-2	Smp_083720	ORT	None	-2	Ambiguous 1	-2	None	-2	Smp_083720	ORT	None	-2	None	-2	None	-2	Cluster_10	3	None	-2	None	None	NA	None	-2	None	NA	None	-2	None	NA	None	-2	15095	17790	16151	15989	16301.2	-0.282134	0.999388	NA	5418	2275
MCU_003454	MCU_003454-RA	40S ribosomal protein S18	HDID_0000025501	ORT	None	-2	Smp_074780	ORT	early vitellocytes/S1 progeny	1	Stem-Germinal cells/Parenchymal 2	2	None	-2	Smp_074780	ORT	None	-2	None	-2	None	-2	Cluster_10	3	None	-2	SMESG000004171;SMESG000039926	dd_Smed_v4_99_0;dd_Smed_v4_4755_0	ORT	Neoblast/Neoblast/Intestine/Muscle/Intestine/Neoblast@Neural/Neural/Neural@	2	dd_Smed_v6_99_0;dd_Smed_v6_4755_0	ORT	neoblast 1/neoblast 3/neoblast 9/epidermis DVb neoblast@None@	2	SMED30002598	ORT	None	-2	16570	14898	16234	18188	16474.2	-0.126888	0.999388	NA	8597	4158
MCU_012234	MCU_012234-RA	Uncharacterized protein	None	NA	NA	-2	None	NA	NA	-2	NA	-2	NA	-2	None	NA	NA	-2	NA	-2	NA	-2	NA	-2	NA	-2	NA	None	NA	NA	-2	None	NA	NA	-2	None	NA	NA	-2	6169	5470	7590	7062	6535.58	0.0764273	0.999388	NA	1904	2778
MCU_009286	MCU_009286-RA	Uncharacterized protein	None	NA	NA	-2	None	NA	NA	-2	NA	-2	NA	-2	None	NA	NA	-2	NA	-2	NA	-2	NA	-2	NA	-2	NA	None	NA	NA	-2	None	NA	NA	-2	None	NA	NA	-2	5	6	14	17	10.0813	1.24449	0.999388	NA	40	6
MCU_014078	MCU_014078-RA	Uncharacterized protein	None	NA	NA	-2	None	NA	NA	-2	NA	-2	NA	-2	None	NA	NA	-2	NA	-2	NA	-2	NA	-2	NA	-2	NA	None	NA	NA	-2	None	NA	NA	-2	None	NA	NA	-2	18	19	32	30	24.2765	0.493265	0.999388	NA	32	6
MCU_013522	MCU_013522-RA	RNA helicase	HDID_0000301901	ORT	None	-2	Smp_123410	ORT	None	-2	None	-2	None	-2	Smp_123410	ORT	NA	-2	None	-2	None	-2	Cluster_12	-2	None	-2	SMESG000018018	dd_Smed_v4_6096_0	ORT	None	-2	dd_Smed_v6_6096_0	ORT	None	-2	SMED30035350	ORT	None	-2	1101	1527	1485	1273	1344.45	-0.174933	0.999388	NA	741	461
MCU_002694	MCU_002694-RA	Protein arginine N-methyltransferase 5	HDID_0000078701	ORT	None	-2	Smp_171150	ORT	None	-2	None	-2	None	-2	Smp_171150	ORT	None	-2	Conserved	2	None	-2	Cluster_7	2	None	-2	SMESG000023057	dd_Smed_v4_8688_0	ORT	Neoblast/Neoblast	2	dd_Smed_v6_8688_0	ORT	None	-2	SMED30014738	ORT	None	-2	1418	1113	1231	1224	1255.12	-0.302799	0.999388	NA	803	624
MCU_005007	MCU_005007-RA	Ribosomal protein L15	HDID_0000081001	ORT	None	-2	Smp_032260	ORT	S1 progeny	1	Stem-Germinal cells	2	None	-2	Smp_032260	ORT	None	-2	None	-2	None	-2	Cluster_10	3	None	-2	SMESG000056940	dd_Smed_v4_193_0	ORT	Neoblast/Neoblast/Intestine/Intestine/Neoblast	2	dd_Smed_v6_193_0	ORT	neoblast 1/neoblast 2/neoblast 10/epidermis DVb neoblast/parenchymal progenitors/gut progenitors	2	SMED30001495	ORT	None	-2	59812	60346	60957	60441	60556.1	-0.238081	0.999388	NA	16182	9629
MCU_013899	MCU_013899-RA	BUB1 N-terminal domain-containing protein	HDID_0000967501	RBH	None	-2	Smp_336800	RBH	GSC progeny	0.2	None	-2	None	-2	Smp_210110,Smp_210100	RBH	None	-2	None	-2	None	-2	None	-2	None	-2	NA	None	NA	NA	-2	None	NA	NA	-2	None	NA	NA	-2	67	98	91	86	85.2371	-0.143329	0.999388	NA	81	19
MCOS_0000029401	MCOS_0000029401-mRNA-1	Uncharacterized protein	HDID_0000355501	ORT	None	-2	None	ORT	None	-2	None	-2	None	-2	None	NA	None	-2	None	-2	None	-2	None	-2	None	-2	None	None	NA	None	-2	None	NA	None	-2	None	NA	None	-2	1493	1585	2017	1873	1729.28	0.0864652	0.999388	NA	860	206
MCU_002374	MCU_002374-RA	PCI domain-containing protein	HDID_0000850901	ORT	None	-2	Smp_020050	ORT	None	-2	Ambiguous 2	-2	None	-2	Smp_020050	ORT	None	-2	Conserved	2	None	-2	Cluster_12	-2	None	-2	SMESG000023422	dd_Smed_v4_4989_0	ORT	None	-2	dd_Smed_v6_4989_0	ORT	None	-2	SMED30032295	ORT	None	-2	1816	2366	2563	2368	2264.49	-0.00869847	0.999388	NA	1353	649
MCU_006927	MCU_006927-RA	Protein kinase domain-containing protein	HDID_0000090101	ORT	None	-2	Smp_094250	ORT	None	-2	None	-2	None	-2	Smp_094250	ORT	None	-2	Conserved	2	None	-2	Cluster_7	2	None	-2	SMESG000051515	dd_Smed_v4_9662_0;dd_Smed_v4_413_0	ORT	None@Protonephridia/Intestine@	-2	dd_Smed_v6_9662_0;dd_Smed_v6_413_0	ORT	None@phagocytes@	-2	SMED30025591	ORT	None	-2	507	950	1067	702	798.769	0.0434522	0.999388	NA	346	156
MCU_005853	MCU_005853-RA	arginine--tRNA ligase (EC 6.1.1.19) (Arginyl-tRNA synthetase)	HDID_0000676001	ORT	None	-2	Smp_133280	ORT	None	-2	None	-2	None	-2	Smp_133280	ORT	None	-2	None	-2	None	-2	Cluster_10	3	None	-2	SMESG000058469	dd_Smed_v4_3682_0	ORT	Epidermal/Epidermal	-2	dd_Smed_v6_3682_0	ORT	None	-2	SMED30032186	ORT	None	-2	9176	11605	10904	9834	10393.9	-0.249877	0.999388	NA	6106	3326
MCU_010183	MCU_010183-RA	U3 small nucleolar RNA-associated protein 15 homolog	HDID_0000888101	ORT	None	-2	Smp_045070;Smp_301600	ORT	None@None@	-2	None@None@	-2	None@None@	-2	Smp_045070	ORT	None	-2	None	-2	None	-2	Cluster_7	2	None	-2	None	None	NA	None	-2	None	NA	None	-2	None	NA	None	-2	670	961	886	986	870.467	-0.0463726	0.999388	NA	993	384
MCU_001809	MCU_001809-RA	40S ribosomal protein S17	HDID_0000720501	ORT	None	-2	Smp_055050	ORT	None	-2	Stem-Germinal cells/Parenchymal 2	2	None	-2	Smp_055050	ORT	None	-2	None	-2	None	-2	Cluster_9	-2	None	-2	SMESG000037102	dd_Smed_v4_195_0	ORT	Neoblast/Epidermal/Cathepsin+ cell/Neoblast/Intestine/Intestine/Neoblast	2	dd_Smed_v6_195_0	ORT	neoblast 1	2	SMED30002369	ORT	None	-2	15721	14123	14330	16488	15205.3	-0.210156	0.999388	NA	6930	2751
MCU_006856	MCU_006856-RA	Ribosomal_L7Ae domain-containing protein	HDID_0000051901	ORT	None	-2	Smp_104660	ORT	S1 progeny	1	Stem-Germinal cells/Parenchymal 2	2	None	-2	Smp_104660	ORT	None	-2	Conserved	2	None	-2	Cluster_12	-2	None	-2	None	None	NA	None	-2	None	NA	None	-2	None	NA	None	-2	990	1246	1337	2421	1465.88	0.49853	0.999388	NA	1052	390
MCU_012304	MCU_012304-RA	RING-type E3 ubiquitin transferase (EC 2.3.2.27)	HDID_0000329701	ORT	None	-2	Smp_049970	ORT	None	-2	Ambiguous 1/Ambiguous 2	-2	None	-2	Smp_049970	ORT	None	-2	None	-2	None	-2	Cluster_12	-2	None	-2	SMESG000036540	dd_Smed_v4_1180_0	ORT	Neoblast/Neoblast	2	dd_Smed_v6_1180_0	ORT	None	-2	SMED30024395	ORT	None	-2	2378	2837	3128	3323	2894.36	0.0576772	0.999388	NA	917	336
MCU_005272	MCU_005272-RA	SURP motif domain-containing protein	None	NA	None	-2	Smp_120320;Smp_310950	ORT	None@None@	-2	None@Parenchymal 2@	-2	None@None@	-2	Smp_120320	ORT	None	-2	None	-2	None	-2	Cluster_12	-2	None	-2	SMESG000072847	dd_Smed_v4_1001_0	ORT	Neoblast/Neoblast	2	dd_Smed_v6_1001_0	ORT	None	-2	SMED30021536	ORT	None	-2	3000	4175	3787	3539	3623.31	-0.21477	0.999388	NA	1352	787
MCU_004414	MCU_004414-RA	Uncharacterized protein	HDID_0000234501	UBH	None	-2	Smp_303390	UBH	None	-2	Ambiguous 2	-2	None	-2	Smp_106930	UBH	None	-2	None	-2	None	-2	Cluster_12	-2	None	-2	NA	None	NA	NA	-2	None	NA	NA	-2	None	NA	NA	-2	3	3	5	10	5.0616	1.06616	NA	NA	18	17
MCU_002701	MCU_002701-RB	ATP synthase subunit d, mitochondrial	HDID_0000105301	ORT	None	-2	Smp_019750	ORT	muscle 4	-2	Stem-Germinal cells	2	None	-2	Smp_019750	ORT	None	-2	None	-2	None	-2	Cluster_12	-2	None	-2	None	None	NA	None	-2	None	NA	None	-2	None	NA	None	-2	5715	6860	8053	8392	7182.69	0.138187	0.999388	NA	2267	1151
MCU_010994	MCU_010994-RA	Uncharacterized protein	None	NA	NA	-2	None	NA	NA	-2	NA	-2	NA	-2	None	NA	NA	-2	NA	-2	NA	-2	NA	-2	NA	-2	NA	None	NA	NA	-2	None	NA	NA	-2	None	NA	NA	-2	866	907	582	490	728.742	-0.977073	0.00877444	Downregulated	983	335
MCU_005427	MCU_005427-RA	RRM domain-containing protein	HDID_0000927401	ORT	None	-2	Smp_306230	ORT	None	-2	Ambiguous 2/NDF+ neurons	-2	None	-2	Smp_142690	ORT	None	-2	None	-2	None	-2	Cluster_7	2	None	-2	None	None	NA	None	-2	None	NA	None	-2	None	NA	None	-2	1151	1358	1457	1728	1410.97	0.0941572	0.999388	NA	1502	978
MCU_006609	MCU_006609-RA	RNA helicase (EC 3.6.4.13)	HDID_0000897601	ORT	None	-2	Smp_087270	ORT	None	-2	Ambiguous 1/Meg4+ cells/Ambiguous 2	-2	None	-2	Smp_087270	ORT	NA	-2	None	-2	None	-2	Cluster_10	3	None	-2	SMESG000065132	NoSmed14	ORT	None	-2	NoSmed14	ORT	None	-2	NoSmed14	ORT	None	-2	15471	19925	19822	18082	18291.5	-0.147731	0.999388	NA	5206	2594
MCU_013402	MCU_013402-RA	Hexosyltransferase	HDID_0000809201	UBH	None	-2	None	NA	NA	-2	NA	-2	NA	-2	None	NA	NA	-2	NA	-2	NA	-2	NA	-2	NA	-2	NA	None	NA	NA	-2	None	NA	NA	-2	None	NA	NA	-2	33	39	64	58	47.5157	0.511769	0.999388	NA	86	28
MCOS_0000828601	MCOS_0000828601-mRNA-1	Uncharacterized protein	None	NA	NA	-2	None	NA	NA	-2	NA	-2	NA	-2	None	NA	NA	-2	NA	-2	NA	-2	NA	-2	NA	-2	NA	None	NA	NA	-2	None	NA	NA	-2	None	NA	NA	-2	144	134	138	138	139.092	-0.264951	0.999388	NA	38	2
MCU_006650	MCU_006650-RA	PITH domain-containing protein	HDID_0000948301	ORT	None	-2	Smp_175610	ORT	None	-2	None	-2	None	-2	Smp_212190	ORT	None	-2	Conserved	2	None	-2	Cluster_12	-2	None	-2	SMESG000033877	dd_Smed_v4_1342_0	ORT	None	-2	dd_Smed_v6_1342_0	ORT	None	-2	SMED30003304	ORT	None	-2	1303	1480	1839	1848	1601.31	0.155704	0.999388	NA	1180	515
MCU_008115	MCU_008115-RA	60S ribosomal protein L23	HDID_0001032601	ORT	None	-2	Smp_007900	ORT	S1 progeny	1	Stem-Germinal cells/Parenchymal 2/Actin 2 muscle	2	None	-2	Smp_007900	ORT	None	-2	None	-2	None	-2	Cluster_10	3	None	-2	SMESG000023040	dd_Smed_v4_242_0	ORT	Neoblast/Epidermal/Cathepsin+ cell/Neoblast/Intestine/Intestine/Neoblast	2	dd_Smed_v6_242_0	ORT	neoblast 1	2	SMED30003442	ORT	None	-2	45177	32649	34929	31061	36454.8	-0.498458	0.789466	NA	7978	4738
MCU_008966	MCU_008966-RA	tRNA wybutosine-synthesizing protein 2 homolog (EC 2.5.1.114) (tRNA(Phe) (4-demethylwyosine(37)-C(7)) aminocarboxypropyltransferase)	HDID_0000952201	ORT	None	-2	Smp_045760	ORT	None	-2	None	-2	None	-2	Smp_045760	ORT	None	-2	None	-2	None	-2	Cluster_10	3	None	-2	SMESG000019155;SMESG000019159	dd_Smed_v4_7597_0	ORT	None	-2	dd_Smed_v6_7597_0	ORT	None	-2	SMED30035364	ORT	None	-2	486	608	652	650	595.27	0.00321345	0.999388	NA	346	230
MCU_010823	MCU_010823-RA	Cupin_2 domain-containing protein	HDID_0000951201	ORT	None	-2	Smp_168080	ORT	neuron 12	-2	None	-2	None	-2	Smp_168080	ORT	None	-2	None	-2	None	-2	Cluster_9	-2	None	-2	None	None	NA	None	-2	None	NA	None	-2	None	NA	None	-2	7621	6415	7444	7161	7182.98	-0.199811	0.999388	NA	3366	2134
MCU_008192	MCU_008192-RA	Methenyltetrahydrofolate cyclohydrolase	HDID_0000856001	ORT	None	-2	Smp_147650	ORT	None	-2	NDF+ neurons	-2	None	-2	Smp_147650	ORT	NA	-2	None	-2	None	-2	Cluster_7	2	None	-2	SMESG000066343	dd_Smed_v4_1858_0	ORT	Intestine/Intestine	-2	dd_Smed_v6_1858_0	ORT	None	-2	SMED30028427	ORT	None	-2	68	43	42	80	58.3711	-0.129242	0.999388	NA	145	31
MCU_014780	MCU_014780-RA	50S ribosomal protein L21	HDID_0000845601	RBH	None	-2	Smp_346090	RBH	None	-2	Parenchymal 2	-2	None	-2	Smp_172300	RBH	None	-2	None	-2	None	-2	None	-2	None	-2	NA	dd_Smed_v4_2553_0_1	RBH	None	-2	dd_Smed_v6_2553_0_1	RBH	None	-2	SMED30016471	RBH	None@None@None@	-2	446	368	390	462	417.644	-0.192405	0.999388	NA	270	182
MCU_004535	MCU_004535-RA	Matrin-type domain-containing protein	HDID_0000363001	ORT	None	-2	None	ORT	None	-2	None	-2	None	-2	None	NA	None	-2	None	-2	None	-2	None	-2	None	-2	SMESG000081421	dd_Smed_v4_1788_0	ORT	Protonephridia	-2	dd_Smed_v6_1788_0	ORT	None	-2	SMED30032755	ORT	None	-2	1519	2085	1942	1695	1810.61	-0.231726	0.999388	NA	754	528
MCU_000001	MCU_000001-RA	Uncharacterized protein	None	NA	None	-2	None	ORT	None	-2	None	-2	None	-2	None	NA	None	-2	None	-2	None	-2	None	-2	None	-2	SMESG000074249	dd_Smed_v4_10589_0	ORT	Neoblast/Neoblast	2	dd_Smed_v6_10589_0	ORT	None	-2	SMED30024065	ORT	None	-2	11665	12549	12351	14127	12653.8	-0.123089	0.999388	NA	4626	1963
MCU_004814	MCU_004814-RA	Uncharacterized protein	None	NA	NA	-2	None	NA	NA	-2	NA	-2	NA	-2	None	NA	NA	-2	NA	-2	NA	-2	NA	-2	NA	-2	NA	None	NA	NA	-2	None	NA	NA	-2	None	NA	NA	-2	8	1	12	10	7.55852	1.00751	0.999388	NA	21	21
MCU_007027	MCU_007027-RA	Scavenger receptor class B member 1	HDID_0000488701	UBH	None	-2	Smp_011680	UBH	early tsp-2+/parenchyma 1/parenchyma 2/prom2+/unknown	-0.1	Parenchymal 2/Parenchymal 1	-2	None	-2	Smp_011680	UBH	None	-2	Conserved	0	None	-2	Cluster_13	0.2	None	-2	NA	None	NA	NA	-2	None	NA	NA	-2	None	NA	NA	-2	378	525	610	509	501.215	0.0647331	0.999388	NA	48	127
MCU_007641	MCU_007641-RA	Ubiquitin-like domain-containing protein	HDID_0000855701	ORT	None	-2	None	ORT	None	-2	None	-2	None	-2	None	NA	None	-2	None	-2	None	-2	None	-2	None	-2	None	None	NA	None	-2	None	NA	None	-2	None	NA	None	-2	359	461	629	503	482.01	0.218899	0.999388	NA	225	150
MCU_001706	MCU_001706-RA	Pyruvate dehydrogenase E1 component subunit alpha (EC 1.2.4.1)	HDID_0001071801	ORT	Downregulated	1	Smp_079920	ORT	None	-2	None	-2	None	-2	Smp_079920	ORT	None	-2	None	-2	None	-2	Cluster_9	-2	None	-2	SMESG000073271	dd_Smed_v4_16872_0;dd_Smed_v4_1310_0	ORT	None@Neural/Neural/Epidermal/Muscle/Neural/Neural/Neural/Phyarnx@	-2	dd_Smed_v6_16872_0;dd_Smed_v6_1310_0	ORT	None@late epidermal progenitors 2@	2.5	SMED30031345	ORT	None	-2	10472	12823	11326	10626	11357.7	-0.333541	0.999388	NA	6594	2784
MCU_011897	MCU_011897-RA	Lon N-terminal domain-containing protein	None	NA	None	-2	Smp_126490	ORT	None	-2	NDF+ neurons/Ambiguous 2	-2	None	-2	Smp_126490	ORT	None	-2	None	-2	None	-2	Cluster_12	-2	None	-2	SMESG000079071	dd_Smed_v4_3971_0	ORT	Neoblast/Neoblast/Neoblast	2	dd_Smed_v6_3971_0	ORT	None	-2	SMED30025331	ORT	None	-2	431	426	549	518	478.068	0.0631785	0.999388	NA	420	333
MCU_009528	MCU_009528-RA	Adenylosuccinate synthetase (AMPSase) (AdSS) (EC 6.3.4.4) (IMP--aspartate ligase)	HDID_0000881301	ORT	None	-2	Smp_055990	ORT	mature vitellocytes/parenchyma 1/parenchyma 2	-2	Parenchymal 1	-2	None	-2	Smp_055990	ORT	NA	-2	None	-2	None	-2	Cluster_12	-2	None	-2	SMESG000078697	dd_Smed_v4_2154_0	ORT	Epidermal/Intestine/Epidermal	-2	dd_Smed_v6_2154_0	ORT	late epidermal progenitors 2	2.5	SMED30003172	ORT	None	-2	1942	2540	3090	2385	2471.21	0.0433432	0.999388	NA	920	414
MCU_009639	MCU_009639-RA	Uncharacterized protein	HDID_0000979701	ORT	None	-2	Smp_016640	ORT	None	-2	Tegument 1	-2	None	-2	Smp_016640	ORT	None	-2	None	-2	None	-2	Cluster_12	-2	None	-2	SMESG000075957	dd_Smed_v4_11594_0	ORT	None	-2	dd_Smed_v6_11594_0	ORT	None	-2	SMED30005901	ORT	None	-2	828	973	1099	769	917.978	-0.194844	0.999388	NA	425	192
MCU_006830	MCU_006830-RA	2-(3-amino-3-carboxypropyl)histidine synthase subunit 1 (EC 2.5.1.108)	HDID_0000710801	ORT	None	-2	Smp_030930	ORT	None	-2	None	-2	None	-2	Smp_030930	ORT	None	-2	None	-2	None	-2	Cluster_7	2	None	-2	SMESG000039807	dd_Smed_v4_8665_0	ORT	None	-2	dd_Smed_v6_8665_0	ORT	None	-2	SMED30004597	ORT	None	-2	1169	1262	1610	1238	1314.67	-0.0215878	0.999388	NA	698	190
MCU_004468	MCU_004468-RB	Aminopeptidase (EC 3.4.11.-)	HDID_0000605301	ORT	None	-2	Smp_091470	ORT	None	-2	None	-2	None	-2	Smp_091470	ORT	NA	-2	None	-2	None	-2	Cluster_7	2	None	-2	SMESG000044234	dd_Smed_v4_8086_0;dd_Smed_v4_8086_0	ORT	None@None@	-2	dd_Smed_v6_8086_0;dd_Smed_v6_8086_0	ORT	None@None@	-2	SMED30029071;SMED30002501	ORT	None@None@	-2	6834	7546	6442	5355	6617.59	-0.535435	0.37448	NA	5267	2252
MCU_009867	MCU_009867-RB	BHLH domain-containing protein	None	NA	None	-2	Smp_092930	ORT	None	-2	Parenchymal 1	-2	None	-2	Smp_092930	ORT	None	-2	None	-2	None	-2	Cluster_7	2	None	-2	None	None	NA	None	-2	None	NA	None	-2	None	NA	None	-2	3587	5528	4212	4374	4433.07	-0.329166	0.999388	NA	2064	1028
MCU_000405	MCU_000405-RB	Uncharacterized protein	HDID_0000711501	ORT	None	-2	Smp_174390;Smp_192670	ORT	None@None@	-2	None@None@	-2	None@None@	-2	Smp_174390;Smp_192670	ORT	None@None@	-2	None@None@	-2	None@None@	-2	Cluster_10@None@	3	None@None@	-2	SMESG000035983	dd_Smed_v4_4502_0;dd_Smed_v4_4502_0	ORT	None@None@	-2	dd_Smed_v6_4502_0;dd_Smed_v6_4502_0	ORT	None@None@	-2	SMED30030544;SMED30027898	ORT	None@None@	-2	4402	4447	4589	4321	4453.02	-0.242674	0.999388	NA	1575	964
MCU_007052	MCU_007052-RA	Nsp1_C domain-containing protein	None	NA	None	-2	Smp_049880	ORT	None	-2	None	-2	None	-2	Smp_049880	ORT	None	-2	None	-2	None	-2	Cluster_7	2	None	-2	SMESG000017533	dd_Smed_v4_641_0;dd_Smed_v4_15973_0;dd_Smed_v4_3978_0	ORT	Epidermal/Epidermal/Epidermal/Parapharyngeal/Parapharyngeal@None@Neoblast/Neoblast/Neoblast@	2	dd_Smed_v6_641_0;dd_Smed_v6_15973_0;dd_Smed_v6_3978_0	ORT	secretory 1@None@None@	-2	SMED30021483;SMED30016662	ORT	None@None@	-2	1788	2274	2451	2008	2124.73	-0.111827	0.999388	NA	712	445
MCU_001704	MCU_001704-RA	Dynein light chain	HDID_0000253601	ORT	None	-2	Smp_322950	ORT	None	-2	7b2-pc2+ neurons/Actin 2 muscle	-2	None	-2	Smp_322950	ORT	None	-2	None	-2	None	-2	None	-2	None	-2	None	None	NA	None	-2	None	NA	None	-2	None	NA	None	-2	59	45	46	51	50.691	-0.359665	0.999388	NA	121	75
MCU_003813	MCU_003813-RA	FACT complex subunit SSRP1	HDID_0000239001	ORT	None	-2	Smp_148930	ORT	None	-2	Ambiguous 2	-2	None	-2	Smp_148930	ORT	None	-2	Conserved	2	None	-2	Cluster_12	-2	None	-2	SMESG000034372;SMESG000043905	dd_Smed_v4_9394_0	ORT	None	-2	dd_Smed_v6_9394_0	ORT	None	-2	SMED30023167	ORT	None	-2	1622	2339	2860	2611	2326.33	0.222019	0.999388	NA	1025	832
MCU_000841	MCU_000841-RA	Lysine--tRNA ligase (EC 6.1.1.6) (Lysyl-tRNA synthetase)	HDID_0000985301	ORT	None	-2	Smp_104470	ORT	None	-2	Stem-Germinal cells	2	None	-2	Smp_104470	ORT	None	-2	None	-2	None	-2	Cluster_10	3	None	-2	SMESG000001545	dd_Smed_v4_1118_0	ORT	Neoblast/Neoblast	2	dd_Smed_v6_1118_0	ORT	None	-2	SMED30026239	ORT	None	-2	15240	15817	15370	11563	14636.5	-0.456346	0.813707	NA	6908	2961
MCU_006378	MCU_006378-RA	Uncharacterized protein	HDID_0000422201	ORT	None	-2	Smp_126720	ORT	parenchyma 2	-2	Ambiguous 1/Parenchymal 1/Ambiguous 2	-2	None	-2	Smp_126720	ORT	None	-2	None	-2	None	-2	Cluster_7	2	None	-2	None	None	NA	None	-2	None	NA	None	-2	None	NA	None	-2	1983	2239	2379	2489	2263.23	-0.0450275	0.999388	NA	911	428
MCU_003662	MCU_003662-RA	Mitochondrial dicarboxylate carrier	HDID_0000179701	ORT	None	-2	Smp_121160	ORT	None	-2	None	-2	None	-2	Smp_121160	ORT	NA	-2	None	-2	None	-2	Cluster_7	2	None	-2	SMESG000046675	dd_Smed_v4_4480_0;dd_Smed_v4_2718_0	ORT	Muscle@Muscle@	-2	dd_Smed_v6_4480_0;dd_Smed_v6_2718_0	ORT	None@None@	-2	SMED30010330	ORT	None	-2	7190	9388	8867	9033	8598.08	-0.136052	0.999388	NA	4365	1790
MCU_007183	MCU_007183-RA	J domain-containing protein	None	NA	None	-2	Smp_035200	ORT	zfp-1-1+	1	None	-2	None	-2	Smp_035200	ORT	None	-2	None	-2	None	-2	Cluster_12	-2	None	-2	SMESG000004726;SMESG000012107	dd_Smed_v4_147_0	ORT	Neoblast/Neoblast	2	dd_Smed_v6_147_0	ORT	None	-2	SMED30032797	ORT	None	-2	120597	120963	126629	116263	121495	-0.244713	0.999388	NA	31611	14470
MCU_000639	MCU_000639-RB	Prohibitin	None	NA	None	-2	Smp_341240	ORT	S1/S1 progeny	1	Stem-Germinal cells	2	None	-2	Smp_075940	ORT	None	-2	Conserved	2	None	-2	Cluster_10	3	None	-2	SMESG000038397	dd_Smed_v4_1038_0	ORT	Neoblast/Epidermal/Neoblast/Intestine/Neoblast	2	dd_Smed_v6_1038_0	ORT	neoblast 1/gut progenitors	2	SMED30003249	ORT	None	-2	3226	3953	3761	3632	3643.72	-0.205663	0.999388	NA	1918	1219
MCU_000891	MCU_000891-RA	Uncharacterized protein	HDID_0000872501	UBH	None	-2	Smp_165220	UBH	None	-2	Smkk7+ neurons	-2	None	-2	Smp_165220	UBH	None	-2	Conserved	0	None	-2	Cluster_10	0.3	None	-2	NA	None	NA	NA	-2	None	NA	NA	-2	None	NA	NA	-2	1	0	0	4				NA	0	0
MCU_007428	MCU_007428-RA	IMD domain-containing protein	HDID_0000318701	ORT	None	-2	Smp_161120	ORT	neuron 15/neuron 21/neuron 23/neuron 25/neuron 29/neuron 3/neuron 8/neuron 9	-2	MyoD+ muscle	-2	None	-2	Smp_161120	ORT	None	-2	None	-2	None	-2	Cluster_4	-2	None	-2	SMESG000028682;SMESG000038576;SMESG000038660	dd_Smed_v4_3500_0	ORT	Neural/Muscle/Muscle/Muscle/Neural/Cathepsin+ cell	-2	dd_Smed_v6_3500_0	ORT	None	-2	SMED30008314	ORT	None	-2	1876	2559	2381	2347	2285.54	-0.153316	0.999388	NA	1198	539
MCU_009597	MCU_009597-RA	DUF5734 domain-containing protein	None	NA	NA	-2	None	NA	NA	-2	NA	-2	NA	-2	None	NA	NA	-2	NA	-2	NA	-2	NA	-2	NA	-2	NA	None	NA	NA	-2	None	NA	NA	-2	None	NA	NA	-2	17	12	9	11	12.5311	-0.797154	0.999388	NA	45	38
MCU_007897	MCU_007897-RD	PCI domain-containing protein	HDID_0000029901	ORT	None	-2	Smp_085310	ORT	None	-2	None	-2	None	-2	Smp_085310	ORT	None	-2	None	-2	None	-2	Cluster_12	-2	None	-2	SMESG000066317;SMESG000066329	dd_Smed_v4_1449_0	ORT	Neoblast/Neoblast	2	dd_Smed_v6_1449_0	ORT	None	-2	SMED30006521	ORT	None	-2	4533	5664	6007	5376	5377.19	-0.0884301	0.999388	NA	2890	1469
MCU_007165	MCU_007165-RA	Uncharacterized protein	HDID_0000866401	ORT	None	-2	None	ORT	None	-2	None	-2	None	-2	None	NA	None	-2	None	-2	None	-2	None	-2	None	-2	None	None	NA	None	-2	None	NA	None	-2	None	NA	None	-2	1291	1673	1921	1871	1672.9	0.108594	0.999388	NA	604	189
MCU_002817	MCU_002817-RA	40S ribosomal protein S19	HDID_0001002901	ORT	None	-2	Smp_174950	ORT	None	-2	Stem-Germinal cells/Parenchymal 2	2	None	-2	Smp_174950	ORT	None	-2	None	-2	None	-2	Cluster_12	-2	None	-2	SMESG000009719;SMESG000023987	dd_Smed_v4_202_0;dd_Smed_v4_1692_0;dd_Smed_v4_1692_0	ORT	Neoblast/Epidermal/Cathepsin+ cell/Neoblast/Intestine/Neoblast@Cathepsin+ cell/Muscle/Neural/Epidermal/Neural/Neural/Cathepsin+ cell@Cathepsin+ cell/Muscle/Neural/Epidermal/Neural/Neural/Cathepsin+ cell@	2	dd_Smed_v6_202_0;dd_Smed_v6_1692_0;dd_Smed_v6_1692_0	ORT	neoblast 1/neoblast 9/parenchymal progenitors@None@None@	2	SMED30026696;SMED30023515;SMED30015755	ORT	None@None@None@	-2	33160	24942	25574	24912	27481	-0.462662	0.856782	NA	10902	5491
MCU_005769	MCU_005769-RB	EF1_GNE domain-containing protein	HDID_0001029501	ORT	None	-2	Smp_030690	ORT	None	-2	Stem-Germinal cells/Parenchymal 2/Actin 2 muscle	2	None	-2	Smp_030690	ORT	NA	-2	None	-2	None	-2	Cluster_10	3	None	-2	SMESG000026862;SMESG000081496	dd_Smed_v4_1045_0;dd_Smed_v4_1273_0	ORT	None@None@	-2	dd_Smed_v6_1045_0;dd_Smed_v6_1273_0	ORT	None@None@	-2	SMED30026092;SMED30006109	ORT	None@None@	-2	49226	42754	42992	44343	45136.1	-0.331529	0.999388	NA	18902	7397
MCU_000157	MCU_000157-RB	DNA-directed RNA polymerase (EC 2.7.7.6)	HDID_0001009801	ORT	None	-2	Smp_129500	ORT	None	-2	None	-2	None	-2	Smp_129500	ORT	None	-2	Conserved	2	None	-2	Cluster_12	-2	None	-2	SMESG000021710	dd_Smed_v4_9059_1;dd_Smed_v4_9059_0	ORT	None@None@	-2	dd_Smed_v6_9059_1;dd_Smed_v6_9059_0	ORT	None@None@	-2	SMED30001693	ORT	None	-2	5383	5981	5266	4186	5259.25	-0.515198	0.502725	NA	3288	2160
MCU_000221	MCU_000221-RA	Uncharacterized protein	HDID_0000870501	ORT	None	-2	Smp_032230;Smp_319370	ORT	zfp-1-1+@None@	1	NDF+ neurons/Ambiguous 2@None@	-2	None@None@	-2	Smp_032230;Smp_319370	ORT	None@None@	-2	None@None@	-2	None@None@	-2	Cluster_4@None@	-2	None@None@	-2	SMESG000026993	dd_Smed_v4_4171_0	ORT	None	-2	dd_Smed_v6_4171_0	ORT	None	-2	SMED30005977	ORT	None	-2	1851	2132	2254	2625	2199.9	0.0422422	0.999388	NA	765	472
MCU_004164	MCU_004164-RA	Gelsolin-like domain-containing protein	None	NA	None	-2	Smp_197860	ORT	tegument 1/zfp-1-1+	1	Tegument 1/Tegument 2	-2	None	-2	Smp_008640	ORT	None	-2	None	-2	None	-2	None	-2	None	-2	SMESG000015535;SMESG000035418	dd_Smed_v4_71097_0;dd_Smed_v4_27973_0;dd_Smed_v4_84053_0	ORT	None@None@None@	-2	dd_Smed_v6_71097_0;dd_Smed_v6_27973_0;dd_Smed_v6_84053_0	ORT	None@None@None@	-2	SMED30022124;SMED30014940;SMED30013340	ORT	None@None@None@	-2	214994	249447	254200	272982	246992	-0.0670585	0.999388	NA	28680	21456
MCU_000436	MCU_000436-RB	Clu domain-containing protein	HDID_0000172801	ORT	None	-2	Smp_332620	ORT	None	-2	Actin 2 muscle	-2	None	-2	Smp_161480,Smp_188700	ORT	None@None@	-2	Conserved@Conserved@	2	None@None@	-2	Cluster_9@Cluster_10@	3	None@None@	-2	SMESG000033500	dd_Smed_v4_1597_0	ORT	Neoblast/Neoblast/Intestine/Intestine/Neoblast	2	dd_Smed_v6_1597_0	ORT	None	-2	SMED30017941	ORT	None	-2	5071	6496	5475	5579	5671.66	-0.312663	0.999388	NA	3209	1885
MCU_008046	MCU_008046-RA	RNA helicase (EC 3.6.4.13)	HDID_0000896501	ORT	None	-2	Smp_090440	ORT	None	-2	None	-2	None	-2	Smp_090440	ORT	None	-2	Conserved	2	None	-2	Cluster_12	-2	None	-2	SMESG000060310;SMESG000067540	dd_Smed_v4_8047_0	ORT	None	-2	dd_Smed_v6_8047_0	ORT	None	-2	SMED30026996	ORT	None	-2	1036	1202	1041	1081	1094.52	-0.326556	0.999388	NA	802	335
MCU_007314	MCU_007314-RD	Glutaminyl-tRNA synthetase	HDID_0000058101	ORT	None	-2	Smp_344060	ORT	None	-2	Meg4+ cells	-2	None	-2	Smp_148050	ORT	None	-2	Conserved	2	None	-2	Cluster_7	2	None	-2	SMESG000007685;SMESG000063384;SMESG000072743	dd_Smed_v4_1711_0	ORT	None	-2	dd_Smed_v6_1711_0	ORT	None	-2	SMED30007457	ORT	None	-2	10976	12765	13433	12045	12292.7	-0.147028	0.999388	NA	4430	2072
MCU_006833	MCU_006833-RA	Fibronectin type-III domain-containing protein	HDID_0000810001	ORT	None	-2	None	ORT	None	-2	None	-2	None	-2	None	NA	None	-2	None	-2	None	-2	None	-2	None	-2	None	None	NA	None	-2	None	NA	None	-2	None	NA	None	-2	11066	15628	17471	16861	15097.5	0.118475	0.999388	NA	3865	2613
MCU_000521	MCU_000521-RA	Ligase_CoA domain-containing protein	HDID_0000046001	ORT	None	-2	Smp_060820	ORT	None	-2	None	-2	None	-2	Smp_060820	ORT	None	-2	None	-2	None	-2	Cluster_12	-2	None	-2	SMESG000027558	dd_Smed_v4_2947_0	ORT	None	-2	dd_Smed_v6_2947_0	ORT	None	-2	SMED30000166	ORT	None	-2	1141	1519	1440	1491	1392.79	-0.106533	0.999388	NA	1209	782
MCU_003116	MCU_003116-RA	Zinc finger PHD-type domain-containing protein	HDID_0000884801	RBH	None	-2	Smp_169930	RBH	GSC progeny/late male germ cells	0.2	None	-2	None	-2	Smp_169930	RBH	None	-2	None	-2	None	-2	None	-2	None	-2	NA	dd_Smed_v4_2201_0_7	RBH	Neural/Neural/Neural/Neural/Protonephridia/Neural	-2	dd_Smed_v6_2201_0_7	RBH	ChAT neurons 1/ChAT neurons 2/pigment	-2	SMED30011381	RBH	None@None@None@	-2	189	124	196	182	172.519	0.010402	0.999388	NA	70	113
MCOS_0001042801	MCOS_0001042801-mRNA-1	Uncharacterized protein	HDID_0000819701;HDID_0000968201	ORT	None@None@	-2	None	ORT	None	-2	None	-2	None	-2	None	NA	None	-2	None	-2	None	-2	None	-2	None	-2	None	None	NA	None	-2	None	NA	None	-2	None	NA	None	-2	8	5	12	15	9.74863	0.791744	0.999388	NA	23	7
MCU_003816	MCU_003816-RA	Sof1 domain-containing protein	HDID_0000287501	ORT	None	-2	Smp_134060;Smp_326850	ORT	None@None@	-2	None@Ambiguous 1/Ambiguous 2@	-2	None@None@	-2	Smp_134060;Smp_326850	ORT	None@None@	-2	None@None@	-2	None@None@	-2	Cluster_7@None@	2	None@None@	-2	SMESG000049312	dd_Smed_v4_6405_0	ORT	None	-2	dd_Smed_v6_6405_0	ORT	None	-2	SMED30032733	ORT	None	-2	1642	2117	1996	1723	1872.54	-0.261739	0.999388	NA	702	361
MCU_013585	MCU_013585-RA	Uncharacterized protein	None	NA	NA	-2	None	NA	NA	-2	NA	-2	NA	-2	None	NA	NA	-2	NA	-2	NA	-2	NA	-2	NA	-2	NA	None	NA	NA	-2	None	NA	NA	-2	None	NA	NA	-2	6	5	4	2	4.38627	-1.12863	NA	NA	36	44
MCU_013230	MCU_013230-RA	Metallophos domain-containing protein	HDID_0000246501	ORT	None	-2	Smp_068110	ORT	None	-2	NDF+ neurons	-2	None	-2	Smp_068110	ORT	None	-2	Conserved	2	None	-2	Cluster_12	-2	None	-2	SMESG000014105	dd_Smed_v4_641_0;dd_Smed_v4_15973_0;dd_Smed_v4_4961_0	ORT	Epidermal/Epidermal/Epidermal/Parapharyngeal/Parapharyngeal@None@None@	-2	dd_Smed_v6_641_0;dd_Smed_v6_15973_0;dd_Smed_v6_4961_0	ORT	secretory 1@None@None@	-2	SMED30021483;SMED30007929	ORT	None@None@	-2	256	533	478	377	408.487	-0.1195	0.999388	NA	404	260
MCU_010471	MCU_010471-RA	EF-hand domain-containing protein	HDID_0000738501	ORT	None	-2	Smp_074460	ORT	tegument 1	-2	Tegument 1	-2	None	-2	Smp_074460	ORT	None	-2	None	-2	None	-2	None	-2	None	-2	None	None	NA	None	-2	None	NA	None	-2	None	NA	None	-2	15723	17988	20634	22702	19089.3	0.112009	0.999388	NA	1521	1474
MCOS_0001042401	MCOS_0001042401-mRNA-1	Chromatin target of PRMT1 protein C-terminal domain-containing protein	None	NA	NA	-2	None	NA	NA	-2	NA	-2	NA	-2	None	NA	NA	-2	NA	-2	NA	-2	NA	-2	NA	-2	NA	None	NA	NA	-2	None	NA	NA	-2	None	NA	NA	-2	36	28	32	25	30.5889	-0.424285	0.999388	NA	61	23
MCU_008073	MCU_008073-RA	Lipid-binding serum glycoprotein N-terminal domain-containing protein	None	NA	NA	-2	None	NA	NA	-2	NA	-2	NA	-2	None	NA	NA	-2	NA	-2	NA	-2	NA	-2	NA	-2	NA	None	NA	NA	-2	None	NA	NA	-2	None	NA	NA	-2	2087	2893	3630	4456	3200.22	0.452968	0.926967	NA	370	411
MCU_000329	MCU_000329-RA	Cadherin domain-containing protein	HDID_0000724201	ORT	None	-2	Smp_310430	ORT	neuron 16/neuron 20/neuron 31 (7b2-)/neuron 8	-2	Smkk7+ neurons	-2	None	-2	Smp_016230,Smp_131010	ORT	None@None@	-2	None@None@	-2	None@None@	-2	None@None@	-2	None@None@	-2	SMESG000029673	dd_Smed_v4_9677_0	ORT	Muscle	-2	dd_Smed_v6_9677_0	ORT	None	-2	SMED30015204	ORT	None	-2	524	853	725	756	711.452	-0.136968	0.999388	NA	850	276
MCU_004759	MCU_004759-RB	Histone-lysine N-methyltransferase	HDID_0000223101	ORT	None	-2	Smp_043580	ORT	None	-2	Tegument 2/Parenchymal 1/Ambiguous 1/Ambiguous 2	-2	None	-2	Smp_043580	ORT	None	-2	None	-2	None	-2	Cluster_12	-2	None	-2	SMESG000002960	dd_Smed_v4_13799_0	ORT	None	-2	dd_Smed_v6_13799_0	ORT	None	-2	SMED30016742	ORT	None	-2	913	744	1062	736	865.595	-0.13832	0.999388	NA	151	114
MCU_006351	MCU_006351-RA	ADP/ATP translocase (ADP,ATP carrier protein)	HDID_0000935001	ORT	None	-2	Smp_079220	ORT	None	-2	None	-2	None	-2	Smp_079220	ORT	None	-2	None	-2	None	-2	Cluster_12	-2	None	-2	SMESG000022161;SMESG000044697	dd_Smed_v4_50_0	ORT	Neoblast/Neoblast/Intestine/Neoblast	2	dd_Smed_v6_50_0	ORT	neoblast 1/neoblast 3/neoblast 6	2	SMED30029899	ORT	None	-2	92582	86870	83426	80995	86637.8	-0.380774	0.953152	NA	24027	11299
MCU_012076	MCU_012076-RA	AMPKBI domain-containing protein	HDID_0000434401	ORT	None	-2	None	ORT	None	-2	None	-2	None	-2	None	NA	None	-2	None	-2	None	-2	None	-2	None	-2	None	None	NA	None	-2	None	NA	None	-2	None	NA	None	-2	3478	4026	4701	4026	4040.23	-0.0309794	0.999388	NA	360	317
MCU_002738	MCU_002738-RA	Eukaryotic translation initiation factor 3 subunit E (eIF3e) (Eukaryotic translation initiation factor 3 subunit 6)	HDID_0000712201	ORT	None	-2	Smp_176230	ORT	None	-2	None	-2	None	-2	Smp_176230	ORT	None	-2	None	-2	None	-2	Cluster_9	-2	None	-2	SMESG000032625	dd_Smed_v4_1600_0	ORT	Epidermal	-2	dd_Smed_v6_1600_0	ORT	None	-2	SMED30012055	ORT	None	-2	5919	6053	6290	6630	6220.84	-0.142919	0.999388	NA	2936	1396
MCU_007198	MCU_007198-RA	Uncharacterized protein	HDID_0001005101	ORT	None	-2	Smp_154980	ORT	None	-2	Ambiguous 2	-2	None	-2	Smp_154980	ORT	None	-2	None	-2	None	-2	Cluster_10	3	None	-2	SMESG000010165	dd_Smed_v4_6278_0	ORT	Intestine	-2	dd_Smed_v6_6278_0	ORT	None	-2	SMED30029803	ORT	None	-2	1787	2419	2080	2716	2238.03	-0.0578039	0.999388	NA	1391	831
MCU_001793	MCU_001793-RA	ATP synthase subunit gamma, mitochondrial (F-ATPase gamma subunit)	HDID_0000993001	ORT	None	-2	Smp_033670	ORT	None	-2	Stem-Germinal cells	2	None	-2	Smp_033670	ORT	None	-2	None	-2	None	-2	Cluster_12	-2	None	-2	SMESG000008050	dd_Smed_v4_720_0	ORT	Intestine/Neoblast	2	dd_Smed_v6_720_0	ORT	None	-2	SMED30016064	ORT	None	-2	4415	5373	6070	5426	5293.12	-0.0157539	0.999388	NA	1822	759
MCU_005242	MCU_005242-RB	MIF4G domain-containing protein	HDID_0000502501	ORT	None	-2	Smp_031360	ORT	None	-2	None	-2	None	-2	Smp_031360	ORT	None	-2	Conserved	2	None	-2	Cluster_10	3	None	-2	SMESG000073304	dd_Smed_v4_6140_0	ORT	Neoblast/Neoblast/Neoblast	2	dd_Smed_v6_6140_0	ORT	None	-2	SMED30003920	ORT	None	-2	2959	4174	4026	4027	3777.47	-0.0698219	0.999388	NA	2064	1071
MCU_014827	MCU_014827-RA	REJ domain-containing protein	None	NA	NA	-2	None	NA	NA	-2	NA	-2	NA	-2	None	NA	NA	-2	NA	-2	NA	-2	NA	-2	NA	-2	NA	None	NA	NA	-2	None	NA	NA	-2	None	NA	NA	-2	163	313	229	295	248.265	-0.10118	0.999388	NA	260	254
MCU_002650	MCU_002650-RA	AAA domain-containing protein	HDID_0001005001	ORT	None	-2	Smp_018620	ORT	None	-2	None	-2	None	-2	Smp_018620	ORT	NA	-2	None	-2	None	-2	Cluster_12	-2	None	-2	SMESG000077944	dd_Smed_v4_3475_0;dd_Smed_v4_14509_0	ORT	Intestine@None@	-2	dd_Smed_v6_3475_0;dd_Smed_v6_14509_0	ORT	None@None@	-2	SMED30030149	ORT	None	-2	1422	1844	1755	1654	1667.33	-0.184802	0.999388	NA	883	634
MCU_004549	MCU_004549-RA	Mitochondrial import inner membrane translocase subunit	HDID_0000366201	ORT	None	-2	Smp_016130	ORT	None	-2	Meg4+ cells/Parenchymal 2	-2	None	-2	Smp_016130	ORT	None	-2	None	-2	None	-2	Cluster_9	-2	None	-2	SMESG000024918	dd_Smed_v4_1710_0	ORT	Neoblast/Neoblast	2	dd_Smed_v6_1710_0	ORT	None	-2	SMED30033216	ORT	None	-2	400	412	465	451	431.048	-0.078344	0.999388	NA	298	171
MCOS_0000123301	MCOS_0000123301-mRNA-1	Uncharacterized protein	HDID_0000697201	ORT	None	-2	None	ORT	None	-2	None	-2	None	-2	None	NA	None	-2	None	-2	None	-2	None	-2	None	-2	None	None	NA	None	-2	None	NA	None	-2	None	NA	None	-2	903	1627	1494	1793	1435.19	0.13742	0.999388	NA	1637	829
MCU_012852	MCU_012852-RA	PHD-type domain-containing protein	HDID_0000419101	RBH	None	-2	Smp_248140	UBH	None	-2	None	-2	None	-2	Smp_163540	UBH	None	-2	None	-2	None	-2	Cluster_7	-2	None	-2	NA	None	NA	NA	-2	None	NA	NA	-2	None	NA	NA	-2	1560	1831	2129	1827	1828.35	-0.0261916	0.999388	NA	705	292
MCU_009380	MCU_009380-RA	Fe2OG dioxygenase domain-containing protein	HDID_0000744401	ORT	None	-2	Smp_307730	ORT	None	-2	Tegument 2	-2	None	-2	Smp_081600,Smp_197790,Smp_119120	ORT	None@None@Downregulated@	2	None@None@None@	-2	None@None@None@	-2	None@None@None@	-2	None@None@None@	-2	SMESG000011161	dd_Smed_v4_4775_0	ORT	None	-2	dd_Smed_v6_4775_0	ORT	None	-2	SMED30031264	ORT	None	-2	586	739	722	931	737.984	0.0701788	0.999388	NA	735	433
MCU_007498	MCU_007498-RA	Fibronectin type-III domain-containing protein	HDID_0000984801	UBH	None	-2	Smp_126240	UBH	muscle 1/muscle 2/muscle 3/muscle 4/muscle 5/muscle 6/muscle 7/muscle 8	-2	Positional muscle/Actin 2 muscle/MyoD+ muscle	-2	troponin+	0	Smp_126240	UBH	None	-2	Conserved	0	None	-2	Cluster_15	-2	None	-2	NA	None	NA	NA	-2	None	NA	NA	-2	None	NA	NA	-2	38	26	18	35	29.6717	-0.535903	0.999388	NA	18	21
MCU_003222	MCU_003222-RA	Uncharacterized protein	None	NA	None	-2	Smp_341330	ORT	None	-2	None	-2	None	-2	Smp_080040	ORT	None	-2	None	-2	None	-2	Cluster_12	-2	None	-2	SMESG000019035;SMESG000020635	dd_Smed_v4_5932_0;dd_Smed_v4_1671_0;dd_Smed_v4_28627_0;dd_Smed_v4_10122_0	ORT	Muscle@Neural/Neural/Cathepsin+ cell/Muscle/Cathepsin+ cell/Cathepsin+ cell/Neural/Neural/Cathepsin+ cell/Neural/Neural/Neural/Cathepsin+ cell/Cathepsin+ cell@None@None@	-2	dd_Smed_v6_5932_0;dd_Smed_v6_1671_0;dd_Smed_v6_28627_0;dd_Smed_v6_10122_0	ORT	None@otf+ cells 1/ChAT neurons 1/otf+ cells 2/aqp+ parenchymal cells@None@None@	-2	SMED30032354;SMED30006727	ORT	None@None@	-2	4465	5867	5628	5475	5346.63	-0.142544	0.999388	NA	2424	1075
MCU_009126	MCU_009126-RA	F5/8 type C domain-containing protein	HDID_0000105901	ORT	None	-2	None	ORT	None	-2	None	-2	None	-2	None	NA	None	-2	None	-2	None	-2	None	-2	None	-2	SMESG000063598	dd_Smed_v4_13102_0	ORT	None	-2	dd_Smed_v6_13102_0	ORT	None	-2	SMED30014432	ORT	None	-2	12	13	10	15	12.5237	-0.252968	0.999388	NA	47	10
MCU_002550	MCU_002550-RA	SCP domain-containing protein	None	NA	None	-2	Smp_002060;Smp_002070	ORT	None@None@	-2	None@None@	-2	None@None@	-2	Smp_002060;Smp_002070	ORT	None@None@	-2	None@None@	-2	None@None@	-2	None@None@	-2	None@None@	-2	SMESG000044051;SMESG000044056	dd_Smed_v4_11014_0	ORT	None	-2	dd_Smed_v6_11014_0	ORT	None	-2	SMED30020109	ORT	None	-2	794	1153	1776	1783	1342.29	0.625838	0.363026	NA	1786	317
MCU_006272	MCU_006272-RA	Uncharacterized protein	None	NA	NA	-2	None	NA	NA	-2	NA	-2	NA	-2	None	NA	NA	-2	NA	-2	NA	-2	NA	-2	NA	-2	NA	None	NA	NA	-2	None	NA	NA	-2	None	NA	NA	-2	2160	2134	2850	2269	2344.06	0.00126405	0.999388	NA	452	179
MCU_010325	MCU_010325-RB	Deoxyribodipyrimidine photo-lyase	HDID_0000019301	ORT	None	-2	Smp_033700;Smp_125890	ORT	eled+ neoblasts/S1 progeny@None@	2	Stem-Germinal cells/Meg4+ cells@Ambiguous 2@	2	None@None@	-2	Smp_033700;Smp_125890	ORT	Downregulated@None@	2	Conserved@None@	2	48h_14d_NA_fgfrAi@None@	2	Cluster_6@Cluster_6@	4	None@None@	-2	SMESG000003495	dd_Smed_v4_2829_0	ORT	Neoblast/Neoblast/Neoblast	2	dd_Smed_v6_2829_0	ORT	None	-2	SMED30028914	ORT	None	-2	1661	1060	1385	1544	1417.91	-0.157982	0.999388	NA	1287	1000
MCU_008538	MCU_008538-RA	KH type-2 domain-containing protein	HDID_0000552801	ORT	None	-2	Smp_027610;Smp_131450	ORT	S1 progeny@None@	1	Stem-Germinal cells/Parenchymal 2@Stem-Germinal cells@	2	None@None@	-2	Smp_027610;Smp_131450	ORT	None@None@	-2	None@None@	-2	None@None@	-2	Cluster_10@None@	3	None@None@	-2	SMESG000016955;SMESG000079237	None	NA	None	-2	None	NA	None	-2	SMED30020916	ORT	None	-2	61776	51993	53014	51892	55135.8	-0.37428	0.999388	NA	14361	8068
MCOS_0000452601	MCOS_0000452601-mRNA-1	Uncharacterized protein	None	NA	NA	-2	None	NA	NA	-2	NA	-2	NA	-2	None	NA	NA	-2	NA	-2	NA	-2	NA	-2	NA	-2	NA	None	NA	NA	-2	None	NA	NA	-2	None	NA	NA	-2	5198	2849	4285	3100	3909	-0.389586	0.999388	NA	249	205
MCOS_0000883601	MCOS_0000883601-mRNA-1	Uncharacterized protein	None	NA	NA	-2	None	NA	NA	-2	NA	-2	NA	-2	None	NA	NA	-2	NA	-2	NA	-2	NA	-2	NA	-2	NA	None	NA	NA	-2	None	NA	NA	-2	None	NA	NA	-2	23	19	13	184	56.3042	1.96416	0.651561	NA	559	241
MCU_011183	MCU_011183-RA	Uncharacterized protein	None	NA	NA	-2	None	NA	NA	-2	NA	-2	NA	-2	None	NA	NA	-2	NA	-2	NA	-2	NA	-2	NA	-2	NA	None	NA	NA	-2	None	NA	NA	-2	None	NA	NA	-2	160	403	342	396	320.128	0.156911	0.999388	NA	75	44
MCU_008490	MCU_008490-RA	PC4 domain-containing protein	HDID_0001074801	ORT	None	-2	Smp_084620	ORT	GSC progeny/GSCs/late female germ cells/neoblast 1/S1	2	Stem-Germinal cells/Tegument 2/Parenchymal 1/NDF+ neurons	2	None	-2	Smp_084620	ORT	None	-2	None	-2	None	-2	Cluster_10	3	None	-2	None	None	NA	None	-2	None	NA	None	-2	None	NA	None	-2	1157	1259	1568	1724	1411.26	0.194779	0.999388	NA	468	352
MCU_012095	MCU_012095-RA	Secreted protein	None	NA	NA	-2	None	NA	NA	-2	NA	-2	NA	-2	None	NA	NA	-2	NA	-2	NA	-2	NA	-2	NA	-2	NA	None	NA	NA	-2	None	NA	NA	-2	None	NA	NA	-2	1425	1290	1131	1263	1289.54	-0.437539	0.954427	NA	532	285
MCU_012492	MCU_012492-RA	Uncharacterized protein	None	NA	NA	-2	None	NA	NA	-2	NA	-2	NA	-2	None	NA	NA	-2	NA	-2	NA	-2	NA	-2	NA	-2	NA	None	NA	NA	-2	None	NA	NA	-2	None	NA	NA	-2	33	27	27	30	29.463	-0.331596	0.999388	NA	49	5
MCU_014599	MCU_014599-RA	REJ domain-containing protein	None	NA	NA	-2	None	NA	NA	-2	NA	-2	NA	-2	None	NA	NA	-2	NA	-2	NA	-2	NA	-2	NA	-2	NA	None	NA	NA	-2	None	NA	NA	-2	None	NA	NA	-2	181	298	307	239	254.642	-0.0518756	0.999388	NA	259	204
MCU_009065	MCU_009065-RA	CBFD_NFYB_HMF domain-containing protein	None	NA	None	-2	Smp_036920	ORT	None	-2	Parenchymal 2	-2	None	-2	Smp_036920	ORT	None	-2	None	-2	None	-2	Cluster_12	-2	None	-2	None	None	NA	None	-2	None	NA	None	-2	None	NA	None	-2	90	102	113	128	107.394	0.0770861	0.999388	NA	94	68
MCU_007048	MCU_007048-RA	Mitochondrial import receptor subunit TOM40 homolog	HDID_0000304601	ORT	None	-2	Smp_042560	ORT	S1 progeny	1	None	-2	None	-2	Smp_042560	ORT	None	-2	Conserved	2	None	-2	Cluster_10	3	None	-2	SMESG000045558	dd_Smed_v4_4005_0	ORT	Neoblast/Cathepsin+ cell/Neoblast	2	dd_Smed_v6_4005_0	ORT	None	-2	SMED30001627	ORT	None	-2	1121	1624	1501	1477	1425.69	-0.126713	0.999388	NA	761	438
MCU_002454	MCU_002454-RA	Uncharacterized protein	HDID_0000212901	ORT	None	-2	None	ORT	None	-2	None	-2	None	-2	None	NA	None	-2	None	-2	None	-2	None	-2	None	-2	None	None	NA	None	-2	None	NA	None	-2	None	NA	None	-2	3746	3747	3969	5564	4223.12	0.0925621	0.999388	NA	935	414
MCU_010677	MCU_010677-RA	Tyrosine-protein kinase (EC 2.7.10.2)	None	NA	None	-2	Smp_006920	ORT	None	-2	None	-2	None	-2	Smp_006920	ORT	None	-2	Conserved	2	None	-2	Cluster_7	2	None	-2	SMESG000072546;SMESG000072548;SMESG000077919	dd_Smed_v4_5996_0	ORT	Cathepsin+ cell/Cathepsin+ cell/Cathepsin+ cell/Cathepsin+ cell/Cathepsin+ cell	-2	dd_Smed_v6_5996_0	ORT	None	-2	SMED30015527	ORT	None	-2	15	87	69	85	62.3727	0.372178	0.999388	NA	124	27
MCU_007526	MCU_007526-RA	MFS domain-containing protein	HDID_0000112201	ORT	None	-2	Smp_137710	ORT	meg-1+/zfp-1-1+	1	Tegument 1/Tegument 2	-2	None	-2	Smp_137710	ORT	None	-2	None	-2	None	-2	Cluster_5	-2	None	-2	SMESG000022267;SMESG000066500;SMESG000075932	dd_Smed_v4_17670_0	ORT	None	-2	dd_Smed_v6_17670_0	ORT	None	-2	SMED30034310	ORT	None	-2	2532	3429	4339	3913	3506.98	0.223886	0.999388	NA	315	339
MCU_005158	MCU_005158-RB	Ubiquitin-like domain-containing protein	None	NA	None	-2	Smp_125770	ORT	late male germ cells	-2	Tegument 2	-2	None	-2	Smp_125770	ORT	NA	-2	None	-2	None	-2	Cluster_9	-2	None	-2	None	None	NA	None	-2	None	NA	None	-2	None	NA	None	-2	9637	13502	12298	11189	11653	-0.222922	0.999388	NA	3933	1798
MCU_011009	MCU_011009-RB	40S ribosomal protein S26	HDID_0000432901;HDID_0000502201	ORT	None@None@	-2	Smp_031310	ORT	None	-2	Stem-Germinal cells/Parenchymal 2/Meg4+ cells	2	None	-2	Smp_031310	ORT	None	-2	None	-2	None	-2	Cluster_10	3	None	-2	SMESG000005227;SMESG000049997	dd_Smed_v4_222_0	ORT	Neoblast/Neoblast/Intestine/Neoblast	2	dd_Smed_v6_222_0	ORT	neoblast 1/neoblast 3/neoblast 6/neoblast 8	2	SMED30013371	ORT	None	-2	5466	5420	6137	8306	6271.9	0.153023	0.999388	NA	5999	3227
MCU_003323	MCU_003323-RA	Uncharacterized protein	HDID_0000181201	ORT	None	-2	Smp_106130	ORT	None	-2	Ambiguous 1	-2	None	-2	Smp_106130	ORT	None	-2	None	-2	None	-2	Cluster_7	2	None	-2	SMESG000056256	dd_Smed_v4_424_0	ORT	Neoblast/Epidermal/Epidermal/Cathepsin+ cell/Neoblast/Intestine/Neoblast	2	dd_Smed_v6_424_0	ORT	neoblast 1/neoblast 13/pharynx cell type progenitors	2	SMED30009284	ORT	None	-2	3553	6790	6971	6919	5970.25	0.187677	0.999388	NA	4312	2292
MCU_002984	MCU_002984-RC	Anaphase-promoting complex subunit 4 WD40 domain-containing protein	HDID_0000733001	ORT	None	-2	Smp_345460	ORT	None	-2	None	-2	None	-2	Smp_164290	ORT	None	-2	Conserved	2	None	-2	Cluster_10	3	None	-2	SMESG000072415	dd_Smed_v4_12553_0	ORT	None	-2	dd_Smed_v6_12553_0	ORT	None	-2	SMED30030189	ORT	None	-2	293	317	359	371	333.224	0.00768405	0.999388	NA	300	264
MCU_006824	MCU_006824-RB	Homeobox domain-containing protein	HDID_0000155801	RBH	None	-2	Smp_333790	UBH	None	-2	None	-2	None	-2	Smp_161280,Smp_161270	UBH	None@None@	-2	None@None@	-2	None@None@	-2	None@None@	-2	None@None@	-2	NA	None	NA	NA	-2	None	NA	NA	-2	None	NA	NA	-2	1647	2642	2768	2574	2383.6	0.0752373	0.999388	NA	171	67
MCU_010200	MCU_010200-RA	UPF0020 domain-containing protein	HDID_0000703001	ORT	None	-2	Smp_077670	ORT	None	-2	Tegument 2	-2	None	-2	Smp_077670	ORT	NA	-2	Conserved	2	None	-2	Cluster_9	-2	None	-2	SMESG000033819	dd_Smed_v4_13837_0	ORT	Cathepsin+ cell	-2	dd_Smed_v6_13837_0	ORT	None	-2	SMED30004729	ORT	None	-2	919	882	840	812	869.747	-0.378463	0.999388	NA	208	238
MCU_008084	MCU_008084-RA	Uncharacterized protein	None	NA	NA	-2	None	NA	NA	-2	NA	-2	NA	-2	None	NA	NA	-2	NA	-2	NA	-2	NA	-2	NA	-2	NA	None	NA	NA	-2	None	NA	NA	-2	None	NA	NA	-2	2	0	0	0				NA	52	0
MCU_007352	MCU_007352-RA	HTH La-type RNA-binding domain-containing protein	HDID_0000292101	ORT	None	-2	Smp_101820	ORT	None	-2	Parenchymal 1	-2	None	-2	Smp_101820	ORT	None	-2	None	-2	None	-2	Cluster_10	3	None	-2	SMESG000004135;SMESG000009930	dd_Smed_v4_84824_0;dd_Smed_v4_71394_0	ORT	None@None@	-2	dd_Smed_v6_84824_0;dd_Smed_v6_71394_0	ORT	None@None@	-2	SMED30033788;SMED30030014;SMED30000900	ORT	None@None@None@	-2	5539	7428	6542	5928	6374.47	-0.301896	0.999388	NA	2414	1544
MCU_012350	MCU_012350-RA	PP1-binding domain-containing protein	None	NA	NA	-2	None	NA	NA	-2	NA	-2	NA	-2	None	NA	NA	-2	NA	-2	NA	-2	NA	-2	NA	-2	NA	None	NA	NA	-2	None	NA	NA	-2	None	NA	NA	-2	1132	1030	1273	1064	1125.89	-0.142156	0.999388	NA	189	90
MCU_012167	MCU_012167-RA	Uncharacterized protein	None	NA	None	-2	Smp_009810;Smp_127370;Smp_154670;Smp_154680;Smp_187360	ORT	None@gut@meg-1+/tegument 1/zfp-1-1+@None@mature vitellocytes@	1	None@None@Meg4+ cells@None@None@	-2	None@None@None@None@None@	-2	Smp_037720	ORT	None	-2	None	-2	None	-2	None	-2	None	-2	SMESG000008761;SMESG000008805;SMESG000008883;SMESG000008972;SMESG000009005;SMESG000009027;SMESG000009072;SMESG000009483;SMESG000022103;SMESG000043049;SMESG000043051;SMESG000043052;SMESG000043054;SMESG000043055;SMESG000043063;SMESG000043067;SMESG000043068;SMESG000043074;SMESG000043082;SMESG000051787;SMESG000051793;SMESG000051810	dd_Smed_v4_6205_0	ORT	Epidermal/Epidermal/Neural/Neural/Phyarnx	-2	dd_Smed_v6_6205_0	ORT	None	-2	SMED30036006	ORT	None	-2	1	1	2	0				NA	0	0
MCU_004455	MCU_004455-RA	MPN domain-containing protein	HDID_0000204401	ORT	None	-2	Smp_210570	ORT	None	-2	None	-2	None	-2	Smp_210570	ORT	None	-2	None	-2	None	-2	Cluster_12	-2	None	-2	SMESG000043864	dd_Smed_v4_1220_0	ORT	Neoblast/Neoblast/Neoblast	2	dd_Smed_v6_1220_0	ORT	None	-2	SMED30009765	ORT	None	-2	8874	9146	9392	8786	9074.22	-0.239475	0.999388	NA	2765	1334
MCU_007764	MCU_007764-RA	KRR1 small subunit processome component homolog (KRR-R motif-containing protein 1)	HDID_0000834201	ORT	None	-2	Smp_009340	ORT	None	-2	Ambiguous 2	-2	None	-2	Smp_115060	ORT	None	-2	None	-2	None	-2	Cluster_10	3	None	-2	SMESG000026804	dd_Smed_v4_3526_0;dd_Smed_v4_1591_0	ORT	Neoblast/Neoblast/Neoblast@Cathepsin+ cell/Cathepsin+ cell@	2	dd_Smed_v6_3526_0;dd_Smed_v6_1591_0	ORT	None@None@	-2	SMED30025098	ORT	None	-2	1444	1508	1580	1755	1567.63	-0.0765958	0.999388	NA	810	498
MCU_013564	MCU_013564-RA	HIT domain-containing protein	None	NA	None	-2	Smp_048650	ORT	None	-2	None	-2	None	-2	Smp_048650	ORT	None	-2	Conserved	2	None	-2	Cluster_12	-2	None	-2	SMESG000004839	dd_Smed_v4_3078_0	ORT	None	-2	dd_Smed_v6_3078_0	ORT	None	-2	SMED30003090	ORT	None	-2	6595	6599	7962	7625	7166.88	-0.0124469	0.999388	NA	2124	776
MCU_012132	MCU_012132-RA	Uncharacterized protein	HDID_0001052001	UBH	None	-2	None	NA	NA	-2	NA	-2	NA	-2	None	NA	NA	-2	NA	-2	NA	-2	NA	-2	NA	-2	NA	None	NA	NA	-2	None	NA	NA	-2	None	NA	NA	-2	343	642	622	524	528.342	-0.0195348	0.999388	NA	332	100
MCU_011380	MCU_011380-RA	tRNA-synt_2b domain-containing protein	HDID_0000416601	ORT	None	-2	Smp_053610	ORT	None	-2	None	-2	None	-2	Smp_053610	ORT	None	-2	None	-2	None	-2	Cluster_12	-2	None	-2	SMESG000016105	dd_Smed_v4_2956_0	ORT	Epidermal/Epidermal	-2	dd_Smed_v6_2956_0	ORT	None	-2	SMED30016739	ORT	None	-2	12923	12642	13860	13534	13246.3	-0.153877	0.999388	NA	4532	1674
MCU_005985	MCU_005985-RA	Eukaryotic translation initiation factor 3 subunit G	HDID_0000036301	ORT	None	-2	Smp_312360	ORT	None	-2	Ambiguous 1	-2	None	-2	Smp_192360	ORT	None	-2	None	-2	None	-2	Cluster_12	-2	None	-2	SMESG000016857;SMESG000074687	dd_Smed_v4_15937_0	ORT	None	-2	dd_Smed_v6_15937_0	ORT	None	-2	SMED30026277	ORT	None	-2	8283	9421	9108	8709	8897	-0.240593	0.999388	NA	4965	2070
MCOS_0000079301	MCOS_0000079301-mRNA-1	Uncharacterized protein	None	NA	NA	-2	None	NA	NA	-2	NA	-2	NA	-2	None	NA	NA	-2	NA	-2	NA	-2	NA	-2	NA	-2	NA	None	NA	NA	-2	None	NA	NA	-2	None	NA	NA	-2	6	22	39	37	24.8861	1.21048	0.999388	NA	4	0
MCU_000822	MCU_000822-RA	DNA-directed RNA polymerase subunit beta (EC 2.7.7.6)	HDID_0000505701	ORT	None	-2	Smp_153760	ORT	None	-2	None	-2	None	-2	Smp_153760	ORT	None	-2	None	-2	None	-2	Cluster_10	3	None	-2	SMESG000032705	dd_Smed_v4_5517_0	ORT	None	-2	dd_Smed_v6_5517_0	ORT	None	-2	SMED30027218	ORT	None	-2	1152	1268	1104	1149	1174.6	-0.354181	0.999388	NA	975	650
MCU_000133	MCU_000133-RA	CSD domain-containing protein	HDID_0000092101	ORT	None	-2	None	ORT	None	-2	None	-2	None	-2	None	NA	None	-2	None	-2	None	-2	None	-2	None	-2	None	None	NA	None	-2	None	NA	None	-2	None	NA	None	-2	11320	13854	16467	13602	13729.7	0.00910525	0.999388	NA	4758	3378
MCOS_0000070301	MCOS_0000070301-mRNA-1	60S ribosomal protein L37a	HDID_0000457201	ORT	None	-2	Smp_105320	ORT	None	-2	Stem-Germinal cells/Parenchymal 2/Meg4+ cells	2	None	-2	Smp_105320	ORT	None	-2	None	-2	None	-2	Cluster_12	-2	None	-2	SMESG000078736	dd_Smed_v4_140_0;dd_Smed_v4_140_0	ORT	Neoblast/Epidermal/Neoblast/Intestine/Intestine/Neoblast@Neoblast/Epidermal/Neoblast/Intestine/Intestine/Neoblast@	2	dd_Smed_v6_140_0;dd_Smed_v6_140_0	ORT	neoblast 1/neoblast 5/neoblast 9/gut progenitors@neoblast 1/neoblast 5/neoblast 9/gut progenitors@	2	SMED30019189;SMED30012421	ORT	None@None@	-2	27238	20705	22836	27636	24682.1	-0.186642	0.999388	NA	7280	5151
MCU_006239	MCU_006239-RA	Dynein light chain	HDID_0000704901	ORT	None	-2	Smp_319410	ORT	None	-2	None	-2	None	-2	Smp_319410	ORT	None	-2	None	-2	None	-2	None	-2	None	-2	None	None	NA	None	-2	None	NA	None	-2	None	NA	None	-2	262	292	397	698	400.963	0.72971	0.645555	NA	173	92
MCU_006373	MCU_006373-RA	Nop domain-containing protein	HDID_0000094901	ORT	Downregulated	1	Smp_053470	ORT	None	-2	Ambiguous 1	-2	None	-2	Smp_053470	ORT	None	-2	None	-2	None	-2	Cluster_10	3	None	-2	None	None	NA	None	-2	None	NA	None	-2	None	NA	None	-2	1621	2063	2008	1929	1901.97	-0.15133	0.999388	NA	1494	984
MCU_000776	MCU_000776-RA	NARG2_C domain-containing protein	HDID_0000440301	ORT	None	-2	None	ORT	None	-2	None	-2	None	-2	None	NA	None	-2	None	-2	None	-2	None	-2	None	-2	None	None	NA	None	-2	None	NA	None	-2	None	NA	None	-2	661	784	751	714	728.367	-0.229031	0.999388	NA	226	149
MCU_013058	MCU_013058-RA	ThiF domain-containing protein	HDID_0000214901	ORT	None	-2	Smp_035280	ORT	None	-2	Parenchymal 1/Ambiguous 1	-2	None	-2	Smp_035280	ORT	None	-2	None	-2	None	-2	Cluster_10	3	None	-2	SMESG000001644;SMESG000051640	dd_Smed_v4_14646_0	ORT	Epidermal	-2	dd_Smed_v6_14646_0	ORT	None	-2	SMED30020964	ORT	None	-2	958	1563	1474	1512	1365.37	0.00250884	0.999388	NA	1165	625
MCU_008390	MCU_008390-RA	U4/U6 small nuclear ribonucleoprotein Prp31 (Pre-mRNA-processing factor 31)	HDID_0000867801	ORT	None	-2	Smp_163030;Smp_345290	ORT	None@None@	-2	Ambiguous 1@Ambiguous 1@	-2	None@None@	-2	Smp_161460	ORT	None	-2	None	-2	None	-2	None	-2	None	-2	SMESG000016466	dd_Smed_v4_1405_0	ORT	Neoblast/Neoblast/Neoblast	2	dd_Smed_v6_1405_0	ORT	None	-2	SMED30025354	ORT	None	-2	192	330	296	346	287.957	0.0567831	0.999388	NA	232	229
MCOS_0000232501	MCOS_0000232501-mRNA-1	tRNA (guanine(26)-N(2))-dimethyltransferase	HDID_0001003401	RBH	None	-2	Smp_309660	UBH	None	-2	NDF+ neurons/Ambiguous 1	-2	None	-2	Smp_309670,Smp_165900	UBH	None@None@	-2	None@None@	-2	None@None@	-2	None@Cluster_7@	0.2	None@None@	-2	NA	None	NA	NA	-2	None	NA	NA	-2	None	NA	NA	-2	66	83	84	64	74.3901	-0.256555	0.999388	NA	135	0
MCU_007602	MCU_007602-RB	Uncharacterized protein	None	NA	NA	-2	None	NA	NA	-2	NA	-2	NA	-2	None	NA	NA	-2	NA	-2	NA	-2	NA	-2	NA	-2	NA	None	NA	NA	-2	None	NA	NA	-2	None	NA	NA	-2	2093	3423	4528	5124	3700.33	0.565199	0.609534	NA	1058	841
MCU_004909	MCU_004909-RA	TRUD domain-containing protein	HDID_0000391401	ORT	None	-2	Smp_129630	ORT	None	-2	None	-2	None	-2	Smp_129630	ORT	None	-2	None	-2	None	-2	Cluster_7	2	psi-kappa	2	SMESG000046624	dd_Smed_v4_7404_0	ORT	None	-2	dd_Smed_v6_7404_0	ORT	None	-2	SMED30002684	ORT	None	-2	1657	1875	1689	1619	1718.62	-0.344474	0.999388	NA	1722	770
MCU_012542	MCU_012542-RA	Uncharacterized protein	HDID_0000471401;HDID_0000645501;HDID_0000650401;HDID_0001051001	ORT	None@None@None@None@	-2	None	ORT	None	-2	None	-2	None	-2	None	NA	None	-2	None	-2	None	-2	None	-2	None	-2	None	None	NA	None	-2	None	NA	None	-2	None	NA	None	-2	765	895	1020	919	895.536	-0.0247737	0.999388	NA	69	37
MCU_011006	MCU_011006-RA	Protein kinase domain-containing protein	None	NA	None	-2	None	ORT	None	-2	None	-2	None	-2	None	NA	None	-2	None	-2	None	-2	None	-2	None	-2	SMESG000073764	dd_Smed_v4_17244_0	ORT	None	-2	dd_Smed_v6_17244_0	ORT	None	-2	SMED30024908	ORT	None	-2	423	487	398	447	440.943	-0.357287	0.999388	NA	442	329
MCU_004431	MCU_004431-RB	60S ribosomal export protein NMD3	HDID_0000400701	ORT	None	-2	Smp_076630	ORT	None	-2	Parenchymal 1	-2	None	-2	Smp_076630	ORT	None	-2	None	-2	None	-2	Cluster_10	3	None	-2	SMESG000005015	dd_Smed_v4_6223_0	ORT	None	-2	dd_Smed_v6_6223_0	ORT	None	-2	SMED30016485	ORT	None	-2	935	1379	1337	1450	1264.74	0.0239751	0.999388	NA	1066	485
MCU_009702	MCU_009702-RA	Uncharacterized protein	HDID_0000494001	ORT	None	-2	Smp_042680	ORT	neuron 19/neuron 27/neuron 28	-2	None	-2	None	-2	Smp_042680	ORT	None	-2	None	-2	None	-2	Cluster_12	-2	None	-2	SMESG000079251;SMESG000079254	dd_Smed_v4_3167_0	ORT	None	-2	dd_Smed_v6_3167_0	ORT	None	-2	SMED30027637	ORT	None	-2	6097	7905	9297	9128	8019.75	0.149302	0.999388	NA	1248	750
MCU_013208	MCU_013208-RA	Uridylate-specific endoribonuclease (EC 4.6.1.-)	HDID_0000955701	UBH	None	-2	Smp_320240	UBH	neuron 31 (7b2-)	-2	Smkk7+ neurons/Parenchymal 2	-2	None	-2	Smp_212450,Smp_198230,Smp_168510	UBH	None@None@None@	-2	None@None@None@	-2	None@None@None@	-2	Cluster_2@Cluster_4@None@	-2	None@None@None@	-2	NA	None	NA	NA	-2	None	NA	NA	-2	None	NA	NA	-2	28	53	45	47	42.9147	-0.0562838	0.999388	NA	15	31
MCU_005008	MCU_005008-RA	THO complex subunit 7 homolog	HDID_0000081101	ORT	None	-2	Smp_059810	ORT	None	-2	Tegument 2/Tegument 1	-2	None	-2	Smp_059810	ORT	None	-2	None	-2	None	-2	Cluster_10	3	None	-2	SMESG000001236	dd_Smed_v4_3428_0	ORT	None	-2	dd_Smed_v6_3428_0	ORT	None	-2	SMED30034316	ORT	None	-2	2701	2095	2915	4296	2962.01	0.327178	0.999388	NA	1733	616
MCU_005185	MCU_005185-RA	IgGFc-binding protein N-terminal domain-containing protein	HDID_0000047301	ORT	None	-2	None	ORT	None	-2	None	-2	None	-2	None	NA	None	-2	None	-2	None	-2	None	-2	None	-2	None	None	NA	None	-2	None	NA	None	-2	None	NA	None	-2	20486	30838	35038	33303	29547.5	0.17017	0.999388	NA	3605	2842
MCU_011660	MCU_011660-RA	Uncharacterized protein	None	NA	NA	-2	None	NA	NA	-2	NA	-2	NA	-2	None	NA	NA	-2	NA	-2	NA	-2	NA	-2	NA	-2	NA	None	NA	NA	-2	None	NA	NA	-2	None	NA	NA	-2	1824	1387	1548	1556	1590.34	-0.308557	0.999388	NA	514	337
MCU_013918	MCU_013918-RA	Uncharacterized protein	None	NA	NA	-2	None	NA	NA	-2	NA	-2	NA	-2	None	NA	NA	-2	NA	-2	NA	-2	NA	-2	NA	-2	NA	None	NA	NA	-2	None	NA	NA	-2	None	NA	NA	-2	3	2	3	2	2.51914	-0.259328	NA	NA	27	1
MCU_005148	MCU_005148-RA	Reactive oxygen species modulator 1 (Protein MGR2 homolog)	HDID_0000675701	ORT	None	-2	Smp_010400	ORT	None	-2	Parenchymal 2	-2	None	-2	Smp_010400	ORT	None	-2	Conserved	2	None	-2	Cluster_12	-2	None	-2	SMESG000039761	dd_Smed_v4_691_0	ORT	Neoblast/Epidermal/Neoblast/Intestine/Intestine/Neoblast	2	dd_Smed_v6_691_0	ORT	neoblast 2/gut progenitors	2	SMED30022855	ORT	None	-2	3932	3355	3890	3683	3726.64	-0.201159	0.999388	NA	1270	577
MCU_006926	MCU_006926-RA	3-phosphoinositide-dependent protein kinase 1	HDID_0000090101	ORT	None	-2	Smp_094250	ORT	None	-2	None	-2	None	-2	Smp_094250	ORT	None	-2	Conserved	2	None	-2	Cluster_7	2	None	-2	SMESG000051515	dd_Smed_v4_9662_0;dd_Smed_v4_413_0	ORT	None@Protonephridia/Intestine@	-2	dd_Smed_v6_9662_0;dd_Smed_v6_413_0	ORT	None@phagocytes@	-2	SMED30025591	ORT	None	-2	1232	1743	1930	1517	1596.33	-0.0312047	0.999388	NA	296	361
MCU_013629	MCU_013629-RA	Uncharacterized protein	None	NA	NA	-2	None	NA	NA	-2	NA	-2	NA	-2	None	NA	NA	-2	NA	-2	NA	-2	NA	-2	NA	-2	NA	None	NA	NA	-2	None	NA	NA	-2	None	NA	NA	-2	539	421	272	428	422.917	-0.716637	0.645555	NA	715	262
MCU_010867	MCU_010867-RA	Ubiquitin-like domain-containing protein	None	NA	None	-2	None	ORT	None	-2	None	-2	None	-2	None	NA	None	-2	None	-2	None	-2	None	-2	None	-2	SMESG000010777;SMESG000058128	dd_Smed_v4_39276_0;dd_Smed_v4_11904_0	ORT	None@None@	-2	dd_Smed_v6_39276_0;dd_Smed_v6_11904_0	ORT	None@None@	-2	SMED30035980	ORT	None	-2	2698	3715	4588	4132	3736.31	0.198436	0.999388	NA	792	758
MCU_008069	MCU_008069-RA	Lipid-binding serum glycoprotein N-terminal domain-containing protein	None	NA	NA	-2	None	NA	NA	-2	NA	-2	NA	-2	None	NA	NA	-2	NA	-2	NA	-2	NA	-2	NA	-2	NA	None	NA	NA	-2	None	NA	NA	-2	None	NA	NA	-2	0	1	2	2				NA	31	12
MCOS_0001052101	MCOS_0001052101-mRNA-1	Uncharacterized protein	None	NA	NA	-2	None	NA	NA	-2	NA	-2	NA	-2	None	NA	NA	-2	NA	-2	NA	-2	NA	-2	NA	-2	NA	None	NA	NA	-2	None	NA	NA	-2	None	NA	NA	-2	42	28	50	49	41.8842	0.238994	0.999388	NA	82	30
MCU_002038	MCU_002038-RB	Helicase C-terminal domain-containing protein	HDID_0000943601	ORT	None	-2	Smp_093580	ORT	None	-2	None	-2	None	-2	Smp_093580	ORT	None	-2	None	-2	None	-2	Cluster_9	-2	None	-2	SMESG000031838;SMESG000044974	dd_Smed_v4_7582_0	ORT	None	-2	dd_Smed_v6_7582_0	ORT	None	-2	SMED30003320	ORT	None	-2	829	856	883	778	839.694	-0.272411	0.999388	NA	539	176
MCU_004927	MCU_004927-RA	NADH dehydrogenase [ubiquinone] 1 beta subcomplex subunit 5, mitochondrial (Complex I-SGDH) (NADH-ubiquinone oxidoreductase SGDH subunit)	HDID_0000610101	ORT	None	-2	Smp_054200	ORT	muscle 8/neuron 12	-2	None	-2	None	-2	Smp_054200	ORT	None	-2	None	-2	None	-2	Cluster_9	-2	None	-2	SMESG000027814;SMESG000027824	dd_Smed_v4_3120_0	ORT	None	-2	dd_Smed_v6_3120_0	ORT	None	-2	SMED30001989	ORT	None	-2	3675	4392	5001	5380	4569.07	0.114659	0.999388	NA	1785	923
MCU_008869	MCU_008869-RA	Glutaredoxin domain-containing protein	HDID_0000143301	ORT	None	-2	Smp_006550	ORT	None	-2	None	-2	None	-2	Smp_006550	ORT	None	-2	None	-2	None	-2	Cluster_10	3	None	-2	SMESG000036167	dd_Smed_v4_7185_0	ORT	Neoblast/Neoblast/Neoblast	2	dd_Smed_v6_7185_0	ORT	None	-2	SMED30023189	ORT	None	-2	2805	2383	2480	2280	2508.82	-0.38085	0.999388	NA	1685	760
MCU_000027	MCU_000027-RB	FERM domain-containing protein	HDID_0001001401	ORT	None	-2	None	ORT	None	-2	None	-2	None	-2	None	NA	None	-2	None	-2	None	-2	None	-2	None	-2	SMESG000056380;SMESG000070273	dd_Smed_v4_1131_0	ORT	Epidermal/Epidermal/Epidermal/Epidermal/Phyarnx/Protonephridia/Phyarnx/Protonephridia/Epidermal/Phyarnx/Protonephridia	-2	dd_Smed_v6_1131_0	ORT	pharynx cell type progenitors/early epidermal progenitors/late epidermal progenitors 2/late epidermal progenitors 1/epidermis DVb/epidermis/pharynx cell type/protonephridia/psd+ cells	2.5	SMED30022344	ORT	None	-2	25807	37481	41955	38190	35503.5	0.0971019	0.999388	NA	13611	10182
MCU_002955	MCU_002955-RA	HTH La-type RNA-binding domain-containing protein	HDID_0000361401	ORT	None	-2	Smp_161160	ORT	zfp-1-1+	1	Ambiguous 1	-2	None	-2	Smp_161160	ORT	None	-2	None	-2	None	-2	Cluster_9	-2	None	-2	SMESG000000519	dd_Smed_v4_1420_0;dd_Smed_v4_1420_0	ORT	Neoblast/Neoblast/Neoblast@Neoblast/Neoblast/Neoblast@	2	dd_Smed_v6_1420_0;dd_Smed_v6_1420_0	ORT	None@None@	-2	SMED30011817;SMED30011104	ORT	None@high@	2	4206	4854	5281	5768	4993.29	0.0362314	0.999388	NA	3054	1606
MCU_005842	MCU_005842-RB	protein-tyrosine-phosphatase (EC 3.1.3.48)	HDID_0000124701;HDID_0000124801;HDID_0000425201	ORT	None@None@None@	-2	Smp_046810	ORT	parenchyma 1/parenchyma 2/zfp-1-1+	1	Stem-Germinal cells/gnai+ neurons/Actin 2 muscle	2	None	-2	Smp_046810	ORT	None	-2	None	-2	None	-2	Cluster_10	3	psi	2	SMESG000025390;SMESG000054042;SMESG000065054;SMESG000075488	dd_Smed_v4_9178_0;dd_Smed_v4_7858_0	ORT	None@Neural/Neural/Neural/Neural/Neural/Neural@	-2	dd_Smed_v6_9178_0;dd_Smed_v6_7858_0	ORT	None@None@	-2	SMED30008297	ORT	None	-2	754	979	682	516	745.076	-0.778248	0.185185	NA	1341	722
MCU_008964	MCU_008964-RA	40S ribosomal protein S28	HDID_0000648301	ORT	None	-2	Smp_332100	ORT	None	-2	Parenchymal 2/Stem-Germinal cells/MyoD+ muscle	2	None	-2	Smp_026100	ORT	None	-2	None	-2	None	-2	None	-2	None	-2	SMESG000037593	NoSmed14	ORT	None	-2	NoSmed14	ORT	None	-2	NoSmed14	ORT	None	-2	13445	9706	10996	11571	11513.8	-0.298171	0.999388	NA	3991	1439
MCU_007171	MCU_007171-RA	ACB domain-containing protein	HDID_0000741001	ORT	Downregulated	1	None	ORT	None	-2	None	-2	None	-2	None	NA	None	-2	None	-2	None	-2	None	-2	None	-2	SMESG000036533	dd_Smed_v4_160_0	ORT	Cathepsin+ cell/Intestine/Intestine/Phyarnx/Cathepsin+ cell/Intestine	-2	dd_Smed_v6_160_0	ORT	phagocytes	-2	SMED30029551	ORT	None	-2	11915	10079	12585	12705	11804.4	-0.0558247	0.999388	NA	3663	1829
MCU_013101	MCU_013101-RA	CCR4-NOT transcription complex subunit 1 CAF1-binding domain-containing protein	None	NA	None	-2	Smp_242740	ORT	None	-2	Ambiguous 1/NDF+ neurons	-2	None	-2	Smp_198980,Smp_133320,Smp_190900	ORT	None@None@None@	-2	None@None@None@	-2	None@None@None@	-2	Cluster_12@Cluster_9@None@	-2	None@None@None@	-2	None	None	NA	None	-2	None	NA	None	-2	None	NA	None	-2	0	0	1	0				NA	12	22
MCU_009227	MCU_009227-RA	Guided entry of tail-anchored proteins factor 1 (Tail-anchored protein insertion receptor WRB) (Tryptophan-rich basic protein)	HDID_0000938001	RBH	None	-2	None	NA	NA	-2	NA	-2	NA	-2	None	NA	NA	-2	NA	-2	NA	-2	NA	-2	NA	-2	NA	None	NA	NA	-2	None	NA	NA	-2	None	NA	NA	-2	2301	2654	3079	3036	2747.92	0.0538497	0.999388	NA	1384	525
MCU_010895	MCU_010895-RA	SAM_MT_RSMB_NOP domain-containing protein	HDID_0000058901	ORT	None	-2	Smp_005080;Smp_319330	ORT	None@None@	-2	Ambiguous 1/Ambiguous 2@None@	-2	None@None@	-2	Smp_005080;Smp_319330	ORT	None@None@	-2	None@None@	-2	None@None@	-2	Cluster_12@None@	-2	None@None@	-2	SMESG000007627;SMESG000042985	dd_Smed_v4_7417_0	ORT	Neoblast/Neoblast	2	dd_Smed_v6_7417_0	ORT	None	-2	SMED30030466	ORT	None	-2	616	551	535	1097	691.537	0.224673	0.999388	NA	1133	868
MCOS_0000459801	MCOS_0000459801-mRNA-1	Uncharacterized protein	None	NA	NA	-2	None	NA	NA	-2	NA	-2	NA	-2	None	NA	NA	-2	NA	-2	NA	-2	NA	-2	NA	-2	NA	None	NA	NA	-2	None	NA	NA	-2	None	NA	NA	-2	1	1	4	1				NA	0	14
MCU_000803	MCU_000803-RA	ATP-synt_DE_N domain-containing protein	HDID_0000043001	ORT	None	-2	Smp_322410	ORT	None	-2	Ambiguous 2	-2	None	-2	Smp_322410	ORT	None	-2	None	-2	None	-2	None	-2	None	-2	SMESG000057052	dd_Smed_v4_1238_0;dd_Smed_v4_4317_0	ORT	Neoblast@None@	2	dd_Smed_v6_1238_0;dd_Smed_v6_4317_0	ORT	None@None@	-2	SMED30024764;SMED30018464	ORT	None@None@	-2	1254	1522	1815	2194	1671.65	0.280791	0.999388	NA	753	453
MCU_001498	MCU_001498-RA	40S ribosomal protein S15	HDID_0000081801	ORT	None	-2	Smp_130850	ORT	S1 progeny	1	Stem-Germinal cells/Parenchymal 2	2	None	-2	Smp_130850	ORT	None	-2	None	-2	None	-2	Cluster_10	3	None	-2	SMESG000015520	dd_Smed_v4_201_0	ORT	Neoblast/Neoblast/Intestine/Intestine/Neoblast	2	dd_Smed_v6_201_0	ORT	neoblast 1/neoblast 8/neoblast 10	2	SMED30002392	ORT	None	-2	50570	43427	49295	53172	49151.7	-0.132801	0.999388	NA	13865	8513
MCU_005412	MCU_005412-RC	RNA cytidine acetyltransferase	HDID_0000591501;HDID_0000622401;HDID_0001087801	ORT	None@None@None@	-2	Smp_144490	ORT	neuron 13/neuron 14/neuron 15/neuron 17/neuron 18/neuron 19/neuron 23/neuron 28/neuron 3	-2	Smkk7+ neurons/NDF+ neurons/Ambiguous 2/7b2-pc2+ neurons	-2	None	-2	Smp_144490	ORT	None	-2	None	-2	None	-2	Cluster_10	3	None	-2	SMESG000026207;SMESG000066293	dd_Smed_v4_22465_0;dd_Smed_v4_12782_0;dd_Smed_v4_12782_0	ORT	None@None@None@	-2	dd_Smed_v6_22465_0;dd_Smed_v6_12782_0;dd_Smed_v6_12782_0	ORT	None@None@None@	-2	SMED30026332;SMED30023803	ORT	None@None@	-2	2097	2107	2180	2151	2137.93	-0.209997	0.999388	NA	1292	853
MCU_000121	MCU_000121-RA	B30.2/SPRY domain-containing protein	HDID_0001017401	ORT	None	-2	Smp_142170	ORT	None	-2	Ambiguous 1/Ambiguous 2	-2	None	-2	Smp_142170	ORT	NA	-2	Conserved	2	None	-2	Cluster_7	2	None	-2	SMESG000051162	dd_Smed_v4_4609_0	ORT	None	-2	dd_Smed_v6_4609_0	ORT	None	-2	SMED30019367	ORT	None	-2	2082	2405	2139	2431	2266.39	-0.223849	0.999388	NA	1484	773
MCU_008767	MCU_008767-RA	Aspartate--tRNA ligase, cytoplasmic (EC 6.1.1.12)	HDID_0000478501	ORT	None	-2	Smp_053510	ORT	None	-2	None	-2	None	-2	Smp_053510	ORT	None	-2	None	-2	None	-2	Cluster_7	2	None	-2	SMESG000009022	dd_Smed_v4_2962_0	ORT	Epidermal/Epidermal	-2	dd_Smed_v6_2962_0	ORT	None	-2	SMED30026479	ORT	None	-2	16507	21421	19655	17636	18838.1	-0.270662	0.999388	NA	14286	7159
MCU_013290	MCU_013290-RA	Uncharacterized protein	None	NA	NA	-2	None	NA	NA	-2	NA	-2	NA	-2	None	NA	NA	-2	NA	-2	NA	-2	NA	-2	NA	-2	NA	None	NA	NA	-2	None	NA	NA	-2	None	NA	NA	-2	846	457	499	556	600.41	-0.572368	0.999388	NA	196	83
MCU_005585	MCU_005585-RB	Frizzled/Smoothened transmembrane domain-containing protein	None	NA	NA	-2	None	NA	NA	-2	NA	-2	NA	-2	None	NA	NA	-2	NA	-2	NA	-2	NA	-2	NA	-2	NA	None	NA	NA	-2	None	NA	NA	-2	None	NA	NA	-2	90	110	108	115	105.395	-0.0918969	0.999388	NA	171	55
MCU_013878	MCU_013878-RA	Integrin alpha-2 domain-containing protein	HDID_0000217801	UBH	None	-2	Smp_170280	UBH	muscle 1/parenchyma 1/parenchyma 2	-2	None	-2	None	-2	Smp_170280	UBH	NA	-2	None	-2	None	-2	Cluster_13	0.2	None	-2	NA	None	NA	NA	-2	None	NA	NA	-2	None	NA	NA	-2	659	1309	1065	1141	1035.53	-0.0728451	0.999388	NA	1320	677
MCU_004067	MCU_004067-RA	C2 domain-containing protein	HDID_0000195401	ORT	None	-2	None	ORT	None	-2	None	-2	None	-2	None	NA	None	-2	None	-2	None	-2	None	-2	None	-2	None	None	NA	None	-2	None	NA	None	-2	None	NA	None	-2	77	101	61	105	86.2513	-0.350147	0.999388	NA	52	9
MCU_005141	MCU_005141-RB	Adenylosuccinate lyase (ASL) (EC 4.3.2.2) (Adenylosuccinase)	HDID_0000858501	ORT	None	-2	Smp_038030	ORT	late vitellocytes/mature vitellocytes	-2	None	-2	None	-2	Smp_038030	ORT	None	-2	Conserved	2	None	-2	Cluster_8	-2	None	-2	SMESG000014474	dd_Smed_v4_2280_0	ORT	Neoblast/Neoblast/Neoblast/Protonephridia	2	dd_Smed_v6_2280_0	ORT	None	-2	SMED30017371	ORT	None	-2	5078	6321	6467	6386	6039.57	-0.0745544	0.999388	NA	2408	1253
MCU_012286	MCU_012286-RA	Uncharacterized protein	None	NA	NA	-2	None	NA	NA	-2	NA	-2	NA	-2	None	NA	NA	-2	NA	-2	NA	-2	NA	-2	NA	-2	NA	None	NA	NA	-2	None	NA	NA	-2	None	NA	NA	-2	17	8	24	29	19.0252	0.816244	0.999388	NA	35	32
MCOS_0000827101	MCOS_0000827101-mRNA-1	Lipid-binding serum glycoprotein N-terminal domain-containing protein	None	NA	NA	-2	None	NA	NA	-2	NA	-2	NA	-2	None	NA	NA	-2	NA	-2	NA	-2	NA	-2	NA	-2	NA	None	NA	NA	-2	None	NA	NA	-2	None	NA	NA	-2	1138	838	1057	1789	1191.97	0.2634	0.999388	NA	709	419
MCU_012994	MCU_012994-RA	Uncharacterized protein	None	NA	NA	-2	None	NA	NA	-2	NA	-2	NA	-2	None	NA	NA	-2	NA	-2	NA	-2	NA	-2	NA	-2	NA	None	NA	NA	-2	None	NA	NA	-2	None	NA	NA	-2	0	4	1	4	2.19335	0.105834	NA	NA	0	13
MCU_005058	MCU_005058-RA	SCP domain-containing protein	HDID_0001116401	ORT	None	-2	Smp_124050;Smp_124060;Smp_124070;Smp_200460;Smp_331830	ORT	None@late vitellocytes@mature vitellocytes/Mehlis' gland/neuron 10/neuron 11/neuron 13/neuron 14/neuron 19/neuron 21/neuron 22/neuron 23/neuron 25/neuron 3/unknown@None@None@	-2	Tegument 1@None@None@None@None@	-2	None@None@nanos-1+/cpx+@None@None@	-2	Smp_163400	ORT	None	-2	None	-2	None	-2	None	-2	None	-2	SMESG000005601;SMESG000005602;SMESG000070308	dd_Smed_v4_12963_0	ORT	Protonephridia	-2	dd_Smed_v6_12963_0	ORT	None	-2	SMED30016274	ORT	None	-2	1037	1069	1230	1532	1205.81	0.137754	0.999388	NA	471	242
MCU_004163	MCU_004163-RB	Major facilitator superfamily (MFS) profile domain-containing protein	HDID_0000849801	ORT	None	-2	Smp_150090	ORT	None	-2	None	-2	None	-2	Smp_150090	ORT	None	-2	None	-2	None	-2	None	-2	None	-2	SMESG000008033	None	NA	None	-2	None	NA	None	-2	SMED30003977	ORT	None	-2	399	331	433	540	422.275	0.156223	0.999388	NA	58	94
MCU_010746	MCU_010746-RB	CS domain-containing protein	None	NA	None	-2	None	ORT	None	-2	None	-2	None	-2	None	NA	None	-2	None	-2	None	-2	None	-2	None	-2	SMESG000019808	dd_Smed_v4_1390_0	ORT	Neoblast/Neoblast	2	dd_Smed_v6_1390_0	ORT	None	-2	SMED30024872	ORT	None	-2	6922	7832	8458	8012	7786.24	-0.09112	0.999388	NA	2791	1116
MCOS_0000273401	MCOS_0000273401-mRNA-1	Uncharacterized protein	None	NA	NA	-2	None	NA	NA	-2	NA	-2	NA	-2	None	NA	NA	-2	NA	-2	NA	-2	NA	-2	NA	-2	NA	None	NA	NA	-2	None	NA	NA	-2	None	NA	NA	-2	6919	7155	9099	8849	7944.98	0.0986078	0.999388	NA	3790	1998
MCU_004131	MCU_004131-RB	Uncharacterized protein	HDID_0000302501	ORT	None	-2	None	ORT	None	-2	None	-2	None	-2	None	NA	None	-2	None	-2	None	-2	None	-2	None	-2	None	None	NA	None	-2	None	NA	None	-2	None	NA	None	-2	808	758	836	761	793.255	-0.225828	0.999388	NA	1291	562
MCU_000730	MCU_000730-RA	Acetyl-CoA hydrolase (EC 3.1.2.1) (Acetyl-CoA deacylase)	None	NA	None	-2	None	ORT	None	-2	None	-2	None	-2	None	NA	None	-2	None	-2	None	-2	None	-2	None	-2	SMESG000063866	dd_Smed_v4_1775_0	ORT	Muscle/Muscle/Muscle/Neural/Phyarnx/Phyarnx	-2	dd_Smed_v6_1775_0	ORT	None	-2	SMED30001056	ORT	None	-2	6539	8990	10008	8006	8339.19	-0.0301187	0.999388	NA	3991	1831
MCU_007669	MCU_007669-RC	Mif2/CENP-C cupin domain-containing protein	HDID_0000624001;HDID_0001090201;HDID_0001106201	ORT	None@None@None@	-2	None	ORT	None	-2	None	-2	None	-2	None	NA	None	-2	None	-2	None	-2	None	-2	None	-2	None	None	NA	None	-2	None	NA	None	-2	None	NA	None	-2	2309	1735	1680	2374	2035.15	-0.258142	0.999388	NA	2637	1173
MCU_011885	MCU_011885-RA	Dynein light chain	HDID_0000125301	ORT	None	-2	None	ORT	None	-2	None	-2	None	-2	None	NA	None	-2	None	-2	None	-2	None	-2	None	-2	None	None	NA	None	-2	None	NA	None	-2	None	NA	None	-2	7330	9698	13113	10513	10034.2	0.227262	0.999388	NA	2579	1618
MCU_004842	MCU_004842-RA	Uncharacterized protein	HDID_0000641601	ORT	Downregulated	1	None	ORT	None	-2	None	-2	None	-2	None	NA	None	-2	None	-2	None	-2	None	-2	None	-2	None	None	NA	None	-2	None	NA	None	-2	None	NA	None	-2	264	242	253	245	252.218	-0.277784	0.999388	NA	471	266
MCOS_0000674701	MCOS_0000674701-mRNA-1	Uncharacterized protein	HDID_0000172201	ORT	None	-2	None	ORT	None	-2	None	-2	None	-2	None	NA	None	-2	None	-2	None	-2	None	-2	None	-2	SMESG000018897	dd_Smed_v4_6177_0;dd_Smed_v4_6177_0	ORT	Neoblast@Neoblast@	2	dd_Smed_v6_6177_0;dd_Smed_v6_6177_0	ORT	None@None@	-2	SMED30019860;SMED30002265	ORT	None@None@	-2	393	439	471	551	460.295	0.0454726	0.999388	NA	336	242
MCU_013810	MCU_013810-RA	Uncharacterized protein	HDID_0000218601	UBH	Downregulated	-1	Smp_212900	UBH	None	-2	None	-2	None	-2	Smp_210590,Smp_180080	UBH	None@None@	-2	None@None@	-2	None@None@	-2	None@None@	-2	None@None@	-2	NA	None	NA	NA	-2	None	NA	NA	-2	None	NA	NA	-2	21	11	5	16	13.6103	-0.878639	0.999388	NA	69	38
MCU_001055	MCU_001055-RB	Protein kinase domain-containing protein	None	NA	None	-2	None	ORT	None	-2	None	-2	None	-2	None	NA	None	-2	None	-2	None	-2	None	-2	None	-2	SMESG000002981	dd_Smed_v4_6620_0	ORT	None	-2	dd_Smed_v6_6620_0	ORT	None	-2	SMED30026997	ORT	None	-2	1638	1461	1673	1999	1686.85	-0.0119588	0.999388	NA	870	607
MCU_000137	MCU_000137-RB	protein-synthesizing GTPase (EC 3.6.5.3)	HDID_0000024701	ORT	None	-2	Smp_095150	ORT	None	-2	None	-2	None	-2	Smp_095150	ORT	None	-2	None	-2	None	-2	Cluster_10	3	None	-2	SMESG000020515;SMESG000020516	dd_Smed_v4_980_0	ORT	None	-2	dd_Smed_v6_980_0	ORT	None	-2	SMED30008255	ORT	None	-2	12548	13634	13586	11350	12842.4	-0.320549	0.999388	NA	4384	2512
MCU_006147	MCU_006147-RA	UBC core domain-containing protein	HDID_0000936901	ORT	None	-2	Smp_083400	ORT	None	-2	Parenchymal 2	-2	None	-2	Smp_083400	ORT	None	-2	Conserved	2	None	-2	Cluster_4	-2	None	-2	SMESG000045122	dd_Smed_v4_1075_0	ORT	None	-2	dd_Smed_v6_1075_0	ORT	None	-2	SMED30025145	ORT	None	-2	6630	8671	8835	8746	8178.61	-0.0461679	0.999388	NA	2257	922
MCU_014673	MCU_014673-RA	Secreted protein	None	NA	NA	-2	None	NA	NA	-2	NA	-2	NA	-2	None	NA	NA	-2	NA	-2	NA	-2	NA	-2	NA	-2	NA	None	NA	NA	-2	None	NA	NA	-2	None	NA	NA	-2	1	1	9	2	3.07447	2.21275	NA	NA	36	2
MCU_002331	MCU_002331-RA	60S ribosome subunit biogenesis protein NIP7 homolog	HDID_0000706801	ORT	None	-2	Smp_021760	ORT	None	-2	None	-2	None	-2	Smp_021760	ORT	None	-2	None	-2	None	-2	Cluster_12	-2	None	-2	SMESG000025064	dd_Smed_v4_8318_0	ORT	None	-2	dd_Smed_v6_8318_0	ORT	None	-2	SMED30025739	ORT	None	-2	412	420	496	485	451.412	-0.0148142	0.999388	NA	587	166
MCU_009160	MCU_009160-RA	NADH dehydrogenase [ubiquinone] flavoprotein 2, mitochondrial	HDID_0000434101	ORT	None	-2	Smp_069770	ORT	None	-2	NDF+ neurons	-2	None	-2	Smp_069770	ORT	None	-2	None	-2	None	-2	Cluster_9	-2	None	-2	SMESG000068585	dd_Smed_v4_2909_0;dd_Smed_v4_2909_0	ORT	None@None@	-2	dd_Smed_v6_2909_0;dd_Smed_v6_2909_0	ORT	None@None@	-2	SMED30033649;SMED30028556	ORT	None@None@	-2	2784	3060	3435	3302	3133.63	-0.0454956	0.999388	NA	1496	554
MCU_001736	MCU_001736-RB	CS domain-containing protein	HDID_0000971901	ORT	None	-2	Smp_072900	ORT	None	-2	None	-2	None	-2	Smp_072900	ORT	None	-2	None	-2	None	-2	Cluster_10	3	None	-2	SMESG000068003	dd_Smed_v4_462_0	ORT	Neoblast/Epidermal/Neoblast/Neoblast	2	dd_Smed_v6_462_0	ORT	neoblast 1	2	SMED30025332	ORT	None	-2	13081	13555	15765	14982	14299.5	-0.0449498	0.999388	NA	5404	3027
MCU_008772	MCU_008772-RA	CSN8_PSD8_EIF3K domain-containing protein	HDID_0000224901	RBH	None	-2	Smp_099320	RBH	None	-2	None	-2	None	-2	Smp_099320	RBH	None	-2	None	-2	None	-2	Cluster_10	1.3	None	-2	NA	dd_Smed_v4_621_0_1	RBH	Epidermal/Neoblast	1	dd_Smed_v6_621_0_1	RBH	None	-2	SMED30004297	RBH	None@None@None@	-2	1076	1169	1137	1854	1294.9	0.160388	0.999388	NA	858	281
MCU_005970	MCU_005970-RA	AAA_6 domain-containing protein	HDID_0000254801	ORT	Downregulated	1	None	ORT	None	-2	None	-2	None	-2	None	NA	None	-2	None	-2	None	-2	None	-2	None	-2	None	None	NA	None	-2	None	NA	None	-2	None	NA	None	-2	25	11	19	21	19.1017	-0.117635	0.999388	NA	7	22
MCU_013550	MCU_013550-RA	ATP-dependent RNA helicase (EC 3.6.4.13)	HDID_0000180101	UBH	None	-2	Smp_303610	UBH	None	-2	None	-2	None	-2	Smp_303610	UBH	None	-2	None	-2	None	-2	None	-2	None	-2	NA	None	NA	NA	-2	None	NA	NA	-2	None	NA	NA	-2	1712	1795	2994	1984	2096.8	0.255387	0.999388	NA	142	194
MCOS_0001057801	MCOS_0001057801-mRNA-1	Uncharacterized protein	None	NA	NA	-2	None	NA	NA	-2	NA	-2	NA	-2	None	NA	NA	-2	NA	-2	NA	-2	NA	-2	NA	-2	NA	None	NA	NA	-2	None	NA	NA	-2	None	NA	NA	-2	34	10	17	25	21.825	-0.345205	0.999388	NA	22	6
MCU_006765	MCU_006765-RA	Nup54 domain-containing protein	HDID_0000971301	ORT	Downregulated	1	Smp_169640	ORT	None	-2	None	-2	None	-2	Smp_169640	ORT	None	-2	None	-2	None	-2	Cluster_10	3	None	-2	SMESG000014339	dd_Smed_v4_10347_0	ORT	None	-2	dd_Smed_v6_10347_0	ORT	None	-2	SMED30013031	ORT	None	-2	1529	1507	1515	1380	1491.14	-0.321599	0.999388	NA	997	525
MCU_005343	MCU_005343-RA	Deoxyribonuclease	None	NA	None	-2	Smp_342470	ORT	muscle 2/muscle 4/muscle 6/muscle 7/muscle 8/neuron 20/neuron 31 (7b2-)/parenchyma 1/parenchyma 2	-2	Smkk7+ neurons	-2	None	-2	Smp_130090	ORT	None	-2	None	-2	None	-2	Cluster_15	-2	None	-2	None	None	NA	None	-2	None	NA	None	-2	None	NA	None	-2	298	224	362	243	281.736	-0.0447202	0.999388	NA	11	1
MCU_007646	MCU_007646-RA	Uncharacterized protein	None	NA	NA	-2	None	NA	NA	-2	NA	-2	NA	-2	None	NA	NA	-2	NA	-2	NA	-2	NA	-2	NA	-2	NA	None	NA	NA	-2	None	NA	NA	-2	None	NA	NA	-2	0	1	0	6				NA	18	2
MCU_008670	MCU_008670-RA	Uncharacterized protein	None	NA	NA	-2	None	NA	NA	-2	NA	-2	NA	-2	None	NA	NA	-2	NA	-2	NA	-2	NA	-2	NA	-2	NA	None	NA	NA	-2	None	NA	NA	-2	None	NA	NA	-2	1	0	0	0				NA	18	0
MCU_004031	MCU_004031-RA	N(6)-L-threonylcarbamoyladenine synthase (EC 2.3.1.234)	HDID_0000074701	ORT	None	-2	None	ORT	None	-2	None	-2	None	-2	None	NA	None	-2	None	-2	None	-2	None	-2	None	-2	SMESG000003633	dd_Smed_v4_3150_0	ORT	Neoblast/Neoblast/Neoblast	2	dd_Smed_v6_3150_0	ORT	None	-2	SMED30022891	ORT	None	-2	702	817	912	813	808.233	-0.0655073	0.999388	NA	260	165
MCU_010805	MCU_010805-RA	ATP synthase subunit O, mitochondrial (Oligomycin sensitivity conferral protein)	HDID_0000638701	ORT	None	-2	Smp_039000	ORT	muscle 2/muscle 3/muscle 4	-2	Ambiguous 1	-2	None	-2	Smp_039000	ORT	None	-2	Conserved	2	None	-2	Cluster_9	-2	None	-2	SMESG000002723	dd_Smed_v4_981_0	ORT	None	-2	dd_Smed_v6_981_0	ORT	None	-2	SMED30011803	ORT	None	-2	4836	5179	5560	5746	5315.93	-0.0767107	0.999388	NA	2589	938
MCU_006906	MCU_006906-RC	Uncharacterized protein	HDID_0000007201	ORT	None	-2	None	ORT	None	-2	None	-2	None	-2	None	NA	None	-2	None	-2	None	-2	None	-2	None	-2	None	None	NA	None	-2	None	NA	None	-2	None	NA	None	-2	395	365	292	588	408.513	-0.0467001	0.999388	NA	1409	736
MCU_005399	MCU_005399-RA	ATP synthase subunit alpha	HDID_0000473501	ORT	Downregulated	1	Smp_002880	ORT	None	-2	Stem-Germinal cells	2	None	-2	Smp_002880	ORT	None	-2	Conserved	2	None	-2	Cluster_12	-2	None	-2	SMESG000004897	dd_Smed_v4_731_0	ORT	Epidermal/Intestine/Intestine/Neoblast	2	dd_Smed_v6_731_0	ORT	pharynx cell type progenitors/early epidermal progenitors	2.5	SMED30005014	ORT	None	-2	17643	26536	23118	22499	22409.4	-0.19688	0.999388	NA	12118	5697
MCU_007335	MCU_007335-RA	Uncharacterized protein	HDID_0000311901	ORT	None	-2	None	ORT	None	-2	None	-2	None	-2	None	NA	None	-2	None	-2	None	-2	None	-2	None	-2	None	None	NA	None	-2	None	NA	None	-2	None	NA	None	-2	1194	1093	1320	1492	1268.08	0.0423554	0.999388	NA	248	164
MCU_013788	MCU_013788-RA	Uncharacterized protein	None	NA	NA	-2	None	NA	NA	-2	NA	-2	NA	-2	None	NA	NA	-2	NA	-2	NA	-2	NA	-2	NA	-2	NA	None	NA	NA	-2	None	NA	NA	-2	None	NA	NA	-2	254	244	324	286	275.607	0.0393624	0.999388	NA	117	30
MCU_004985	MCU_004985-RA	NADH dehydrogenase [ubiquinone] 1 alpha subcomplex subunit 8	HDID_0000940801	ORT	None	-2	Smp_027480	ORT	muscle 2	-2	Ambiguous 1	-2	None	-2	Smp_027480	ORT	None	-2	None	-2	None	-2	Cluster_11	-2	None	-2	SMESG000015422	dd_Smed_v4_2600_0	ORT	None	-2	dd_Smed_v6_2600_0	ORT	None	-2	SMED30026627	ORT	None	-2	2497	2408	3012	2440	2587.51	-0.100416	0.999388	NA	1182	410
MCU_013731	MCU_013731-RA	Helicase C-terminal domain-containing protein	HDID_0000443001	UBH	Downregulated	-1	Smp_154320	UBH	None	-2	Tegument 2/Ambiguous 1/Ambiguous 2	-2	None	-2	Smp_154320	UBH	None	-2	Conserved	0	None	-2	Cluster_12	-2	None	-2	NA	None	NA	NA	-2	None	NA	NA	-2	None	NA	NA	-2	615	594	509	535	568.876	-0.46579	0.974671	NA	513	331
MCU_008895	MCU_008895-RA	40S ribosomal protein S30	HDID_0000937401	ORT	None	-2	Smp_014650	ORT	S1 progeny	1	Stem-Germinal cells/Parenchymal 2	2	None	-2	Smp_014650	ORT	None	-2	None	-2	None	-2	Cluster_10	3	None	-2	SMESG000065562	dd_Smed_v4_126_0	ORT	Epidermal/Cathepsin+ cell/Neoblast/Intestine/Intestine/Neoblast	2	dd_Smed_v6_126_0	ORT	neoblast 1/neoblast 3/neoblast 10/parenchymal progenitors	2	SMED30031916	ORT	None	-2	47045	38086	39356	36484	40667	-0.424661	0.931335	NA	9975	5478
MCU_011438	MCU_011438-RC	CTP synthase (glutamine hydrolyzing) (EC 6.3.4.2)	HDID_0000468101;HDID_0000990301;HDID_0001055301	ORT	None@None@None@	-2	Smp_311050	ORT	parenchyma 2	-2	Meg4+ cells	-2	None	-2	Smp_134650	ORT	NA	-2	None	-2	None	-2	Cluster_10	3	None	-2	SMESG000012989	dd_Smed_v4_5375_0	ORT	Neoblast/Neoblast/Neoblast	2	dd_Smed_v6_5375_0	ORT	None	-2	SMED30033929	ORT	None	-2	1388	1574	1379	1426	1448.13	-0.328849	0.999388	NA	1846	1342
MCU_005820	MCU_005820-RA	Ubiquitin carboxyl-terminal hydrolase (EC 3.4.19.12)	HDID_0000940301	ORT	None	-2	Smp_084740	ORT	None	-2	Meg4+ cells	-2	None	-2	Smp_084740	ORT	None	-2	Conserved	2	None	-2	Cluster_7	2	None	-2	SMESG000033580	dd_Smed_v4_2505_0	ORT	Neoblast/Neoblast/Neoblast	2	dd_Smed_v6_2505_0	ORT	None	-2	SMED30034487	ORT	None	-2	6709	6613	6708	6069	6560.08	-0.31325	0.999388	NA	2757	1699
MCU_000250	MCU_000250-RA	Serine/arginine-rich splicing factor 7	HDID_0000403601	ORT	None	-2	Smp_098890	ORT	None	-2	Stem-Germinal cells/Ambiguous 2/Parenchymal 2/Parenchymal 1/Meg4+ cells/Tegument 2	2	None	-2	Smp_098890	ORT	None	-2	None	-2	None	-2	Cluster_12	-2	None	-2	None	None	NA	None	-2	None	NA	None	-2	None	NA	None	-2	3488	3293	3055	2804	3192.84	-0.464938	0.651561	NA	3160	1732
MCU_006145	MCU_006145-RA	peptidylprolyl isomerase (EC 5.2.1.8)	None	NA	None	-2	None	ORT	None	-2	None	-2	None	-2	None	NA	None	-2	None	-2	None	-2	None	-2	None	-2	SMESG000062712	dd_Smed_v4_894_0	ORT	Epidermal/Epidermal/Intestine	-2	dd_Smed_v6_894_0	ORT	None	-2	SMED30013201	ORT	None	-2	20672	21189	21982	21635	21396.9	-0.193181	0.999388	NA	11763	6987
MCU_002604	MCU_002604-RB	Bifunctional lysine-specific demethylase and histidyl-hydroxylase	HDID_0000676701	RBH	None	-2	Smp_333400	RBH	GSC progeny	0.2	None	-2	None	-2	Smp_173670,Smp_206160,Smp_173680,Smp_173690	RBH	None	-2	None	-2	None	-2	None	-2	None	-2	NA	None	NA	NA	-2	None	NA	NA	-2	None	NA	NA	-2	284	446	423	433	393.513	-0.0132605	0.999388	NA	490	407
MCU_006919	MCU_006919-RB	DNA/RNA-binding protein Alba-like domain-containing protein	HDID_0000437701	ORT	None	-2	None	ORT	None	-2	None	-2	None	-2	None	NA	None	-2	None	-2	None	-2	None	-2	None	-2	None	None	NA	None	-2	None	NA	None	-2	None	NA	None	-2	297	218	317	351	294.044	0.114901	0.999388	NA	182	148
MCOS_0000760001	MCOS_0000760001-mRNA-1	Cytochrome c oxidase assembly factor 6	HDID_0000097601;HDID_0000429701	ORT	None@None@	-2	None	ORT	None	-2	None	-2	None	-2	None	NA	None	-2	None	-2	None	-2	None	-2	None	-2	None	None	NA	None	-2	None	NA	None	-2	None	NA	None	-2	875	1158	1362	1572	1223.08	0.282043	0.999388	NA	380	219
MCU_004094	MCU_004094-RB	Uncharacterized protein	None	NA	None	-2	Smp_152740	ORT	None	-2	None	-2	None	-2	Smp_152740	ORT	None	-2	None	-2	None	-2	Cluster_7	2	None	-2	None	None	NA	None	-2	None	NA	None	-2	None	NA	None	-2	1411	1839	1551	1453	1570.21	-0.360031	0.999388	NA	1772	1063
MCU_009645	MCU_009645-RB	BOS complex subunit NCLN	HDID_0000752201	ORT	None	-2	Smp_170400	ORT	None	-2	None	-2	None	-2	Smp_170400	ORT	None	-2	Conserved	2	None	-2	Cluster_9	-2	None	-2	SMESG000032750	dd_Smed_v4_1389_0	ORT	Neoblast/Neoblast/Intestine/Neoblast	2	dd_Smed_v6_1389_0	ORT	None	-2	SMED30005444	ORT	None	-2	3321	4012	3588	3169	3540.97	-0.365952	0.999388	NA	1535	995
MCU_007342	MCU_007342-RA	Uncharacterized protein	None	NA	NA	-2	None	NA	NA	-2	NA	-2	NA	-2	None	NA	NA	-2	NA	-2	NA	-2	NA	-2	NA	-2	NA	None	NA	NA	-2	None	NA	NA	-2	None	NA	NA	-2	1	1	1	3				NA	35	4
MCU_005195	MCU_005195-RA	Acetyl-CoA hydrolase (EC 3.1.2.1) (Acetyl-CoA deacylase)	HDID_0000354401	ORT	Downregulated	1	None	ORT	None	-2	None	-2	None	-2	None	NA	None	-2	None	-2	None	-2	None	-2	None	-2	SMESG000063866	dd_Smed_v4_1775_0	ORT	Muscle/Muscle/Muscle/Neural/Phyarnx/Phyarnx	-2	dd_Smed_v6_1775_0	ORT	None	-2	SMED30001056	ORT	None	-2	3945	4662	5021	4471	4514.41	-0.107296	0.999388	NA	2380	1264
MCU_000816	MCU_000816-RA	Superoxide dismutase (EC 1.15.1.1)	HDID_0000817001	ORT	None	-2	Smp_056440	ORT	muscle 4/muscle 6	-2	Parenchymal 2	-2	None	-2	Smp_056440	ORT	None	-2	Conserved	2	None	-2	Cluster_11	-2	None	-2	SMESG000009484	dd_Smed_v4_1259_0	ORT	Intestine/Neoblast	2	dd_Smed_v6_1259_0	ORT	None	-2	SMED30002662	ORT	None	-2	5212	6386	7660	6923	6491.5	0.0827264	0.999388	NA	2074	1302
MCU_002895	MCU_002895-RB	Uncharacterized protein	HDID_0000159901	ORT	Downregulated	1	None	ORT	None	-2	None	-2	None	-2	None	NA	None	-2	None	-2	None	-2	None	-2	None	-2	None	None	NA	None	-2	None	NA	None	-2	None	NA	None	-2	80	139	69	127	103.953	-0.403707	0.999388	NA	567	85
MCU_001109	MCU_001109-RA	Condensin complex subunit 2	HDID_0000088101	UBH	None	-2	Smp_157290	UBH	None	-2	Ambiguous 1/Ambiguous 2	-2	None	-2	Smp_157290	UBH	NA	-2	None	-2	None	-2	Cluster_10	0.3	None	-2	NA	None	NA	NA	-2	None	NA	NA	-2	SMED30025395	UBH	None@None@None@	-2	1459	1493	1419	1389	1447.63	-0.324599	0.999388	NA	775	312
MCU_013827	MCU_013827-RA	RRM domain-containing protein	None	NA	None	-2	None	ORT	None	-2	None	-2	None	-2	None	NA	None	-2	None	-2	None	-2	None	-2	None	-2	SMESG000029031	dd_Smed_v4_8834_0	ORT	None	-2	dd_Smed_v6_8834_0	ORT	None	-2	SMED30032319	ORT	None	-2	93	146	138	121	124.004	-0.126719	0.999388	NA	279	128
MCU_000909	MCU_000909-RA	TACC_C domain-containing protein	HDID_0000251501	ORT	None	-2	None	ORT	None	-2	None	-2	None	-2	None	NA	None	-2	None	-2	None	-2	None	-2	None	-2	None	None	NA	None	-2	None	NA	None	-2	None	NA	None	-2	990	1299	1047	2257	1375.73	0.279208	0.999388	NA	1514	1056
MCU_007772	MCU_007772-RA	Dynein light chain	HDID_0000253601	UBH	None	-2	Smp_320310	UBH	gut/muscle 8/prom2+/tegument 1/tegument 2/unknown	-0.1	Meg4+ cells/Tegument 2	-2	None	-2	Smp_320310	UBH	None	-2	None	-2	None	-2	None	-2	None	-2	NA	None	NA	NA	-2	None	NA	NA	-2	None	NA	NA	-2	11626	12256	14317	15793	13397.4	0.0819645	0.999388	NA	1174	1191
MCU_014071	MCU_014071-RA	C2H2-type domain-containing protein	HDID_0000962501	UBH	None	-2	None	NA	NA	-2	NA	-2	NA	-2	None	NA	NA	-2	NA	-2	NA	-2	NA	-2	NA	-2	NA	None	NA	NA	-2	None	NA	NA	-2	None	NA	NA	-2	2128	3660	3703	3744	3268.88	0.123328	0.999388	NA	1306	561
MCU_009939	MCU_009939-RC	Uncharacterized protein	HDID_0000941101	ORT	None	-2	None	ORT	None	-2	None	-2	None	-2	None	NA	None	-2	None	-2	None	-2	None	-2	None	-2	None	None	NA	None	-2	None	NA	None	-2	None	NA	None	-2	1183	1555	1670	1671	1508.04	0.0405299	0.999388	NA	616	341
MCU_009920	MCU_009920-RA	NOB1_Zn_bind domain-containing protein	HDID_0000238601	ORT	None	-2	Smp_064510	ORT	None	-2	None	-2	None	-2	Smp_064510	ORT	None	-2	None	-2	None	-2	Cluster_7	2	None	-2	SMESG000041591	dd_Smed_v4_3284_0	ORT	None	-2	dd_Smed_v6_3284_0	ORT	None	-2	SMED30007709	ORT	None	-2	891	1061	1114	1222	1065.34	0.00964617	0.999388	NA	1032	339
MCU_003544	MCU_003544-RA	Protein kinase domain-containing protein	HDID_0000071001	ORT	None	-2	None	ORT	None	-2	None	-2	None	-2	None	NA	None	-2	None	-2	None	-2	None	-2	None	-2	SMESG000041847	dd_Smed_v4_11429_0	ORT	Muscle/Muscle	-2	dd_Smed_v6_11429_0	ORT	None	-2	SMED30031032	ORT	None	-2	131	207	211	148	173.756	-0.154324	0.999388	NA	126	121
MCU_006994	MCU_006994-RA	K Homology domain-containing protein	HDID_0001049101	ORT	None	-2	Smp_099630	ORT	None	-2	Ambiguous 1	-2	None	-2	Smp_099630	ORT	None	-2	None	-2	None	-2	Cluster_7	2	None	-2	SMESG000013448	dd_Smed_v4_2105_0	ORT	Neoblast	2	dd_Smed_v6_2105_0	ORT	None	-2	SMED30035977	ORT	None	-2	2566	3421	3553	3285	3190.58	-0.0540634	0.999388	NA	2549	1375
MCU_006080	MCU_006080-RA	EF-hand domain-containing protein	HDID_0000800501	ORT	None	-2	None	ORT	None	-2	None	-2	None	-2	None	NA	None	-2	None	-2	None	-2	None	-2	None	-2	None	None	NA	None	-2	None	NA	None	-2	None	NA	None	-2	3961	4652	6158	5377	4984.25	0.172884	0.999388	NA	234	385
MCU_014490	MCU_014490-RA	Uncharacterized protein	None	NA	NA	-2	None	NA	NA	-2	NA	-2	NA	-2	None	NA	NA	-2	NA	-2	NA	-2	NA	-2	NA	-2	NA	None	NA	NA	-2	None	NA	NA	-2	None	NA	NA	-2	282	562	483	526	458.474	0.0196897	0.999388	NA	504	427
MCU_000434	MCU_000434-RB	Ferrochelatase (EC 4.98.1.1)	HDID_0000173101	ORT	None	-2	Smp_140790	ORT	None	-2	Ambiguous 1/Ambiguous 2	-2	None	-2	Smp_140790	ORT	None	-2	None	-2	None	-2	Cluster_12	-2	None	-2	SMESG000039135	dd_Smed_v4_6639_0	ORT	None	-2	dd_Smed_v6_6639_0	ORT	None	-2	SMED30008264	ORT	None	-2	1767	1956	1808	1662	1808.19	-0.351794	0.999388	NA	1794	814
MCU_003975	MCU_003975-RA	RRM domain-containing protein	HDID_0000118901	RBH	None	-2	Smp_079490	RBH	None	-2	Stem-Germinal cells/NDF+ neurons	1	None	-2	Smp_079490	RBH	None	-2	None	-2	None	-2	Cluster_12	-2	None	-2	NA	None	NA	NA	-2	None	NA	NA	-2	None	NA	NA	-2	6297	6630	7190	6545	6667.61	-0.16394	0.999388	NA	2402	1231
MCU_008043	MCU_008043-RA	AB hydrolase-1 domain-containing protein	None	NA	NA	-2	None	NA	NA	-2	NA	-2	NA	-2	None	NA	NA	-2	NA	-2	NA	-2	NA	-2	NA	-2	NA	None	NA	NA	-2	None	NA	NA	-2	None	NA	NA	-2	176	172	217	197	189.747	-0.00248389	0.999388	NA	54	12
MCU_000874	MCU_000874-RA	BPTI/Kunitz inhibitor domain-containing protein	HDID_0000056001	UBH	None	-2	Smp_180810	UBH	parenchyma 1/parenchyma 2	-2	Parenchymal 2	-2	cb2+	0	Smp_180810	UBH	None	-2	None	-2	None	-2	Cluster_5	-2	None	-2	NA	dd_Smed_v4_3453_0_1;dd_Smed_v4_41_0_1;dd_Smed_v4_44211_0_1	UBH	None	-2	dd_Smed_v6_3453_0_1;dd_Smed_v6_41_0_1;dd_Smed_v6_44211_0_1	UBH	None	-2	SMED30002548;SMED30007141;SMED30014529;SMED30020210	UBH	None@None@None@None@None@None@None@None@None@	-2	462	414	417	508	450.953	-0.177966	0.999388	NA	66	57
MCOS_0000343801	MCOS_0000343801-mRNA-1	Uncharacterized protein	None	NA	NA	-2	None	NA	NA	-2	NA	-2	NA	-2	None	NA	NA	-2	NA	-2	NA	-2	NA	-2	NA	-2	NA	None	NA	NA	-2	None	NA	NA	-2	None	NA	NA	-2	7	1	1	2	2.92302	-1.70283	NA	NA	27	0
MCU_001660	MCU_001660-RA	MPN domain-containing protein	HDID_0000393901	ORT	None	-2	Smp_131660	ORT	None	-2	None	-2	None	-2	Smp_131660	ORT	None	-2	Conserved	2	None	-2	Cluster_12	-2	None	-2	SMESG000038057	dd_Smed_v4_2781_0	ORT	None	-2	dd_Smed_v6_2781_0	ORT	None	-2	SMED30028667	ORT	None	-2	1070	1554	1701	1842	1521.91	0.188524	0.999388	NA	750	448
MCU_010068	MCU_010068-RA	Uncharacterized protein	None	NA	NA	-2	None	NA	NA	-2	NA	-2	NA	-2	None	NA	NA	-2	NA	-2	NA	-2	NA	-2	NA	-2	NA	None	NA	NA	-2	None	NA	NA	-2	None	NA	NA	-2	564	399	309	394	424.974	-0.716217	0.576887	NA	844	518
MCU_003994	MCU_003994-RA	4Fe-4S ferredoxin-type domain-containing protein	HDID_0000451501	ORT	None	-2	Smp_042590	ORT	None	-2	Parenchymal 2/NDF+ neurons	-2	None	-2	Smp_042590	ORT	None	-2	None	-2	None	-2	Cluster_12	-2	None	-2	SMESG000002076	dd_Smed_v4_849_0	ORT	Epidermal	-2	dd_Smed_v6_849_0	ORT	neoblast 3/early epidermal progenitors	2	SMED30026732	ORT	None	-2	1798	2239	2496	2593	2261.64	0.086042	0.999388	NA	1022	586
MCU_007399	MCU_007399-RA	RRM domain-containing protein	HDID_0000247201	ORT	None	-2	Smp_069870	ORT	None	-2	Stem-Germinal cells/Ambiguous 2	2	None	-2	Smp_069870	ORT	None	-2	None	-2	None	-2	Cluster_10	3	None	-2	SMESG000017078	dd_Smed_v4_17487_0;dd_Smed_v4_2444_0	ORT	None@Neoblast/Neoblast@	2	dd_Smed_v6_17487_0;dd_Smed_v6_2444_0	ORT	None@None@	-2	SMED30013776;SMED30004517	ORT	None@None@	-2	3318	3416	3754	3196	3427.49	-0.20607	0.999388	NA	1296	789
MCU_005029	MCU_005029-RA	PCI domain-containing protein	HDID_0000960001	ORT	None	-2	Smp_340600	ORT	None	-2	Positional muscle/Parenchymal 2	-2	None	-2	Smp_029410	ORT	None	-2	None	-2	None	-2	Cluster_10	3	None	-2	SMESG000077210	dd_Smed_v4_2680_0	ORT	Neoblast/Neoblast/Neoblast	2	dd_Smed_v6_2680_0	ORT	None	-2	SMED30011661	ORT	None	-2	7785	7999	8318	8542	8161.85	-0.157475	0.999388	NA	3133	2100
MCU_001449	MCU_001449-RA	RRM domain-containing protein	None	NA	NA	-2	None	NA	NA	-2	NA	-2	NA	-2	None	NA	NA	-2	NA	-2	NA	-2	NA	-2	NA	-2	NA	None	NA	NA	-2	None	NA	NA	-2	None	NA	NA	-2	24	32	34	48	33.9455	0.301649	0.999388	NA	22	18
MCU_000219	MCU_000219-RA	Uncharacterized protein	HDID_0000136301	ORT	None	-2	None	ORT	None	-2	None	-2	None	-2	None	NA	None	-2	None	-2	None	-2	None	-2	None	-2	None	None	NA	None	-2	None	NA	None	-2	None	NA	None	-2	389	462	533	516	471.563	0.0528023	0.999388	NA	376	94
MCU_009230	MCU_009230-RA	Lipoyl synthase, mitochondrial (EC 2.8.1.8) (Lipoate synthase) (LS) (Lip-syn) (Lipoic acid synthase)	HDID_0000119201	ORT	None	-2	Smp_010100	ORT	None	-2	None	-2	None	-2	Smp_010100	ORT	None	-2	None	-2	None	-2	Cluster_7	2	None	-2	SMESG000061369	dd_Smed_v4_6242_0	ORT	None	-2	dd_Smed_v6_6242_0	ORT	None	-2	SMED30016093	ORT	None	-2	1044	1595	1779	1807	1535.4	0.199207	0.999388	NA	665	288
MCU_011589	MCU_011589-RA	Aha1_N domain-containing protein	HDID_0000679401	ORT	None	-2	Smp_083080	ORT	None	-2	MyoD+ muscle	-2	None	-2	Smp_083080	ORT	None	-2	None	-2	None	-2	Cluster_12	-2	None	-2	SMESG000066442	dd_Smed_v4_2497_0	ORT	Neoblast	2	dd_Smed_v6_2497_0	ORT	None	-2	SMED30017896	ORT	None	-2	3678	5162	5222	7041	5201.19	0.225757	0.999388	NA	3281	1464
MCU_003508	MCU_003508-RA	glutathione transferase (EC 2.5.1.18)	HDID_0000230201	ORT	None	-2	None	ORT	None	-2	None	-2	None	-2	None	NA	None	-2	None	-2	None	-2	None	-2	None	-2	None	None	NA	None	-2	None	NA	None	-2	None	NA	None	-2	14205	24786	28981	33319	24788.8	0.435624	0.999388	NA	2675	2937
MCU_001887	MCU_001887-RA	BHLH domain-containing protein	None	NA	NA	-2	None	NA	NA	-2	NA	-2	NA	-2	None	NA	NA	-2	NA	-2	NA	-2	NA	-2	NA	-2	NA	None	NA	NA	-2	None	NA	NA	-2	None	NA	NA	-2	300	432	232	411	345.314	-0.434345	0.999388	NA	410	164
MCU_004126	MCU_004126-RA	Uncharacterized protein	HDID_0000294701	ORT	None	-2	None	ORT	None	-2	None	-2	None	-2	None	NA	None	-2	None	-2	None	-2	None	-2	None	-2	None	None	NA	None	-2	None	NA	None	-2	None	NA	None	-2	2241	2065	2205	2668	2290.73	-0.0775768	0.999388	NA	1300	866
MCU_005312	MCU_005312-RA	TOG domain-containing protein	HDID_0000297301	ORT	None	-2	Smp_032510	ORT	None	-2	None	-2	None	-2	Smp_032510	ORT	None	-2	None	-2	None	-2	Cluster_12	-2	None	-2	SMESG000047886;SMESG000071264;SMESG000080697	dd_Smed_v4_1262_0	ORT	None	-2	dd_Smed_v6_1262_0	ORT	None	-2	SMED30021032	ORT	None	-2	25479	33351	33579	30270	30592.4	-0.127923	0.999388	NA	9023	4804
MCU_008611	MCU_008611-RA	Actin	HDID_0000750701	ORT	None	-2	None	ORT	None	-2	None	-2	None	-2	None	NA	None	-2	None	-2	None	-2	None	-2	None	-2	SMESG000057913;SMESG000057914;SMESG000057988;SMESG000057992;SMESG000058003;SMESG000066020;SMESG000066027;SMESG000066029;SMESG000066035	dd_Smed_v4_90_0;dd_Smed_v4_37_0	ORT	Neural/Muscle/Muscle/Muscle/Cathepsin+ cell/Muscle/Cathepsin+ cell/Neural/Neural/Cathepsin+ cell@Neural/Muscle/Muscle/Muscle/Cathepsin+ cell/Muscle/Cathepsin+ cell/Protonephridia/Cathepsin+ cell@	-2	dd_Smed_v6_90_0;dd_Smed_v6_37_0	ORT	muscle body/muscle pharynx/muscle progenitors/psap+ parenchymal cells@muscle body/muscle pharynx/muscle progenitors/psap+ parenchymal cells@	2.5	SMED30009076	ORT	Nb4	2.5	262103	319053	321085	242277	287058	-0.29176	0.999388	NA	118698	53842
MCOS_0000534201	MCOS_0000534201-mRNA-1	Cadherin domain-containing protein	HDID_0000724201	ORT	None	-2	Smp_310430	ORT	neuron 16/neuron 20/neuron 31 (7b2-)/neuron 8	-2	Smkk7+ neurons	-2	None	-2	Smp_016230,Smp_131010	ORT	None@None@	-2	None@None@	-2	None@None@	-2	None@None@	-2	None@None@	-2	SMESG000029673	dd_Smed_v4_9677_0	ORT	Muscle	-2	dd_Smed_v6_9677_0	ORT	None	-2	SMED30015204	ORT	None	-2	2192	2889	2304	2531	2485.69	-0.318554	0.999388	NA	1107	772
MCU_005455	MCU_005455-RA	Protein FAM136A	HDID_0000341601	ORT	None	-2	Smp_066610	ORT	None	-2	None	-2	None	-2	Smp_066610	ORT	None	-2	None	-2	None	-2	Cluster_12	-2	None	-2	SMESG000021181	dd_Smed_v4_6009_0	ORT	Neoblast/Neoblast/Intestine/Neoblast	2	dd_Smed_v6_6009_0	ORT	None	-2	SMED30027070	ORT	None	-2	1133	1386	1161	1522	1298.23	-0.158649	0.999388	NA	777	329
MCU_006691	MCU_006691-RA	Polyadenylate-binding protein	HDID_0000304201;HDID_0000304301;HDID_0001062301	ORT	None@None@None@	-2	None	ORT	None	-2	None	-2	None	-2	None	NA	None	-2	None	-2	None	-2	None	-2	None	-2	SMESG000004978;SMESG000058745;SMESG000058799;SMESG000062663	dd_Smed_v4_74977_0;dd_Smed_v4_57762_0	ORT	None@None@	-2	dd_Smed_v6_74977_0;dd_Smed_v6_57762_0	ORT	None@None@	-2	SMED30029768	ORT	None	-2	284491	297386	331691	306077	304608	-0.119338	0.999388	NA	113510	57760
MCU_000190	MCU_000190-RA	SCP domain-containing protein	HDID_0000858301	UBH	None	-2	Smp_002060	UBH	None	-2	None	-2	None	-2	Smp_002060	UBH	None	-2	None	-2	None	-2	None	-2	None	-2	NA	None	NA	NA	-2	None	NA	NA	-2	None	NA	NA	-2	24268	32207	50352	53802	39163.2	0.636467	0.12891	NA	84	644
MCU_005530	MCU_005530-RA	Prefoldin subunit 2	HDID_0000405401	ORT	None	-2	Smp_030290	ORT	neuron 18	-2	Ambiguous 1	-2	None	-2	Smp_030290	ORT	None	-2	None	-2	None	-2	Cluster_12	-2	None	-2	SMESG000075150;SMESG000075156	dd_Smed_v4_1368_0	ORT	Epidermal/Cathepsin+ cell/Intestine/Muscle/Neoblast	2	dd_Smed_v6_1368_0	ORT	pharynx cell type progenitors	2.5	SMED30018984	ORT	None	-2	6274	5596	6433	6755	6261.95	-0.104267	0.999388	NA	1554	868
MCU_000039	MCU_000039-RB	DNA helicase (EC 3.6.4.12)	HDID_0000580501;HDID_0000623401;HDID_0001114401	ORT	None@None@None@	-2	Smp_313440;Smp_317020;Smp_327200;Smp_327210	ORT	None@None@None@None@	-2	None@Meg4+ cells/NDF+ neurons@None@None@	-2	None@None@None@None@	-2	Smp_313440;Smp_317020;Smp_327200;Smp_327210	ORT	None@None@None@None@	-2	None@None@None@None@	-2	None@None@None@None@	-2	None@None@None@None@	-2	None@None@None@None@	-2	SMESG000018012;SMESG000032754	dd_Smed_v4_26144_0;dd_Smed_v4_15524_0	ORT	None@None@	-2	dd_Smed_v6_26144_0;dd_Smed_v6_15524_0	ORT	None@None@	-2	SMED30005282	ORT	None	-2	710	624	505	544	604.701	-0.603169	0.547894	NA	487	342
MCOS_0000636301	MCOS_0000636301-mRNA-1	Uncharacterized protein	HDID_0000482901	ORT	None	-2	Smp_032370;Smp_081430;Smp_120070;Smp_139680;Smp_203950;Smp_306960;Smp_306970;Smp_309700	ORT	None@tegument 1@None@None@muscle 1/muscle 2/muscle 3/muscle 5/muscle 6/muscle 7/neuron 23/parenchyma 1/prom2+/tegument 1/unknown@None@None@None@	1	None@Parenchymal 2/Parenchymal 1@Smkk7+ neurons/Tegument 2/Tegument 1@None@Tegument 1/Tegument 2/Parenchymal 2@None@None@None@	-2	None@None@None@None@troponin+@None@None@None@	2	Smp_139700	ORT	None	-2	None	-2	None	-2	None	-2	None	-2	None	None	NA	None	-2	None	NA	None	-2	None	NA	None	-2	70	80	138	130	102.173	0.587404	0.999388	NA	40	52
MCU_011740	MCU_011740-RA	ATP synthase subunit f, mitochondrial	HDID_0000882301	ORT	None	-2	Smp_140480	ORT	None	-2	Stem-Germinal cells/Parenchymal 2	2	None	-2	Smp_140480	ORT	None	-2	None	-2	None	-2	Cluster_9	-2	None	-2	None	None	NA	None	-2	None	NA	None	-2	None	NA	None	-2	10229	11717	13344	12625	11917.1	-0.00671074	0.999388	NA	2951	1640
MCU_000979	MCU_000979-RA	Serine/threonine-protein phosphatase (EC 3.1.3.16)	HDID_0001064501	ORT	None	-2	Smp_165490	ORT	None	-2	Parenchymal 1/Ambiguous 1	-2	None	-2	Smp_165490	ORT	None	-2	None	-2	None	-2	Cluster_12	-2	None	-2	SMESG000009093;SMESG000010596	dd_Smed_v4_1280_0	ORT	Neural	-2	dd_Smed_v6_1280_0	ORT	None	-2	SMED30035902	ORT	None	-2	19607	25208	26485	22313	23347.3	-0.12329	0.999388	NA	4967	2953
MCU_010765	MCU_010765-RA	Ribosome biogenesis regulatory protein	HDID_0000248601	ORT	None	-2	None	ORT	None	-2	None	-2	None	-2	None	NA	None	-2	None	-2	None	-2	None	-2	None	-2	SMESG000071880	dd_Smed_v4_2458_0	ORT	Neoblast/Epidermal/Neoblast/Intestine/Neoblast	2	dd_Smed_v6_2458_0	ORT	neoblast 1/neoblast 3/neoblast 4/neoblast 5/neoblast 7/neoblast 10/epidermis DVb neoblast/gut progenitors	2	SMED30020124	ORT	None	-2	579	549	631	1289	746.333	0.509567	0.999388	NA	1319	610
MCU_014561	MCU_014561-RA	Uncharacterized protein	None	NA	NA	-2	None	NA	NA	-2	NA	-2	NA	-2	None	NA	NA	-2	NA	-2	NA	-2	NA	-2	NA	-2	NA	None	NA	NA	-2	None	NA	NA	-2	None	NA	NA	-2	101	41	91	66	75.2654	-0.125284	0.999388	NA	56	27
MCU_004354	MCU_004354-RA	WD repeat domain phosphoinositide-interacting protein 3	HDID_0000131201	ORT	None	-2	Smp_344630	ORT	None	-2	None	-2	None	-2	Smp_154110	ORT	None	-2	None	-2	None	-2	Cluster_9	-2	None	-2	SMESG000020794	dd_Smed_v4_4178_0;dd_Smed_v4_4178_0	ORT	None@None@	-2	dd_Smed_v6_4178_0;dd_Smed_v6_4178_0	ORT	None@None@	-2	SMED30009918;SMED30001337	ORT	None@None@	-2	654	761	1017	1139	878.225	0.357445	0.999388	NA	416	312
MCU_011632	MCU_011632-RA	Dynein light chain	HDID_0000125801	RBH	None	-2	Smp_320340	UBH	flame cells/tegument 1/tegument 2	-2	Tegument 1/Tegument 2	-2	None	-2	Smp_320340	UBH	None	-2	None	-2	None	-2	None	-2	None	-2	NA	None	NA	NA	-2	None	NA	NA	-2	None	NA	NA	-2	23122	27350	31040	29063	27487	0.00325618	0.999388	NA	4252	3211
MCU_003277	MCU_003277-RA	valine--tRNA ligase (EC 6.1.1.9) (Valyl-tRNA synthetase)	HDID_0000011001	ORT	None	-2	Smp_097590	ORT	None	-2	Parenchymal 1/Tegument 2	-2	None	-2	Smp_097590	ORT	None	-2	Conserved	2	None	-2	Cluster_10	3	None	-2	SMESG000062890	dd_Smed_v4_6873_0	ORT	None	-2	dd_Smed_v6_6873_0	ORT	None	-2	SMED30026743	ORT	None	-2	11437	11608	10512	9276	10815.3	-0.471979	0.540052	NA	5772	2760
MCOS_0000355401	MCOS_0000355401-mRNA-1	Cytochrome c oxidase assembly protein COX16 homolog, mitochondrial	None	NA	NA	-2	None	NA	NA	-2	NA	-2	NA	-2	None	NA	NA	-2	NA	-2	NA	-2	NA	-2	NA	-2	NA	None	NA	NA	-2	None	NA	NA	-2	None	NA	NA	-2	1147	1169	1440	1848	1383.4	0.251696	0.999388	NA	648	246
MCU_013699	MCU_013699-RA	Protein kinase domain-containing protein	HDID_0000017601	UBH	None	-2	Smp_212730	UBH	flame cells/sm13+	-0.1	MyoD+ muscle	-2	None	-2	Smp_212730	UBH	None	-2	None	-2	None	-2	None	-2	None	-2	NA	None	NA	NA	-2	None	NA	NA	-2	None	NA	NA	-2	209	321	544	595	404.128	0.859679	0.197646	NA	380	181
MCU_000875	MCU_000875-RA	RNA exonuclease 4	HDID_0000484101	ORT	None	-2	Smp_213560	ORT	None	-2	None	-2	None	-2	Smp_151080	ORT	None	-2	Conserved	2	None	-2	None	-2	None	-2	SMESG000043855	dd_Smed_v4_6075_0	ORT	None	-2	dd_Smed_v6_6075_0	ORT	None	-2	SMED30004067	ORT	None	-2	1070	908	961	1061	1003.67	-0.225698	0.999388	NA	1922	1028
MCU_000662	MCU_000662-RC	BRCT domain-containing protein	HDID_0000439901	ORT	None	-2	Smp_133990	ORT	None	-2	Stem-Germinal cells	2	None	-2	Smp_133990	ORT	Downregulated	2	None	-2	48h_14d_H2Bi_fgfrAi	2	Cluster_6	4	None	-2	SMESG000012344;SMESG000021513;SMESG000035281	dd_Smed_v4_15756_0	ORT	None	-2	dd_Smed_v6_15756_0	ORT	None	-2	SMED30009244	ORT	None	-2	910	942	1065	906	956.238	-0.161639	0.999388	NA	372	192
MCU_001287	MCU_001287-RB	SAM_MT_RSMB_NOP domain-containing protein	HDID_0000443901	ORT	None	-2	Smp_214120	ORT	None	-2	None	-2	None	-2	Smp_143020	ORT	None	-2	None	-2	None	-2	None	-2	None	-2	SMESG000023882	dd_Smed_v4_11458_0	ORT	None	-2	dd_Smed_v6_11458_0	ORT	None	-2	SMED30027722	ORT	None	-2	599	768	698	689	688.765	-0.226293	0.999388	NA	294	87
MCU_000479	MCU_000479-RB	tRNA (cytosine(34)-C(5))-methyltransferase (EC 2.1.1.203)	HDID_0000021601	ORT	None	-2	Smp_175950	ORT	None	-2	None	-2	None	-2	Smp_175950	ORT	None	-2	Conserved	2	None	-2	Cluster_7	2	None	-2	SMESG000076098	dd_Smed_v4_6183_0	ORT	None	-2	dd_Smed_v6_6183_0	ORT	None	-2	SMED30026660	ORT	None	-2	1416	1670	1497	1522	1530.33	-0.280929	0.999388	NA	1210	577
MCU_013782	MCU_013782-RA	Uncharacterized protein	None	NA	NA	-2	None	NA	NA	-2	NA	-2	NA	-2	None	NA	NA	-2	NA	-2	NA	-2	NA	-2	NA	-2	NA	None	NA	NA	-2	None	NA	NA	-2	None	NA	NA	-2	46	36	52	51	46.0357	0.071045	0.999388	NA	129	81
MCU_009056	MCU_009056-RA	Uncharacterized protein	HDID_0001118501	ORT	None	-2	None	ORT	None	-2	None	-2	None	-2	None	NA	None	-2	None	-2	None	-2	None	-2	None	-2	None	None	NA	None	-2	None	NA	None	-2	None	NA	None	-2	946	937	975	1125	994.1	-0.0966486	0.999388	NA	717	289
MCU_002154	MCU_002154-RA	CYTOSOL_AP domain-containing protein	None	NA	None	-2	Smp_030000	ORT	parenchyma 1	-2	Parenchymal 2/Smkk7+ neurons/Parenchymal 1	-2	None	-2	Smp_030000	ORT	None	-2	Conserved	2	None	-2	Cluster_8	-2	None	-2	SMESG000037599;SMESG000037609	dd_Smed_v4_833_0;dd_Smed_v4_2903_0	ORT	Intestine/Cathepsin+ cell/Cathepsin+ cell/Phyarnx/Cathepsin+ cell/Intestine@Cathepsin+ cell/Intestine/Cathepsin+ cell/Phyarnx@	-2	dd_Smed_v6_833_0;dd_Smed_v6_2903_0	ORT	phagocytes/ldlrr-1+ parenchymal cells@None@	-2	SMED30035683;SMED30026420	ORT	None@None@	-2	908	1142	1498	1214	1178.16	0.157084	0.999388	NA	335	286
MCU_014589	MCU_014589-RA	Uncharacterized protein	None	NA	NA	-2	None	NA	NA	-2	NA	-2	NA	-2	None	NA	NA	-2	NA	-2	NA	-2	NA	-2	NA	-2	NA	None	NA	NA	-2	None	NA	NA	-2	None	NA	NA	-2	29	10	23	14	19.2978	-0.347559	0.999388	NA	37	13
MCU_008867	MCU_008867-RB	RRM domain-containing protein	HDID_0000143101	ORT	None	-2	Smp_036270	ORT	None	-2	Ambiguous 2	-2	None	-2	Smp_036270	ORT	None	-2	None	-2	None	-2	None	-2	None	-2	SMESG000045501	dd_Smed_v4_473_0;dd_Smed_v4_13817_0	ORT	Neural/Epidermal/Intestine/Protonephridia@Neural/Neural@	-2	dd_Smed_v6_473_0;dd_Smed_v6_13817_0	ORT	neoblast 10/early epidermal progenitors@None@	2	SMED30029555	ORT	None	-2	15407	20428	18828	18219	18208	-0.198103	0.999388	NA	12099	7620
MCU_002633	MCU_002633-RA	Anion exchange protein	HDID_0000483301	ORT	None	-2	None	ORT	None	-2	None	-2	None	-2	None	NA	None	-2	None	-2	None	-2	None	-2	None	-2	None	None	NA	None	-2	None	NA	None	-2	None	NA	None	-2	1705	4084	3777	4952	3552.84	0.358204	0.999388	NA	1800	998
MCOS_0001047401	MCOS_0001047401-mRNA-1	Signal recognition particle 9 kDa protein (SRP9)	HDID_0000666401	ORT	None	-2	Smp_341740	ORT	None	-2	Tegument 1	-2	None	-2	Smp_103310	ORT	None	-2	None	-2	None	-2	Cluster_4	-2	None	-2	SMESG000002073	dd_Smed_v4_739_0	ORT	None	-2	dd_Smed_v6_739_0	ORT	None	-2	SMED30032082	ORT	None	-2	917	938	1142	1024	1001.72	-0.0284012	0.999388	NA	886	438
MCU_006508	MCU_006508-RA	Eukaryotic translation initiation factor 4E binding protein	HDID_0000035601	ORT	None	-2	Smp_074390	ORT	GSC progeny/GSCs/late female germ cells/neoblast 1/S1/S1 progeny	2	Stem-Germinal cells/Parenchymal 2	2	None	-2	Smp_074390	ORT	None	-2	None	-2	None	-2	Cluster_6	4	None	-2	SMESG000001074;SMESG000074256	dd_Smed_v4_1877_0	ORT	Neural	-2	dd_Smed_v6_1877_0	ORT	None	-2	SMED30035225	ORT	None	-2	2136	2230	2660	3253	2542.4	0.184488	0.999388	NA	867	452
MCU_011950	MCU_011950-RE	SCP domain-containing protein	HDID_0001042001	UBH	None	-2	Smp_002070	UBH	None	-2	None	-2	None	-2	Smp_002070	UBH	None	-2	None	-2	None	-2	None	-2	None	-2	NA	None	NA	NA	-2	None	NA	NA	-2	None	NA	NA	-2	211	210	327	329	264.983	0.386779	0.999388	NA	124	161
MCU_014661	MCU_014661-RA	NAD(P)-binding domain-containing protein	HDID_0001000901	ORT	None	-2	Smp_070780	ORT	parenchyma 1/parenchyma 2	-2	Parenchymal 2/Parenchymal 1	-2	cb2+	2	Smp_070780	ORT	None	-2	None	-2	None	-2	Cluster_5	-2	None	-2	SMESG000062688	dd_Smed_v4_1201_0	ORT	Cathepsin+ cell	-2	dd_Smed_v6_1201_0	ORT	None	-2	SMED30012329	ORT	None	-2	4731	6927	8840	8670	7167.34	0.343042	0.999388	NA	594	516
MCU_006266	MCU_006266-RA	RuvB-like helicase (EC 3.6.4.12)	HDID_0000012901	ORT	None	-2	Smp_064050	ORT	None	-2	Tegument 2	-2	None	-2	Smp_064050	ORT	None	-2	Conserved	2	None	-2	Cluster_7	2	None	-2	SMESG000031725	dd_Smed_v4_3490_0	ORT	Neoblast/Neoblast	2	dd_Smed_v6_3490_0	ORT	None	-2	SMED30033919	ORT	None	-2	1705	2142	2032	2583	2100.63	0.0137539	0.999388	NA	3002	2066
MCU_012110	MCU_012110-RC	Uncharacterized protein	HDID_0000821701	ORT	None	-2	Smp_318500	ORT	None	-2	Meg4+ cells/Ambiguous 1	-2	None	-2	Smp_094570	ORT	None	-2	Conserved	2	None	-2	Cluster_7	2	None	-2	None	None	NA	None	-2	None	NA	None	-2	None	NA	None	-2	2324	2440	2495	2326	2402.07	-0.234439	0.999388	NA	1711	1582
MCU_001516	MCU_001516-RA	Peptidase_M24 domain-containing protein	HDID_0000243701	ORT	None	-2	Smp_150690	ORT	S1/S1 progeny	1	Stem-Germinal cells/Parenchymal 1	2	None	-2	Smp_150690	ORT	None	-2	Conserved	2	None	-2	Cluster_10	3	None	-2	SMESG000070983	dd_Smed_v4_2102_0	ORT	Neoblast/Epidermal/Neoblast/Neoblast	2	dd_Smed_v6_2102_0	ORT	neoblast 1	2	SMED30021711	ORT	None	-2	5773	6847	7172	8941	7117.32	0.102416	0.999388	NA	4324	2656
MCOS_0000506501	MCOS_0000506501-mRNA-1	Secreted protein	None	NA	NA	-2	None	NA	NA	-2	NA	-2	NA	-2	None	NA	NA	-2	NA	-2	NA	-2	NA	-2	NA	-2	NA	None	NA	NA	-2	None	NA	NA	-2	None	NA	NA	-2	12	4	39	26	19.3365	1.75361	0.999388	NA	81	163
MCU_006493	MCU_006493-RA	RING-type domain-containing protein	HDID_0000977501;HDID_0000977601	ORT	None@None@	-2	None	ORT	None	-2	None	-2	None	-2	None	NA	None	-2	None	-2	None	-2	None	-2	None	-2	None	None	NA	None	-2	None	NA	None	-2	None	NA	None	-2	5266	6336	6904	5670	6034.56	-0.131571	0.999388	NA	892	522
MCU_012217	MCU_012217-RA	Uncharacterized protein	HDID_0000314901	UBH	None	-2	Smp_122340	UBH	None	-2	Ambiguous 1	-2	None	-2	Smp_122340	UBH	None	-2	None	-2	None	-2	Cluster_1	-2	None	-2	NA	None	NA	NA	-2	None	NA	NA	-2	None	NA	NA	-2	472	260	369	472	393.956	-0.0674616	0.999388	NA	909	455
MCU_006733	MCU_006733-RA	Gfo/Idh/MocA-like oxidoreductase N-terminal domain-containing protein	HDID_0000785101	ORT	None	-2	Smp_143440	ORT	None	-2	Parenchymal 1	-2	None	-2	Smp_143440	ORT	None	-2	None	-2	None	-2	Cluster_1	-2	None	-2	SMESG000002045;SMESG000044431	dd_Smed_v4_11251_0	ORT	None	-2	dd_Smed_v6_11251_0	ORT	None	-2	SMED30012637	ORT	None	-2	541	503	733	518	571.794	0.00787603	0.999388	NA	146	62
MCU_006059	MCU_006059-RA	glycine--tRNA ligase (EC 6.1.1.14) (Diadenosine tetraphosphate synthetase)	HDID_0000159301	ORT	None	-2	Smp_040800	ORT	None	-2	Ambiguous 1	-2	None	-2	Smp_040800	ORT	NA	-2	None	-2	None	-2	Cluster_9	-2	None	-2	SMESG000038225;SMESG000044873	dd_Smed_v4_6932_0	ORT	None	-2	dd_Smed_v6_6932_0	ORT	None	-2	SMED30002841	ORT	None	-2	10712	12116	12758	11654	11802.8	-0.152888	0.999388	NA	5658	3485
MCU_006701	MCU_006701-RA	Small ubiquitin-related modifier (SUMO)	HDID_0000367601	ORT	None	-2	Smp_045510	ORT	None	-2	None	-2	None	-2	Smp_045510	ORT	None	-2	None	-2	None	-2	Cluster_7	2	None	-2	SMESG000018835;SMESG000056595	dd_Smed_v4_265_0	ORT	Neoblast/Epidermal/Neoblast/Intestine/Neoblast	2	dd_Smed_v6_265_0	ORT	None	-2	SMED30022935	ORT	None	-2	4956	4200	4658	4693	4644.66	-0.226788	0.999388	NA	2776	1548
MCU_007046	MCU_007046-RC	Annexin	HDID_0000962201	ORT	None	-2	Smp_083780	ORT	None	-2	Ambiguous 1/Ambiguous 2	-2	None	-2	Smp_083780	ORT	None	-2	None	-2	None	-2	Cluster_7	2	None	-2	SMESG000022575	dd_Smed_v4_8421_0	ORT	Neoblast/Neoblast/Neoblast	2	dd_Smed_v6_8421_0	ORT	None	-2	SMED30013664	ORT	None	-2	54170	69113	73827	76215	67825.5	0.0360491	0.999388	NA	10305	10799
MCU_005235	MCU_005235-RA	Fe2OG dioxygenase domain-containing protein	HDID_0000163201	ORT	None	-2	Smp_300440;Smp_330010;Smp_332090	ORT	neuron 15@None@None@	-2	None@None@Parenchymal 1/Meg4+ cells@	-2	None@None@None@	-2	Smp_201310	ORT	None	-2	None	-2	None	-2	None	-2	None	-2	SMESG000013757	dd_Smed_v4_2420_0	ORT	None	-2	dd_Smed_v6_2420_0	ORT	None	-2	SMED30015578	ORT	None	-2	1355	1520	1362	1292	1390.22	-0.365506	0.999388	NA	713	549
[truncated: 13,561 more rows]
[truncated: 20 more columns]

## Sheet: Mco_Hdim_Sman_Smed
M. corti annotation											H. diminuta (WBPS13) homology			Rozario et al., 2019		S. mansoni (WBPS14) homology			Wendt et al., 2020		Diaz et al., 2020		Li et al., 2020		S. mansoni (WBPS8) homology			Collins et al., 2013		Wang et al., 2013		Collins et al., 2016		Wendt et al., 2018		Wang et al., 2018			S. mediterranea (v4) homology			Fincher et al., 2018		S. mediterranea (v6) homology			Plass et al., 2018		S. mediterranea (v2014) homology
[truncated: 13 more rows]
[truncated: 25 more columns]

[truncated: 6 more sheets: Mco_Sman_Smed, Mco_Hdim_Sman, Mco_Sman, Mco_Hdim_Smed, Mco_Hdim, Mco_Smed]
